# Supplementary material for: High fluoroquinolone resistance proportions among multidrug-resistant tuberculosis driven by dominant L2 Mycobacterium tuberculosis clones in the Mumbai Metropolitan Region
Source: Genome Med. 2022 Aug 22;14:95. doi: 10.1186/s13073-022-01076-0 (PMC9394022; doi:10.1186/s13073-022-01076-0)
Supplement: Supplementary file 1 — Additional file 1: Table S1. Phenotypic drug susceptibility (DST) and correlation with genotypic DST. [file 13073_2022_1076_MOESM1_ESM.xlsx]

## Sheet: content
Table S1:
Tab1	Phenotypic drug susceptibility (DST) and correlation with genotypic DST
Tab2	Correlation of phenotypic DST with genotypic DST

## Sheet: pDST
Table S1. Phenotypic drug susceptibility testing
Phenotype_Data(Micro-titre DST)
Isoniazid (0.025-1.6 µg/ml)		Rifampicin (0.06-4 µg/ml)		Ethambutol (0.06-8 µg/ml)		Levofloxacin (0.12-8 µg/ml)		Moxifloxacin (0.06-4 µg/ml)		Amikacin (0.25-8 µg/ml)		Kanamycin (1-16 µg/ml)		Ethionamide (0.25-8 µg/ml)		Bedaquiline (0.015-2 µg/ml)		Delamanid (0.015-1 µg/ml)		Linezolid (0.03-2 µg/ml)		Clofazinamine (0.06-4 µg/ml)		Rifabutin (0.06-2 µg/ml)		PAS (0.12-4 µg/ml)		Phenotype_Category
<=0.025	S	<=0.06	S	1	S	0.5	R	0.5	R	<=0.25	S	<=1	S	1	S	0.06	S	0.015	S	0.5	S	0.06	S	<=0.06	S	<=0.125	S	nonMDR
<=0.025	S	<=0.06	S	1	S	0.25	S	0.125	S	<=0.25	S	<=1	S	4	R	<=0.015	S	0.015	S	0.25	S	0.06	S	<=0.06	S	0.25	S	nonMDR
0.05	S	0.06	S	1	S	0.5	R	0.25	S	0.25	S	1	S	2	R	<=0.015	S	0.015	S	0.5	S	0.06	S	0.06	S	0.12	S	nonMDR
1.6	R	0.06	S	1	S	0.12	S	0.06	S	0.25	S	1	S	1	S	<=0.015	S	0.015	S	0.25	S	0.06	S	0.06	S	0.12	S	nonMDR
0.05	S	0.06	S	1	S	0.25	S	0.25	S	0.25	S	1	S	4	R	<=0.015	S	0.03	S	1	R	0.06	S	0.06	S	0.12	S	nonMDR
0.05	S	0.06	S	1	S	0.5	R	0.25	S	0.25	S	1	S	1	S	0.03	S	0.015	S	0.5	S	0.25	R	0.06	S	0.25	S	nonMDR
0.025	S	0.06	S	1	S	0.25	S	0.125	S	0.25	S	1	S	0.5	S	<=0.015	S	0.03	S	1	R	0.06	S	0.06	S	0.12	S	nonMDR
>1.6	R	0.5	R	0.5	S	0.25	S	0.125	S	0.25	S	1	S	1	S	<=0.015	S	0.015	S	0.5	S	0.25	R	0.125	S	0.5	S	MDR
0.05	S	0.125	S	1	S	0.5	R	0.25	S	0.25	S	2	S	2	R	<=0.015	S	0.06	R	0.5	S	0.125	S	0.06	S	0.12	S	nonMDR
0.05	S	0.06	S	1	S	0.5	R	0.25	S	0.25	S	1	S	2	R	0.03	S	0.015	S	1	R	0.125	S	0.06	S	1	S	nonMDR
1.6	R	>4	R	1	S	0.5	R	0.125	S	0.25	S	1	S	0.5	S	0.03	S	0.015	S	0.25	S	0.06	S	>2	R	0.25	S	preXDR
0.05	S	0.06	S	1	S	0.5	R	0.25	S	0.25	S	2	S	1	S	0.03	S	0.12	R	0.5	S	0.125	S	0.06	S	0.25	S	nonMDR
0.025	S	0.06	S	2	R	0.25	S	0.06	S	0.25	S	1	S	2	R	<=0.015	S	0.015	S	1	R	0.06	S	0.06	S	0.12	S	nonMDR
0.05	S	0.06	S	1	S	0.25	S	0.125	S	0.25	S	1	S	4	R	<=0.015	S	0.06	R	0.5	S	0.06	S	0.06	S	0.25	S	nonMDR
0.8	R	0.25	R	8	R	4	R	2	R	0.25	S	1	S	>8	R	0.25	R	0.015	S	0.5	S	0.25	R	0.125	S	0.25	S	preXDR
0.05	S	0.06	S	1	S	0.5	R	0.25	S	0.25	S	2	S	2	R	0.03	S	0.03	S	0.5	S	0.25	R	0.06	S	0.5	S	nonMDR
0.05	S	0.06	S	0.5	S	0.5	R	0.25	S	0.25	S	1	S	4	R	0.03	S	0.015	S	1	R	0.06	S	0.06	S	0.12	S	nonMDR
>1.6	R	0.06	S	1	S	0.25	S	0.125	S	0.25	S	1	S	1	S	<=0.015	S	0.03	S	0.5	S	0.06	S	0.06	S	0.25	S	nonMDR
1.6	R	>4	R	>8	R	8	R	4	R	0.25	S	1	S	4	R	0.03	S	0.03	S	0.5	S	0.06	S	>2	R	0.5	S	preXDR
0.025	S	0.06	S	1	S	0.5	R	0.25	S	0.25	S	1	S	1	S	<=0.015	S	0.015	S	0.5	S	0.06	S	0.06	S	0.12	S	nonMDR
0.025	S	0.06	S	1	S	0.5	R	0.25	S	0.25	S	1	S	1	S	<=0.015	S	0.03	S	0.5	S	0.06	S	0.06	S	0.12	S	nonMDR
1.6	R	4	R	4	R	0.5	R	0.25	S	0.25	S	1	S	0.25	S	<=0.015	S	0.015	S	0.25	S	0.06	S	0.25	R	0.12	S	preXDR
0.05	S	0.125	S	2	R	0.5	R	0.25	S	0.25	S	2	S	2	R	0.03	S	0.03	S	0.5	S	0.25	R	0.125	S	0.5	S	nonMDR
0.05	S	0.06	S	1	S	0.5	R	0.5	R	0.25	S	2	S	2	R	0.03	S	0.015	S	1	R	0.06	S	0.06	S	0.12	S	nonMDR
0.05	S	0.06	S	1	S	0.5	R	0.5	R	0.25	S	2	S	2	R	0.03	S	0.06	R	1	R	0.25	R	0.06	S	2	S	nonMDR
0.05	S	0.125	S	1	S	0.5	R	0.25	S	0.25	S	1	S	2	R	0.03	S	0.03	S	0.5	S	0.125	S	0.06	S	0.12	S	nonMDR
0.05	S	0.06	S	0.5	S	0.5	R	0.25	S	0.25	S	2	S	2	R	<=0.015	S	0.015	S	0.5	S	0.06	S	0.06	S	0.12	S	nonMDR
0.05	S	0.06	S	1	S	0.5	R	0.25	S	0.5	S	4	R	2	R	<=0.015	S	0.03	S	0.5	S	0.06	S	0.06	S	0.12	S	nonMDR
>1.6	R	>4	R	4	R	8	R	4	R	0.25	S	1	S	1	S	<=0.015	S	0.015	S	0.5	S	0.06	S	>2	R	0.5	S	preXDR
0.05	S	0.125	S	2	R	0.5	R	0.25	S	0.25	S	2	S	1	S	0.03	S	0.06	R	1	R	0.125	S	0.06	S	0.25	S	nonMDR
0.05	S	0.06	S	2	R	0.5	R	0.5	R	0.25	S	2	S	2	R	<=0.015	S	0.06	R	0.5	S	0.06	S	0.06	S	0.25	S	nonMDR
0.025	S	0.06	S	0.5	S	0.25	S	0.125	S	0.25	S	1	S	0.25	S	<=0.015	S	0.015	S	0.125	S	0.06	S	0.06	S	0.12	S	S
0.05	S	0.125	S	1	S	0.5	R	0.5	R	0.25	S	2	S	2	R	<=0.015	S	0.06	R	0.5	S	0.06	S	0.06	S	0.5	S	nonMDR
0.025	S	0.06	S	1	S	0.25	S	0.25	S	0.25	S	1	S	2	R	<=0.015	S	0.015	S	0.25	S	0.06	S	0.06	S	0.12	S	nonMDR
0.05	S	0.06	S	1	S	0.25	S	0.125	S	0.25	S	1	S	2	R	0.03	S	0.015	S	0.5	S	0.06	S	0.06	S	0.12	S	nonMDR
0.025	S	0.06	S	1	S	0.5	R	0.25	S	0.25	S	1	S	1	S	<=0.015	S	0.015	S	0.5	S	0.06	S	0.06	S	0.12	S	nonMDR
0.025	S	0.06	S	1	S	0.5	R	0.25	S	0.25	S	1	S	1	S	<=0.015	S	0.015	S	0.5	S	0.06	S	0.06	S	0.12	S	nonMDR
0.05	S	0.06	S	1	S	0.5	R	0.25	S	0.25	S	1	S	2	R	<=0.015	S	0.015	S	0.5	S	0.06	S	0.06	S	0.12	S	nonMDR
0.8	R	0.06	S	1	S	0.5	R	0.125	S	0.25	S	1	S	2	R	<=0.015	S	0.015	S	0.5	S	0.06	S	0.06	S	0.12	S	nonMDR
0.025	S	0.06	S	1	S	0.5	R	0.25	S	0.25	S	1	S	1	S	<=0.015	S	0.06	R	0.25	S	0.06	S	0.06	S	0.12	S	nonMDR
>1.6	R	0.06	S	1	S	0.5	R	0.125	S	0.25	S	1	S	1	S	0.03	S	0.03	S	0.5	S	0.06	S	0.06	S	2	S	nonMDR
0.05	S	0.125	S	1	S	0.5	R	0.25	S	0.25	S	1	S	2	R	0.06	S	0.06	R	1	R	0.25	R	0.06	S	0.5	S	nonMDR
1.6	R	0.25	R	4	R	8	R	4	R	0.25	S	2	S	>8	R	0.03	S	0.03	S	0.5	S	0.06	S	0.06	S	1	S	preXDR
0.1	R	>4	R	1	S	0.25	S	0.125	S	0.5	S	1	S	8	R	<=0.015	S	0.015	S	0.125	S	0.06	S	>2	R	0.5	S	MDR
0.05	S	0.06	S	2	R	0.25	S	0.125	S	0.25	S	1	S	2	R	0.03	S	0.03	S	0.5	S	0.06	S	0.06	S	0.12	S	nonMDR
0.05	S	0.06	S	0.5	S	0.25	S	0.06	S	0.25	S	1	S	2	R	<=0.015	S	0.015	S	0.25	S	0.06	S	0.06	S	0.12	S	nonMDR
0.05	S	0.06	S	1	S	0.25	S	0.25	S	0.25	S	1	S	2	R	0.03	S	0.03	S	0.5	S	0.125	S	0.06	S	0.5	S	nonMDR
0.05	S	0.06	S	1	S	0.25	S	0.25	S	0.25	S	1	S	1	S	0.03	S	0.03	S	0.5	S	0.125	S	0.06	S	0.5	S	S
0.025	S	0.06	S	1	S	0.25	S	0.25	S	0.25	S	1	S	2	R	<=0.015	S	0.015	S	0.25	S	0.06	S	0.06	S	0.12	S	nonMDR
0.05	S	0.06	S	2	R	0.5	R	0.5	R	0.25	S	1	S	2	R	0.06	S	0.06	R	1	R	0.125	S	0.06	S	0.5	S	nonMDR
0.025	S	0.06	S	1	S	0.25	S	0.06	S	0.25	S	1	S	1	S	<=0.015	S	0.015	S	0.125	S	0.06	S	0.06	S	0.12	S	S
0.025	S	0.06	S	0.5	S	0.5	R	0.125	S	0.25	S	1	S	1	S	<=0.015	S	0.03	S	0.25	S	0.06	S	0.06	S	0.12	S	nonMDR
0.05	S	0.06	S	1	S	0.5	R	0.25	S	0.25	S	1	S	1	S	<=0.015	S	0.06	R	0.5	S	0.06	S	0.06	S	0.5	S	nonMDR
0.05	S	0.06	S	1	S	0.25	S	0.125	S	0.25	S	1	S	2	R	<=0.015	S	0.015	S	0.25	S	0.06	S	0.06	S	0.12	S	nonMDR
0.025	S	0.06	S	1	S	1	R	0.5	R	0.25	S	1	S	1	S	0.03	S	0.12	R	0.5	S	0.06	S	0.06	S	0.12	S	nonMDR
0.2	R	>4	R	1	S	0.5	R	0.125	S	0.25	S	1	S	4	R	<=0.015	S	0.03	S	0.125	S	0.06	S	1	R	0.12	S	preXDR
0.025	S	0.06	S	0.5	S	0.5	R	0.25	S	0.25	S	1	S	1	S	<=0.015	S	0.03	S	0.5	S	0.06	S	0.06	S	0.12	S	nonMDR
0.05	S	0.06	S	1	S	0.25	S	0.25	S	0.25	S	1	S	1	S	<=0.015	S	0.06	R	0.25	S	0.06	S	0.06	S	0.12	S	nonMDR
0.025	S	0.06	S	0.5	S	0.25	S	0.125	S	0.25	S	1	S	1	S	<=0.015	S	0.03	S	0.06	S	0.06	S	0.06	S	0.12	S	S
0.025	S	0.06	S	0.5	S	0.5	R	0.125	S	0.25	S	1	S	1	S	<=0.015	S	0.015	S	0.5	S	0.06	S	0.06	S	0.12	S	nonMDR
>1.6	R	>4	R	8	R	>8	R	>4	R	>8	R	>16	R	4	R	<=0.015	S	0.015	S	0.25	S	0.125	S	>2	R	2	S	XDR
>1.6	R	>4	R	4	R	0.5	R	0.06	S	0.25	S	2	S	1	S	<=0.015	S	0.03	S	0.5	S	0.06	S	>2	R	0.5	S	preXDR
0.025	S	0.06	S	0.5	S	0.25	S	0.06	S	0.25	S	1	S	0.5	S	<=0.015	S	0.015	S	0.06	S	0.06	S	0.06	S	0.12	S	S
0.025	S	0.06	S	0.5	S	0.25	S	0.06	S	0.25	S	1	S	1	S	<=0.015	S	0.03	S	0.25	S	0.06	S	0.06	S	0.12	S	S
>1.6	R	>4	R	8	R	0.5	R	0.25	S	0.25	S	1	S	1	S	<=0.015	S	0.03	S	0.5	S	0.125	S	>2	R	0.12	S	preXDR
>1.6	R	0.5	R	2	R	0.5	R	0.5	R	0.25	S	2	S	4	R	0.06	S	0.5	R	1	R	0.25	R	0.06	S	1	S	preXDR
0.05	S	0.06	S	1	S	0.25	S	0.125	S	0.25	S	1	S	1	S	<=0.015	S	0.015	S	0.25	S	0.06	S	0.06	S	0.12	S	S
0.8	R	2	R	0.5	S	0.5	R	2	R	0.25	S	1	S	0.25	S	<=0.015	S	0.015	S	0.125	S	4	R	0.06	S	2	S	preXDR
>1.6	R	0.06	S	4	R	0.25	S	0.125	S	0.25	S	1	S	1	S	0.06	S	0.03	S	0.5	S	0.125	S	0.06	S	1	S	nonMDR
0.05	S	0.06	S	1	S	0.5	R	0.25	S	0.25	S	1	S	2	R	<=0.015	S	0.12	R	0.5	S	0.06	S	0.06	S	0.25	S	nonMDR
0.025	S	0.125	S	1	S	0.25	S	0.125	S	0.25	S	1	S	0.5	S	0.06	S	0.015	S	0.5	S	0.06	S	0.06	S	0.5	S	S
0.05	S	0.125	S	1	S	0.5	R	0.25	S	0.25	S	1	S	1	S	0.03	S	0.06	R	0.5	S	0.06	S	0.06	S	0.12	S	nonMDR
0.025	S	0.06	S	1	S	0.5	R	0.25	S	0.25	S	1	S	1	S	0.03	S	0.015	S	0.5	S	0.06	S	0.06	S	0.12	S	nonMDR
>1.6	R	>4	R	>8	R	1	R	0.5	R	0.25	S	1	S	>8	R	<=0.015	S	0.03	S	0.5	S	0.06	S	>2	R	1	S	preXDR
0.05	S	0.125	S	1	S	1	R	0.5	R	0.25	S	2	S	1	S	0.06	S	0.5	R	0.5	S	0.125	S	0.06	S	2	S	nonMDR
0.05	S	0.06	S	1	S	0.5	R	0.5	R	0.25	S	2	S	2	R	0.03	S	0.06	R	1	R	0.25	R	0.06	S	0.5	S	nonMDR
0.025	S	0.06	S	1	S	0.25	S	0.06	S	0.25	S	1	S	0.5	S	<=0.015	S	0.015	S	0.25	S	0.06	S	0.06	S	0.25	S	S
<=0.025	S	<=0.06	S	1	S	0.25	S	0.125	S	<=0.25	S	<=1	S	2	R	0.03	S	0.03	S	0.5	S	0.06	S	<=0.06	S	1	S	nonMDR
0.2	R	0.06	S	0.25	S	4	R	2	R	0.25	S	1	S	8	R	<=0.015	S	0.015	S	0.5	S	0.06	S	0.06	S	0.12	S	nonMDR
0.05	S	0.25	R	2	R	1	R	0.25	S	0.5	S	2	S	2	R	0.06	S	0.03	S	0.5	S	0.25	R	0.06	S	0.12	S	RR
0.05	S	0.06	S	1	S	0.5	R	0.25	S	0.25	S	1	S	2	R	<=0.015	S	0.015	S	0.5	S	0.06	S	0.06	S	0.25	S	nonMDR
0.05	S	0.06	S	1	S	0.5	R	0.25	S	0.25	S	1	S	1	S	0.06	S	0.06	R	1	R	0.25	R	0.06	S	2	S	nonMDR
<=0.025	S	<=0.06	S	1	S	0.5	R	0.125	S	<=0.25	S	2	S	1	S	0.03	S	0.03	S	0.5	S	0.06	S	<=0.06	S	<=0.125	S	nonMDR
0.05	S	0.06	S	2	R	0.5	R	0.25	S	0.25	S	1	S	1	S	<=0.015	S	0.12	R	0.5	S	0.06	S	0.06	S	0.25	S	nonMDR
0.2	R	0.06	S	2	R	1	R	0.5	R	0.25	S	1	S	8	R	0.03	S	0.06	R	0.5	S	0.125	S	0.06	S	0.12	S	nonMDR
0.1	R	0.5	R	4	R	1	R	0.25	S	0.5	S	2	S	2	R	0.06	S	0.03	S	0.25	S	0.25	R	<=0.06	S	<=0.125	S	preXDR
0.05	S	0.125	S	1	S	1	R	0.5	R	<=0.25	S	<=1	S	1	S	0.03	S	0.25	R	1	R	0.06	S	<=0.06	S	4	R	nonMDR
<=0.025	S	<=0.06	S	0.5	S	0.25	S	0.125	S	<=0.25	S	<=1	S	<=0.25	S	<=0.015	S	0.015	S	0.125	S	0.06	S	<=0.06	S	1	S	S
<=0.025	S	<=0.06	S	0.5	S	0.25	S	0.125	S	<=0.25	S	<=1	S	0.5	S	<=0.015	S	0.03	S	0.125	S	0.06	S	<=0.06	S	<=0.125	S	S
<=0.025	S	<=0.06	S	1	S	0.25	S	0.125	S	<=0.25	S	<=1	S	1	S	<=0.015	S	0.03	S	0.5	S	0.06	S	<=0.06	S	2	S	S
<=0.025	S	<=0.06	S	0.5	S	0.5	R	0.25	S	<=0.25	S	<=1	S	0.5	S	0.03	S	0.06	R	0.5	S	0.06	S	<=0.06	S	<=0.125	S	nonMDR
0.05	S	<=0.06	S	1	S	1	R	0.5	R	<=0.25	S	<=1	S	2	R	<=0.015	S	0.06	R	1	R	0.06	S	<=0.06	S	<=0.125	S	nonMDR
<=0.025	S	<=0.06	S	0.5	S	0.5	R	0.125	S	<=0.25	S	<=1	S	1	S	<=0.015	S	0.03	S	0.125	S	0.06	S	<=0.06	S	<=0.125	S	nonMDR
1.6	R	>4	R	8	R	1	R	0.5	R	<=0.25	S	<=1	S	4	R	<=0.015	S	0.03	S	0.5	S	0.125	S	>2	R	2	S	preXDR
0.05	S	<=0.06	S	0.5	S	0.25	S	0.125	S	<=0.25	S	<=1	S	1	S	<=0.015	S	0.015	S	0.125	S	0.06	S	<=0.06	S	<=0.125	S	S
<=0.025	S	<=0.06	S	1	S	0.5	R	<=0.06	S	<=0.25	S	<=1	S	1	S	<=0.015	S	0.03	S	0.5	S	0.06	S	<=0.06	S	<=0.125	S	nonMDR
0.2	R	<=0.06	S	2	R	0.5	R	0.25	S	<=0.25	S	<=1	S	8	R	0.03	S	0.06	R	0.5	S	0.06	S	<=0.06	S	<=0.125	S	nonMDR
>1.6	R	0.125	S	>8	R	>8	R	>4	R	<=0.25	S	<=1	S	1	S	<=0.015	S	0.12	R	0.25	S	0.06	S	0.25	R	0.5	S	nonMDR
0.05	S	<=0.06	S	1	S	0.25	S	0.125	S	<=0.25	S	<=1	S	1	S	0.03	S	0.015	S	0.5	S	0.125	S	<=0.06	S	<=0.125	S	S
1.6	R	>4	R	4	R	2	R	1	R	0.25	S	1	S	4	R	<=0.015	S	0.015	S	0.25	S	0.06	S	>2	R	>4	R	preXDR
<=0.025	S	<=0.06	S	2	R	0.5	R	0.125	S	0.5	S	<=1	S	0.5	S	0.06	S	0.06	R	0.5	S	0.06	S	<=0.06	S	>4	R	nonMDR
1.6	R	0.06	S	0.5	S	0.5	R	0.25	S	0.25	S	1	S	1	S	<=0.015	S	0.015	S	0.5	S	0.06	S	0.06	S	0.12	S	nonMDR
<=0.025	S	<=0.06	S	0.25	S	<=0.125	S	0.125	S	<=0.25	S	<=1	S	1	S	<=0.015	S	0.03	S	0.06	S	0.06	S	<=0.06	S	<=0.125	S	S
0.05	S	0.125	S	0.25	S	0.5	R	<=0.06	S	<=0.25	S	<=1	S	2	R	<=0.015	S	0.015	S	0.06	S	0.06	S	<=0.06	S	<=0.125	S	nonMDR
<=0.025	S	<=0.06	S	2	R	0.25	S	<=0.06	S	<=0.25	S	<=1	S	1	S	<=0.015	S	0.015	S	0.03	S	0.06	S	<=0.06	S	<=0.125	S	NA
0.05	S	0.125	S	1	S	0.5	R	0.125	S	<=0.25	S	<=1	S	1	S	0.03	S	0.03	S	0.25	S	0.125	S	0.125	S	0.25	S	nonMDR
<=0.025	S	<=0.06	S	0.5	S	0.5	R	0.125	S	<=0.25	S	<=1	S	1	S	<=0.015	S	0.03	S	0.06	S	0.06	S	<=0.06	S	<=0.125	S	nonMDR
<=0.025	S	<=0.06	S	0.5	S	0.25	S	0.125	S	<=0.25	S	<=1	S	1	S	<=0.015	S	0.03	S	0.125	S	0.06	S	<=0.06	S	<=0.125	S	S
<=0.025	S	<=0.06	S	0.5	S	0.25	S	0.125	S	<=0.25	S	<=1	S	<=0.25	S	<=0.015	S	0.015	S	0.06	S	0.06	S	<=0.06	S	<=0.125	S	S
0.2	R	<=0.06	S	0.5	S	0.5	R	0.25	S	<=0.25	S	<=1	S	<=0.25	S	<=0.015	S	0.06	R	0.25	S	0.06	S	<=0.06	S	<=0.125	S	nonMDR
0.05	S	<=0.06	S	1	S	0.5	R	0.25	S	<=0.25	S	<=1	S	1	S	0.03	S	0.03	S	0.25	S	0.06	S	<=0.06	S	<=0.125	S	nonMDR
0.05	S	<=0.06	S	2	R	0.5	R	0.5	R	<=0.25	S	<=1	S	1	S	0.06	S	0.25	R	0.5	S	0.125	S	<=0.06	S	0.25	S	nonMDR
0.05	S	<=0.06	S	0.5	S	0.5	R	0.125	S	<=0.25	S	<=1	S	1	S	<=0.015	S	0.03	S	0.125	S	0.06	S	<=0.06	S	<=0.125	S	nonMDR
<=0.025	S	<=0.06	S	1	S	0.5	R	0.25	S	<=0.25	S	<=1	S	1	S	<=0.015	S	0.03	S	0.25	S	0.06	S	<=0.06	S	<=0.125	S	nonMDR
0.05	S	<=0.06	S	0.5	S	0.25	S	0.125	S	<=0.25	S	<=1	S	1	S	<=0.015	S	0.03	S	0.06	S	0.06	S	<=0.06	S	<=0.125	S	S
<=0.025	S	<=0.06	S	0.5	S	0.5	R	0.125	S	<=0.25	S	<=1	S	<=0.25	S	<=0.015	S	0.015	S	0.06	S	0.06	S	<=0.06	S	<=0.125	S	nonMDR
<=0.025	S	<=0.06	S	0.25	S	0.25	S	<=0.06	S	<=0.25	S	<=1	S	<=0.25	S	<=0.015	S	0.03	S	0.06	S	0.06	S	<=0.06	S	<=0.125	S	S
0.2	R	0.125	S	0.5	S	0.25	S	0.125	S	<=0.25	S	<=1	S	1	S	<=0.015	S	0.03	S	0.125	S	0.06	S	<=0.06	S	<=0.125	S	nonMDR
0.05	S	0.125	S	2	R	1	R	0.5	R	<=0.25	S	2	S	2	R	0.03	S	0.06	R	0.5	S	0.125	S	<=0.06	S	2	S	nonMDR
0.05	S	<=0.06	S	1	S	0.5	R	0.25	S	<=0.25	S	<=1	S	2	R	<=0.015	S	0.015	S	0.25	S	0.06	S	<=0.06	S	0.25	S	nonMDR
0.4	R	0.125	S	2	R	0.5	R	0.25	S	<=0.25	S	2	S	8	R	0.06	S	0.06	R	0.5	S	0.06	S	<=0.06	S	<=0.125	S	nonMDR
0.2	R	0.125	S	2	R	0.5	R	0.5	R	<=0.25	S	2	S	8	R	0.06	S	0.12	R	0.5	S	0.125	S	<=0.06	S	0.25	S	nonMDR
0.1	R	<=0.06	S	2	R	1	R	0.5	R	<=0.25	S	2	S	4	R	0.06	S	0.06	R	1	R	0.125	S	<=0.06	S	2	S	nonMDR
0.05	S	0.125	S	2	R	0.5	R	0.25	S	<=0.25	S	<=1	S	1	S	0.03	S	0.12	R	0.5	S	0.06	S	<=0.06	S	0.5	S	nonMDR
<=0.025	S	<=0.06	S	0.5	S	0.5	R	0.25	S	<=0.25	S	<=1	S	1	S	<=0.015	S	0.03	S	0.125	S	0.06	S	<=0.06	S	<=0.125	S	nonMDR
0.05	S	<=0.06	S	1	S	0.25	S	0.125	S	<=0.25	S	<=1	S	1	S	0.03	S	0.015	S	0.25	S	0.25	R	<=0.06	S	<=0.125	S	nonMDR
0.05	S	<=0.06	S	0.5	S	0.5	R	0.125	S	<=0.25	S	<=1	S	4	R	<=0.015	S	0.015	S	0.06	S	0.06	S	<=0.06	S	<=0.125	S	nonMDR
0.025	S	0.06	S	0.5	S	0.25	S	0.125	S	0.25	S	1	S	1	S	<=0.015	S	0.015	S	0.03	S	0.06	S	0.06	S	0.12	S	S
<=0.025	S	<=0.06	S	0.5	S	1	R	0.5	R	<=0.25	S	<=1	S	1	S	<=0.015	S	0.06	R	0.25	S	0.06	S	<=0.06	S	<=0.125	S	nonMDR
0.05	S	0.125	S	1	S	1	R	0.5	R	<=0.25	S	2	S	2	R	0.06	S	0.12	R	1	R	0.125	S	<=0.06	S	<=0.125	S	nonMDR
0.05	S	<=0.06	S	2	R	0.5	R	0.5	R	<=0.25	S	2	S	1	S	0.03	S	0.12	R	0.5	S	0.06	S	<=0.06	S	2	S	nonMDR
1.6	R	>4	R	8	R	>8	R	>4	R	0.5	S	2	S	2	R	<=0.015	S	0.06	R	0.5	S	0.125	S	>2	R	4	R	preXDR
1.6	R	<=0.06	S	2	R	1	R	0.25	S	<=0.25	S	<=1	S	2	R	0.03	S	0.06	R	0.5	S	0.06	S	<=0.06	S	<=0.125	S	nonMDR
0.05	S	<=0.06	S	1	S	0.5	R	0.25	S	<=0.25	S	<=1	S	1	S	<=0.015	S	0.06	R	0.25	S	0.06	S	<=0.06	S	0.25	S	nonMDR
<=0.025	S	<=0.06	S	0.25	S	0.25	S	0.125	S	<=0.25	S	<=1	S	0.5	S	<=0.015	S	0.03	S	0.06	S	0.06	S	<=0.06	S	<=0.125	S	S
<=0.025	S	<=0.06	S	1	S	1	R	0.25	S	<=0.25	S	<=1	S	1	S	<=0.015	S	0.03	S	0.5	S	0.06	S	<=0.06	S	<=0.125	S	nonMDR
0.2	R	<=0.06	S	1	S	0.5	R	0.25	S	<=0.25	S	<=1	S	>8	R	<=0.015	S	0.06	R	0.25	S	0.06	S	<=0.06	S	<=0.125	S	nonMDR
0.05	S	<=0.06	S	2	R	1	R	0.125	S	<=0.25	S	<=1	S	1	S	0.06	S	0.12	R	0.25	S	0.06	S	<=0.06	S	<=0.125	S	nonMDR
<=0.025	S	<=0.06	S	1	S	0.25	S	<=0.06	S	<=0.25	S	<=1	S	2	R	<=0.015	S	0.015	S	0.125	S	0.06	S	<=0.06	S	<=0.125	S	nonMDR
0.05	S	<=0.06	S	0.5	S	0.5	R	0.125	S	<=0.25	S	<=1	S	2	R	0.03	S	0.03	S	0.125	S	0.06	S	<=0.06	S	0.25	S	nonMDR
0.05	S	0.125	S	0.25	S	0.25	S	0.125	S	<=0.25	S	>16	R	0.5	S	<=0.015	S	0.015	S	0.06	S	0.06	S	<=0.06	S	<=0.125	S	nonMDR
<=0.025	S	<=0.06	S	<=0.125	S	<=0.125	S	0.125	S	<=0.25	S	<=1	S	1	S	<=0.015	S	0.015	S	0.06	S	0.06	S	<=0.06	S	<=0.125	S	S
0.05	S	<=0.06	S	1	S	0.25	S	<=0.06	S	<=0.25	S	<=1	S	0.5	S	0.03	S	0.03	S	0.25	S	0.06	S	<=0.06	S	<=0.125	S	S
0.05	S	<=0.06	S	<=0.125	S	0.25	S	<=0.06	S	<=0.25	S	<=1	S	0.5	S	<=0.015	S	0.015	S	0.06	S	0.06	S	<=0.06	S	<=0.125	S	S
<=0.025	S	<=0.06	S	0.5	S	0.25	S	0.125	S	<=0.25	S	<=1	S	1	S	<=0.015	S	0.015	S	0.25	S	0.06	S	<=0.06	S	<=0.125	S	S
0.025	S	0.06	S	0.5	S	0.5	R	0.25	S	0.25	S	1	S	0.5	S	<=0.015	S	0.015	S	0.25	S	0.06	S	0.06	S	0.12	S	nonMDR
<=0.025	S	<=0.06	S	0.5	S	0.25	S	<=0.06	S	<=0.25	S	<=1	S	2	R	<=0.015	S	0.015	S	0.125	S	0.06	S	<=0.06	S	<=0.125	S	nonMDR
<=0.025	S	<=0.06	S	0.25	S	0.25	S	0.125	S	<=0.25	S	<=1	S	0.5	S	<=0.015	S	0.015	S	0.06	S	0.06	S	<=0.06	S	<=0.125	S	S
1.6	R	<=0.06	S	8	R	0.25	S	0.125	S	<=0.25	S	<=1	S	>8	R	0.25	R	1	R	0.5	S	0.125	S	<=0.06	S	0.5	S	nonMDR
0.05	S	<=0.06	S	2	R	0.5	R	0.25	S	<=0.25	S	<=1	S	4	R	0.03	S	0.06	R	0.5	S	0.125	S	<=0.06	S	<=0.125	S	nonMDR
0.05	S	<=0.06	S	0.5	S	0.25	S	0.125	S	<=0.25	S	<=1	S	2	R	<=0.015	S	0.03	S	0.125	S	0.06	S	<=0.06	S	<=0.125	S	nonMDR
<=0.025	S	<=0.06	S	0.25	S	0.25	S	0.125	S	<=0.25	S	<=1	S	0.5	S	<=0.015	S	0.015	S	0.06	S	0.06	S	<=0.06	S	<=0.125	S	S
<=0.025	S	0.125	S	<=0.125	S	<=0.125	S	<=0.06	S	<=0.25	S	<=1	S	0.5	S	<=0.015	S	0.015	S	0.03	S	0.06	S	<=0.06	S	<=0.125	S	S
0.05	S	<=0.06	S	1	S	0.5	R	0.125	S	<=0.25	S	<=1	S	2	R	0.03	S	0.03	S	0.5	S	0.125	S	<=0.06	S	<=0.125	S	nonMDR
1.6	R	1	R	8	R	8	R	4	R	<=0.25	S	<=1	S	>8	R	0.03	S	0.03	S	0.5	S	0.125	S	0.125	S	<=0.125	S	preXDR
0.05	S	0.125	S	2	R	1	R	0.5	R	<=0.25	S	2	S	1	S	0.06	S	0.12	R	1	R	0.125	S	<=0.06	S	0.25	S	nonMDR
0.2	R	<=0.06	S	4	R	0.25	S	0.125	S	<=0.25	S	<=1	S	1	S	0.03	S	0.12	R	0.5	S	0.06	S	<=0.06	S	<=0.125	S	nonMDR
<=0.025	S	<=0.06	S	0.5	S	0.25	S	0.125	S	<=0.25	S	<=1	S	1	S	<=0.015	S	0.03	S	0.125	S	0.06	S	<=0.06	S	<=0.125	S	S
<=0.025	S	<=0.06	S	0.5	S	0.5	R	0.25	S	<=0.25	S	<=1	S	2	R	0.03	S	0.03	S	0.125	S	0.06	S	<=0.06	S	<=0.125	S	nonMDR
>1.6	R	<=0.06	S	0.5	S	8	R	4	R	<=0.25	S	<=1	S	8	R	0.06	S	0.015	S	0.5	S	0.5	R	<=0.06	S	1	S	nonMDR
<=0.025	S	<=0.06	S	0.25	S	0.25	S	<=0.06	S	<=0.25	S	<=1	S	2	R	<=0.015	S	0.015	S	0.03	S	0.06	S	<=0.06	S	<=0.125	S	nonMDR
0.8	R	>4	R	4	R	0.25	S	0.125	S	0.25	S	1	S	0.5	S	<=0.015	S	0.03	S	0.5	S	0.06	S	>2	R	0.12	S	MDR
<=0.025	S	<=0.06	S	0.5	S	0.5	R	0.125	S	<=0.25	S	<=1	S	<=0.25	S	<=0.015	S	0.015	S	0.125	S	0.06	S	<=0.06	S	<=0.125	S	nonMDR
0.05	S	<=0.06	S	1	S	0.25	S	0.125	S	<=0.25	S	<=1	S	2	R	0.03	S	0.03	S	0.06	S	0.06	S	<=0.06	S	<=0.125	S	nonMDR
0.05	S	<=0.06	S	1	S	0.5	R	0.25	S	<=0.25	S	<=1	S	4	R	0.03	S	0.06	R	0.5	S	0.06	S	<=0.06	S	<=0.125	S	nonMDR
0.05	S	<=0.06	S	<=0.125	S	0.25	S	<=0.06	S	<=0.25	S	<=1	S	1	S	<=0.015	S	0.03	S	0.06	S	0.06	S	<=0.06	S	<=0.125	S	S
<=0.025	S	<=0.06	S	0.25	S	0.25	S	<=0.06	S	<=0.25	S	<=1	S	1	S	<=0.015	S	0.015	S	0.06	S	0.06	S	<=0.06	S	<=0.125	S	S
0.05	S	<=0.06	S	1	S	0.5	R	0.25	S	<=0.25	S	<=1	S	2	R	0.03	S	0.03	S	0.5	S	0.06	S	<=0.06	S	0.25	S	nonMDR
0.05	S	0.06	S	2	R	0.5	R	0.25	S	0.25	S	1	S	2	R	0.06	S	0.03	S	1	R	0.125	S	0.06	S	0.12	S	nonMDR
<=0.025	S	<=0.06	S	0.25	S	0.25	S	0.125	S	<=0.25	S	<=1	S	0.5	S	<=0.015	S	0.015	S	0.06	S	0.06	S	<=0.06	S	<=0.125	S	S
<=0.025	S	<=0.06	S	2	R	1	R	0.5	R	<=0.25	S	<=1	S	1	S	<=0.015	S	0.06	R	0.5	S	0.06	S	<=0.06	S	1	S	nonMDR
0.025	S	0.06	S	1	S	0.5	R	0.25	S	0.25	S	1	S	2	R	0.06	S	0.06	R	1	R	0.125	S	0.06	S	0.12	S	nonMDR
0.025	S	0.06	S	1	S	0.5	R	0.25	S	0.25	S	1	S	2	R	<=0.015	S	0.015	S	0.5	S	0.06	S	0.06	S	0.25	S	nonMDR
0.025	S	0.06	S	0.5	S	0.5	R	0.25	S	0.25	S	1	S	1	S	<=0.015	S	0.015	S	0.5	S	0.06	S	0.06	S	0.12	S	nonMDR
0.05	S	0.06	S	1	S	1	R	0.5	R	0.25	S	2	S	2	R	0.06	S	0.06	R	0.5	S	0.125	S	0.06	S	0.12	S	nonMDR
0.025	S	0.06	S	1	S	0.5	R	0.25	S	0.25	S	2	S	2	R	<=0.015	S	0.015	S	1	R	0.06	S	0.06	S	0.25	S	nonMDR
0.025	S	0.06	S	1	S	0.25	S	0.25	S	0.25	S	2	S	4	R	0.03	S	0.015	S	0.5	S	0.06	S	0.06	S	0.12	S	nonMDR
0.025	S	0.06	S	1	S	0.5	R	0.25	S	0.25	S	2	S	2	R	0.06	S	0.03	S	1	R	0.06	S	0.06	S	1	S	nonMDR
0.05	S	0.06	S	1	S	0.5	R	0.25	S	0.25	S	2	S	2	R	0.06	S	0.03	S	0.5	S	0.06	S	0.06	S	0.25	S	nonMDR
0.8	R	4	R	4	R	0.5	R	0.25	S	<=0.25	S	<=1	S	2	R	0.03	S	0.03	S	0.125	S	0.06	S	1	R	0.5	S	preXDR
0.025	S	0.06	S	1	S	0.5	R	0.25	S	0.25	S	2	S	2	R	0.06	S	0.015	S	1	R	0.125	S	0.06	S	0.25	S	nonMDR
0.05	S	0.06	S	2	R	1	R	0.5	R	0.25	S	2	S	2	R	<=0.015	S	0.5	R	1	R	0.25	R	0.125	S	1	S	nonMDR
0.025	S	0.06	S	1	S	0.5	R	0.25	S	0.25	S	2	S	1	S	0.03	S	0.03	S	0.25	S	0.06	S	0.06	S	0.5	S	nonMDR
0.025	S	0.06	S	2	R	1	R	0.5	R	0.25	S	1	S	1	S	0.06	S	0.06	R	1	R	0.06	S	0.06	S	0.5	S	nonMDR
0.4	R	0.06	S	2	R	2	R	1	R	0.25	S	2	S	8	R	0.03	S	1	R	0.5	S	0.25	R	0.06	S	0.5	S	nonMDR
<=0.025	S	<=0.06	S	0.5	S	0.5	R	0.25	S	<=0.25	S	<=1	S	1	S	<=0.015	S	0.015	S	0.125	S	0.06	S	<=0.06	S	<=0.125	S	nonMDR
0.025	S	0.06	S	2	R	0.5	R	0.25	S	0.25	S	1	S	0.5	S	<=0.015	S	0.03	S	0.5	S	0.06	S	0.06	S	0.12	S	nonMDR
<=0.025	S	<=0.06	S	0.5	S	0.25	S	0.125	S	<=0.25	S	<=1	S	0.5	S	<=0.015	S	0.03	S	0.5	S	0.06	S	<=0.06	S	<=0.125	S	S
0.05	S	<=0.06	S	1	S	0.5	R	0.25	S	<=0.25	S	<=1	S	2	R	0.03	S	0.03	S	1	R	0.06	S	<=0.06	S	0.25	S	nonMDR
<=0.025	S	<=0.06	S	0.5	S	0.25	S	0.125	S	<=0.25	S	<=1	S	<=0.25	S	0.03	S	0.03	S	0.06	S	0.06	S	<=0.06	S	<=0.125	S	S
0.05	S	<=0.06	S	1	S	1	R	0.25	S	<=0.25	S	<=1	S	2	R	0.06	S	0.03	S	0.5	S	0.06	S	<=0.06	S	<=0.125	S	nonMDR
<=0.025	S	<=0.06	S	0.5	S	0.5	R	0.125	S	<=0.25	S	<=1	S	1	S	0.03	S	0.03	S	0.125	S	0.06	S	<=0.06	S	<=0.125	S	nonMDR
<=0.025	S	<=0.06	S	2	R	<=0.125	S	<=0.06	S	<=0.25	S	<=1	S	0.5	S	<=0.015	S	0.015	S	0.06	S	0.06	S	<=0.06	S	<=0.125	S	NA
0.05	S	<=0.06	S	1	S	2	R	1	R	0.5	S	2	S	1	S	0.06	S	0.12	R	0.5	S	0.06	S	<=0.06	S	>4	R	nonMDR
0.05	S	0.125	S	2	R	2	R	1	R	<=0.25	S	<=1	S	2	R	0.06	S	0.12	R	0.5	S	0.125	S	<=0.06	S	2	S	nonMDR
0.05	S	0.125	S	0.5	S	0.25	S	0.125	S	<=0.25	S	<=1	S	2	R	0.03	S	0.03	S	0.06	S	0.06	S	<=0.06	S	<=0.125	S	nonMDR
<=0.025	S	<=0.06	S	0.5	S	0.25	S	0.125	S	<=0.25	S	<=1	S	1	S	0.03	S	0.03	S	0.06	S	0.06	S	<=0.06	S	<=0.125	S	S
0.025	S	0.125	S	2	R	1	R	0.5	R	0.25	S	1	S	2	R	0.06	S	0.03	S	0.5	S	0.125	S	0.06	S	0.12	S	nonMDR
0.05	S	0.125	S	2	R	1	R	0.5	R	0.25	S	1	S	1	S	0.03	S	0.03	S	0.5	S	0.125	S	0.06	S	0.12	S	nonMDR
0.025	S	0.06	S	1	S	0.5	R	0.25	S	0.25	S	1	S	0.5	S	0.03	S	0.015	S	0.25	S	0.06	S	0.06	S	0.12	S	nonMDR
<=0.025	S	<=0.06	S	1	S	0.5	R	0.25	S	<=0.25	S	<=1	S	<=0.25	S	<=0.015	S	0.015	S	0.25	S	0.06	S	<=0.06	S	<=0.125	S	nonMDR
<=0.025	S	<=0.06	S	1	S	0.5	R	0.25	S	<=0.25	S	<=1	S	0.5	S	<=0.015	S	0.015	S	0.5	S	0.125	S	<=0.06	S	0.5	S	nonMDR
0.05	S	0.125	S	1	S	0.5	R	0.25	S	<=0.25	S	2	S	2	R	0.03	S	0.06	R	0.5	S	0.125	S	<=0.06	S	0.5	S	nonMDR
0.05	S	<=0.06	S	1	S	0.25	S	0.125	S	<=0.25	S	2	S	1	S	<=0.015	S	0.03	S	0.25	S	0.06	S	<=0.06	S	0.25	S	S
0.025	S	0.06	S	2	R	1	R	0.5	R	0.25	S	1	S	0.5	S	0.03	S	0.06	R	1	R	0.125	S	0.06	S	0.25	S	nonMDR
0.05	S	0.06	S	2	R	0.5	R	0.125	S	0.25	S	1	S	2	R	<=0.015	S	0.015	S	0.25	S	0.06	S	0.06	S	0.12	S	nonMDR
0.025	S	0.06	S	1	S	0.25	S	0.06	S	0.25	S	1	S	0.5	S	<=0.015	S	0.03	S	0.125	S	0.06	S	0.06	S	0.12	S	S
1.6	R	>4	R	4	R	1	R	0.25	S	0.5	S	1	S	>8	R	<=0.015	S	0.03	S	0.25	S	0.125	S	>2	R	0.25	S	preXDR
0.025	S	0.06	S	1	S	0.5	R	0.125	S	0.25	S	1	S	1	S	<=0.015	S	0.03	S	0.25	S	0.06	S	0.06	S	0.12	S	nonMDR
1.6	R	2	R	8	R	<=0.125	S	<=0.06	S	<=0.25	S	<=1	S	8	R	0.03	S	0.03	S	0.03	S	0.06	S	0.125	S	0.25	S	MDR
0.4	R	0.25	R	2	R	4	R	2	R	<=0.25	S	<=1	S	1	S	0.03	S	0.06	R	0.5	S	0.125	S	0.125	S	0.5	S	preXDR
0.05	S	0.06	S	1	S	0.25	S	0.25	S	0.25	S	1	S	4	R	<=0.015	S	0.03	S	0.5	S	0.06	S	0.06	S	0.12	S	nonMDR
>1.6	R	2	R	4	R	>8	R	4	R	4	R	4	R	8	R	0.06	S	1	R	2	R	0.5	R	0.25	R	4	R	XDR
>1.6	R	>4	R	4	R	0.5	R	0.25	S	0.25	S	1	S	4	R	0.125	S	0.03	S	0.5	S	0.125	S	>2	R	0.12	S	preXDR
0.1	R	0.06	S	0.5	S	0.5	R	0.06	S	0.25	S	1	S	4	R	<=0.015	S	0.015	S	0.25	S	0.06	S	0.06	S	0.12	S	nonMDR
0.025	S	0.06	S	1	S	0.5	R	0.25	S	0.25	S	1	S	1	S	0.06	S	0.015	S	0.5	S	0.25	R	0.06	S	0.25	S	nonMDR
<=0.025	S	0.25	R	1	S	0.25	S	0.25	S	<=0.25	S	<=1	S	<=0.25	S	0.06	S	0.06	R	0.125	S	0.06	S	<=0.06	S	<=0.125	S	RR
0.025	S	0.06	S	1	S	0.5	R	0.25	S	0.25	S	1	S	1	S	<=0.015	S	0.015	S	0.25	S	0.06	S	0.06	S	0.12	S	nonMDR
0.05	S	0.25	R	0.5	S	0.25	S	0.125	S	<=0.25	S	2	S	0.5	S	<=0.015	S	0.015	S	0.125	S	0.06	S	<=0.06	S	<=0.125	S	RR
0.025	S	0.06	S	2	R	1	R	0.25	S	0.25	S	2	S	1	S	0.03	S	0.03	S	0.25	S	0.06	S	0.06	S	0.12	S	nonMDR
1.6	R	>4	R	4	R	2	R	0.5	R	0.25	S	1	S	8	R	<=0.015	S	0.015	S	0.125	S	0.06	S	1	R	0.12	S	preXDR
>1.6	R	>4	R	8	R	0.5	R	0.25	S	0.25	S	4	R	8	R	0.03	S	0.03	S	0.5	S	0.25	R	>2	R	0.12	S	XDR
0.05	S	0.06	S	1	S	0.5	R	0.25	S	0.25	S	2	S	2	R	0.03	S	0.03	S	0.5	S	0.06	S	0.06	S	0.25	S	nonMDR
0.4	R	>4	R	0.25	S	1	R	0.06	S	0.25	S	1	S	>8	R	<=0.015	S	0.015	S	0.125	S	0.06	S	>2	R	0.12	S	preXDR
0.05	S	0.06	S	2	R	0.5	R	0.25	S	0.25	S	1	S	2	R	<=0.015	S	0.03	S	0.25	S	0.06	S	0.06	S	0.12	S	nonMDR
>1.6	R	>4	R	8	R	0.5	R	0.5	R	>8	R	>16	R	8	R	<=0.015	S	0.015	S	0.25	S	0.06	S	>2	R	2	S	XDR
1.6	R	0.06	S	2	R	0.25	S	0.06	S	0.25	S	1	S	>8	R	0.06	S	0.015	S	0.25	S	0.125	S	0.06	S	0.12	S	nonMDR
>1.6	R	>4	R	8	R	4	R	1	R	0.25	S	1	S	1	S	0.03	S	0.015	S	0.25	S	0.125	S	>2	R	>4	R	preXDR
>1.6	R	>4	R	8	R	4	R	2	R	>8	R	>16	R	>8	R	0.03	S	0.015	S	0.25	S	0.06	S	>2	R	0.25	S	XDR
1.6	R	>4	R	8	R	1	R	0.25	S	0.25	S	1	S	1	S	<=0.015	S	0.03	S	0.25	S	0.06	S	>2	R	0.12	S	preXDR
>1.6	R	1	R	8	R	0.5	R	0.125	S	0.25	S	1	S	2	R	0.125	S	0.03	S	0.25	S	0.06	S	0.125	S	0.12	S	preXDR
0.05	S	<=0.06	S	2	R	1	R	0.25	S	<=0.25	S	2	S	2	R	0.03	S	0.12	R	0.5	S	0.125	S	<=0.06	S	0.5	S	nonMDR
0.05	S	0.125	S	2	R	0.5	R	0.25	S	0.25	S	2	S	2	R	0.06	S	0.03	S	0.5	S	0.125	S	0.06	S	0.12	S	nonMDR
0.8	R	0.25	R	0.5	S	0.25	S	0.125	S	0.25	S	1	S	2	R	<=0.015	S	0.015	S	0.125	S	0.125	S	0.06	S	0.12	S	MDR
0.05	S	0.125	S	2	R	0.5	R	0.25	S	0.25	S	2	S	1	S	0.06	S	0.03	S	0.5	S	0.125	S	0.06	S	0.25	S	nonMDR
0.05	S	0.06	S	1	S	0.5	R	0.25	S	0.25	S	1	S	2	R	0.03	S	0.015	S	0.25	S	0.125	S	0.06	S	0.12	S	nonMDR
0.025	S	0.06	S	2	R	1	R	0.25	S	0.25	S	2	S	2	R	0.03	S	0.03	S	0.5	S	0.125	S	0.06	S	0.12	S	nonMDR
0.4	R	4	R	8	R	0.25	S	2	R	4	R	>16	R	8	R	<=0.015	S	0.06	R	2	R	0.06	S	0.125	S	4	R	XDR
0.05	S	0.125	S	2	R	0.5	R	0.25	S	0.25	S	1	S	2	R	0.03	S	0.03	S	0.25	S	0.125	S	0.06	S	0.12	S	nonMDR
<=0.025	S	<=0.06	S	1	S	<=0.125	S	0.125	S	<=0.25	S	<=1	S	1	S	<=0.015	S	0.015	S	0.25	S	0.06	S	<=0.06	S	0.25	S	S
0.4	R	0.125	S	2	R	1	R	0.5	R	0.25	S	1	S	8	R	<=0.015	S	0.12	R	0.5	S	0.125	S	0.06	S	0.5	S	nonMDR
1.6	R	0.06	S	1	S	0.5	R	0.25	S	0.25	S	1	S	2	R	<=0.015	S	0.015	S	0.125	S	0.06	S	0.06	S	0.12	S	nonMDR
0.05	S	0.125	S	2	R	1	R	0.5	R	0.25	S	1	S	2	R	<=0.015	S	0.03	S	0.5	S	0.06	S	0.06	S	0.12	S	nonMDR
>1.6	R	>4	R	>8	R	1	R	0.5	R	0.25	S	1	S	>8	R	<=0.015	S	0.015	S	0.25	S	0.06	S	1	R	4	R	preXDR
0.025	S	0.06	S	0.5	S	0.25	S	0.125	S	0.25	S	1	S	0.5	S	<=0.015	S	0.015	S	0.125	S	0.06	S	0.06	S	0.12	S	S
>1.6	R	>4	R	8	R	8	R	4	R	0.25	S	1	S	>8	R	>2	R	0.015	S	0.25	S	1	R	>2	R	0.12	S	preXDR
0.025	S	0.06	S	0.5	S	0.25	S	0.125	S	0.25	S	1	S	1	S	<=0.015	S	0.015	S	0.25	S	0.06	S	0.06	S	0.12	S	S
0.025	S	0.06	S	2	R	1	R	0.25	S	0.25	S	1	S	1	S	0.03	S	0.06	R	0.25	S	0.06	S	0.06	S	0.5	S	nonMDR
0.05	S	0.06	S	1	S	1	R	0.25	S	0.5	S	1	S	1	S	0.06	S	0.015	S	0.5	S	0.125	S	0.06	S	0.5	S	nonMDR
0.025	S	0.06	S	2	R	0.5	R	0.25	S	0.25	S	2	S	1	S	0.06	S	0.03	S	0.5	S	0.25	R	0.06	S	1	S	nonMDR
0.025	S	0.125	S	2	R	0.5	R	0.125	S	0.25	S	1	S	1	S	<=0.015	S	0.015	S	0.125	S	0.06	S	0.06	S	0.12	S	nonMDR
1.6	R	2	R	4	R	0.5	R	0.25	S	0.25	S	1	S	2	R	<=0.015	S	0.015	S	0.125	S	0.06	S	0.25	R	0.12	S	preXDR
>1.6	R	>4	R	4	R	2	R	1	R	0.25	S	1	S	2	R	<=0.015	S	0.015	S	0.25	S	0.06	S	>2	R	0.5	S	preXDR
0.025	S	0.125	S	1	S	0.5	R	0.125	S	0.25	S	1	S	1	S	0.03	S	0.015	S	0.25	S	0.06	S	0.06	S	0.12	S	nonMDR
0.4	R	>4	R	4	R	0.25	S	0.06	S	0.25	S	1	S	>8	R	<=0.015	S	0.015	S	0.03	S	0.06	S	1	R	0.12	S	MDR
0.025	S	0.06	S	1	S	0.5	R	0.125	S	0.25	S	1	S	0.5	S	<=0.015	S	0.015	S	0.25	S	0.06	S	0.06	S	0.12	S	nonMDR
0.025	S	0.06	S	0.5	S	0.5	R	0.25	S	0.25	S	1	S	0.5	S	<=0.015	S	0.015	S	0.125	S	0.06	S	0.06	S	0.12	S	nonMDR
0.025	S	0.125	S	1	S	0.5	R	0.25	S	0.25	S	1	S	1	S	0.03	S	0.03	S	0.25	S	0.06	S	0.06	S	0.12	S	nonMDR
1.6	R	0.06	S	4	R	0.5	R	0.125	S	0.25	S	2	S	1	S	0.03	S	0.015	S	0.25	S	0.06	S	0.06	S	0.12	S	nonMDR
1.6	R	>4	R	4	R	0.25	S	0.125	S	0.25	S	1	S	1	S	<=0.015	S	0.015	S	0.06	S	0.06	S	0.5	R	0.12	S	MDR
0.8	R	>4	R	>8	R	8	R	1	R	8	R	8	R	4	R	0.06	S	1	R	>2	R	0.06	S	>2	R	>4	R	XDR
0.05	S	0.06	S	2	R	0.5	R	0.125	S	0.25	S	1	S	1	S	0.25	R	0.06	R	1	R	1	R	0.06	S	1	S	nonMDR
0.025	S	0.06	S	1	S	0.25	S	0.125	S	0.25	S	1	S	0.5	S	0.03	S	0.015	S	0.25	S	0.06	S	0.06	S	0.12	S	S
0.025	S	0.06	S	1	S	0.5	R	0.25	S	0.25	S	1	S	0.5	S	<=0.015	S	0.015	S	0.25	S	0.06	S	0.06	S	0.25	S	nonMDR
0.025	S	0.06	S	2	R	1	R	0.25	S	0.25	S	1	S	1	S	0.06	S	0.12	R	0.5	S	0.125	S	0.06	S	1	S	nonMDR
>1.6	R	>4	R	4	R	2	R	1	R	<=0.25	S	<=1	S	8	R	<=0.015	S	0.015	S	0.25	S	0.06	S	>2	R	<=0.125	S	preXDR
>1.6	R	>4	R	>8	R	>8	R	2	R	8	R	8	R	8	R	0.03	S	1	R	>2	R	0.125	S	>2	R	>4	R	XDR
<=0.025	S	<=0.06	S	1	S	0.5	R	0.125	S	<=0.25	S	<=1	S	1	S	<=0.015	S	0.015	S	0.125	S	0.06	S	<=0.06	S	<=0.125	S	nonMDR
<=0.025	S	<=0.06	S	0.5	S	0.5	R	0.25	S	<=0.25	S	2	S	2	R	<=0.015	S	0.015	S	0.5	S	0.06	S	<=0.06	S	<=0.125	S	nonMDR
0.05	S	0.06	S	4	R	0.5	R	0.125	S	0.5	S	2	S	1	S	0.06	S	0.06	R	0.5	S	0.25	R	0.06	S	1	S	nonMDR
<=0.025	S	<=0.06	S	1	S	0.5	R	0.25	S	<=0.25	S	<=1	S	1	S	<=0.015	S	0.06	R	0.25	S	0.06	S	<=0.06	S	<=0.125	S	nonMDR
<=0.025	S	<=0.06	S	0.5	S	0.5	R	0.25	S	<=0.25	S	<=1	S	0.5	S	<=0.015	S	0.015	S	0.25	S	0.06	S	<=0.06	S	<=0.125	S	nonMDR
<=0.025	S	<=0.06	S	0.25	S	0.25	S	<=0.06	S	<=0.25	S	<=1	S	<=0.25	S	<=0.015	S	0.015	S	0.06	S	0.06	S	<=0.06	S	<=0.125	S	S
0.05	S	<=0.06	S	2	R	1	R	0.25	S	<=0.25	S	<=1	S	1	S	0.03	S	0.25	R	0.25	S	0.06	S	<=0.06	S	2	S	nonMDR
<=0.025	S	<=0.06	S	2	R	2	R	0.25	S	<=0.25	S	<=1	S	0.5	S	0.03	S	0.03	S	0.25	S	0.06	S	<=0.06	S	0.25	S	nonMDR
<=0.025	S	0.125	S	2	R	1	R	0.25	S	<=0.25	S	<=1	S	1	S	0.03	S	0.06	R	0.5	S	0.06	S	<=0.06	S	0.5	S	nonMDR
<=0.025	S	<=0.06	S	1	S	0.5	R	<=0.06	S	<=0.25	S	2	S	1	S	0.06	S	0.015	S	0.5	S	0.06	S	<=0.06	S	<=0.125	S	nonMDR
<=0.025	S	<=0.06	S	0.5	S	0.5	R	0.25	S	<=0.25	S	<=1	S	1	S	<=0.015	S	0.015	S	0.125	S	0.06	S	<=0.06	S	<=0.125	S	nonMDR
0.1	R	0.25	R	1	S	0.25	S	0.25	S	<=0.25	S	<=1	S	0.5	S	0.03	S	0.03	S	0.25	S	0.06	S	<=0.06	S	<=0.125	S	MDR
0.2	R	<=0.06	S	1	S	1	R	0.125	S	<=0.25	S	<=1	S	8	R	<=0.015	S	0.03	S	0.25	S	0.06	S	<=0.06	S	0.25	S	nonMDR
<=0.025	S	<=0.06	S	1	S	1	R	0.25	S	<=0.25	S	<=1	S	1	S	<=0.015	S	0.015	S	0.125	S	0.06	S	<=0.06	S	<=0.125	S	nonMDR
<=0.025	S	<=0.06	S	1	S	2	R	1	R	<=0.25	S	<=1	S	2	R	0.03	S	0.06	R	0.25	S	0.06	S	<=0.06	S	1	S	nonMDR
0.05	S	<=0.06	S	0.5	S	1	R	0.25	S	<=0.25	S	<=1	S	<=0.25	S	<=0.015	S	0.03	S	0.125	S	0.06	S	0.25	R	<=0.125	S	nonMDR
<=0.025	S	<=0.06	S	1	S	1	R	0.25	S	<=0.25	S	<=1	S	1	S	<=0.015	S	0.06	R	0.125	S	0.06	S	<=0.06	S	<=0.125	S	nonMDR
0.025	S	0.06	S	1	S	0.5	R	0.25	S	0.25	S	2	S	1	S	0.06	S	0.03	S	0.5	S	0.06	S	0.06	S	0.5	S	nonMDR
<=0.025	S	<=0.06	S	0.25	S	0.25	S	0.125	S	<=0.25	S	<=1	S	<=0.25	S	<=0.015	S	0.015	S	0.06	S	0.06	S	<=0.06	S	<=0.125	S	S
<=0.025	S	<=0.06	S	0.5	S	0.25	S	0.5	R	<=0.25	S	<=1	S	1	S	<=0.015	S	0.03	S	0.125	S	0.06	S	<=0.06	S	<=0.125	S	nonMDR
<=0.025	S	0.125	S	4	R	1	R	0.5	R	<=0.25	S	<=1	S	1	S	0.06	S	0.06	R	0.25	S	0.125	S	<=0.06	S	1	S	nonMDR
1.6	R	>4	R	4	R	2	R	0.25	S	<=0.25	S	<=1	S	>8	R	<=0.015	S	0.03	S	0.125	S	0.06	S	1	R	0.25	S	preXDR
0.8	R	>4	R	>8	R	2	R	0.5	R	<=0.25	S	2	S	>8	R	0.03	S	0.06	R	0.5	S	0.125	S	0.5	R	2	S	preXDR
<=0.025	S	<=0.06	S	1	S	0.5	R	0.25	S	<=0.25	S	<=1	S	1	S	<=0.015	S	0.03	S	0.125	S	0.06	S	<=0.06	S	<=0.125	S	nonMDR
0.05	S	<=0.06	S	0.25	S	0.5	R	0.125	S	<=0.25	S	<=1	S	<=0.25	S	<=0.015	S	0.06	R	0.25	S	0.25	R	<=0.06	S	<=0.125	S	nonMDR
>1.6	R	<=0.06	S	1	S	1	R	0.25	S	<=0.25	S	<=1	S	>8	R	0.125	S	0.03	S	0.5	S	0.25	R	<=0.06	S	>4	R	nonMDR
<=0.025	S	<=0.06	S	0.5	S	0.5	R	<=0.06	S	<=0.25	S	<=1	S	0.5	S	<=0.015	S	0.03	S	0.06	S	0.06	S	<=0.06	S	<=0.125	S	nonMDR
<=0.025	S	<=0.06	S	1	S	0.5	R	0.25	S	<=0.25	S	<=1	S	1	S	<=0.015	S	0.015	S	0.5	S	0.06	S	<=0.06	S	0.25	S	nonMDR
0.8	R	>4	R	8	R	2	R	0.5	R	<=0.25	S	<=1	S	>8	R	<=0.015	S	0.015	S	0.06	S	0.06	S	>2	R	0.25	S	preXDR
<=0.025	S	<=0.06	S	2	R	0.25	S	0.125	S	<=0.25	S	<=1	S	2	R	<=0.015	S	0.03	S	0.06	S	0.06	S	<=0.06	S	<=0.125	S	nonMDR
<=0.025	S	<=0.06	S	1	S	0.25	S	0.25	S	<=0.25	S	<=1	S	2	R	<=0.015	S	0.015	S	0.06	S	0.06	S	<=0.06	S	<=0.125	S	nonMDR
<=0.025	S	<=0.06	S	0.25	S	0.5	R	<=0.06	S	<=0.25	S	<=1	S	0.5	S	<=0.015	S	0.015	S	0.25	S	0.06	S	<=0.06	S	<=0.125	S	nonMDR
<=0.025	S	<=0.06	S	1	S	0.5	R	0.25	S	<=0.25	S	<=1	S	2	R	<=0.015	S	0.015	S	0.5	S	0.06	S	<=0.06	S	<=0.125	S	nonMDR
1.6	R	>4	R	4	R	8	R	1	R	<=0.25	S	<=1	S	8	R	<=0.015	S	0.015	S	0.06	S	0.06	S	1	R	<=0.125	S	preXDR
1.6	R	>4	R	4	R	8	R	1	R	<=0.25	S	<=1	S	2	R	0.03	S	0.03	S	0.25	S	0.06	S	>2	R	<=0.125	S	preXDR
0.05	S	0.06	S	2	R	1	R	0.5	R	0.5	S	4	R	1	S	0.06	S	0.25	R	1	R	0.125	S	0.06	S	4	R	nonMDR
<=0.025	S	<=0.06	S	1	S	0.5	R	0.25	S	<=0.25	S	<=1	S	1	S	0.03	S	0.03	S	0.25	S	0.06	S	<=0.06	S	0.25	S	nonMDR
>1.6	R	>4	R	8	R	4	R	2	R	<=0.25	S	<=1	S	8	R	<=0.015	S	0.015	S	0.25	S	0.06	S	>2	R	<=0.125	S	preXDR
<=0.025	S	<=0.06	S	0.5	S	1	R	0.125	S	<=0.25	S	<=1	S	1	S	0.06	S	0.03	S	0.25	S	0.06	S	<=0.06	S	<=0.125	S	nonMDR
1.6	R	>4	R	8	R	1	R	0.25	S	<=0.25	S	2	S	>8	R	0.03	S	0.12	R	0.5	S	0.25	R	>2	R	>4	R	preXDR
>1.6	R	>4	R	8	R	8	R	>4	R	<=0.25	S	<=1	S	8	R	0.03	S	0.03	S	0.5	S	0.06	S	>2	R	0.25	S	preXDR
<=0.025	S	<=0.06	S	1	S	0.25	S	<=0.06	S	<=0.25	S	<=1	S	1	S	<=0.015	S	0.015	S	0.06	S	0.06	S	<=0.06	S	<=0.125	S	S
1.6	R	<=0.06	S	8	R	1	R	0.25	S	<=0.25	S	<=1	S	>8	R	<=0.015	S	0.03	S	0.25	S	0.06	S	<=0.06	S	0.25	S	nonMDR
0.05	S	<=0.06	S	1	S	>8	R	4	R	<=0.25	S	2	S	2	R	0.06	S	0.03	S	0.5	S	0.06	S	<=0.06	S	0.25	S	nonMDR
<=0.025	S	<=0.06	S	<=0.125	S	<=0.125	S	<=0.06	S	<=0.25	S	<=1	S	1	S	<=0.015	S	0.03	S	0.03	S	0.06	S	<=0.06	S	<=0.125	S	S
<=0.025	S	<=0.06	S	2	R	0.5	R	0.25	S	<=0.25	S	<=1	S	1	S	0.03	S	0.03	S	0.125	S	0.06	S	<=0.06	S	0.25	S	nonMDR
0.05	S	0.125	S	2	R	1	R	0.25	S	<=0.25	S	<=1	S	1	S	0.06	S	0.06	R	0.5	S	0.125	S	<=0.06	S	4	R	nonMDR
0.8	R	>4	R	1	S	1	R	0.125	S	<=0.25	S	<=1	S	>8	R	0.03	S	0.03	S	0.06	S	0.125	S	>2	R	1	S	preXDR
<=0.025	S	0.125	S	1	S	<=0.125	S	<=0.06	S	<=0.25	S	<=1	S	2	R	0.06	S	0.12	R	0.25	S	0.06	S	<=0.06	S	<=0.125	S	nonMDR
0.05	S	0.5	R	0.25	S	0.25	S	<=0.06	S	<=0.25	S	<=1	S	<=0.25	S	<=0.015	S	0.015	S	0.06	S	0.06	S	<=0.06	S	<=0.125	S	RR
0.05	S	<=0.06	S	2	R	0.5	R	0.25	S	<=0.25	S	<=1	S	0.5	S	0.03	S	0.03	S	0.125	S	0.06	S	<=0.06	S	0.25	S	nonMDR
0.05	S	<=0.06	S	2	R	0.5	R	0.125	S	<=0.25	S	<=1	S	1	S	<=0.015	S	0.03	S	0.06	S	0.06	S	<=0.06	S	<=0.125	S	nonMDR
>1.6	R	>4	R	8	R	2	R	2	R	0.25	S	1	S	8	R	0.03	S	0.03	S	0.25	S	0.06	S	>2	R	1	S	preXDR
0.1	R	0.125	S	4	R	1	R	0.5	R	<=0.25	S	2	S	4	R	0.125	S	0.25	R	1	R	0.25	R	<=0.06	S	1	S	nonMDR
>1.6	R	>4	R	4	R	2	R	1	R	>8	R	>16	R	8	R	<=0.015	S	0.015	S	0.25	S	0.06	S	>2	R	0.12	S	XDR
0.2	R	0.125	S	0.5	S	<=0.125	S	<=0.06	S	<=0.25	S	<=1	S	8	R	<=0.015	S	0.015	S	0.03	S	0.06	S	0.125	S	0.25	S	nonMDR
0.1	R	<=0.06	S	2	R	0.25	S	0.125	S	<=0.25	S	<=1	S	8	R	0.03	S	0.015	S	0.06	S	0.06	S	<=0.06	S	<=0.125	S	nonMDR
<=0.025	S	<=0.06	S	0.5	S	0.25	S	0.125	S	<=0.25	S	<=1	S	2	R	0.03	S	0.03	S	0.06	S	0.06	S	<=0.06	S	<=0.125	S	nonMDR
1.6	R	0.25	R	0.5	S	0.25	S	0.125	S	0.25	S	1	S	4	R	0.03	S	0.015	S	0.5	S	0.06	S	0.125	S	0.5	S	MDR
<=0.025	S	<=0.06	S	0.5	S	0.25	S	0.125	S	<=0.25	S	<=1	S	2	R	<=0.015	S	0.03	S	0.125	S	0.06	S	<=0.06	S	<=0.125	S	nonMDR
0.05	S	0.125	S	0.25	S	0.25	S	<=0.06	S	<=0.25	S	<=1	S	0.5	S	0.03	S	0.03	S	0.03	S	0.06	S	0.125	S	<=0.125	S	S
<=0.025	S	<=0.06	S	1	S	0.25	S	<=0.06	S	<=0.25	S	2	S	0.5	S	<=0.015	S	0.015	S	0.25	S	0.06	S	<=0.06	S	<=0.125	S	S
<=0.025	S	<=0.06	S	1	S	0.25	S	0.125	S	<=0.25	S	<=1	S	1	S	0.03	S	0.03	S	0.125	S	0.06	S	<=0.06	S	0.25	S	S
0.05	S	<=0.06	S	0.5	S	0.5	R	0.25	S	<=0.25	S	<=1	S	2	R	0.03	S	0.03	S	0.125	S	0.06	S	<=0.06	S	1	S	nonMDR
0.05	S	0.125	S	<=0.125	S	0.25	S	<=0.06	S	0.5	S	<=1	S	0.5	S	0.06	S	0.015	S	0.125	S	0.5	R	0.125	S	0.5	S	nonMDR
<=0.025	S	0.125	S	0.25	S	0.25	S	<=0.06	S	<=0.25	S	<=1	S	2	R	<=0.015	S	0.015	S	0.03	S	0.06	S	<=0.06	S	<=0.125	S	nonMDR
0.025	S	0.125	S	2	R	1	R	0.5	R	0.25	S	2	S	4	R	0.06	S	0.06	R	0.5	S	0.125	S	0.06	S	0.12	S	nonMDR
>1.6	R	>4	R	>8	R	>8	R	>4	R	1	R	<=1	S	8	R	0.06	S	0.12	R	1	R	0.5	R	>2	R	>4	R	XDR
>1.6	R	>4	R	8	R	8	R	4	R	<=0.25	S	<=1	S	8	R	0.03	S	0.5	R	0.5	S	0.25	R	>2	R	4	R	preXDR
0.05	S	0.125	S	0.25	S	0.25	S	<=0.06	S	<=0.25	S	<=1	S	>8	R	<=0.015	S	0.015	S	0.06	S	0.06	S	<=0.06	S	<=0.125	S	nonMDR
>1.6	R	>4	R	8	R	0.25	S	0.25	S	0.25	S	1	S	8	R	0.06	S	0.03	S	0.5	S	0.125	S	>2	R	0.5	S	MDR
>1.6	R	>4	R	8	R	4	R	2	R	>8	R	>16	R	8	R	0.06	S	0.015	S	0.25	S	0.125	S	>2	R	0.25	S	XDR
>1.6	R	4	R	4	R	8	R	4	R	>8	R	>16	R	4	R	<=0.015	S	0.015	S	0.25	S	0.06	S	2	R	0.12	S	XDR
>1.6	R	>4	R	>8	R	>8	R	>4	R	0.5	S	4	R	2	R	<=0.015	S	0.12	R	0.5	S	0.125	S	>2	R	>4	R	XDR
1.6	R	>4	R	>8	R	>8	R	>4	R	0.5	S	2	S	4	R	0.03	S	0.03	S	0.5	S	0.125	S	>2	R	4	R	preXDR
1.6	R	>4	R	>8	R	>8	R	>4	R	0.25	S	2	S	2	R	<=0.015	S	0.03	S	0.5	S	0.125	S	>2	R	2	S	preXDR
1.6	R	>4	R	>8	R	>8	R	>4	R	<=0.25	S	<=1	S	2	R	0.03	S	0.03	S	0.5	S	0.06	S	>2	R	0.5	S	preXDR
0.4	R	1	R	0.5	S	0.25	S	1	R	>8	R	>16	R	2	R	<=0.015	S	0.015	S	0.06	S	0.06	S	0.5	R	0.5	S	XDR
0.1	R	>4	R	2	R	0.5	R	1	R	<=0.25	S	<=1	S	8	R	<=0.015	S	0.015	S	0.06	S	0.06	S	0.5	R	>4	R	preXDR
0.05	S	0.25	R	1	S	1	R	0.5	R	0.5	S	2	S	8	R	<=0.015	S	0.06	R	1	R	0.06	S	0.06	S	4	R	RR
1.6	R	>4	R	8	R	8	R	4	R	<=0.25	S	<=1	S	2	R	<=0.015	S	0.06	R	0.25	S	0.06	S	2	R	<=0.125	S	preXDR
>1.6	R	>4	R	4	R	0.5	R	0.25	S	<=0.25	S	<=1	S	4	R	<=0.015	S	0.06	R	0.25	S	0.06	S	1	R	<=0.125	S	preXDR
>1.6	R	>4	R	8	R	2	R	0.5	R	>8	R	>16	R	4	R	<=0.015	S	0.015	S	0.125	S	0.06	S	>2	R	0.25	S	XDR
>1.6	R	>4	R	8	R	2	R	1	R	>8	R	>16	R	4	R	<=0.015	S	0.015	S	0.5	S	0.06	S	1	R	>4	R	XDR
1.6	R	>4	R	8	R	4	R	2	R	0.25	S	1	S	1	S	0.03	S	0.03	S	0.5	S	0.125	S	>2	R	>4	R	preXDR
>1.6	R	>4	R	8	R	8	R	>4	R	0.5	S	2	S	0.5	S	0.06	S	0.015	S	0.5	S	0.125	S	>2	R	2	S	preXDR
0.05	S	0.25	R	2	R	1	R	0.25	S	0.5	S	2	S	2	R	0.06	S	0.03	S	0.5	S	0.25	R	0.06	S	0.12	S	RR
1.6	R	>4	R	4	R	2	R	4	R	0.25	S	2	S	2	R	<=0.015	S	0.015	S	0.25	S	0.06	S	1	R	>4	R	preXDR
1.6	R	>4	R	2	R	0.25	S	0.25	S	0.25	S	1	S	1	S	<=0.015	S	0.015	S	0.5	S	0.06	S	>2	R	0.25	S	MDR
0.025	S	0.25	R	1	S	0.5	R	0.25	S	0.25	S	2	S	1	S	0.06	S	0.06	R	0.5	S	0.125	S	0.06	S	0.5	S	RR
>1.6	R	>4	R	>8	R	>8	R	>4	R	0.25	S	1	S	>8	R	<=0.015	S	0.06	R	0.5	S	0.06	S	>2	R	1	S	preXDR
>1.6	R	>4	R	8	R	>8	R	>4	R	>8	R	>16	R	8	R	<=0.015	S	0.015	S	0.5	S	0.06	S	>2	R	>4	R	XDR
>1.6	R	>4	R	>8	R	8	R	4	R	>8	R	>16	R	>8	R	0.03	S	0.015	S	>2	R	0.125	S	>2	R	>4	R	XDR
>1.6	R	>4	R	4	R	4	R	2	R	>8	R	>16	R	>8	R	0.06	S	0.015	S	0.5	S	0.06	S	>2	R	0.25	S	XDR
>1.6	R	>4	R	>8	R	2	R	2	R	0.25	S	4	R	>8	R	<=0.015	S	0.015	S	0.5	S	0.06	S	>2	R	>4	R	XDR
>1.6	R	>4	R	4	R	4	R	4	R	0.25	S	1	S	4	R	0.125	S	0.25	R	1	R	0.25	R	2	R	0.25	S	preXDR
1.6	R	>4	R	8	R	8	R	>4	R	0.5	S	2	S	0.5	S	0.06	S	0.03	S	0.5	S	0.125	S	>2	R	1	S	preXDR
>1.6	R	>4	R	>8	R	4	R	2	R	0.25	S	4	R	0.5	S	<=0.015	S	0.015	S	0.25	S	0.06	S	>2	R	>4	R	XDR
>1.6	R	>4	R	8	R	4	R	1	R	0.25	S	2	S	>8	R	0.06	S	0.03	S	0.5	S	0.06	S	>2	R	0.12	S	preXDR
>1.6	R	>4	R	4	R	0.5	R	0.25	S	0.25	S	1	S	0.5	S	<=0.015	S	0.015	S	0.5	S	0.06	S	>2	R	0.5	S	preXDR
1.6	R	>4	R	8	R	8	R	4	R	>8	R	>16	R	1	S	0.03	S	0.015	S	0.25	S	0.06	S	>2	R	>4	R	XDR
0.025	S	0.06	S	1	S	0.25	S	0.125	S	0.25	S	1	S	0.5	S	<=0.015	S	0.03	S	0.25	S	0.06	S	0.06	S	0.25	S	S
>1.6	R	>4	R	8	R	0.5	R	0.5	R	0.25	S	4	R	8	R	0.03	S	0.03	S	0.5	S	0.25	R	>2	R	1	S	XDR
>1.6	R	>4	R	>8	R	8	R	4	R	>8	R	>16	R	8	R	<=0.015	S	0.015	S	0.5	S	0.06	S	>2	R	2	S	XDR
1.6	R	>4	R	8	R	1	R	1	R	0.25	S	1	S	1	S	<=0.015	S	0.015	S	0.5	S	0.125	S	>2	R	>4	R	preXDR
>1.6	R	>4	R	8	R	4	R	4	R	0.25	S	1	S	>8	R	<=0.015	S	0.015	S	0.5	S	0.125	S	>2	R	>4	R	preXDR
>1.6	R	>4	R	8	R	>8	R	>4	R	0.25	S	4	R	>8	R	<=0.015	S	0.015	S	0.25	S	0.06	S	>2	R	1	S	XDR
1.6	R	>4	R	8	R	0.5	R	0.25	S	0.25	S	1	S	1	S	<=0.015	S	0.015	S	0.25	S	0.06	S	>2	R	0.5	S	preXDR
1.6	R	>4	R	2	R	1	R	0.5	R	0.25	S	1	S	2	R	<=0.015	S	0.015	S	0.125	S	0.06	S	1	R	0.25	S	preXDR
>1.6	R	>4	R	8	R	8	R	4	R	>8	R	>16	R	2	R	0.03	S	0.015	S	0.5	S	0.06	S	>2	R	0.25	S	XDR
1.6	R	>4	R	4	R	4	R	2	R	0.25	S	1	S	4	R	<=0.015	S	0.015	S	0.5	S	0.06	S	>2	R	0.12	S	preXDR
1.6	R	>4	R	4	R	0.25	S	0.25	S	0.25	S	1	S	0.5	S	0.03	S	0.015	S	0.5	S	0.06	S	>2	R	0.25	S	MDR
1.6	R	>4	R	8	R	4	R	4	R	0.25	S	4	R	>8	R	0.03	S	0.015	S	0.25	S	0.06	S	>2	R	0.12	S	XDR
1.6	R	>4	R	2	R	4	R	2	R	0.25	S	1	S	8	R	<=0.015	S	0.015	S	0.125	S	0.06	S	>2	R	0.12	S	preXDR
>1.6	R	>4	R	8	R	4	R	4	R	0.25	S	2	S	0.5	S	0.03	S	0.06	R	0.5	S	0.06	S	>2	R	2	S	preXDR
>1.6	R	>4	R	8	R	2	R	1	R	0.25	S	1	S	8	R	0.03	S	0.12	R	2	R	0.125	S	>2	R	0.25	S	preXDR
>1.6	R	>4	R	4	R	>8	R	2	R	8	R	8	R	8	R	0.03	S	1	R	>2	R	0.25	R	1	R	>4	R	XDR
0.8	R	>4	R	4	R	8	R	4	R	0.25	S	1	S	0.5	S	<=0.015	S	0.015	S	1	R	0.5	R	>2	R	>4	R	preXDR
>1.6	R	>4	R	4	R	4	R	1	R	8	R	>16	R	>8	R	<=0.015	S	0.015	S	1	R	0.06	S	>2	R	0.12	S	XDR
1.6	R	>4	R	8	R	8	R	4	R	0.25	S	2	S	2	R	<=0.015	S	0.015	S	0.25	S	0.06	S	>2	R	>4	R	preXDR
>1.6	R	>4	R	4	R	0.25	S	0.25	S	0.25	S	1	S	1	S	<=0.015	S	0.06	R	0.5	S	0.06	S	>2	R	1	S	MDR
1.6	R	>4	R	4	R	4	R	2	R	0.25	S	1	S	4	R	<=0.015	S	0.015	S	0.25	S	0.125	S	>2	R	0.12	S	preXDR
>1.6	R	>4	R	4	R	8	R	>4	R	>8	R	>16	R	8	R	0.03	S	0.015	S	0.25	S	0.06	S	>2	R	1	S	XDR
>1.6	R	>4	R	8	R	4	R	2	R	>8	R	>16	R	4	R	0.03	S	0.015	S	0.5	S	0.125	S	>2	R	0.25	S	XDR
>1.6	R	>4	R	8	R	0.25	S	0.125	S	0.25	S	1	S	8	R	0.06	S	0.03	S	0.5	S	0.125	S	>2	R	0.25	S	MDR
>1.6	R	>4	R	4	R	2	R	1	R	0.25	S	1	S	>8	R	<=0.015	S	0.015	S	0.5	S	0.06	S	>2	R	0.12	S	preXDR
1.6	R	>4	R	8	R	8	R	4	R	0.25	S	2	S	>8	R	<=0.015	S	0.015	S	0.5	S	0.06	S	>2	R	>4	R	preXDR
1.6	R	>4	R	8	R	4	R	2	R	0.25	S	1	S	2	R	<=0.015	S	0.015	S	0.25	S	0.06	S	>2	R	0.12	S	preXDR
>1.6	R	>4	R	8	R	2	R	1	R	0.25	S	1	S	1	S	<=0.015	S	0.03	S	0.5	S	0.06	S	>2	R	>4	R	preXDR
>1.6	R	>4	R	>8	R	8	R	>4	R	0.5	S	2	S	>8	R	0.03	S	0.03	S	0.5	S	0.06	S	>2	R	0.5	S	preXDR
1.6	R	>4	R	8	R	8	R	>4	R	0.25	S	1	S	4	R	0.03	S	0.015	S	0.5	S	0.06	S	>2	R	0.12	S	preXDR
>1.6	R	>4	R	>8	R	4	R	2	R	0.25	S	4	R	8	R	<=0.015	S	0.015	S	0.5	S	0.06	S	2	R	>4	R	XDR
0.8	R	>4	R	4	R	4	R	4	R	0.25	S	1	S	8	R	<=0.015	S	0.015	S	0.25	S	0.06	S	>2	R	>4	R	preXDR
>1.6	R	>4	R	8	R	4	R	4	R	0.25	S	1	S	>8	R	<=0.015	S	0.015	S	0.25	S	0.06	S	2	R	>4	R	preXDR
>1.6	R	>4	R	>8	R	8	R	>4	R	>8	R	>16	R	>8	R	0.125	S	0.03	S	0.5	S	0.125	S	>2	R	1	S	XDR
>1.6	R	>4	R	4	R	4	R	2	R	>8	R	>16	R	8	R	<=0.015	S	0.015	S	0.25	S	0.06	S	2	R	0.25	S	XDR
>1.6	R	>4	R	4	R	8	R	4	R	0.5	S	4	R	4	R	<=0.015	S	0.015	S	0.5	S	0.25	R	>2	R	>4	R	XDR
>1.6	R	>4	R	8	R	8	R	4	R	0.25	S	4	R	8	R	0.03	S	0.015	S	0.5	S	0.125	S	>2	R	0.5	S	XDR
>1.6	R	1	R	8	R	8	R	4	R	0.5	S	8	R	>8	R	0.06	S	0.03	S	0.5	S	0.25	R	0.125	S	0.25	S	XDR
>1.6	R	>4	R	8	R	4	R	2	R	0.25	S	2	S	4	R	>2	R	0.015	S	>2	R	0.125	S	>2	R	>4	R	preXDR
>1.6	R	>4	R	4	R	4	R	2	R	0.25	S	1	S	>8	R	>2	R	0.06	R	0.5	S	1	R	>2	R	>4	R	preXDR
>1.6	R	>4	R	4	R	4	R	2	R	0.25	S	1	S	8	R	<=0.015	S	0.015	S	1	R	0.06	S	2	R	0.25	S	preXDR
>1.6	R	>4	R	2	R	4	R	2	R	0.25	S	1	S	4	R	0.03	S	0.015	S	0.25	S	0.06	S	2	R	0.12	S	preXDR
>1.6	R	>4	R	4	R	8	R	4	R	>8	R	>16	R	4	R	<=0.015	S	0.03	S	0.5	S	0.125	S	>2	R	0.5	S	XDR
1.6	R	>4	R	8	R	8	R	>4	R	0.5	S	2	S	0.5	S	0.03	S	0.015	S	0.25	S	0.06	S	>2	R	0.5	S	preXDR
1.6	R	>4	R	8	R	2	R	1	R	>8	R	>16	R	2	R	<=0.015	S	0.015	S	0.25	S	0.125	S	>2	R	0.5	S	XDR
>1.6	R	>4	R	8	R	8	R	4	R	0.25	S	1	S	8	R	<=0.015	S	0.015	S	0.25	S	0.06	S	>2	R	0.25	S	preXDR
>1.6	R	>4	R	4	R	4	R	2	R	>8	R	>16	R	8	R	<=0.015	S	0.015	S	0.5	S	0.06	S	2	R	0.25	S	XDR
1.6	R	>4	R	8	R	>8	R	>4	R	0.25	S	1	S	0.5	S	<=0.015	S	0.015	S	0.5	S	0.06	S	1	R	>4	R	preXDR
0.025	S	0.125	S	1	S	0.5	R	0.125	S	0.25	S	2	S	2	R	0.06	S	0.015	S	0.5	S	0.06	S	0.06	S	0.25	S	nonMDR
1.6	R	>4	R	>8	R	0.25	S	0.125	S	0.25	S	4	R	0.5	S	<=0.015	S	0.015	S	0.25	S	0.06	S	>2	R	>4	R	preXDR
1.6	R	>4	R	8	R	4	R	2	R	0.5	S	4	R	2	R	<=0.015	S	0.015	S	0.25	S	0.06	S	>2	R	0.12	S	XDR
>1.6	R	>4	R	8	R	8	R	4	R	>8	R	>16	R	4	R	0.125	S	0.015	S	>2	R	0.25	R	2	R	4	R	XDR
1.6	R	>4	R	2	R	4	R	2	R	0.25	S	1	S	2	R	<=0.015	S	0.015	S	0.25	S	0.06	S	2	R	0.12	S	preXDR
>1.6	R	>4	R	8	R	4	R	2	R	0.25	S	1	S	8	R	0.03	S	0.03	S	0.5	S	0.125	S	>2	R	1	S	preXDR
1.6	R	>4	R	4	R	8	R	4	R	0.25	S	1	S	2	R	<=0.015	S	0.015	S	0.25	S	0.06	S	>2	R	0.12	S	preXDR
1.6	R	>4	R	8	R	0.25	S	0.125	S	0.25	S	1	S	0.5	S	<=0.015	S	0.015	S	0.125	S	0.06	S	2	R	2	S	MDR
>1.6	R	>4	R	4	R	8	R	>4	R	0.25	S	1	S	8	R	0.03	S	0.015	S	0.5	S	0.06	S	>2	R	0.25	S	preXDR
>1.6	R	>4	R	4	R	8	R	4	R	>8	R	>16	R	8	R	<=0.015	S	0.015	S	0.25	S	0.06	S	>2	R	0.5	S	XDR
>1.6	R	>4	R	4	R	>8	R	>4	R	0.25	S	1	S	4	R	0.03	S	0.015	S	0.25	S	0.06	S	>2	R	0.12	S	preXDR
1.6	R	>4	R	>8	R	4	R	2	R	0.25	S	1	S	0.5	S	<=0.015	S	0.015	S	0.25	S	0.06	S	2	R	2	S	preXDR
1.6	R	>4	R	>8	R	4	R	2	R	0.25	S	4	R	4	R	<=0.015	S	0.015	S	0.25	S	0.06	S	>2	R	>4	R	XDR
>1.6	R	>4	R	4	R	0.25	S	0.125	S	0.25	S	1	S	0.5	S	0.03	S	0.015	S	0.5	S	0.06	S	>2	R	0.12	S	MDR
>1.6	R	>4	R	>8	R	8	R	4	R	0.25	S	1	S	>8	R	0.03	S	0.015	S	0.5	S	0.06	S	>2	R	0.5	S	preXDR
>1.6	R	>4	R	4	R	4	R	2	R	0.25	S	4	R	8	R	0.03	S	0.015	S	0.5	S	0.125	S	>2	R	0.25	S	XDR
0.05	S	0.25	R	2	R	2	R	0.5	R	0.25	S	1	S	4	R	0.06	S	0.015	S	0.5	S	0.125	S	0.06	S	0.25	S	RR
1.6	R	>4	R	8	R	>8	R	>4	R	0.25	S	1	S	2	R	0.03	S	0.03	S	0.25	S	0.06	S	>2	R	1	S	preXDR
>1.6	R	>4	R	4	R	0.12	S	0.06	S	0.25	S	1	S	8	R	0.03	S	0.12	R	0.5	S	0.06	S	>2	R	0.25	S	MDR
0.8	R	>4	R	4	R	1	R	1	R	0.25	S	1	S	1	S	<=0.015	S	0.015	S	0.25	S	0.06	S	2	R	0.5	S	preXDR
0.8	R	>4	R	4	R	4	R	2	R	0.5	S	1	S	>8	R	<=0.015	S	0.015	S	0.5	S	0.25	R	>2	R	2	S	preXDR
1.6	R	>4	R	4	R	0.25	S	0.125	S	0.25	S	1	S	8	R	<=0.015	S	0.015	S	0.25	S	0.06	S	>2	R	0.12	S	MDR
>1.6	R	>4	R	8	R	0.5	R	0.5	R	0.25	S	1	S	4	R	<=0.015	S	0.06	R	0.5	S	0.125	S	>2	R	0.5	S	preXDR
0.025	S	0.06	S	1	S	0.25	S	0.125	S	0.25	S	1	S	0.5	S	<=0.015	S	0.015	S	0.125	S	0.06	S	0.06	S	0.12	S	S
1.6	R	>4	R	4	R	>8	R	>4	R	>8	R	>16	R	4	R	0.03	S	0.015	S	0.5	S	0.125	S	>2	R	0.5	S	XDR
>1.6	R	>4	R	8	R	>8	R	>4	R	0.5	S	2	S	>8	R	0.03	S	0.03	S	0.5	S	0.125	S	>2	R	>4	R	preXDR
>1.6	R	>4	R	8	R	8	R	4	R	0.25	S	1	S	>8	R	0.03	S	0.03	S	1	R	0.06	S	>2	R	0.5	S	preXDR
>1.6	R	>4	R	8	R	0.5	R	0.5	R	0.25	S	1	S	4	R	0.03	S	0.06	R	0.5	S	0.125	S	>2	R	0.5	S	preXDR
0.8	R	2	R	2	R	1	R	1	R	0.25	S	1	S	2	R	<=0.015	S	0.015	S	0.25	S	0.06	S	1	R	>4	R	preXDR
1.6	R	>4	R	8	R	8	R	4	R	0.5	S	2	S	0.5	S	0.06	S	0.03	S	0.5	S	0.06	S	>2	R	0.5	S	preXDR
0.025	S	0.125	S	0.25	S	0.25	S	0.06	S	0.25	S	1	S	0.5	S	<=0.015	S	0.015	S	0.06	S	0.06	S	0.06	S	0.12	S	S
>1.6	R	>4	R	>8	R	4	R	2	R	0.5	S	2	S	>8	R	0.03	S	0.015	S	0.5	S	0.06	S	>2	R	0.12	S	preXDR
>1.6	R	>4	R	8	R	8	R	>4	R	0.5	S	2	S	0.5	S	0.06	S	0.015	S	0.5	S	0.125	S	>2	R	1	S	preXDR
1.6	R	>4	R	8	R	8	R	4	R	>8	R	16	R	8	R	0.03	S	0.015	S	0.5	S	0.125	S	>2	R	0.12	S	XDR
>1.6	R	>4	R	8	R	8	R	4	R	0.25	S	1	S	8	R	0.03	S	0.03	S	0.5	S	0.125	S	>2	R	1	S	preXDR
>1.6	R	>4	R	4	R	4	R	2	R	0.25	S	1	S	8	R	0.03	S	0.03	S	0.5	S	0.125	S	>2	R	2	S	preXDR
1.6	R	>4	R	>8	R	>8	R	>4	R	0.25	S	4	R	0.5	S	<=0.015	S	0.015	S	0.5	S	0.06	S	>2	R	>4	R	XDR
>1.6	R	>4	R	4	R	2	R	1	R	0.25	S	1	S	8	R	<=0.015	S	0.015	S	0.5	S	0.06	S	>2	R	0.12	S	preXDR
0.05	S	0.06	S	0.5	S	0.12	S	0.06	S	0.25	S	1	S	0.5	S	<=0.015	S	0.015	S	0.25	S	0.06	S	0.06	S	0.12	S	S
>1.6	R	>4	R	8	R	4	R	2	R	0.5	S	4	R	>8	R	<=0.015	S	0.03	S	0.25	S	0.125	S	>2	R	0.12	S	XDR
0.8	R	>4	R	2	R	4	R	2	R	0.25	S	1	S	2	R	<=0.015	S	0.015	S	0.25	S	0.06	S	1	R	0.12	S	preXDR
>1.6	R	>4	R	8	R	8	R	4	R	0.5	S	1	S	8	R	0.03	S	0.015	S	0.5	S	0.125	S	>2	R	>4	R	preXDR
>1.6	R	>4	R	8	R	8	R	4	R	0.25	S	2	S	8	R	0.06	S	0.12	R	1	R	0.25	R	>2	R	2	S	preXDR
>1.6	R	>4	R	8	R	4	R	2	R	0.25	S	1	S	4	R	0.03	S	0.015	S	0.5	S	0.06	S	>2	R	0.25	S	preXDR
1.6	R	>4	R	8	R	>8	R	>4	R	0.25	S	1	S	1	S	0.03	S	0.03	S	0.25	S	0.06	S	>2	R	1	S	preXDR
>1.6	R	>4	R	8	R	0.5	R	0.5	R	0.5	S	4	R	8	R	0.03	S	0.12	R	0.5	S	1	R	>2	R	2	S	XDR
1.6	R	>4	R	4	R	4	R	2	R	0.25	S	1	S	2	R	0.03	S	0.03	S	0.5	S	0.06	S	>2	R	0.5	S	preXDR
>1.6	R	>4	R	2	R	2	R	1	R	0.25	S	1	S	8	R	<=0.015	S	0.03	S	0.25	S	0.25	R	>2	R	0.5	S	preXDR
>1.6	R	>4	R	8	R	2	R	1	R	0.25	S	1	S	8	R	0.03	S	0.015	S	0.5	S	0.06	S	>2	R	0.25	S	preXDR
>1.6	R	>4	R	8	R	8	R	4	R	0.5	S	2	S	1	R	0.06	S	0.06	R	1	R	0.5	R	>2	R	1	S	preXDR
>1.6	R	>4	R	8	R	>8	R	>4	R	0.25	S	1	S	8	R	0.03	S	0.015	S	0.5	S	0.06	S	>2	R	0.25	S	preXDR
>1.6	R	>4	R	8	R	4	R	4	R	0.5	S	4	R	4	R	0.03	S	0.25	R	0.5	S	0.25	R	>2	R	2	S	XDR
>1.6	R	>4	R	>8	R	8	R	4	R	0.5	S	2	S	>8	R	0.06	S	0.06	R	0.5	S	0.125	S	>2	R	0.5	S	preXDR
1.6	R	>4	R	>8	R	0.5	R	0.25	S	0.25	S	2	S	0.5	S	0.06	S	0.03	S	0.5	S	0.25	R	>2	R	1	S	preXDR
>1.6	R	>4	R	>8	R	4	R	2	R	0.25	S	1	S	1	S	<=0.015	S	0.03	S	0.5	S	0.06	S	>2	R	0.25	S	preXDR
>1.6	R	>4	R	8	R	0.25	S	0.25	S	0.25	S	2	S	8	R	0.03	S	0.06	R	0.5	S	0.125	S	>2	R	1	S	MDR
>1.6	R	>4	R	8	R	8	R	4	R	>8	R	>16	R	8	R	<=0.015	S	0.015	S	0.25	S	0.06	S	>2	R	>4	R	XDR
>1.6	R	>4	R	8	R	0.5	R	0.25	S	0.25	S	4	R	8	R	0.03	S	0.03	S	0.25	S	0.25	R	>2	R	2	S	XDR
>1.6	R	>4	R	>8	R	4	R	2	R	0.25	S	1	S	1	S	<=0.015	S	0.03	S	0.5	S	0.06	S	>2	R	0.25	S	preXDR
>1.6	R	>4	R	8	R	8	R	4	R	1	R	8	R	8	R	0.03	S	0.25	R	1	R	0.5	R	>2	R	>4	R	XDR
>1.6	R	>4	R	>8	R	8	R	4	R	0.5	S	2	S	>8	R	0.06	S	0.03	S	0.5	S	0.125	S	>2	R	1	S	preXDR
>1.6	R	>4	R	4	R	4	R	2	R	0.25	S	1	S	>8	R	<=0.015	S	0.015	S	0.25	S	0.06	S	2	R	0.12	S	preXDR
1.6	R	>4	R	8	R	0.25	S	0.125	S	0.25	S	1	S	1	S	<=0.015	S	0.015	S	0.25	S	0.06	S	>2	R	0.5	S	MDR
>1.6	R	>4	R	8	R	8	R	4	R	0.5	S	2	S	8	R	0.03	S	0.06	R	0.5	S	0.5	R	>2	R	2	S	preXDR
>1.6	R	>4	R	>8	R	0.5	R	0.25	S	0.25	S	1	S	8	R	<=0.015	S	0.015	S	0.06	S	0.06	S	1	R	0.12	S	preXDR
>1.6	R	>4	R	8	R	0.5	R	0.25	S	0.25	S	1	S	4	R	0.06	S	0.03	S	0.5	S	0.06	S	>2	R	0.5	S	preXDR
1.6	R	>4	R	8	R	1	R	0.5	R	0.5	S	2	S	4	R	0.06	S	0.12	R	0.5	S	0.25	R	>2	R	2	S	preXDR
1.6	R	>4	R	4	R	8	R	4	R	0.25	S	1	S	8	R	0.03	S	0.03	S	0.5	S	0.125	S	>2	R	>4	R	preXDR
1.6	R	4	R	4	R	4	R	2	R	0.25	S	4	R	8	R	<=0.015	S	0.015	S	0.25	S	0.06	S	2	R	0.25	S	XDR
>1.6	R	>4	R	>8	R	8	R	4	R	0.25	S	1	S	>8	R	0.03	S	0.06	R	0.5	S	0.06	S	>2	R	>4	R	preXDR
>1.6	R	>4	R	>8	R	0.5	R	0.25	S	1	R	8	R	1	S	<=0.015	S	0.03	S	0.5	S	0.125	S	>2	R	>4	R	XDR
>1.6	R	>4	R	>8	R	>8	R	>4	R	>8	R	>16	R	>8	R	<=0.015	S	0.03	S	0.5	S	0.125	S	>2	R	0.12	S	XDR
>1.6	R	>4	R	>8	R	>8	R	>4	R	0.5	S	1	S	8	R	0.03	S	0.12	R	0.5	S	0.25	R	>2	R	2	S	preXDR
1.6	R	>4	R	>8	R	8	R	4	R	0.25	S	2	S	8	R	<=0.015	S	0.015	S	0.125	S	0.06	S	1	R	>4	R	preXDR
1.6	R	>4	R	8	R	8	R	4	R	>8	R	>16	R	4	R	<=0.015	S	0.015	S	0.25	S	0.06	S	>2	R	0.5	S	XDR
1.6	R	>4	R	8	R	4	R	2	R	0.25	S	1	S	>8	R	0.03	S	0.06	R	0.5	S	0.125	S	>2	R	0.25	S	preXDR
1.6	R	>4	R	4	R	0.5	R	0.25	S	0.25	S	1	S	1	S	<=0.015	S	0.03	S	0.5	S	0.06	S	>2	R	0.25	S	preXDR
1.6	R	4	R	>8	R	4	R	2	R	0.25	S	1	S	0.5	S	<=0.015	S	0.015	S	0.25	S	0.06	S	1	R	4	R	preXDR
1.6	R	4	R	8	R	0.25	S	0.125	S	0.25	S	1	S	8	R	0.03	S	0.015	S	0.5	S	0.06	S	2	R	0.5	S	MDR
1.6	R	>4	R	8	R	>8	R	>4	R	0.25	S	2	S	1	S	0.06	S	0.06	R	0.5	S	0.25	R	>2	R	4	R	preXDR
>1.6	R	>4	R	>8	R	0.5	R	0.25	S	0.5	S	1	S	2	R	0.06	S	0.03	S	0.5	S	0.06	S	>2	R	0.25	S	preXDR
1.6	R	>4	R	4	R	2	R	2	R	0.25	S	1	S	1	S	<=0.015	S	0.06	R	0.25	S	0.06	S	>2	R	>4	R	preXDR
1.6	R	4	R	4	R	0.12	S	0.06	S	0.25	S	1	S	8	R	<=0.015	S	0.015	S	0.03	S	0.06	S	1	R	0.12	S	MDR
>1.6	R	>4	R	>8	R	>8	R	>4	R	0.25	S	1	S	1	S	<=0.015	S	0.06	R	0.25	S	0.06	S	2	R	0.5	S	preXDR
>1.6	R	>4	R	4	R	4	R	2	R	0.25	S	1	S	8	R	0.03	S	0.015	S	0.5	S	0.125	S	>2	R	0.5	S	preXDR
>1.6	R	>4	R	>8	R	>8	R	>4	R	>8	R	>16	R	>8	R	0.06	S	0.03	S	0.5	S	0.125	S	>2	R	2	S	XDR
>1.6	R	>4	R	8	R	>8	R	>4	R	0.25	S	2	S	4	R	0.03	S	0.12	R	>2	R	0.25	R	>2	R	1	S	preXDR
>1.6	R	>4	R	>8	R	4	R	2	R	0.25	S	>16	R	>8	R	<=0.015	S	0.015	S	0.25	S	0.06	S	2	R	0.12	S	XDR
1.6	R	>4	R	>8	R	8	R	4	R	0.25	S	4	R	4	R	<=0.015	S	0.015	S	0.25	S	0.06	S	>2	R	>4	R	XDR
1.6	R	>4	R	8	R	0.5	R	0.25	S	0.25	S	1	S	4	R	<=0.015	S	0.015	S	0.125	S	0.06	S	>2	R	0.25	S	preXDR
0.4	R	>4	R	2	R	2	R	0.5	R	0.25	S	1	S	>8	R	<=0.015	S	0.015	S	0.06	S	0.06	S	1	R	0.12	S	preXDR
1.6	R	>4	R	8	R	4	R	2	R	0.25	S	1	S	2	R	<=0.015	S	0.06	R	0.5	S	0.06	S	>2	R	0.5	S	preXDR
1.6	R	>4	R	>8	R	0.25	S	0.125	S	0.25	S	2	S	0.5	S	<=0.015	S	0.03	S	0.25	S	0.06	S	>2	R	>4	R	MDR
>1.6	R	>4	R	8	R	4	R	2	R	0.25	S	1	S	8	R	0.06	S	0.03	S	0.5	S	0.125	S	>2	R	1	S	preXDR
>1.6	R	>4	R	>8	R	>8	R	4	R	0.5	S	2	S	2	R	0.06	S	0.06	R	0.5	S	0.125	S	>2	R	1	S	preXDR
0.025	S	0.06	S	1	S	0.25	S	0.125	S	0.25	S	1	S	0.5	S	<=0.015	S	0.015	S	0.125	S	0.06	S	0.06	S	0.12	S	S
>1.6	R	>4	R	>8	R	4	R	2	R	0.25	S	1	S	4	R	<=0.015	S	0.015	S	0.5	S	0.125	S	2	R	4	R	preXDR
>1.6	R	>4	R	8	R	>8	R	>4	R	>8	R	>16	R	>8	R	<=0.015	S	0.015	S	0.25	S	0.125	S	>2	R	0.5	S	XDR
>1.6	R	>4	R	4	R	8	R	>4	R	0.25	S	1	S	8	R	<=0.015	S	0.03	S	0.25	S	0.06	S	>2	R	0.25	S	preXDR
0.025	S	0.25	R	4	R	1	R	0.25	S	0.25	S	2	S	1	S	0.06	S	0.06	R	0.5	S	0.25	R	0.06	S	1	S	RR
>1.6	R	>4	R	8	R	0.5	R	0.25	S	0.25	S	1	S	8	R	0.03	S	0.06	R	0.5	S	0.06	S	0.5	R	0.25	S	preXDR
1.6	R	>4	R	8	R	4	R	2	R	0.25	S	1	S	4	R	<=0.015	S	0.03	S	0.5	S	0.06	S	>2	R	0.5	S	preXDR
1.6	R	>4	R	8	R	>8	R	>4	R	0.25	S	1	S	4	R	<=0.015	S	0.06	R	0.5	S	0.06	S	>2	R	>4	R	preXDR
>1.6	R	>4	R	>8	R	4	R	2	R	0.25	S	1	S	>8	R	0.03	S	0.03	S	0.25	S	0.06	S	>2	R	1	S	preXDR
>1.6	R	>4	R	8	R	1	R	1	R	0.5	S	1	S	8	R	0.03	S	0.03	S	0.5	S	0.06	S	>2	R	>4	R	preXDR
0.1	R	4	R	1	S	0.25	S	0.125	S	0.25	S	1	S	8	R	<=0.015	S	0.015	S	0.06	S	0.06	S	0.25	R	0.25	S	MDR
1.6	R	>4	R	4	R	0.25	S	0.125	S	0.25	S	1	S	0.5	S	<=0.015	S	0.015	S	0.25	S	0.06	S	>2	R	0.12	S	MDR
1.6	R	>4	R	>8	R	4	R	4	R	0.25	S	1	S	0.5	S	<=0.015	S	0.015	S	0.5	S	0.06	S	>2	R	>4	R	preXDR
1.6	R	>4	R	>8	R	8	R	4	R	0.25	S	4	R	0.5	S	<=0.015	S	0.015	S	0.25	S	0.06	S	2	R	>4	R	XDR
>1.6	R	>4	R	>8	R	0.5	R	0.5	R	0.25	S	2	S	4	R	0.03	S	0.06	R	0.5	S	0.125	S	>2	R	1	S	preXDR
0.4	R	0.125	S	1	S	0.12	S	0.06	S	0.25	S	1	S	0.5	S	<=0.015	S	0.015	S	0.06	S	0.06	S	0.06	S	0.12	S	nonMDR
>1.6	R	>4	R	2	R	0.12	S	0.06	S	0.25	S	1	S	4	R	<=0.015	S	0.015	S	0.06	S	0.06	S	1	R	0.12	S	MDR
>1.6	R	>4	R	4	R	0.12	S	0.06	S	0.5	S	8	R	>8	R	0.03	S	0.015	S	0.25	S	0.06	S	>2	R	>4	R	preXDR
1.6	R	>4	R	8	R	>8	R	>4	R	0.25	S	1	S	2	R	<=0.015	S	0.06	R	0.5	S	0.06	S	>2	R	0.5	S	preXDR
>1.6	R	>4	R	4	R	8	R	4	R	0.25	S	1	S	4	R	<=0.015	S	0.015	S	0.25	S	0.06	S	2	R	0.12	S	preXDR
1.6	R	>4	R	8	R	>8	R	>4	R	0.5	S	4	R	4	R	0.03	S	0.12	R	0.5	S	0.25	R	>2	R	2	S	XDR
>1.6	R	>4	R	4	R	8	R	>4	R	8	R	16	R	>8	R	0.03	S	1	R	>2	R	0.25	R	0.5	R	>4	R	XDR
1.6	R	>4	R	4	R	4	R	2	R	>8	R	>16	R	2	R	<=0.015	S	0.015	S	0.125	S	0.06	S	1	R	0.25	S	XDR
1.6	R	>4	R	8	R	8	R	4	R	0.25	S	1	S	2	R	<=0.015	S	0.015	S	2	R	0.06	S	2	R	0.5	S	preXDR
>1.6	R	>4	R	8	R	8	R	4	R	0.25	S	1	S	8	R	<=0.015	S	0.03	S	0.5	S	0.06	S	>2	R	0.25	S	preXDR
0.8	R	>4	R	2	R	0.25	S	0.125	S	0.25	S	1	S	2	R	<=0.015	S	0.015	S	0.125	S	0.06	S	>2	R	>4	R	MDR
0.05	S	>4	R	0.5	S	0.25	S	0.06	S	0.25	S	1	S	0.25	S	<=0.015	S	0.015	S	0.06	S	0.06	S	0.06	S	0.12	S	RR
1.6	R	4	R	4	R	0.25	S	1	R	0.25	S	1	S	4	R	<=0.015	S	0.015	S	0.125	S	0.06	S	2	R	0.12	S	preXDR
0.4	R	1	R	0.25	S	0.25	S	0.125	S	0.25	S	1	S	0.25	S	<=0.015	S	0.015	S	0.03	S	0.06	S	0.25	R	0.25	S	MDR
1.6	R	>4	R	4	R	1	R	0.5	R	0.5	S	1	S	4	R	<=0.015	S	0.015	S	0.25	S	0.06	S	2	R	2	S	preXDR
0.1	R	>4	R	4	R	2	R	0.5	R	<=0.25	S	2	S	0.5	S	0.06	S	0.5	R	1	R	0.06	S	>2	R	<=0.125	S	preXDR
1.6	R	>4	R	8	R	4	R	4	R	0.25	S	1	S	4	R	<=0.015	S	0.015	S	0.25	S	0.06	S	2	R	0.12	S	preXDR
1.6	R	>4	R	>8	R	4	R	2	R	0.25	S	1	S	1	S	0.03	S	0.12	R	0.5	S	0.125	S	>2	R	1	S	preXDR
>1.6	R	>4	R	4	R	8	R	4	R	0.25	S	1	S	4	R	0.03	S	0.03	S	0.25	S	0.06	S	>2	R	0.5	S	preXDR
1.6	R	>4	R	2	R	0.25	S	0.125	S	0.25	S	1	S	0.5	S	<=0.015	S	0.015	S	0.25	S	0.06	S	1	R	>4	R	MDR
0.025	S	0.125	S	2	R	0.5	R	0.25	S	0.25	S	1	S	4	R	0.06	S	0.06	R	0.5	S	0.25	R	0.06	S	2	S	nonMDR
1.6	R	>4	R	2	R	4	R	2	R	0.25	S	1	S	0.5	S	<=0.015	S	0.03	S	0.25	S	0.06	S	2	R	0.25	S	preXDR
>1.6	R	>4	R	>8	R	8	R	>4	R	0.25	S	1	S	>8	R	0.03	S	0.015	S	0.5	S	0.06	S	>2	R	0.25	S	preXDR
0.4	R	2	R	2	R	4	R	1	R	>8	R	>16	R	4	R	<=0.015	S	0.015	S	0.06	S	0.06	S	1	R	4	R	XDR
0.05	S	0.25	R	1	S	0.5	R	0.25	S	<=0.25	S	<=1	S	1	S	0.03	S	0.03	S	0.06	S	0.125	S	<=0.06	S	<=0.125	S	RR
>1.6	R	>4	R	4	R	8	R	4	R	0.25	S	1	S	4	R	<=0.015	S	0.03	S	0.25	S	0.06	S	>2	R	0.25	S	preXDR
1.6	R	>4	R	4	R	0.5	R	0.25	S	0.25	S	1	S	0.5	S	0.06	S	0.015	S	0.5	S	0.06	S	>2	R	1	S	preXDR
<=0.025	S	0.125	S	0.06	S	0.12	S	0.06	S	0.25	S	1	S	4	R	<=0.015	S	0.015	S	0.125	S	0.06	S	0.125	S	0.12	S	nonMDR
>1.6	R	>4	R	8	R	>8	R	>4	R	0.5	S	1	S	2	R	0.03	S	0.03	S	0.5	S	0.06	S	>2	R	4	R	preXDR
1.6	R	>4	R	8	R	0.25	S	0.06	S	0.25	S	1	S	0.5	S	<=0.015	S	0.015	S	0.06	S	0.06	S	1	R	0.12	S	MDR
0.05	S	<=0.06	S	4	R	0.25	S	0.25	S	0.25	S	>16	R	2	R	<=0.015	S	0.015	S	0.06	S	0.06	S	1	R	0.12	S	nonMDR
1.6	R	>4	R	4	R	0.25	S	0.125	S	0.25	S	1	S	2	R	<=0.015	S	0.015	S	0.25	S	0.06	S	2	R	0.12	S	MDR
1.6	R	>4	R	>8	R	0.25	S	0.125	S	0.25	S	4	R	0.5	S	<=0.015	S	0.015	S	0.25	S	0.06	S	>2	R	>4	R	preXDR
1.6	R	>4	R	8	R	>8	R	>4	R	0.25	S	1	S	0.5	S	<=0.015	S	0.015	S	0.5	S	0.06	S	>2	R	2	S	preXDR
0.05	S	0.25	R	4	R	2	R	0.5	R	<=0.25	S	2	S	2	R	0.06	S	0.06	R	0.5	S	0.25	R	<=0.06	S	0.5	S	RR
>1.6	R	>4	R	8	R	4	R	2	R	0.25	S	1	S	>8	R	<=0.015	S	0.03	S	0.25	S	0.06	S	>2	R	0.12	S	preXDR
>1.6	R	>4	R	8	R	8	R	4	R	0.25	S	1	S	>8	R	0.03	S	0.015	S	0.5	S	0.06	S	>2	R	0.12	S	preXDR
1.6	R	>4	R	4	R	2	R	2	R	0.25	S	1	S	0.5	S	<=0.015	S	0.015	S	0.25	S	0.06	S	2	R	0.12	S	preXDR
1.6	R	4	R	8	R	4	R	2	R	8	R	16	R	4	R	<=0.015	S	0.015	S	0.5	S	0.06	S	1	R	1	S	XDR
>1.6	R	>4	R	>8	R	8	R	4	R	<=0.25	S	<=1	S	>8	R	<=0.015	S	0.015	S	0.25	S	0.06	S	2	R	1	S	preXDR
>1.6	R	>4	R	>8	R	8	R	4	R	0.25	S	1	S	>8	R	<=0.015	S	0.015	S	0.25	S	0.06	S	>2	R	0.12	S	preXDR
1.6	R	>4	R	4	R	8	R	4	R	0.25	S	1	S	4	R	<=0.015	S	0.015	S	0.5	S	0.06	S	2	R	0.12	S	preXDR
>1.6	R	>4	R	4	R	2	R	1	R	0.25	S	2	S	4	R	<=0.015	S	0.015	S	0.06	S	0.06	S	1	R	0.12	S	preXDR
0.8	R	>4	R	4	R	4	R	2	R	0.25	S	1	S	0.25	S	<=0.015	S	0.015	S	0.25	S	0.06	S	1	R	0.12	S	preXDR
1.6	R	>4	R	2	R	1	R	0.5	R	0.25	S	1	S	2	R	<=0.015	S	0.015	S	0.125	S	0.06	S	1	R	1	S	preXDR
1.6	R	>4	R	8	R	4	R	2	R	0.25	S	1	S	0.5	S	<=0.015	S	0.015	S	0.5	S	0.06	S	>2	R	>4	R	preXDR
<=0.025	S	0.125	S	1	S	0.5	R	0.25	S	<=0.25	S	<=1	S	2	R	0.03	S	0.06	R	0.125	S	0.06	S	<=0.06	S	0.25	S	nonMDR
>1.6	R	>4	R	4	R	4	R	4	R	0.25	S	1	S	>8	R	<=0.015	S	0.015	S	0.25	S	0.06	S	>2	R	0.12	S	preXDR
1.6	R	>4	R	8	R	8	R	>4	R	0.25	S	1	S	0.5	S	0.03	S	0.015	S	0.5	S	0.06	S	>2	R	0.25	S	preXDR
1.6	R	>4	R	8	R	8	R	4	R	>8	R	>16	R	2	R	<=0.015	S	0.015	S	0.25	S	0.06	S	>2	R	0.25	S	XDR
>1.6	R	>4	R	>8	R	8	R	4	R	0.25	S	1	S	8	R	0.06	S	0.12	R	0.5	S	0.06	S	>2	R	2	S	preXDR
0.05	S	0.5	R	4	R	1	R	0.25	S	<=0.25	S	2	S	2	R	0.25	R	0.5	R	1	R	0.5	R	<=0.06	S	1	S	RR
>1.6	R	>4	R	4	R	4	R	4	R	0.25	S	1	S	8	R	0.03	S	0.015	S	0.25	S	0.06	S	>2	R	0.12	S	preXDR
0.8	R	2	R	8	R	4	R	2	R	0.25	S	1	S	1	R	<=0.015	S	0.015	S	0.06	S	0.06	S	1	R	0.12	S	preXDR
>1.6	R	>4	R	8	R	>8	R	>4	R	0.25	S	1	S	2	R	0.03	S	0.015	S	0.5	S	0.125	S	0.5	R	1	S	preXDR
>1.6	R	>4	R	4	R	0.5	R	0.25	S	0.25	S	2	S	>8	R	0.03	S	0.03	S	0.25	S	0.06	S	>2	R	>4	R	preXDR
>1.6	R	>4	R	8	R	>8	R	>4	R	0.25	S	4	R	2	R	<=0.015	S	0.015	S	0.125	S	0.06	S	>2	R	>4	R	XDR
>1.6	R	<=0.06	S	>8	R	4	R	2	R	0.25	S	1	S	8	R	<=0.015	S	0.015	S	0.125	S	0.06	S	1	R	0.12	S	nonMDR
>1.6	R	>4	R	8	R	>8	R	>4	R	0.25	S	1	S	8	R	<=0.015	S	0.015	S	0.25	S	0.06	S	>2	R	0.25	S	preXDR
>1.6	R	>4	R	>8	R	>8	R	>4	R	0.5	S	2	S	4	R	0.03	S	0.12	R	0.5	S	0.125	S	>2	R	>4	R	preXDR
>1.6	R	>4	R	4	R	8	R	4	R	0.25	S	1	S	2	R	<=0.015	S	0.015	S	0.25	S	0.06	S	>2	R	0.5	S	preXDR
>1.6	R	>4	R	4	R	2	R	1	R	0.25	S	1	S	8	R	0.03	S	0.015	S	0.5	S	0.06	S	>2	R	0.12	S	preXDR
1.6	R	>4	R	4	R	8	R	4	R	0.25	S	1	S	1	S	<=0.015	S	0.015	S	0.5	S	0.06	S	>2	R	0.5	S	preXDR
1.6	R	0.25	R	1	S	1	R	0.25	S	<=0.25	S	<=1	S	2	R	0.125	S	0.03	S	0.5	S	0.5	R	0.25	R	0.25	S	preXDR
1.6	R	>4	R	8	R	4	R	2	R	0.25	S	1	S	0.5	S	<=0.015	S	0.015	S	0.125	S	0.06	S	1	R	2	S	preXDR
>1.6	R	>4	R	>8	R	8	R	4	R	0.25	S	4	R	>8	R	<=0.015	S	0.03	S	0.5	S	0.125	S	>2	R	>4	R	XDR
>1.6	R	>4	R	>8	R	8	R	>4	R	0.5	S	1	S	4	R	0.03	S	0.06	R	1	R	0.25	R	>2	R	4	R	preXDR
>1.6	R	>4	R	>8	R	8	R	4	R	0.5	S	2	S	4	R	0.06	S	0.06	R	1	R	1	R	>2	R	>4	R	preXDR
>1.6	R	>4	R	>8	R	>8	R	>4	R	0.5	S	2	S	>8	R	0.06	S	0.015	S	0.5	S	0.06	S	>2	R	2	S	preXDR
<=0.025	S	2	R	0.5	S	0.25	S	0.06	S	0.25	S	1	S	0.5	S	<=0.015	S	0.015	S	0.06	S	0.06	S	0.5	R	0.12	S	RR
1.6	R	>4	R	4	R	0.5	R	0.125	S	0.25	S	1	S	1	S	0.03	S	0.03	S	0.5	S	0.06	S	0.5	R	0.12	S	preXDR
1.6	R	>4	R	0.25	S	0.25	S	0.25	S	0.25	S	1	S	0.5	S	<=0.015	S	0.015	S	0.06	S	0.06	S	0.5	R	0.12	S	MDR
<=0.025	S	0.12	S	1	S	0.5	R	0.25	S	0.25	S	1	S	1	S	0.03	S	0.06	R	0.25	S	0.06	S	0.06	S	0.12	S	nonMDR
1.6	R	>4	R	8	R	>8	R	>4	R	0.25	S	1	S	0.5	S	0.03	S	0.12	R	0.5	S	0.06	S	>2	R	>4	R	preXDR
1.6	R	>4	R	2	R	0.25	S	0.125	S	0.25	S	1	S	2	R	<=0.015	S	0.03	S	0.25	S	0.06	S	1	R	1	S	MDR
>1.6	R	>4	R	>8	R	>8	R	>4	R	0.5	S	2	S	>8	R	0.06	S	0.06	R	1	R	0.25	R	>2	R	4	R	preXDR
1.6	R	>4	R	8	R	0.5	R	0.25	S	0.25	S	1	S	4	R	0.06	S	0.06	R	0.5	S	0.125	S	>2	R	2	S	preXDR
>1.6	R	>4	R	8	R	8	R	>4	R	0.5	S	1	S	0.5	S	0.06	S	0.03	S	1	R	0.125	S	>2	R	2	S	preXDR
>1.6	R	>4	R	>8	R	>8	R	>4	R	0.25	S	1	S	8	R	0.03	S	0.06	R	0.25	S	0.06	S	>2	R	1	S	preXDR
0.8	R	>4	R	2	R	2	R	2	R	>8	R	16	R	0.5	S	<=0.015	S	0.015	S	0.25	S	0.06	S	2	R	1	S	XDR
>1.6	R	>4	R	>8	R	8	R	4	R	0.25	S	2	S	4	R	<=0.015	S	0.015	S	0.25	S	0.06	S	1	R	>4	R	preXDR
>1.6	R	>4	R	4	R	2	R	1	R	>8	R	>16	R	>8	R	<=0.015	S	0.015	S	0.125	S	0.06	S	1	R	>4	R	XDR
>1.6	R	>4	R	8	R	8	R	4	R	0.25	S	4	R	8	R	<=0.015	S	0.03	S	0.5	S	0.06	S	>2	R	>4	R	XDR
>1.6	R	>4	R	>8	R	>8	R	>4	R	>8	R	1	S	>8	R	0.03	S	0.06	R	0.5	S	0.125	S	>2	R	>4	R	XDR
>1.6	R	>4	R	8	R	>8	R	>4	R	1	R	4	R	0.5	S	0.06	S	0.06	R	1	R	0.5	R	>2	R	>4	R	XDR
>1.6	R	>4	R	>8	R	4	R	2	R	0.25	S	1	S	>8	R	0.06	S	0.06	R	0.5	S	0.125	S	>2	R	4	R	preXDR
>1.6	R	>4	R	>8	R	>8	R	>4	R	0.5	S	8	R	1	S	0.03	S	0.12	R	0.5	S	0.25	R	>2	R	>4	R	XDR
1.6	R	>4	R	8	R	>8	R	>4	R	0.5	S	1	S	>8	R	0.03	S	0.12	R	0.5	S	0.25	R	>2	R	2	S	preXDR
>1.6	R	>4	R	>8	R	8	R	4	R	0.25	S	4	R	4	R	0.03	S	0.03	S	0.5	S	0.125	S	>2	R	4	R	XDR
>1.6	R	>4	R	>8	R	>8	R	>4	R	0.5	S	1	S	2	R	0.06	S	0.12	R	0.5	S	0.25	R	>2	R	>4	R	preXDR
>1.6	R	>4	R	2	R	0.25	S	0.125	S	0.25	S	1	S	0.5	S	<=0.015	S	0.015	S	0.25	S	0.06	S	>2	R	0.5	S	MDR
0.8	R	>4	R	1	S	0.12	S	0.06	S	0.25	S	1	S	8	R	<=0.015	S	0.015	S	0.125	S	0.06	S	0.25	R	0.12	S	MDR
>1.6	R	>4	R	8	R	4	R	>4	R	0.25	S	1	S	8	R	<=0.015	S	0.03	S	0.25	S	0.06	S	>2	R	1	S	preXDR
0.8	R	>4	R	>8	R	2	R	0.5	R	0.25	S	1	S	0.5	S	<=0.015	S	0.015	S	0.125	S	0.06	S	1	R	>4	R	preXDR
>1.6	R	>4	R	>8	R	4	R	4	R	>8	R	>16	R	8	R	<=0.015	S	0.015	S	0.25	S	0.06	S	2	R	>4	R	XDR
0.05	S	0.06	S	8	R	2	R	1	R	0.5	S	2	S	0.5	S	0.06	S	0.12	R	0.5	S	0.125	S	0.06	S	>4	R	nonMDR
>1.6	R	>4	R	>8	R	4	R	2	R	0.25	S	1	S	>8	R	0.03	S	0.03	S	0.25	S	0.06	S	>2	R	0.25	S	preXDR
0.025	S	0.06	S	1	S	0.12	S	0.06	S	0.25	S	1	S	0.5	S	<=0.015	S	0.015	S	0.125	S	0.06	S	0.06	S	0.12	S	S
1.6	R	>4	R	>8	R	8	R	>4	R	0.25	S	2	S	0.5	S	<=0.015	S	0.015	S	0.25	S	0.06	S	>2	R	>4	R	preXDR
0.8	R	>4	R	4	R	1	R	2	R	0.25	S	1	S	2	R	<=0.015	S	0.015	S	0.03	S	0.06	S	>2	R	0.12	S	preXDR
>1.6	R	>4	R	8	R	4	R	2	R	0.25	S	1	S	8	R	0.03	S	0.015	S	0.5	S	0.06	S	>2	R	0.5	S	preXDR
1.6	R	>4	R	>8	R	>8	R	>4	R	0.25	S	2	S	0.5	S	0.06	S	0.06	R	0.5	S	0.125	S	>2	R	1	S	preXDR
1.6	R	>4	R	8	R	4	R	2	R	>8	R	>16	R	2	R	<=0.015	S	0.015	S	0.25	S	0.06	S	>2	R	0.25	S	XDR
1.6	R	>4	R	>8	R	>8	R	>4	R	0.5	S	1	S	2	R	0.03	S	0.12	R	0.5	S	0.125	S	>2	R	2	S	preXDR
>1.6	R	>4	R	8	R	>8	R	>4	R	0.25	S	1	S	>8	R	0.03	S	0.03	S	0.5	S	0.06	S	>2	R	1	S	preXDR
1.6	R	>4	R	8	R	8	R	>4	R	0.25	S	1	S	0.5	S	<=0.015	S	0.03	S	0.125	S	0.06	S	>2	R	1	S	preXDR
0.025	S	0.06	S	1	S	0.25	S	0.25	S	0.25	S	1	S	0.5	S	<=0.015	S	0.03	S	0.25	S	0.06	S	0.06	S	1	S	S
>1.6	R	>4	R	>8	R	>8	R	>4	R	0.5	S	2	S	4	R	0.03	S	0.06	R	0.5	S	0.5	R	>2	R	>4	R	preXDR
0.4	R	>4	R	8	R	8	R	>4	R	0.25	S	1	S	>8	R	<=0.015	S	0.015	S	0.25	S	0.06	S	2	R	1	S	preXDR
0.4	R	>4	R	8	R	8	R	>4	R	0.25	S	1	S	>8	R	0.03	S	0.03	S	0.25	S	0.06	S	>2	R	1	S	preXDR
>1.6	R	>4	R	8	R	>8	R	>4	R	0.25	S	2	S	4	R	0.03	S	0.06	R	0.5	S	0.06	S	>2	R	2	S	preXDR
0.4	R	0.06	S	2	R	0.25	S	0.125	S	0.25	S	2	S	0.5	S	0.06	S	0.03	S	0.5	S	0.06	S	0.06	S	1	S	nonMDR
>1.6	R	>4	R	>8	R	>8	R	>4	R	0.5	S	2	S	8	R	0.03	S	0.12	R	0.5	S	0.5	R	>2	R	>4	R	preXDR
1.6	R	>4	R	8	R	8	R	4	R	0.5	S	2	S	0.5	S	0.03	S	0.06	R	0.5	S	0.125	S	>2	R	>4	R	preXDR
>1.6	R	>4	R	>8	R	2	R	2	R	0.25	S	1	S	1	S	0.06	S	0.015	S	0.5	S	0.06	S	>2	R	>4	R	preXDR
>1.6	R	>4	R	>8	R	>8	R	>4	R	0.25	S	2	S	>8	R	<=0.015	S	0.03	S	0.25	S	0.06	S	>2	R	>4	R	preXDR
>1.6	R	>4	R	>8	R	4	R	4	R	0.25	S	1	S	2	R	0.03	S	0.03	S	0.5	S	0.25	R	>2	R	0.5	S	preXDR
1.6	R	>4	R	>8	R	8	R	>4	R	0.5	S	2	S	0.5	S	0.03	S	0.12	R	0.5	S	0.06	S	>2	R	>4	R	preXDR
1.6	R	>4	R	>8	R	>8	R	>4	R	0.25	S	4	R	4	R	<=0.015	S	0.03	S	0.5	S	0.06	S	>2	R	>4	R	XDR
>1.6	R	>4	R	>8	R	8	R	>4	R	0.5	S	2	S	>8	R	0.06	S	0.12	R	1	R	0.5	R	>2	R	4	R	preXDR
>1.6	R	>4	R	8	R	8	R	4	R	0.25	S	1	S	>8	R	>2	R	0.015	S	0.25	S	1	R	>2	R	0.12	S	preXDR
>1.6	R	>4	R	>8	R	4	R	2	R	0.5	S	2	S	>8	R	0.03	S	0.015	S	0.5	S	0.125	S	>2	R	1	S	preXDR
1.6	R	>4	R	8	R	8	R	>4	R	0.25	S	1	S	4	R	0.03	S	0.03	S	0.5	S	0.125	S	>2	R	>4	R	preXDR
>1.6	R	>4	R	4	R	4	R	2	R	>8	R	>16	R	2	R	<=0.015	S	0.015	S	0.25	S	0.06	S	2	R	0.25	S	XDR
>1.6	R	>4	R	>8	R	>8	R	>4	R	0.5	S	2	S	0.5	S	0.03	S	0.06	R	0.5	S	0.125	S	>2	R	>4	R	preXDR
1.6	R	>4	R	>8	R	>8	R	>4	R	0.5	S	4	R	2	R	0.03	S	0.12	R	0.5	S	0.5	R	>2	R	>4	R	XDR
1.6	R	>4	R	8	R	8	R	>4	R	0.25	S	1	S	2	R	0.03	S	0.06	R	0.5	S	0.125	S	>2	R	1	S	preXDR
1.6	R	>4	R	>8	R	8	R	4	R	0.25	S	1	S	2	R	0.06	S	0.12	R	0.5	S	0.125	S	>2	R	4	R	preXDR
>1.6	R	>4	R	>8	R	8	R	4	R	0.25	S	1	S	>8	R	0.03	S	0.06	R	0.5	S	0.125	S	>2	R	4	R	preXDR
1.6	R	>4	R	>8	R	0.25	S	0.25	S	0.25	S	1	S	2	R	0.03	S	0.03	S	0.5	S	0.125	S	>2	R	0.25	S	MDR
>1.6	R	>4	R	8	R	1	R	0.5	R	0.25	S	1	S	4	R	0.03	S	0.06	R	0.5	S	0.125	S	>2	R	0.25	S	preXDR
1.6	R	>4	R	8	R	8	R	4	R	0.25	S	1	S	2	R	0.03	S	0.06	R	0.5	S	0.06	S	>2	R	0.5	S	preXDR
>1.6	R	>4	R	>8	R	>8	R	>4	R	1	R	4	R	4	R	0.06	S	0.12	R	1	R	1	R	>2	R	>4	R	XDR
>1.6	R	>4	R	8	R	>8	R	>4	R	0.25	S	1	S	4	R	0.03	S	0.06	R	0.25	S	0.06	S	>2	R	2	S	preXDR
>1.6	R	>4	R	>8	R	>8	R	>4	R	0.5	S	2	S	4	R	0.06	S	0.03	S	0.5	S	0.5	R	>2	R	>4	R	preXDR
1.6	R	>4	R	8	R	8	R	4	R	0.25	S	1	S	2	R	0.03	S	0.03	S	0.25	S	0.06	S	>2	R	>4	R	preXDR
>1.6	R	>4	R	>8	R	8	R	>4	R	>8	R	>16	R	4	R	0.06	S	0.03	S	0.5	S	0.5	R	>2	R	>4	R	XDR
1.6	R	>4	R	4	R	>8	R	>4	R	0.25	S	1	S	1	S	<=0.015	S	0.03	S	0.25	S	0.06	S	>2	R	1	S	preXDR
>1.6	R	>4	R	>8	R	4	R	2	R	>8	R	>16	R	>8	R	0.03	S	0.015	S	0.5	S	0.06	S	2	R	0.5	S	XDR
>1.6	R	>4	R	8	R	1	R	>4	R	0.25	S	1	S	4	R	0.03	S	0.03	S	0.5	S	0.06	S	>2	R	1	S	preXDR
>1.6	R	>4	R	8	R	>8	R	>4	R	0.25	S	4	R	8	R	0.03	S	0.06	R	0.5	S	0.125	S	>2	R	>4	R	XDR
>1.6	R	>4	R	8	R	8	R	4	R	<=0.25	S	<=1	S	2	R	0.03	S	0.03	S	0.5	S	0.06	S	>2	R	0.5	S	preXDR
1.6	R	>4	R	>8	R	8	R	>4	R	0.25	S	1	S	4	R	0.06	S	0.03	S	0.5	S	0.25	R	>2	R	1	S	preXDR
>1.6	R	>4	R	>8	R	>8	R	>4	R	0.5	S	2	S	2	R	0.03	S	0.12	R	1	R	1	R	>2	R	>4	R	preXDR
>1.6	R	>4	R	>8	R	>8	R	>4	R	>8	R	>16	R	>8	R	0.06	S	0.25	R	1	R	1	R	>2	R	>4	R	XDR
1.6	R	>4	R	8	R	8	R	4	R	<=0.25	S	<=1	S	2	R	<=0.015	S	0.06	R	0.5	S	0.25	R	>2	R	4	R	preXDR
>1.6	R	>4	R	>8	R	>8	R	>4	R	0.5	S	4	R	>8	R	0.03	S	0.06	R	0.5	S	0.125	S	>2	R	>4	R	XDR
>1.6	R	>4	R	>8	R	>8	R	>4	R	0.5	S	8	R	4	R	0.5	R	0.06	R	0.5	S	0.5	R	>2	R	>4	R	XDR
>1.6	R	>4	R	>8	R	8	R	4	R	0.5	S	2	S	>8	R	0.25	R	0.06	R	0.5	S	0.25	R	>2	R	2	S	preXDR
>1.6	R	>4	R	>8	R	>8	R	>4	R	<=0.25	S	<=1	S	>8	R	0.03	S	0.06	R	0.5	S	0.06	S	>2	R	4	R	preXDR
1.6	R	>4	R	8	R	>8	R	>4	R	0.25	S	1	S	2	R	0.03	S	0.03	S	0.5	S	0.06	S	>2	R	1	S	preXDR
>1.6	R	>4	R	>8	R	>8	R	>4	R	0.5	S	2	S	4	R	0.03	S	0.12	R	0.5	S	0.5	R	>2	R	>4	R	preXDR
0.05	S	0.125	S	2	R	0.5	R	0.125	S	0.5	S	1	S	0.5	S	0.06	S	0.12	R	0.5	S	0.125	S	0.06	S	1	S	nonMDR
1.6	R	>4	R	>8	R	8	R	4	R	<=0.25	S	<=1	S	2	R	<=0.015	S	0.03	S	0.5	S	0.125	S	>2	R	2	S	preXDR
1.6	R	>4	R	8	R	>8	R	>4	R	>8	R	>16	R	1	S	0.03	S	1	R	>2	R	0.06	S	>2	R	>4	R	XDR
>1.6	R	>4	R	>8	R	4	R	2	R	0.25	S	1	S	2	R	0.03	S	0.015	S	0.5	S	0.125	S	>2	R	0.12	S	preXDR
>1.6	R	>4	R	4	R	8	R	4	R	0.25	S	1	S	8	R	0.03	S	0.03	S	0.25	S	0.06	S	>2	R	1	S	preXDR
0.8	R	2	R	8	R	1	R	0.5	R	<=0.25	S	<=1	S	0.5	S	0.03	S	0.03	S	0.125	S	0.06	S	2	R	2	S	preXDR
>1.6	R	>4	R	>8	R	8	R	>4	R	>8	R	>16	R	>8	R	0.03	S	0.06	R	0.125	S	0.06	S	1	R	0.5	S	XDR
>1.6	R	>4	R	8	R	0.5	R	0.25	S	0.25	S	1	S	2	R	0.06	S	0.12	R	0.5	S	0.125	S	>2	R	0.5	S	preXDR
>1.6	R	>4	R	>8	R	8	R	4	R	>8	R	>16	R	>8	R	0.06	S	0.06	R	0.5	S	0.125	S	>2	R	1	S	XDR
1.6	R	>4	R	4	R	8	R	4	R	0.25	S	1	S	0.5	S	<=0.015	S	0.015	S	0.125	S	0.06	S	1	R	>4	R	preXDR
<=0.025	S	0.125	S	1	S	8	R	4	R	<=0.25	S	<=1	S	4	R	0.03	S	0.06	R	0.03	S	0.5	R	<=0.06	S	1	S	nonMDR
>1.6	R	>4	R	>8	R	1	R	4	R	0.5	S	4	R	0.5	S	0.03	S	0.03	S	0.5	S	0.06	S	>2	R	>4	R	XDR
>1.6	R	>4	R	8	R	8	R	4	R	0.5	S	<=1	S	1	S	0.06	S	0.12	R	1	R	0.06	S	>2	R	4	R	preXDR
>1.6	R	>4	R	8	R	4	R	4	R	0.5	S	>16	R	4	R	0.03	S	0.06	R	0.5	S	0.125	S	>2	R	2	S	XDR
0.8	R	>4	R	8	R	8	R	>4	R	0.25	S	1	S	2	R	<=0.015	S	0.03	S	0.25	S	0.125	S	>2	R	0.12	S	preXDR
1.6	R	4	R	8	R	8	R	4	R	<=0.25	S	<=1	S	8	R	<=0.015	S	0.03	S	0.03	S	0.06	S	0.25	R	1	S	preXDR
>1.6	R	>4	R	>8	R	>8	R	>4	R	<=0.25	S	<=1	S	4	R	<=0.015	S	0.12	R	0.5	S	0.06	S	>2	R	4	R	preXDR
>1.6	R	>4	R	>8	R	2	R	2	R	0.25	S	1	S	>8	R	0.03	S	0.12	R	0.5	S	0.125	S	>2	R	>4	R	preXDR
0.8	R	>4	R	8	R	8	R	4	R	0.25	S	1	S	2	R	<=0.015	S	0.015	S	0.25	S	0.06	S	>2	R	0.5	S	preXDR
>1.6	R	>4	R	>8	R	>8	R	>4	R	<=0.25	S	2	S	>8	R	<=0.015	S	0.12	R	0.5	S	0.06	S	>2	R	>4	R	preXDR
>1.6	R	>4	R	>8	R	>8	R	>4	R	0.5	S	<=1	S	4	R	0.06	S	0.12	R	0.5	S	2	R	>2	R	>4	R	preXDR
1.6	R	>4	R	4	R	0.25	S	0.125	S	<=0.25	S	<=1	S	2	R	0.03	S	0.03	S	0.125	S	0.06	S	2	R	0.25	S	MDR
0.025	S	0.25	R	1	S	0.5	R	0.25	S	0.25	S	2	S	1	S	0.06	S	0.5	R	0.5	S	0.125	S	0.06	S	0.5	S	RR
>1.6	R	>4	R	>8	R	4	R	2	R	1	R	16	R	>8	R	0.03	S	0.03	S	0.25	S	0.06	S	>2	R	0.5	S	XDR
1.6	R	>4	R	>8	R	2	R	1	R	0.5	S	2	S	1	S	0.06	S	0.06	R	0.5	S	0.125	S	>2	R	>4	R	preXDR
0.8	R	>4	R	8	R	8	R	4	R	<=0.25	S	<=1	S	1	R	<=0.015	S	0.03	S	0.25	S	0.06	S	2	R	<=0.125	S	preXDR
0.8	R	0.25	R	4	R	2	R	1	R	2	R	<=1	S	2	R	<=0.015	S	0.015	S	0.25	S	0.06	S	1	R	1	S	XDR
1.6	R	>4	R	>8	R	>8	R	>4	R	<=0.25	S	2	S	2	R	<=0.015	S	0.03	S	0.25	S	0.06	S	2	R	>4	R	preXDR
1.6	R	>4	R	>8	R	4	R	4	R	<=0.25	S	<=1	S	2	R	0.03	S	0.03	S	0.125	S	0.06	S	0.5	R	4	R	preXDR
1.6	R	>4	R	>8	R	>8	R	>4	R	<=0.25	S	<=1	S	2	R	<=0.015	S	0.03	S	0.25	S	0.06	S	2	R	0.25	S	preXDR
1.6	R	>4	R	>8	R	2	R	1	R	<=0.25	S	<=1	S	0.5	S	<=0.015	S	0.03	S	0.5	S	0.06	S	2	R	4	R	preXDR
1.6	R	>4	R	>8	R	>8	R	>4	R	<=0.25	S	<=1	S	4	R	0.03	S	0.12	R	0.25	S	0.06	S	>2	R	1	S	preXDR
>1.6	R	>4	R	>8	R	>8	R	>4	R	0.25	S	1	S	>8	R	0.03	S	0.03	S	0.5	S	0.06	S	>2	R	1	S	preXDR
<=0.025	S	<=0.06	S	0.5	S	0.25	S	0.25	S	<=0.25	S	<=1	S	0.5	S	0.03	S	0.015	S	0.125	S	0.06	S	<=0.06	S	<=0.125	S	S
1.6	R	>4	R	>8	R	>8	R	>4	R	4	R	2	S	2	R	0.06	S	0.25	R	1	R	0.125	S	>2	R	>4	R	XDR
1.6	R	>4	R	8	R	4	R	2	R	0.5	S	<=1	S	2	R	0.03	S	0.03	S	0.25	S	0.125	S	2	R	2	S	preXDR
>1.6	R	>4	R	8	R	8	R	4	R	0.5	S	4	R	2	R	<=0.015	S	0.015	S	0.5	S	0.25	R	>2	R	0.25	S	XDR
1.6	R	>4	R	>8	R	8	R	>4	R	<=0.25	S	<=1	S	2	R	0.03	S	0.12	R	>2	R	0.125	S	>2	R	0.5	S	preXDR
>1.6	R	>4	R	>8	R	>8	R	>4	R	0.5	S	2	S	2	R	0.06	S	0.12	R	1	R	0.125	S	>2	R	>4	R	preXDR
0.025	S	0.06	S	1	S	0.5	R	0.25	S	0.25	S	1	S	2	R	0.06	S	0.015	S	0.25	S	0.06	S	0.06	S	0.12	S	nonMDR
1.6	R	4	R	4	R	4	R	2	R	<=0.25	S	<=1	S	4	R	<=0.015	S	0.06	R	0.125	S	0.06	S	2	R	1	S	preXDR
1.6	R	>4	R	>8	R	1	R	0.5	R	0.5	S	2	S	0.5	S	0.06	S	0.12	R	1	R	0.125	S	>2	R	>4	R	preXDR
1.6	R	>4	R	8	R	8	R	4	R	<=0.25	S	<=1	S	0.5	S	0.06	S	0.06	R	0.5	S	0.06	S	>2	R	1	S	preXDR
0.8	R	>4	R	>8	R	8	R	>4	R	<=0.25	S	2	S	0.5	S	<=0.015	S	0.06	R	0.25	S	0.06	S	>2	R	>4	R	preXDR
>1.6	R	>4	R	>8	R	0.5	R	0.25	S	<=0.25	S	4	R	8	R	0.06	S	0.06	R	0.5	S	0.25	R	>2	R	>4	R	XDR
0.1	R	>4	R	0.5	S	8	R	0.125	S	0.5	S	>16	R	4	R	<=0.015	S	0.015	S	0.06	S	0.06	S	1	R	0.25	S	XDR
0.8	R	1	R	4	R	4	R	2	R	<=0.25	S	<=1	S	<=0.25	S	<=0.015	S	0.06	R	0.25	S	0.06	S	0.5	R	1	S	preXDR
1.6	R	>4	R	8	R	8	R	4	R	>8	R	<=1	S	0.5	S	<=0.015	S	0.03	S	0.5	S	0.06	S	>2	R	>4	R	XDR
0.1	R	>4	R	1	S	0.25	S	0.125	S	<=0.25	S	<=1	S	0.5	S	<=0.015	S	0.03	S	0.06	S	0.06	S	1	R	<=0.125	S	MDR
1.6	R	>4	R	8	R	2	R	1	R	<=0.25	S	<=1	S	2	R	0.03	S	0.06	R	0.5	S	0.25	R	>2	R	0.5	S	preXDR
1.6	R	>4	R	8	R	4	R	2	R	<=0.25	S	<=1	S	2	R	0.03	S	0.015	S	0.5	S	0.06	S	>2	R	1	S	preXDR
1.6	R	4	R	8	R	0.25	S	1	R	<=0.25	S	<=1	S	>8	R	0.03	S	0.03	S	0.06	S	0.06	S	0.5	R	1	S	preXDR
0.8	R	0.125	S	4	R	0.25	S	>4	R	<=0.25	S	<=1	S	1	S	<=0.015	S	0.015	S	0.06	S	0.06	S	0.25	R	>4	R	nonMDR
1.6	R	>4	R	>8	R	4	R	4	R	>8	R	>16	R	2	R	<=0.015	S	0.03	S	0.125	S	0.06	S	2	R	>4	R	XDR
0.8	R	>4	R	>8	R	4	R	4	R	<=0.25	S	4	R	1	S	0.125	S	0.03	S	1	R	0.125	S	>2	R	>4	R	XDR
1.6	R	>4	R	>8	R	8	R	>4	R	<=0.25	S	2	S	2	R	<=0.015	S	0.015	S	0.5	S	0.06	S	>2	R	>4	R	preXDR
>1.6	R	>4	R	>8	R	>8	R	>4	R	>8	R	>16	R	>8	R	<=0.015	S	0.5	R	1	R	0.25	R	>2	R	2	S	XDR
0.05	S	<=0.06	S	2	R	0.5	R	0.25	S	<=0.25	S	2	S	1	S	0.03	S	0.12	R	1	R	0.5	R	<=0.06	S	4	R	nonMDR
0.4	R	>4	R	0.5	S	0.25	S	0.06	S	0.25	S	1	S	0.5	S	<=0.015	S	0.015	S	0.125	S	0.06	S	1	R	4	R	MDR
1.6	R	>4	R	8	R	4	R	1	R	<=0.25	S	<=1	S	2	R	<=0.015	S	0.015	S	0.5	S	0.06	S	>2	R	<=0.125	S	preXDR
1.6	R	>4	R	8	R	0.5	R	0.25	S	<=0.25	S	<=1	S	4	R	0.03	S	0.06	R	0.5	S	0.06	S	>2	R	1	S	preXDR
1.6	R	>4	R	8	R	<=0.125	S	<=0.06	S	<=0.25	S	4	R	0.5	S	<=0.015	S	0.015	S	0.25	S	0.06	S	>2	R	4	R	preXDR
0.1	R	>4	R	8	R	0.25	S	1	R	<=0.25	S	<=1	S	2	R	0.06	S	0.015	S	0.06	S	0.06	S	0.25	R	>4	R	preXDR
0.8	R	>4	R	8	R	0.25	S	0.25	S	0.25	S	2	S	0.25	S	<=0.015	S	0.03	S	0.5	S	0.06	S	>2	R	0.25	S	MDR
>1.6	R	>4	R	2	R	8	R	4	R	>8	R	>16	R	8	R	<=0.015	S	0.015	S	0.25	S	0.06	S	<=0.06	S	1	S	XDR
1.6	R	>4	R	>8	R	>8	R	>4	R	>8	R	>16	R	2	R	0.03	S	0.06	R	0.5	S	0.125	S	>2	R	>4	R	XDR
0.8	R	>4	R	8	R	8	R	>4	R	<=0.25	S	<=1	S	0.5	S	<=0.015	S	0.015	S	0.125	S	0.06	S	1	R	>4	R	preXDR
>1.6	R	>4	R	2	R	1	R	0.5	R	<=0.25	S	<=1	S	>8	R	<=0.015	S	0.015	S	0.5	S	0.06	S	>2	R	<=0.125	S	preXDR
>1.6	R	>4	R	8	R	8	R	>4	R	1	R	2	S	4	R	0.125	S	0.12	R	0.5	S	0.25	R	>2	R	2	S	XDR
>1.6	R	>4	R	8	R	8	R	4	R	0.5	S	2	S	4	R	0.03	S	0.12	R	0.5	S	0.125	S	>2	R	4	R	preXDR
0.1	R	>4	R	2	R	0.5	R	0.25	S	<=0.25	S	2	S	8	R	<=0.015	S	0.015	S	0.06	S	0.06	S	0.5	R	<=0.125	S	preXDR
>1.6	R	>4	R	>8	R	>8	R	>4	R	0.5	S	2	S	>8	R	0.06	S	0.12	R	0.5	S	0.125	S	>2	R	>4	R	preXDR
>1.6	R	>4	R	>8	R	0.5	R	0.25	S	2	R	16	R	>8	R	<=0.015	S	0.03	S	0.25	S	0.06	S	0.125	S	1	S	XDR
0.2	R	2	R	8	R	0.25	S	0.125	S	<=0.25	S	<=1	S	8	R	<=0.015	S	0.015	S	0.06	S	0.06	S	<=0.06	S	<=0.125	S	MDR
0.1	R	4	R	8	R	4	R	4	R	<=0.25	S	<=1	S	2	R	0.03	S	0.03	S	0.125	S	0.06	S	1	R	>4	R	preXDR
1.6	R	2	R	4	R	0.25	S	2	R	<=0.25	S	<=1	S	>8	R	<=0.015	S	0.015	S	0.06	S	0.06	S	0.5	R	0.25	S	preXDR
>1.6	R	>4	R	>8	R	>8	R	4	R	<=0.25	S	4	R	>8	R	<=0.015	S	0.015	S	0.5	S	0.06	S	>2	R	>4	R	XDR
1.6	R	>4	R	4	R	4	R	4	R	<=0.25	S	<=1	S	4	R	<=0.015	S	0.015	S	0.125	S	0.06	S	2	R	<=0.125	S	preXDR
1.6	R	>4	R	8	R	4	R	>4	R	2	R	4	R	8	R	<=0.015	S	0.015	S	0.25	S	0.06	S	>2	R	>4	R	XDR
>1.6	R	>4	R	8	R	1	R	4	R	<=0.25	S	<=1	S	4	R	0.03	S	0.015	S	0.06	S	0.06	S	0.5	R	0.25	S	preXDR
>1.6	R	>4	R	>8	R	2	R	1	R	<=0.25	S	<=1	S	2	R	0.03	S	0.015	S	0.125	S	0.06	S	1	R	<=0.125	S	preXDR
0.4	R	>4	R	8	R	0.25	S	0.125	S	<=0.25	S	<=1	S	0.5	S	<=0.015	S	0.06	R	0.125	S	0.06	S	2	R	0.25	S	MDR
>1.6	R	>4	R	>8	R	0.25	S	1	R	<=0.25	S	<=1	S	0.5	S	0.03	S	0.03	S	0.5	S	0.06	S	0.25	R	0.25	S	preXDR
>1.6	R	>4	R	>8	R	4	R	4	R	<=0.25	S	<=1	S	2	R	0.03	S	0.015	S	0.125	S	0.06	S	>2	R	0.5	S	preXDR
1.6	R	>4	R	8	R	2	R	2	R	<=0.25	S	<=1	S	2	R	<=0.015	S	0.03	S	0.125	S	0.06	S	2	R	0.25	S	preXDR
<=0.025	S	<=0.06	S	1	S	0.5	R	0.25	S	<=0.25	S	<=1	S	0.5	S	<=0.015	S	0.03	S	0.25	S	0.06	S	<=0.06	S	1	S	nonMDR
0.05	S	0.125	S	2	R	0.5	R	0.25	S	<=0.25	S	2	S	2	R	0.06	S	0.12	R	0.5	S	0.06	S	<=0.06	S	2	S	nonMDR
>1.6	R	>4	R	>8	R	4	R	2	R	<=0.25	S	<=1	S	>8	R	<=0.015	S	0.03	S	0.25	S	0.06	S	2	R	0.25	S	preXDR
1.6	R	>4	R	8	R	4	R	4	R	<=0.25	S	2	S	4	R	0.03	S	0.06	R	0.25	S	0.06	S	>2	R	1	S	preXDR
0.8	R	>4	R	8	R	0.25	S	1	R	<=0.25	S	<=1	S	8	R	<=0.015	S	0.015	S	0.125	S	0.06	S	1	R	0.25	S	preXDR
1.6	R	>4	R	8	R	2	R	1	R	<=0.25	S	<=1	S	0.5	S	0.03	S	0.03	S	0.25	S	0.06	S	1	R	0.25	S	preXDR
1.6	R	0.25	R	8	R	<=0.125	S	0.125	S	<=0.25	S	<=1	S	8	R	<=0.015	S	0.03	S	0.06	S	0.06	S	1	R	0.25	S	MDR
>1.6	R	>4	R	8	R	<=0.125	S	<=0.06	S	<=0.25	S	<=1	S	>8	R	<=0.015	S	0.015	S	0.03	S	0.06	S	0.25	R	<=0.125	S	MDR
0.4	R	4	R	8	R	0.25	S	1	R	<=0.25	S	<=1	S	2	R	0.03	S	0.015	S	0.03	S	0.06	S	<=0.06	S	0.5	S	preXDR
1.6	R	>4	R	2	R	0.25	S	0.5	R	<=0.25	S	<=1	S	2	R	<=0.015	S	0.015	S	0.125	S	0.06	S	2	R	0.25	S	preXDR
0.4	R	>4	R	8	R	<=0.125	S	<=0.06	S	<=0.25	S	<=1	S	1	S	<=0.015	S	0.015	S	0.03	S	0.06	S	0.125	S	0.5	S	MDR
1.6	R	>4	R	4	R	4	R	2	R	<=0.25	S	<=1	S	>8	R	<=0.015	S	0.03	S	0.5	S	0.06	S	2	R	0.25	S	preXDR
1.6	R	>4	R	8	R	0.25	S	1	R	<=0.25	S	<=1	S	0.5	S	<=0.015	S	0.015	S	0.06	S	0.06	S	2	R	<=0.125	S	preXDR
1.6	R	>4	R	8	R	4	R	2	R	>8	R	>16	R	>8	R	<=0.015	S	0.03	S	0.5	S	0.06	S	>2	R	2	S	XDR
1.6	R	>4	R	>8	R	0.25	S	0.125	S	<=0.25	S	8	R	0.5	S	<=0.015	S	0.015	S	0.06	S	0.06	S	1	R	>4	R	preXDR
1.6	R	>4	R	8	R	0.5	R	0.125	S	<=0.25	S	2	S	8	R	<=0.015	S	0.03	S	0.06	S	0.06	S	1	R	<=0.125	S	preXDR
0.4	R	4	R	8	R	0.25	S	0.125	S	<=0.25	S	<=1	S	8	R	<=0.015	S	0.015	S	0.06	S	0.06	S	0.5	R	<=0.125	S	MDR
0.05	S	0.125	S	0.06	S	0.12	S	0.06	S	0.25	S	16	R	0.5	S	<=0.015	S	0.015	S	0.03	S	0.06	S	0.06	S	1	S	nonMDR
0.2	R	>4	R	8	R	0.5	R	0.125	S	<=0.25	S	<=1	S	4	R	0.03	S	0.015	S	0.125	S	0.06	S	1	R	<=0.125	S	preXDR
0.8	R	>4	R	2	R	2	R	1	R	<=0.25	S	<=1	S	2	R	<=0.015	S	0.015	S	0.125	S	0.06	S	1	R	>4	R	preXDR
0.05	S	<=0.06	S	1	S	0.5	R	0.25	S	<=0.25	S	<=1	S	0.5	S	0.03	S	0.03	S	0.5	S	0.06	S	<=0.06	S	4	R	nonMDR
>1.6	R	>4	R	>8	R	0.5	R	2	R	<=0.25	S	<=1	S	>8	R	<=0.015	S	0.015	S	0.06	S	0.06	S	0.125	S	0.25	S	preXDR
>1.6	R	>4	R	>8	R	0.25	S	0.125	S	0.25	S	4	R	0.5	S	<=0.015	S	0.03	S	0.5	S	0.25	R	>2	R	>4	R	preXDR
>1.6	R	>4	R	>8	R	4	R	2	R	<=0.25	S	4	R	8	R	0.03	S	0.06	R	0.5	S	0.125	S	>2	R	0.5	S	XDR
>1.6	R	>4	R	8	R	1	R	2	R	<=0.25	S	<=1	S	>8	R	<=0.015	S	0.015	S	0.25	S	0.06	S	1	R	0.25	S	preXDR
1.6	R	>4	R	8	R	8	R	>4	R	0.25	S	4	R	2	R	<=0.015	S	0.015	S	0.5	S	0.06	S	>2	R	0.25	S	XDR
0.05	S	0.125	S	0.25	S	0.25	S	0.125	S	<=0.25	S	2	S	1	S	0.03	S	0.015	S	0.06	S	0.06	S	<=0.06	S	1	S	S
1.6	R	>4	R	4	R	4	R	4	R	<=0.25	S	<=1	S	1	S	0.03	S	0.03	S	0.25	S	0.06	S	2	R	<=0.125	S	preXDR
1.6	R	4	R	8	R	<=0.125	S	2	R	<=0.25	S	<=1	S	8	R	<=0.015	S	0.015	S	0.125	S	0.06	S	1	R	<=0.125	S	preXDR
>1.6	R	>4	R	2	R	8	R	>4	R	<=0.25	S	<=1	S	2	R	0.03	S	0.06	R	0.125	S	0.06	S	>2	R	0.25	S	preXDR
1.6	R	>4	R	>8	R	4	R	4	R	<=0.25	S	<=1	S	2	R	0.06	S	0.06	R	0.5	S	0.125	S	>2	R	2	S	preXDR
0.8	R	>4	R	>8	R	4	R	>4	R	0.5	S	2	S	2	R	0.03	S	0.06	R	0.25	S	0.06	S	>2	R	>4	R	preXDR
0.8	R	1	R	0.25	S	0.25	S	0.5	R	<=0.25	S	<=1	S	1	S	<=0.015	S	0.015	S	0.06	S	0.06	S	0.125	S	0.25	S	preXDR
1.6	R	4	R	4	R	1	R	0.25	S	8	R	16	R	4	R	<=0.015	S	0.015	S	0.03	S	0.06	S	0.25	R	0.25	S	XDR
1.6	R	>4	R	4	R	8	R	1	R	<=0.25	S	<=1	S	0.5	S	0.03	S	0.03	S	0.25	S	0.06	S	1	R	<=0.125	S	preXDR
1.6	R	>4	R	>8	R	2	R	0.5	R	<=0.25	S	<=1	S	0.5	S	<=0.015	S	0.015	S	0.25	S	0.06	S	>2	R	>4	R	preXDR
>1.6	R	>4	R	>8	R	>8	R	>4	R	<=0.25	S	2	S	>8	R	0.06	S	0.03	S	0.5	S	0.125	S	>2	R	4	R	preXDR
>1.6	R	>4	R	2	R	4	R	4	R	<=0.25	S	<=1	S	4	R	<=0.015	S	0.015	S	0.125	S	0.06	S	1	R	0.25	S	preXDR
>1.6	R	>4	R	>8	R	>8	R	>4	R	<=0.25	S	2	S	>8	R	0.06	S	0.06	R	1	R	0.06	S	>2	R	0.5	S	preXDR
>1.6	R	>4	R	2	R	2	R	2	R	<=0.25	S	2	S	8	R	<=0.015	S	0.03	S	0.06	S	0.06	S	2	R	0.25	S	preXDR
0.05	S	0.125	S	1	S	0.25	S	0.125	S	<=0.25	S	<=1	S	1	S	<=0.015	S	0.015	S	0.125	S	0.125	S	<=0.06	S	<=0.125	S	S
0.4	R	0.25	R	8	R	0.5	R	0.25	S	<=0.25	S	<=1	S	0.5	S	<=0.015	S	0.015	S	0.06	S	0.06	S	0.125	S	2	S	preXDR
0.2	R	1	R	0.5	S	0.25	S	0.125	S	<=0.25	S	<=1	S	1	S	<=0.015	S	0.015	S	0.06	S	0.06	S	0.125	S	0.25	S	MDR
1.6	R	>4	R	8	R	2	R	1	R	<=0.25	S	<=1	S	0.5	S	0.03	S	0.03	S	0.25	S	0.06	S	1	R	0.25	S	preXDR
1.6	R	>4	R	8	R	2	R	0.5	R	<=0.25	S	<=1	S	1	S	<=0.015	S	0.06	R	0.125	S	0.06	S	2	R	0.5	S	preXDR
>1.6	R	>4	R	8	R	8	R	4	R	<=0.25	S	2	S	4	R	0.06	S	0.12	R	0.5	S	0.125	S	>2	R	1	S	preXDR
0.4	R	>4	R	8	R	4	R	2	R	<=0.25	S	<=1	S	8	R	0.03	S	0.03	S	0.06	S	0.06	S	>2	R	>4	R	preXDR
0.05	S	0.5	R	1	S	0.5	R	0.25	S	<=0.25	S	<=1	S	4	R	<=0.015	S	0.015	S	0.03	S	0.06	S	0.125	S	4	R	RR
>1.6	R	>4	R	8	R	>8	R	>4	R	<=0.25	S	4	R	2	R	<=0.015	S	0.015	S	0.25	S	0.06	S	>2	R	0.5	S	XDR
>1.6	R	>4	R	8	R	0.25	S	0.25	S	>8	R	>16	R	8	R	<=0.015	S	0.015	S	0.25	S	0.06	S	<=0.06	S	0.25	S	preXDR
0.4	R	2	R	8	R	0.25	S	0.125	S	<=0.25	S	<=1	S	8	R	<=0.015	S	0.015	S	0.25	S	0.06	S	<=0.06	S	0.25	S	MDR
>1.6	R	>4	R	8	R	8	R	>4	R	<=0.25	S	<=1	S	4	R	0.06	S	0.06	R	0.5	S	0.06	S	>2	R	0.5	S	preXDR
0.05	S	1	R	0.5	S	0.25	S	0.125	S	<=0.25	S	<=1	S	2	R	<=0.015	S	0.03	S	0.125	S	0.06	S	0.5	R	<=0.125	S	RR
0.8	R	4	R	8	R	0.5	R	4	R	<=0.25	S	<=1	S	>8	R	0.03	S	0.03	S	0.5	S	0.06	S	1	R	>4	R	preXDR
>1.6	R	>4	R	4	R	4	R	2	R	<=0.25	S	4	R	4	R	0.03	S	0.03	S	0.5	S	0.06	S	>2	R	1	S	XDR
0.8	R	>4	R	>8	R	0.25	S	0.25	S	<=0.25	S	<=1	S	0.5	S	<=0.015	S	0.06	R	0.25	S	0.125	S	1	R	2	S	MDR
>1.6	R	>4	R	>8	R	0.25	S	0.25	S	<=0.25	S	<=1	S	1	S	0.06	S	0.25	R	0.5	S	0.25	R	>2	R	2	S	MDR
>1.6	R	>4	R	8	R	>8	R	>4	R	<=0.25	S	<=1	S	4	R	0.03	S	0.06	R	0.5	S	0.06	S	>2	R	0.25	S	preXDR
1.6	R	>4	R	>8	R	0.25	S	2	R	8	R	16	R	8	R	<=0.015	S	0.015	S	0.06	S	0.06	S	<=0.06	S	0.25	S	XDR
1.6	R	>4	R	4	R	2	R	1	R	>8	R	>16	R	2	R	<=0.015	S	0.015	S	0.25	S	0.125	S	>2	R	1	S	XDR
0.4	R	<=0.06	S	2	R	2	R	0.5	R	<=0.25	S	<=1	S	<=0.25	S	0.03	S	0.03	S	0.03	S	0.06	S	<=0.06	S	<=0.125	S	nonMDR
1.6	R	>4	R	8	R	8	R	4	R	>8	R	>16	R	2	R	0.06	S	0.015	S	0.25	S	1	R	>2	R	>4	R	XDR
0.8	R	2	R	4	R	0.25	S	<=0.06	S	<=0.25	S	<=1	S	0.5	S	<=0.015	S	0.015	S	0.125	S	0.06	S	0.25	R	<=0.125	S	MDR
0.8	R	>4	R	4	R	<=0.125	S	<=0.06	S	<=0.25	S	<=1	S	4	R	<=0.015	S	0.015	S	0.125	S	0.06	S	1	R	<=0.125	S	MDR
>1.6	R	0.125	S	>8	R	1	R	0.25	S	>8	R	>16	R	2	R	0.06	S	0.015	S	0.5	S	0.125	S	0.125	S	0.25	S	nonMDR
>1.6	R	>4	R	>8	R	>8	R	>4	R	0.5	S	2	S	>8	R	0.06	S	0.06	R	0.5	S	0.06	S	>2	R	1	S	preXDR
>1.6	R	>4	R	8	R	>8	R	>4	R	0.5	S	2	S	2	R	0.125	S	0.06	R	0.5	S	0.06	S	>2	R	0.5	S	preXDR
>1.6	R	>4	R	>8	R	4	R	1	R	<=0.25	S	<=1	S	>8	R	0.03	S	0.015	S	0.125	S	0.06	S	1	R	0.25	S	preXDR
1.6	R	4	R	8	R	0.25	S	2	R	<=0.25	S	<=1	S	8	R	<=0.015	S	0.06	R	2	R	0.06	S	0.125	S	0.25	S	preXDR
>1.6	R	>4	R	8	R	>8	R	>4	R	0.5	S	2	S	1	S	0.125	S	0.03	S	0.5	S	0.5	R	>2	R	2	S	preXDR
1.6	R	>4	R	4	R	0.25	S	0.25	S	<=0.25	S	<=1	S	8	R	<=0.015	S	0.015	S	0.25	S	0.06	S	<=0.06	S	0.25	S	MDR
>1.6	R	>4	R	>8	R	>8	R	>4	R	0.5	S	2	S	4	R	0.06	S	0.25	R	0.5	S	1	R	>2	R	>4	R	preXDR
0.8	R	1	R	4	R	0.5	R	1	R	<=0.25	S	<=1	S	<=0.25	S	<=0.015	S	0.015	S	0.125	S	0.06	S	0.5	R	<=0.125	S	preXDR
>1.6	R	>4	R	8	R	>8	R	>4	R	<=0.25	S	2	S	>8	R	0.06	S	0.03	S	0.5	S	0.125	S	>2	R	2	S	preXDR
>1.6	R	>4	R	8	R	>8	R	>4	R	<=0.25	S	<=1	S	>8	R	0.06	S	0.03	S	0.25	S	0.125	S	>2	R	4	R	preXDR
1.6	R	>4	R	>8	R	8	R	>4	R	<=0.25	S	<=1	S	4	R	<=0.015	S	0.03	S	0.5	S	0.125	S	>2	R	1	S	preXDR
>1.6	R	>4	R	8	R	>8	R	>4	R	<=0.25	S	<=1	S	>8	R	0.06	S	0.06	R	0.5	S	0.125	S	>2	R	0.5	S	preXDR
1.6	R	>4	R	8	R	2	R	1	R	1	R	<=1	S	>8	R	0.06	S	0.12	R	0.25	S	0.06	S	0.5	R	0.5	S	XDR
>1.6	R	>4	R	>8	R	4	R	2	R	<=0.25	S	<=1	S	>8	R	0.03	S	0.06	R	0.25	S	0.125	S	2	R	0.25	S	preXDR
0.8	R	>4	R	4	R	4	R	2	R	<=0.25	S	<=1	S	2	R	0.03	S	0.03	S	0.125	S	0.06	S	2	R	<=0.125	S	preXDR
>1.6	R	>4	R	>8	R	>8	R	>4	R	<=0.25	S	2	S	2	R	0.06	S	0.12	R	0.5	S	0.06	S	>2	R	>4	R	preXDR
1.6	R	>4	R	8	R	8	R	4	R	<=0.25	S	<=1	S	0.5	S	0.03	S	0.015	S	0.25	S	0.06	S	>2	R	>4	R	preXDR
1.6	R	4	R	>8	R	0.5	R	1	R	<=0.25	S	<=1	S	8	R	0.03	S	0.015	S	0.125	S	0.06	S	0.25	R	<=0.125	S	preXDR
>1.6	R	>4	R	8	R	4	R	4	R	<=0.25	S	<=1	S	>8	R	0.03	S	0.06	R	0.25	S	0.06	S	>2	R	0.5	S	preXDR
>1.6	R	>4	R	8	R	>8	R	>4	R	<=0.25	S	<=1	S	0.5	S	0.03	S	0.06	R	0.5	S	0.125	S	>2	R	>4	R	preXDR
1.6	R	4	R	1	S	4	R	0.25	S	<=0.25	S	<=1	S	0.5	S	<=0.015	S	0.03	S	0.125	S	0.06	S	2	R	<=0.125	S	preXDR
>1.6	R	>4	R	4	R	8	R	>4	R	<=0.25	S	<=1	S	8	R	<=0.015	S	0.03	S	0.5	S	0.06	S	>2	R	<=0.125	S	preXDR
1.6	R	>4	R	>8	R	0.5	R	0.125	S	<=0.25	S	2	S	0.5	S	<=0.015	S	0.03	S	0.25	S	0.06	S	1	R	>4	R	preXDR
>1.6	R	>4	R	8	R	2	R	1	R	<=0.25	S	<=1	S	8	R	0.03	S	0.015	S	0.5	S	0.06	S	>2	R	0.25	S	preXDR
1.6	R	>4	R	>8	R	0.5	R	0.25	S	<=0.25	S	4	R	2	R	0.03	S	0.03	S	0.25	S	0.06	S	2	R	>4	R	XDR
1.6	R	>4	R	2	R	0.25	S	0.125	S	<=0.25	S	<=1	S	4	R	<=0.015	S	0.03	S	0.125	S	0.06	S	1	R	<=0.125	S	MDR
1.6	R	>4	R	>8	R	>8	R	>4	R	<=0.25	S	2	S	2	R	<=0.015	S	0.015	S	0.125	S	0.06	S	1	R	>4	R	preXDR
>1.6	R	>4	R	8	R	8	R	4	R	<=0.25	S	<=1	S	1	S	<=0.015	S	0.015	S	0.25	S	0.06	S	>2	R	<=0.125	S	preXDR
>1.6	R	>4	R	8	R	4	R	2	R	<=0.25	S	<=1	S	1	S	0.03	S	0.03	S	0.5	S	0.06	S	>2	R	>4	R	preXDR
1.6	R	4	R	8	R	0.5	R	1	R	<=0.25	S	<=1	S	8	R	<=0.015	S	0.015	S	0.25	S	0.06	S	1	R	0.25	S	preXDR
1.6	R	>4	R	4	R	4	R	4	R	<=0.25	S	<=1	S	4	R	0.03	S	0.06	R	0.125	S	0.125	S	1	R	0.25	S	preXDR
>1.6	R	>4	R	>8	R	>8	R	>4	R	<=0.25	S	>16	R	>8	R	0.03	S	0.03	S	0.5	S	0.06	S	2	R	<=0.125	S	XDR
>1.6	R	>4	R	>8	R	2	R	2	R	>8	R	>16	R	>8	R	<=0.015	S	0.015	S	0.125	S	0.06	S	0.5	R	0.25	S	XDR
>1.6	R	>4	R	8	R	>8	R	>4	R	0.5	S	2	S	1	S	0.06	S	0.12	R	0.5	S	0.25	R	>2	R	>4	R	preXDR
1.6	R	>4	R	4	R	8	R	>4	R	<=0.25	S	<=1	S	1	S	0.03	S	0.015	S	0.125	S	0.06	S	1	R	<=0.125	S	preXDR
>1.6	R	>4	R	8	R	4	R	1	R	0.5	S	2	S	4	R	0.03	S	0.12	R	0.5	S	0.125	S	>2	R	>4	R	preXDR
>1.6	R	>4	R	>8	R	>8	R	>4	R	<=0.25	S	<=1	S	>8	R	0.06	S	0.03	S	0.25	S	0.06	S	2	R	0.25	S	preXDR
<=0.025	S	0.125	S	0.25	S	<=0.125	S	0.125	S	<=0.25	S	<=1	S	<=0.25	S	<=0.015	S	0.015	S	0.06	S	0.06	S	<=0.06	S	<=0.125	S	S
0.8	R	>4	R	8	R	8	R	>4	R	<=0.25	S	<=1	S	0.5	S	<=0.015	S	0.06	R	0.25	S	0.06	S	>2	R	>4	R	preXDR
0.1	R	0.125	S	0.25	S	0.25	S	0.125	S	<=0.25	S	<=1	S	0.5	S	0.03	S	0.03	S	0.06	S	0.06	S	0.5	R	2	S	nonMDR
0.05	S	0.125	S	0.25	S	0.25	S	0.125	S	<=0.25	S	<=1	S	0.5	S	<=0.015	S	0.015	S	0.06	S	0.06	S	<=0.06	S	1	S	S
>1.6	R	>4	R	>8	R	>8	R	>4	R	0.5	S	2	S	4	R	0.125	S	0.12	R	0.5	S	0.25	R	>2	R	2	S	preXDR
0.05	S	0.125	S	0.25	S	0.25	S	0.125	S	<=0.25	S	<=1	S	0.5	S	<=0.015	S	0.015	S	0.06	S	0.06	S	0.125	S	<=0.125	S	S
>1.6	R	>4	R	>8	R	8	R	4	R	<=0.25	S	<=1	S	>8	R	0.03	S	0.03	S	0.5	S	0.06	S	>2	R	1	S	preXDR
1.6	R	4	R	8	R	0.25	S	0.5	R	<=0.25	S	<=1	S	8	R	<=0.015	S	0.015	S	0.125	S	0.06	S	0.125	S	<=0.125	S	preXDR
0.05	S	0.125	S	0.25	S	0.25	S	0.125	S	<=0.25	S	<=1	S	0.5	S	<=0.015	S	0.015	S	0.06	S	0.06	S	<=0.06	S	<=0.125	S	S
1.6	R	4	R	8	R	>8	R	>4	R	<=0.25	S	<=1	S	2	R	0.03	S	0.03	S	0.125	S	0.06	S	2	R	0.25	S	preXDR
<=0.025	S	0.125	S	<=0.125	S	<=0.125	S	<=0.06	S	<=0.25	S	<=1	S	1	R	<=0.015	S	0.015	S	0.06	S	0.06	S	<=0.06	S	<=0.125	S	S
0.05	S	<=0.06	S	0.25	S	0.25	S	0.125	S	<=0.25	S	<=1	S	<=0.25	S	<=0.015	S	0.015	S	0.03	S	0.06	S	<=0.06	S	<=0.125	S	S
0.05	S	0.125	S	0.25	S	<=0.125	S	<=0.06	S	<=0.25	S	<=1	S	<=0.25	S	0.03	S	0.03	S	0.03	S	0.06	S	<=0.06	S	0.25	S	S
0.4	R	2	R	4	R	0.25	S	0.125	S	<=0.25	S	<=1	S	>8	R	<=0.015	S	0.015	S	0.06	S	0.06	S	<=0.06	S	<=0.125	S	MDR
1.6	R	>4	R	4	R	2	R	0.5	R	<=0.25	S	<=1	S	1	S	<=0.015	S	0.015	S	0.25	S	0.06	S	2	R	<=0.125	S	preXDR
0.05	S	0.125	S	0.25	S	0.25	S	0.125	S	<=0.25	S	<=1	S	1	S	<=0.015	S	0.015	S	0.03	S	0.06	S	<=0.06	S	<=0.125	S	S
<=0.025	S	0.125	S	<=0.125	S	0.25	S	0.125	S	<=0.25	S	<=1	S	1	S	<=0.015	S	0.015	S	0.06	S	0.06	S	0.125	S	2	S	S
>1.6	R	>4	R	4	R	4	R	2	R	<=0.25	S	<=1	S	4	R	<=0.015	S	0.015	S	0.5	S	0.06	S	>2	R	0.25	S	preXDR
1.6	R	>4	R	8	R	8	R	4	R	<=0.25	S	<=1	S	4	R	<=0.015	S	0.015	S	0.5	S	0.06	S	>2	R	<=0.125	S	preXDR
1.6	R	0.125	S	8	R	0.25	S	1	R	<=0.25	S	<=1	S	8	R	<=0.015	S	0.03	S	0.06	S	0.06	S	0.5	R	<=0.125	S	nonMDR
>1.6	R	>4	R	>8	R	4	R	2	R	0.5	S	4	R	>8	R	0.06	S	0.06	R	0.5	S	0.06	S	>2	R	0.25	S	XDR
>1.6	R	>4	R	8	R	8	R	4	R	1	R	16	R	>8	R	<=0.015	S	0.03	S	0.25	S	0.06	S	>2	R	<=0.125	S	XDR
0.8	R	0.25	R	4	R	0.5	R	0.25	S	<=0.25	S	<=1	S	0.5	S	0.06	S	0.03	S	1	R	0.06	S	0.125	S	1	S	preXDR
>1.6	R	>4	R	>8	R	8	R	4	R	<=0.25	S	<=1	S	>8	R	0.03	S	0.03	S	0.125	S	0.06	S	0.5	R	<=0.125	S	preXDR
1.6	R	>4	R	4	R	4	R	2	R	<=0.25	S	<=1	S	>8	R	<=0.015	S	0.03	S	0.25	S	0.06	S	0.5	R	<=0.125	S	preXDR
0.4	R	>4	R	1	S	0.5	R	1	R	<=0.25	S	<=1	S	>8	R	<=0.015	S	0.015	S	0.06	S	0.06	S	0.5	R	<=0.125	S	preXDR
>1.6	R	>4	R	>8	R	8	R	4	R	<=0.25	S	<=1	S	>8	R	0.06	S	0.12	R	0.5	S	0.06	S	>2	R	1	S	preXDR
0.1	R	0.125	S	8	R	0.25	S	0.125	S	<=0.25	S	2	S	2	R	<=0.015	S	0.03	S	0.06	S	0.06	S	1	R	>4	R	nonMDR
0.8	R	>4	R	8	R	2	R	1	R	<=0.25	S	<=1	S	2	R	<=0.015	S	0.015	S	0.125	S	0.06	S	>2	R	>4	R	preXDR
<=0.025	S	0.125	S	0.5	S	0.25	S	0.125	S	<=0.25	S	<=1	S	4	R	<=0.015	S	0.015	S	0.06	S	0.06	S	0.125	S	<=0.125	S	nonMDR
0.8	R	1	R	2	R	4	R	2	R	0.25	S	1	S	2	R	<=0.015	S	0.015	S	0.125	S	2	R	0.06	S	0.12	S	preXDR
1.6	R	4	R	8	R	<=0.125	S	<=0.06	S	<=0.25	S	<=1	S	8	R	0.03	S	0.015	S	0.06	S	0.06	S	<=0.06	S	<=0.125	S	MDR
>1.6	R	>4	R	>8	R	0.5	R	0.25	S	<=0.25	S	2	S	2	R	0.06	S	0.12	R	0.5	S	1	R	>2	R	>4	R	preXDR
0.05	S	0.125	S	1	S	0.25	S	0.125	S	<=0.25	S	<=1	S	0.5	S	<=0.015	S	0.015	S	0.06	S	0.06	S	0.125	S	<=0.125	S	S
>1.6	R	>4	R	>8	R	4	R	2	R	<=0.25	S	<=1	S	>8	R	0.03	S	0.015	S	0.25	S	0.06	S	1	R	1	S	preXDR
>1.6	R	>4	R	>8	R	0.5	R	0.25	S	<=0.25	S	<=1	S	4	R	<=0.015	S	0.015	S	0.125	S	0.06	S	1	R	>4	R	preXDR
1.6	R	<=0.06	S	8	R	2	R	1	R	<=0.25	S	<=1	S	0.5	S	<=0.015	S	0.015	S	0.06	S	0.125	S	1	R	1	S	nonMDR
>1.6	R	>4	R	8	R	8	R	4	R	<=0.25	S	8	R	8	R	<=0.015	S	0.015	S	0.25	S	0.06	S	2	R	<=0.125	S	XDR
0.05	S	0.5	R	0.25	S	0.25	S	0.125	S	<=0.25	S	<=1	S	0.5	S	<=0.015	S	0.03	S	0.125	S	0.06	S	0.125	S	1	S	RR
1.6	R	4	R	4	R	0.5	R	1	R	<=0.25	S	<=1	S	8	R	0.03	S	0.03	S	1	R	0.06	S	0.25	R	<=0.125	S	preXDR
>1.6	R	>4	R	4	R	4	R	2	R	<=0.25	S	<=1	S	4	R	<=0.015	S	0.015	S	0.125	S	0.06	S	>2	R	2	S	preXDR
0.1	R	>4	R	8	R	0.25	S	0.5	R	<=0.25	S	<=1	S	2	R	<=0.015	S	0.015	S	0.06	S	0.06	S	1	R	<=0.125	S	preXDR
>1.6	R	>4	R	>8	R	4	R	2	R	<=0.25	S	<=1	S	>8	R	<=0.015	S	0.015	S	0.25	S	0.06	S	>2	R	<=0.125	S	preXDR
0.8	R	>4	R	4	R	0.5	R	0.5	R	<=0.25	S	<=1	S	2	R	<=0.015	S	0.015	S	0.06	S	0.06	S	0.25	R	<=0.125	S	preXDR
<=0.025	S	0.125	S	0.25	S	<=0.125	S	0.125	S	<=0.25	S	<=1	S	1	S	<=0.015	S	0.015	S	0.06	S	0.06	S	<=0.06	S	<=0.125	S	S
>1.6	R	>4	R	8	R	>8	R	>4	R	<=0.25	S	<=1	S	8	R	0.25	R	0.03	S	0.5	S	0.125	S	>2	R	2	S	preXDR
1.6	R	>4	R	>8	R	0.5	R	0.25	S	<=0.25	S	<=1	S	2	R	0.06	S	0.03	S	0.125	S	0.06	S	>2	R	0.25	S	preXDR
>1.6	R	>4	R	>8	R	8	R	4	R	1	R	2	S	2	R	0.06	S	0.06	R	0.5	S	1	R	>2	R	>4	R	XDR
>1.6	R	>4	R	4	R	0.5	R	0.25	S	<=0.25	S	<=1	S	0.5	S	0.06	S	0.06	R	0.5	S	0.25	R	>2	R	0.5	S	preXDR
>1.6	R	>4	R	4	R	8	R	2	R	<=0.25	S	<=1	S	>8	R	<=0.015	S	0.03	S	0.125	S	0.06	S	>2	R	0.5	S	preXDR
0.1	R	0.5	R	1	S	0.25	S	0.125	S	<=0.25	S	<=1	S	>8	R	<=0.015	S	0.015	S	0.06	S	0.06	S	0.5	R	0.25	S	MDR
<=0.025	S	0.125	S	<=0.125	S	<=0.125	S	<=0.06	S	<=0.25	S	2	S	0.5	S	<=0.015	S	0.015	S	0.03	S	0.06	S	0.125	S	0.25	S	S
0.8	R	>4	R	4	R	0.25	S	0.125	S	<=0.25	S	<=1	S	2	R	0.03	S	0.03	S	0.25	S	0.06	S	>2	R	<=0.125	S	MDR
<=0.025	S	0.25	R	0.5	S	0.5	R	0.25	S	<=0.25	S	<=1	S	2	R	0.03	S	0.06	R	0.125	S	0.06	S	<=0.06	S	0.5	S	RR
>1.6	R	>4	R	>8	R	4	R	1	R	<=0.25	S	<=1	S	>8	R	0.03	S	0.03	S	0.5	S	0.06	S	>2	R	0.5	S	preXDR
<=0.025	S	<=0.06	S	<=0.125	S	0.25	S	<=0.06	S	<=0.25	S	4	R	>8	R	<=0.015	S	0.015	S	0.03	S	0.06	S	<=0.06	S	<=0.125	S	nonMDR
<=0.025	S	2	R	1	S	0.5	R	0.125	S	<=0.25	S	2	S	0.5	S	0.06	S	0.06	R	0.5	S	0.06	S	<=0.06	S	2	S	RR
>1.6	R	>4	R	8	R	>8	R	>4	R	<=0.25	S	2	S	4	R	<=0.015	S	0.06	R	0.5	S	0.25	R	>2	R	1	S	preXDR
>1.6	R	>4	R	4	R	8	R	>4	R	<=0.25	S	<=1	S	8	R	0.03	S	0.015	S	0.25	S	0.06	S	>2	R	0.25	S	preXDR
0.05	S	0.25	R	1	S	0.5	R	0.125	S	0.5	S	2	S	1	S	0.06	S	0.03	S	0.5	S	0.125	S	0.06	S	1	S	RR
>1.6	R	>4	R	>8	R	>8	R	>4	R	0.5	S	2	S	>8	R	0.06	S	0.12	R	0.5	S	0.25	R	>2	R	>4	R	preXDR
1.6	R	0.25	R	0.5	S	0.25	S	0.125	S	0.25	S	1	S	4	R	0.03	S	0.015	S	0.25	S	0.06	S	0.125	S	0.5	S	MDR
1.6	R	>4	R	>8	R	8	R	>4	R	<=0.25	S	<=1	S	2	R	0.03	S	0.12	R	0.5	S	0.125	S	>2	R	1	S	preXDR
<=0.025	S	<=0.06	S	1	S	0.5	R	0.25	S	<=0.25	S	<=1	S	1	S	0.06	S	0.015	S	0.25	S	0.06	S	<=0.06	S	<=0.125	S	nonMDR
1.6	R	>4	R	>8	R	>8	R	>4	R	>8	R	>16	R	2	R	0.03	S	1	R	>2	R	0.125	S	>2	R	>4	R	XDR
1.6	R	>4	R	8	R	>8	R	>4	R	<=0.25	S	<=1	S	4	R	0.03	S	0.06	R	0.5	S	0.06	S	>2	R	0.5	S	preXDR
>1.6	R	>4	R	>8	R	8	R	4	R	<=0.25	S	4	R	4	R	0.03	S	0.015	S	>2	R	0.06	S	>2	R	>4	R	XDR
0.05	S	0.25	R	1	S	0.25	S	0.06	S	0.25	S	2	S	2	R	0.06	S	0.015	S	0.5	S	0.25	R	0.06	S	0.25	S	RR
0.05	S	0.25	R	1	S	0.5	R	0.25	S	0.5	S	4	R	2	R	<=0.015	S	0.06	R	1	R	0.06	S	0.06	S	2	S	RR
1.6	R	>4	R	>8	R	4	R	2	R	<=0.25	S	4	R	0.5	S	<=0.015	S	0.03	S	0.5	S	0.06	S	>2	R	>4	R	XDR
<=0.025	S	0.125	S	<=0.125	S	<=0.125	S	<=0.06	S	<=0.25	S	>16	R	2	R	<=0.015	S	0.015	S	0.03	S	0.06	S	<=0.06	S	<=0.125	S	nonMDR
0.05	S	0.25	R	0.25	S	0.5	R	0.125	S	<=0.25	S	<=1	S	0.5	S	<=0.015	S	0.015	S	0.06	S	0.06	S	0.125	S	<=0.125	S	RR
0.8	R	>4	R	>8	R	0.5	R	0.25	S	<=0.25	S	<=1	S	0.5	S	0.03	S	0.03	S	0.25	S	0.06	S	>2	R	1	S	preXDR
0.1	R	>4	R	0.5	S	0.5	R	0.125	S	<=0.25	S	<=1	S	0.5	S	<=0.015	S	0.03	S	0.125	S	0.06	S	1	R	0.25	S	preXDR
0.8	R	>4	R	8	R	0.5	R	0.125	S	0.25	S	1	S	0.5	S	0.03	S	0.015	S	0.125	S	0.06	S	>2	R	0.12	S	preXDR
0.8	R	>4	R	4	R	0.25	S	0.125	S	<=0.25	S	<=1	S	2	R	<=0.015	S	0.015	S	0.125	S	0.06	S	0.5	R	<=0.125	S	MDR
>1.6	R	>4	R	8	R	2	R	1	R	<=0.25	S	<=1	S	>8	R	0.03	S	0.03	S	0.5	S	0.06	S	2	R	4	R	preXDR
0.05	S	>4	R	0.25	S	0.25	S	0.125	S	0.5	S	>16	R	>8	R	<=0.015	S	0.015	S	0.06	S	0.06	S	0.5	R	>4	R	RR
0.05	S	0.25	R	1	S	0.5	R	0.25	S	0.5	S	2	S	1	S	0.125	S	0.06	R	1	R	0.125	S	0.06	S	4	R	RR
1.6	R	>4	R	8	R	4	R	2	R	<=0.25	S	<=1	S	2	R	0.03	S	0.06	R	0.5	S	0.125	S	>2	R	0.5	S	preXDR
<=0.025	S	<=0.06	S	1	S	0.5	R	0.125	S	<=0.25	S	<=1	S	0.5	S	0.03	S	0.03	S	0.125	S	0.06	S	<=0.06	S	0.5	S	nonMDR
>1.6	R	>4	R	8	R	8	R	4	R	<=0.25	S	<=1	S	8	R	<=0.015	S	0.015	S	0.06	S	0.06	S	1	R	>4	R	preXDR
0.05	S	0.125	S	1	S	0.5	R	0.5	R	<=0.25	S	<=1	S	1	S	0.03	S	0.06	R	0.5	S	0.06	S	<=0.06	S	1	S	nonMDR
<=0.025	S	<=0.06	S	2	R	1	R	0.25	S	<=0.25	S	<=1	S	0.5	S	0.03	S	0.12	R	0.5	S	0.25	R	<=0.06	S	1	S	nonMDR
>1.6	R	>4	R	>8	R	8	R	4	R	>8	R	>16	R	4	R	0.03	S	0.12	R	1	R	0.5	R	>2	R	>4	R	XDR
>1.6	R	>4	R	1	S	1	R	0.25	S	0.25	S	1	S	0.5	S	0.03	S	0.015	S	0.5	S	0.125	S	>2	R	0.25	S	preXDR
0.8	R	>4	R	2	R	4	R	4	R	<=0.25	S	<=1	S	0.5	S	0.03	S	0.03	S	0.125	S	0.06	S	2	R	0.5	S	preXDR
>1.6	R	0.25	R	1	S	0.25	S	0.125	S	0.25	S	1	S	4	R	0.03	S	0.015	S	0.5	S	0.06	S	0.125	S	0.25	S	MDR
>1.6	R	>4	R	>8	R	>8	R	>4	R	<=0.25	S	>16	R	4	R	0.03	S	0.12	R	>2	R	2	R	>2	R	>4	R	XDR
>1.6	R	>4	R	8	R	8	R	4	R	<=0.25	S	<=1	S	>8	R	<=0.015	S	0.03	S	0.5	S	0.5	R	>2	R	>4	R	preXDR
0.05	S	0.25	R	1	S	0.25	S	0.125	S	0.25	S	2	S	1	S	0.125	S	0.06	R	1	R	0.25	R	0.06	S	2	S	RR
0.05	S	<=0.06	S	2	R	1	R	0.25	S	<=0.25	S	2	S	1	S	0.06	S	0.06	R	0.5	S	0.125	S	<=0.06	S	1	S	nonMDR
1.6	R	>4	R	8	R	4	R	2	R	<=0.25	S	<=1	S	2	R	<=0.015	S	0.015	S	0.125	S	0.06	S	1	R	<=0.125	S	preXDR
>1.6	R	>4	R	8	R	4	R	1	R	>8	R	>16	R	2	R	<=0.015	S	0.015	S	0.25	S	0.06	S	>2	R	1	S	XDR
<=0.025	S	0.125	S	0.5	S	0.25	S	<=0.06	S	<=0.25	S	<=1	S	0.5	S	<=0.015	S	0.015	S	0.06	S	0.06	S	0.125	S	>4	R	nonMDR
1.6	R	>4	R	8	R	8	R	4	R	<=0.25	S	<=1	S	4	R	0.03	S	0.03	S	0.25	S	0.06	S	>2	R	0.5	S	preXDR
0.05	S	0.5	R	0.5	S	0.5	R	0.25	S	<=0.25	S	<=1	S	1	R	<=0.015	S	0.03	S	0.06	S	0.06	S	0.25	R	<=0.125	S	RR
1.6	R	>4	R	4	R	0.5	R	0.5	R	<=0.25	S	<=1	S	0.5	S	0.03	S	0.03	S	0.5	S	0.06	S	>2	R	1	S	preXDR
0.05	S	0.125	S	0.25	S	0.25	S	0.125	S	<=0.25	S	<=1	S	0.5	S	<=0.015	S	0.015	S	0.06	S	0.06	S	0.125	S	4	R	nonMDR
0.05	S	0.25	R	8	R	4	R	2	R	2	R	4	R	1	S	0.125	S	0.5	R	2	R	1	R	0.06	S	>4	R	RR
1.6	R	>4	R	8	R	4	R	2	R	<=0.25	S	<=1	S	0.5	S	0.03	S	0.015	S	0.125	S	0.06	S	1	R	0.25	S	preXDR
>1.6	R	>4	R	8	R	0.5	R	0.25	S	<=0.25	S	<=1	S	0.5	S	0.03	S	0.12	R	1	R	1	R	>2	R	4	R	preXDR
>1.6	R	>4	R	>8	R	>8	R	>4	R	<=0.25	S	4	R	0.5	S	<=0.015	S	0.03	S	0.125	S	0.06	S	>2	R	>4	R	XDR
>1.6	R	>4	R	2	R	0.5	R	0.25	S	<=0.25	S	<=1	S	>8	R	0.03	S	0.03	S	0.125	S	0.06	S	>2	R	0.25	S	preXDR
1.6	R	>4	R	8	R	8	R	4	R	<=0.25	S	<=1	S	1	S	0.03	S	0.015	S	0.125	S	0.06	S	>2	R	1	S	preXDR
>1.6	R	>4	R	2	R	4	R	2	R	<=0.25	S	<=1	S	4	R	0.03	S	0.03	S	0.125	S	0.06	S	>2	R	0.25	S	preXDR
1.6	R	>4	R	8	R	8	R	4	R	0.5	S	2	S	8	R	0.06	S	0.06	R	0.5	S	0.06	S	>2	R	>4	R	preXDR
<=0.025	S	0.125	S	<=0.125	S	<=0.125	S	0.125	S	<=0.25	S	>16	R	4	R	<=0.015	S	0.015	S	0.06	S	0.06	S	0.25	R	<=0.125	S	nonMDR
>1.6	R	>4	R	>8	R	>8	R	>4	R	>8	R	>16	R	>8	R	<=0.015	S	0.03	S	0.25	S	0.06	S	>2	R	>4	R	XDR
1.6	R	>4	R	>8	R	8	R	4	R	1	R	4	R	1	S	0.125	S	0.5	R	1	R	0.25	R	>2	R	4	R	XDR
<=0.025	S	<=0.06	S	0.5	S	4	R	4	R	<=0.25	S	<=1	S	0.5	S	<=0.015	S	0.015	S	0.03	S	0.125	S	<=0.06	S	0.25	S	nonMDR
0.4	R	2	R	4	R	0.25	S	0.125	S	<=0.25	S	<=1	S	4	R	<=0.015	S	0.03	S	0.06	S	0.06	S	1	R	0.25	S	MDR
>1.6	R	>4	R	8	R	>8	R	>4	R	<=0.25	S	<=1	S	2	R	<=0.015	S	0.03	S	0.06	S	0.06	S	>2	R	0.25	S	preXDR
1.6	R	>4	R	4	R	4	R	2	R	<=0.25	S	<=1	S	4	R	<=0.015	S	0.03	S	0.125	S	0.06	S	>2	R	<=0.125	S	preXDR
1.6	R	>4	R	8	R	8	R	4	R	<=0.25	S	<=1	S	0.5	S	0.06	S	0.03	S	0.25	S	0.06	S	>2	R	0.25	S	preXDR
1.6	R	1	R	4	R	1	R	0.5	R	2	R	2	S	<=0.25	S	<=0.015	S	0.015	S	0.25	S	0.06	S	<=0.06	S	<=0.125	S	XDR
>1.6	R	>4	R	8	R	8	R	4	R	<=0.25	S	<=1	S	4	R	0.03	S	0.03	S	0.5	S	0.125	S	>2	R	2	S	preXDR
>1.6	R	>4	R	>8	R	8	R	4	R	>8	R	>16	R	>8	R	0.06	S	0.03	S	0.25	S	0.06	S	2	R	0.25	S	XDR
0.05	S	<=0.06	S	1	S	0.5	R	0.5	R	<=0.25	S	<=1	S	1	S	0.03	S	0.03	S	0.25	S	0.06	S	<=0.06	S	1	S	nonMDR
0.05	S	4	R	0.25	S	0.25	S	0.25	S	<=0.25	S	>16	R	4	R	<=0.015	S	0.015	S	0.06	S	0.06	S	2	R	>4	R	RR
0.05	S	<=0.06	S	0.25	S	0.25	S	0.125	S	<=0.25	S	<=1	S	2	R	<=0.015	S	0.015	S	0.03	S	0.06	S	<=0.06	S	<=0.125	S	nonMDR
>1.6	R	>4	R	>8	R	>8	R	>4	R	0.5	S	<=1	S	1	S	0.125	S	0.06	R	1	R	0.125	S	>2	R	2	S	preXDR
>1.6	R	>4	R	8	R	4	R	2	R	<=0.25	S	<=1	S	4	R	<=0.015	S	0.06	R	0.5	S	0.06	S	>2	R	>4	R	preXDR
0.025	S	0.25	R	1	S	0.5	R	0.06	S	0.25	S	1	S	0.5	S	0.06	S	0.015	S	0.25	S	0.06	S	0.06	S	0.12	S	RR
0.05	S	4	R	0.5	S	0.25	S	0.125	S	<=0.25	S	<=1	S	4	R	<=0.015	S	0.015	S	0.06	S	0.06	S	1	R	<=0.125	S	RR
>1.6	R	>4	R	8	R	8	R	4	R	<=0.25	S	<=1	S	4	R	0.03	S	0.03	S	0.5	S	0.5	R	>2	R	1	S	preXDR
>1.6	R	0.25	R	4	R	4	R	>4	R	0.25	S	8	R	0.5	S	<=0.015	S	0.015	S	0.25	S	0.06	S	0.06	S	0.12	S	XDR
0.05	S	0.125	S	0.25	S	0.25	S	0.25	S	<=0.25	S	2	S	2	R	<=0.015	S	0.015	S	0.06	S	0.06	S	0.125	S	1	S	nonMDR
0.2	R	0.25	R	2	R	0.5	R	0.125	S	<=0.25	S	2	S	0.5	S	0.06	S	0.12	R	1	R	0.25	R	<=0.06	S	2	S	preXDR
<=0.025	S	0.125	S	0.25	S	0.5	R	<=0.06	S	<=0.25	S	<=1	S	2	R	<=0.015	S	0.015	S	0.03	S	0.06	S	0.125	S	0.5	S	nonMDR
1.6	R	>4	R	>8	R	8	R	4	R	0.5	S	2	S	2	R	0.06	S	0.12	R	1	R	0.06	S	>2	R	>4	R	preXDR
1.6	R	>4	R	8	R	8	R	4	R	<=0.25	S	4	R	4	R	0.03	S	0.06	R	0.25	S	0.06	S	>2	R	4	R	XDR
0.1	R	0.125	S	0.5	S	0.25	S	0.125	S	<=0.25	S	<=1	S	8	R	0.03	S	0.03	S	0.06	S	0.06	S	0.125	S	<=0.125	S	nonMDR
>1.6	R	>4	R	8	R	8	R	4	R	>8	R	>16	R	8	R	0.03	S	0.03	S	0.5	S	0.125	S	>2	R	>4	R	XDR
>1.6	R	>4	R	8	R	4	R	4	R	<=0.25	S	>16	R	8	R	0.03	S	0.03	S	0.125	S	0.125	S	>2	R	1	S	XDR
0.025	S	0.25	R	2	R	0.12	S	0.06	S	0.25	S	1	S	0.25	S	0.125	S	0.015	S	0.5	S	0.06	S	0.06	S	0.5	S	RR
0.05	S	0.25	R	0.25	S	0.25	S	<=0.06	S	<=0.25	S	<=1	S	2	R	<=0.015	S	0.03	S	0.06	S	0.06	S	0.25	R	<=0.125	S	RR
0.8	R	4	R	2	R	0.5	R	0.25	S	<=0.25	S	2	S	4	R	<=0.015	S	0.015	S	0.125	S	0.06	S	1	R	0.25	S	preXDR
1.6	R	2	R	8	R	0.5	R	0.5	R	<=0.25	S	<=1	S	>8	R	0.03	S	0.015	S	0.06	S	0.06	S	0.25	R	<=0.125	S	preXDR
0.05	S	0.25	R	0.5	S	0.25	S	0.125	S	<=0.25	S	<=1	S	2	R	<=0.015	S	0.03	S	0.06	S	0.06	S	0.125	S	<=0.125	S	RR
0.05	S	0.5	R	0.25	S	0.25	S	0.125	S	<=0.25	S	<=1	S	8	R	<=0.015	S	0.015	S	0.06	S	0.06	S	0.5	R	2	S	RR
0.05	S	0.125	S	0.25	S	0.25	S	<=0.06	S	<=0.25	S	<=1	S	8	R	<=0.015	S	0.03	S	0.06	S	0.06	S	<=0.06	S	0.25	S	nonMDR
>1.6	R	>4	R	8	R	4	R	2	R	>8	R	>16	R	1	S	0.03	S	0.03	S	0.25	S	0.06	S	>2	R	0.5	S	XDR
0.05	S	0.125	S	0.25	S	0.25	S	0.125	S	<=0.25	S	<=1	S	0.5	S	0.03	S	0.015	S	0.03	S	0.06	S	0.25	R	<=0.125	S	nonMDR
>1.6	R	>4	R	8	R	4	R	2	R	0.5	S	4	R	>8	R	0.03	S	0.06	R	0.5	S	0.125	S	>2	R	1	S	XDR
<=0.025	S	<=0.06	S	4	R	0.25	S	0.125	S	<=0.25	S	<=1	S	0.5	S	<=0.015	S	0.015	S	0.25	S	0.06	S	<=0.06	S	<=0.125	S	NA
>1.6	R	>4	R	4	R	8	R	4	R	<=0.25	S	<=1	S	2	R	0.03	S	0.25	R	0.25	S	0.125	S	>2	R	0.5	S	preXDR
<=0.025	S	<=0.06	S	0.25	S	0.25	S	<=0.06	S	<=0.25	S	<=1	S	1	S	<=0.015	S	0.03	S	0.06	S	0.06	S	<=0.06	S	<=0.125	S	S
0.05	S	0.25	R	4	R	0.25	S	0.25	S	<=0.25	S	<=1	S	>8	R	0.03	S	0.015	S	0.06	S	0.06	S	0.5	R	0.25	S	RR
>1.6	R	>4	R	8	R	>8	R	4	R	>8	R	>16	R	4	R	0.125	S	1	R	>2	R	0.5	R	>2	R	>4	R	XDR
0.8	R	4	R	8	R	1	R	2	R	<=0.25	S	<=1	S	8	R	0.03	S	0.03	S	0.125	S	0.06	S	<=0.06	S	1	S	preXDR
>1.6	R	>4	R	4	R	8	R	4	R	<=0.25	S	<=1	S	8	R	0.03	S	0.06	R	0.25	S	0.06	S	>2	R	>4	R	preXDR
>1.6	R	>4	R	4	R	0.5	R	0.125	S	0.25	S	1	S	4	R	0.03	S	0.015	S	0.5	S	0.125	S	1	R	0.12	S	preXDR
0.05	S	0.125	S	0.25	S	0.25	S	<=0.06	S	<=0.25	S	2	S	4	R	<=0.015	S	0.015	S	0.06	S	0.06	S	<=0.06	S	<=0.125	S	nonMDR
0.1	R	0.5	R	0.5	S	1	R	0.5	R	<=0.25	S	<=1	S	>8	R	0.03	S	0.03	S	0.06	S	0.06	S	0.5	R	<=0.125	S	preXDR
>1.6	R	>4	R	4	R	4	R	2	R	<=0.25	S	<=1	S	4	R	<=0.015	S	0.25	R	0.125	S	0.06	S	>2	R	<=0.125	S	preXDR
0.1	R	>4	R	0.5	S	0.5	R	0.125	S	>8	R	>16	R	2	R	<=0.015	S	0.015	S	0.06	S	0.06	S	1	R	>4	R	XDR
0.05	S	0.125	S	0.25	S	<=0.125	S	<=0.06	S	<=0.25	S	<=1	S	2	R	<=0.015	S	0.015	S	0.03	S	0.06	S	<=0.06	S	>4	R	nonMDR
0.05	S	0.125	S	0.25	S	0.25	S	0.125	S	<=0.25	S	<=1	S	2	R	<=0.015	S	0.03	S	0.06	S	0.06	S	0.125	S	1	S	nonMDR
>1.6	R	>4	R	8	R	0.25	S	4	R	0.5	S	8	R	4	R	0.03	S	0.03	S	0.125	S	0.06	S	>2	R	1	S	XDR
<=0.025	S	>4	R	0.25	S	<=0.125	S	<=0.06	S	<=0.25	S	<=1	S	1	S	<=0.015	S	0.015	S	0.03	S	0.06	S	2	R	1	S	RR
>1.6	R	>4	R	8	R	8	R	4	R	<=0.25	S	<=1	S	4	R	<=0.015	S	0.015	S	0.25	S	0.06	S	>2	R	0.25	S	preXDR
0.025	S	0.06	S	1	S	0.5	R	0.125	S	0.25	S	2	S	0.5	S	0.06	S	0.03	S	0.5	S	0.06	S	0.06	S	1	S	nonMDR
0.05	S	0.25	R	0.5	S	0.25	S	0.125	S	<=0.25	S	<=1	S	0.5	S	<=0.015	S	0.015	S	0.06	S	0.06	S	0.125	S	<=0.125	S	RR
0.1	R	>4	R	8	R	0.25	S	0.25	S	<=0.25	S	<=1	S	1	S	0.03	S	0.03	S	0.06	S	0.125	S	>2	R	>4	R	MDR
>1.6	R	>4	R	4	R	8	R	4	R	<=0.25	S	2	S	8	R	0.03	S	0.03	S	0.125	S	0.06	S	>2	R	>4	R	preXDR
0.4	R	>4	R	8	R	0.5	R	0.25	S	<=0.25	S	2	S	2	R	<=0.015	S	0.03	S	0.125	S	0.06	S	>2	R	>4	R	preXDR
>1.6	R	>4	R	>8	R	8	R	4	R	<=0.25	S	<=1	S	>8	R	<=0.015	S	0.12	R	0.5	S	0.06	S	>2	R	>4	R	preXDR
>1.6	R	>4	R	8	R	4	R	2	R	<=0.25	S	<=1	S	2	R	0.03	S	0.06	R	0.5	S	0.25	R	>2	R	>4	R	preXDR
>1.6	R	>4	R	8	R	8	R	4	R	0.5	S	1	S	4	R	0.03	S	0.06	R	0.5	S	0.25	R	>2	R	4	R	preXDR
0.4	R	>4	R	4	R	8	R	4	R	0.25	S	2	S	1	S	<=0.015	S	0.015	S	0.25	S	0.06	S	>2	R	0.25	S	preXDR
>1.6	R	>4	R	>8	R	>8	R	>4	R	0.25	S	1	S	8	R	0.06	S	0.015	S	0.5	S	0.125	S	>2	R	0.5	S	preXDR
1.6	R	0.06	S	0.5	S	0.5	R	0.5	R	0.5	S	2	S	2	R	0.06	S	0.015	S	0.5	S	0.125	S	0.06	S	0.25	S	nonMDR
0.05	S	0.06	S	1	S	0.5	R	0.25	S	0.5	S	2	S	0.5	S	0.06	S	0.015	S	0.5	S	0.125	S	0.06	S	0.5	S	nonMDR
1.6	R	0.06	S	2	R	0.5	R	0.25	S	0.5	S	2	S	4	R	0.06	S	0.06	R	0.5	S	0.125	S	0.06	S	2	S	nonMDR
0.8	R	>4	R	4	R	1	R	0.5	R	0.5	S	2	S	8	R	0.06	S	0.015	S	0.5	S	0.25	R	>2	R	2	S	preXDR
0.05	S	0.06	S	1	S	0.5	R	0.25	S	0.25	S	1	S	1	S	0.06	S	0.015	S	0.5	S	0.125	S	0.06	S	0.5	S	nonMDR
0.05	S	0.06	S	1	S	0.5	R	0.5	R	0.5	S	2	S	0.5	S	0.06	S	0.03	S	0.5	S	0.125	S	0.06	S	2	S	nonMDR
0.05	S	0.125	S	1	S	0.5	R	0.25	S	1	R	2	S	0.5	S	0.06	S	0.06	R	1	R	0.125	S	0.06	S	0.5	S	nonMDR
0.025	S	0.06	S	1	S	0.25	S	0.25	S	0.25	S	2	S	1	S	0.03	S	0.015	S	0.5	S	0.125	S	0.06	S	0.12	S	S
0.025	S	0.06	S	1	S	0.25	S	0.125	S	0.25	S	1	S	1	S	<=0.015	S	0.015	S	0.5	S	0.06	S	0.06	S	0.12	S	S
0.05	S	0.06	S	2	R	0.5	R	0.25	S	0.5	S	2	S	1	S	0.06	S	0.03	S	0.5	S	0.125	S	0.06	S	2	S	nonMDR
0.025	S	0.06	S	1	S	0.25	S	0.25	S	0.25	S	2	S	0.5	S	0.03	S	0.06	R	0.5	S	0.25	R	0.06	S	1	S	nonMDR
0.025	S	0.06	S	2	R	0.5	R	0.25	S	0.25	S	1	S	0.5	S	0.03	S	0.03	S	0.5	S	0.125	S	0.06	S	2	S	nonMDR
>1.6	R	>4	R	8	R	4	R	1	R	<=0.25	S	<=1	S	1	S	0.03	S	0.015	S	0.125	S	0.06	S	1	R	0.5	S	preXDR
1.6	R	>4	R	8	R	8	R	4	R	>8	R	>16	R	0.5	S	<=0.015	S	0.015	S	0.5	S	0.06	S	>2	R	1	S	XDR
1.6	R	>4	R	8	R	>8	R	>4	R	<=0.25	S	<=1	S	2	R	0.03	S	0.03	S	>2	R	0.125	S	>2	R	>4	R	preXDR
>1.6	R	1	R	>8	R	>8	R	>4	R	1	R	16	R	>8	R	0.125	S	0.03	S	0.5	S	0.125	S	0.25	R	>4	R	XDR
>1.6	R	>4	R	8	R	0.25	S	0.25	S	0.25	S	1	S	1	S	0.03	S	0.015	S	0.5	S	0.06	S	>2	R	0.25	S	MDR
1.6	R	>4	R	4	R	4	R	2	R	0.25	S	1	S	0.5	S	<=0.015	S	0.015	S	0.5	S	0.06	S	2	R	0.12	S	preXDR
1.6	R	>4	R	8	R	8	R	4	R	0.25	S	1	S	4	R	<=0.015	S	0.015	S	0.25	S	0.06	S	>2	R	1	S	preXDR
1.6	R	>4	R	8	R	2	R	2	R	0.25	S	1	S	1	S	0.03	S	0.015	S	0.25	S	0.125	S	>2	R	0.5	S	preXDR
>1.6	R	>4	R	>8	R	8	R	4	R	0.25	S	1	S	>8	R	<=0.015	S	0.03	S	0.5	S	0.06	S	>2	R	0.5	S	preXDR
>1.6	R	>4	R	>8	R	8	R	4	R	0.25	S	1	S	1	S	0.03	S	0.015	S	0.5	S	0.125	S	>2	R	>4	R	preXDR
>1.6	R	0.5	R	0.5	S	0.12	S	0.25	S	0.25	S	1	S	1	S	<=0.015	S	0.015	S	0.03	S	0.06	S	0.125	S	0.12	S	MDR
1.6	R	>4	R	2	R	2	R	1	R	0.25	S	1	S	8	R	<=0.015	S	0.015	S	0.25	S	0.125	S	>2	R	0.12	S	preXDR
>1.6	R	>4	R	8	R	8	R	>4	R	0.25	S	1	S	4	R	<=0.015	S	0.03	S	0.5	S	0.06	S	>2	R	0.5	S	preXDR
1.6	R	>4	R	8	R	2	R	1	R	>8	R	>16	R	2	R	<=0.015	S	0.015	S	0.25	S	0.125	S	>2	R	0.5	S	XDR
1.6	R	>4	R	4	R	4	R	4	R	>8	R	>16	R	>8	R	<=0.015	S	0.015	S	0.25	S	0.06	S	2	R	>4	R	XDR
1.6	R	>4	R	8	R	4	R	4	R	0.25	S	1	S	1	S	0.03	S	0.015	S	0.25	S	0.125	S	>2	R	0.25	S	preXDR
0.025	S	0.25	R	1	S	0.5	R	0.125	S	0.5	S	2	S	0.5	S	0.125	S	0.12	R	1	R	0.25	R	0.06	S	2	S	RR
1.6	R	>4	R	8	R	8	R	4	R	0.25	S	1	S	1	S	0.03	S	0.015	S	0.25	S	0.06	S	>2	R	0.5	S	preXDR
1.6	R	>4	R	4	R	>8	R	>4	R	0.25	S	1	S	1	S	<=0.015	S	0.015	S	0.5	S	0.06	S	>2	R	0.12	S	preXDR
>1.6	R	>4	R	4	R	0.25	S	0.125	S	0.25	S	1	S	1	S	<=0.015	S	0.015	S	0.5	S	0.06	S	0.5	R	0.12	S	MDR
1.6	R	>4	R	8	R	8	R	4	R	0.25	S	1	S	1	S	<=0.015	S	0.06	R	0.5	S	0.125	S	>2	R	0.5	S	preXDR
1.6	R	>4	R	8	R	>8	R	>4	R	0.25	S	1	S	1	S	0.03	S	0.015	S	0.5	S	0.06	S	>2	R	1	S	preXDR
>1.6	R	>4	R	>8	R	8	R	4	R	0.25	S	1	S	4	R	<=0.015	S	0.06	R	0.5	S	0.06	S	>2	R	0.5	S	preXDR
1.6	R	>4	R	8	R	>8	R	>4	R	0.25	S	1	S	1	S	0.03	S	0.03	S	0.5	S	0.06	S	>2	R	1	S	preXDR
0.025	S	0.06	S	4	R	0.5	R	0.25	S	0.25	S	1	S	0.5	S	<=0.015	S	0.06	R	0.5	S	0.06	S	0.06	S	0.12	S	nonMDR
1.6	R	>4	R	4	R	>8	R	>4	R	0.25	S	1	S	4	R	<=0.015	S	0.015	S	0.25	S	0.06	S	>2	R	0.12	S	preXDR
0.025	S	0.06	S	1	S	0.5	R	0.25	S	0.25	S	1	S	1	S	0.03	S	0.03	S	0.25	S	0.125	S	0.06	S	1	S	nonMDR
0.05	S	1	R	1	S	0.5	R	0.25	S	0.25	S	2	S	2	R	0.03	S	0.03	S	0.5	S	0.06	S	0.06	S	0.5	S	RR
1.6	R	>4	R	8	R	4	R	2	R	0.25	S	1	S	>8	R	<=0.015	S	0.03	S	0.5	S	0.125	S	>2	R	2	S	preXDR
1.6	R	4	R	0.5	S	0.12	S	0.125	S	0.25	S	1	S	1	S	<=0.015	S	0.015	S	0.03	S	0.06	S	0.06	S	0.12	S	MDR
1.6	R	>4	R	8	R	0.5	R	0.5	R	0.25	S	1	S	0.5	S	<=0.015	S	0.03	S	0.5	S	0.06	S	>2	R	1	S	preXDR
>1.6	R	>4	R	8	R	>8	R	>4	R	0.5	S	8	R	>8	R	<=0.015	S	0.015	S	0.5	S	0.06	S	>2	R	2	S	XDR
1.6	R	0.125	S	8	R	8	R	4	R	0.25	S	1	S	4	R	<=0.015	S	0.03	S	0.25	S	0.06	S	>2	R	1	S	nonMDR
0.8	R	>4	R	>8	R	>8	R	>4	R	>8	R	>16	R	4	R	<=0.015	S	0.03	S	0.125	S	0.06	S	>2	R	>4	R	XDR
1.6	R	>4	R	8	R	0.5	R	0.25	S	0.25	S	1	S	0.5	S	<=0.015	S	0.06	R	0.25	S	0.06	S	>2	R	1	S	preXDR
>1.6	R	>4	R	8	R	8	R	4	R	0.25	S	1	S	0.5	S	0.06	S	0.06	R	0.5	S	0.125	S	>2	R	4	R	preXDR
1.6	R	>4	R	2	R	0.25	S	0.25	S	0.25	S	1	S	2	R	<=0.015	S	0.015	S	0.25	S	0.06	S	0.5	R	0.25	S	MDR
1.6	R	>4	R	8	R	>8	R	>4	R	0.25	S	1	S	0.5	S	<=0.015	S	0.015	S	0.25	S	0.06	S	>2	R	1	S	preXDR
>1.6	R	>4	R	8	R	8	R	>4	R	>8	R	>16	R	8	R	<=0.015	S	0.015	S	0.25	S	0.06	S	>2	R	1	S	XDR
>1.6	R	>4	R	>8	R	8	R	4	R	0.25	S	1	S	8	R	<=0.015	S	0.03	S	0.25	S	0.06	S	>2	R	2	S	preXDR
0.05	S	0.125	S	1	S	0.5	R	0.5	R	0.5	S	2	S	0.5	S	0.06	S	0.015	S	0.5	S	0.25	R	0.06	S	0.5	S	nonMDR
0.8	R	>4	R	0.25	S	0.12	S	0.06	S	0.25	S	1	S	2	R	<=0.015	S	0.015	S	0.06	S	0.06	S	1	R	0.25	S	MDR
>1.6	R	>4	R	>8	R	>8	R	>4	R	0.5	S	1	S	>8	R	0.06	S	0.03	S	0.5	S	0.125	S	>2	R	>4	R	preXDR
1.6	R	>4	R	8	R	8	R	>4	R	0.25	S	1	S	0.5	S	0.03	S	0.015	S	0.5	S	0.06	S	>2	R	>4	R	preXDR
>1.6	R	>4	R	>8	R	>8	R	>4	R	>8	R	>16	R	>8	R	0.03	S	0.03	S	0.25	S	0.06	S	>2	R	2	S	XDR
0.025	S	0.06	S	0.5	S	0.5	R	0.5	R	0.25	S	1	S	0.5	S	<=0.015	S	0.015	S	0.5	S	0.06	S	0.06	S	0.25	S	nonMDR
0.025	S	>4	R	0.5	S	0.25	S	0.125	S	0.25	S	1	S	0.5	S	<=0.015	S	0.015	S	0.25	S	0.06	S	>2	R	1	S	RR
0.8	R	>4	R	4	R	0.25	S	0.25	S	<=0.25	S	<=1	S	0.5	S	<=0.015	S	0.015	S	0.125	S	0.06	S	>2	R	1	S	MDR
1.6	R	>4	R	8	R	2	R	0.5	R	<=0.25	S	<=1	S	8	R	0.06	S	0.5	R	1	R	0.06	S	>2	R	<=0.125	S	preXDR
0.2	R	0.125	S	2	R	0.5	R	0.125	S	0.5	S	2	S	4	R	0.125	S	0.03	S	1	R	0.125	S	0.06	S	4	R	nonMDR
0.8	R	2	R	>8	R	0.5	R	0.125	S	<=0.25	S	<=1	S	<=0.25	S	0.03	S	0.03	S	0.5	S	0.06	S	0.125	S	<=0.125	S	preXDR
1.6	R	>4	R	>8	R	8	R	4	R	<=0.25	S	<=1	S	2	R	<=0.015	S	0.015	S	0.5	S	0.06	S	>2	R	<=0.125	S	preXDR
1.6	R	>4	R	8	R	8	R	>4	R	<=0.25	S	2	S	0.5	S	0.03	S	0.015	S	0.25	S	0.06	S	>2	R	<=0.125	S	preXDR
>1.6	R	>4	R	>8	R	>8	R	>4	R	<=0.25	S	<=1	S	>8	R	0.03	S	0.12	R	0.5	S	0.125	S	>2	R	>4	R	preXDR
0.8	R	>4	R	8	R	4	R	4	R	<=0.25	S	<=1	S	0.5	S	<=0.015	S	0.015	S	0.125	S	0.06	S	0.5	R	1	S	preXDR
0.8	R	>4	R	8	R	4	R	2	R	<=0.25	S	<=1	S	2	R	<=0.015	S	0.015	S	0.5	S	0.06	S	2	R	>4	R	preXDR
<=0.025	S	<=0.06	S	0.5	S	0.5	R	0.25	S	<=0.25	S	<=1	S	0.5	S	0.03	S	0.12	R	1	R	0.06	S	<=0.06	S	1	S	nonMDR
0.8	R	>4	R	4	R	4	R	2	R	<=0.25	S	<=1	S	1	S	<=0.015	S	0.03	S	0.06	S	0.06	S	1	R	0.5	S	preXDR
0.8	R	>4	R	4	R	2	R	1	R	<=0.25	S	<=1	S	8	R	<=0.015	S	0.015	S	0.125	S	0.06	S	1	R	0.25	S	preXDR
1.6	R	>4	R	>8	R	0.25	S	0.125	S	<=0.25	S	<=1	S	>8	R	0.03	S	0.03	S	0.03	S	0.06	S	>2	R	<=0.125	S	MDR
0.4	R	>4	R	8	R	0.25	S	0.125	S	<=0.25	S	<=1	S	8	R	<=0.015	S	0.03	S	0.06	S	0.06	S	0.5	R	0.25	S	MDR
<=0.025	S	<=0.06	S	0.25	S	<=0.125	S	<=0.06	S	<=0.25	S	<=1	S	0.5	S	<=0.015	S	0.015	S	0.06	S	0.06	S	<=0.06	S	<=0.125	S	S
>1.6	R	>4	R	>8	R	>8	R	>4	R	>8	R	>16	R	4	R	<=0.015	S	0.06	R	0.5	S	0.125	S	>2	R	4	R	XDR
>1.6	R	>4	R	4	R	0.5	R	2	R	<=0.25	S	<=1	S	2	R	<=0.015	S	0.03	S	0.125	S	0.06	S	0.25	R	4	R	preXDR
0.1	R	4	R	1	S	0.5	R	1	R	<=0.25	S	<=1	S	>8	R	<=0.015	S	0.06	R	0.125	S	0.06	S	0.25	R	2	S	preXDR
<=0.025	S	<=0.06	S	1	S	0.25	S	0.125	S	<=0.25	S	<=1	S	0.5	S	<=0.015	S	0.06	R	0.5	S	0.06	S	<=0.06	S	<=0.125	S	nonMDR
0.1	R	0.125	S	4	R	0.25	S	0.5	R	0.5	S	2	S	2	R	0.125	S	0.5	R	1	R	0.125	S	<=0.06	S	>4	R	nonMDR
0.8	R	>4	R	4	R	4	R	2	R	<=0.25	S	<=1	S	<=0.25	S	<=0.015	S	0.06	R	0.125	S	0.06	S	0.5	R	1	S	preXDR
0.05	S	2	R	0.25	S	0.5	R	0.125	S	<=0.25	S	<=1	S	1	S	<=0.015	S	0.015	S	0.03	S	0.06	S	1	R	1	S	RR
0.4	R	>4	R	>8	R	2	R	1	R	<=0.25	S	<=1	S	0.5	S	<=0.015	S	0.015	S	0.06	S	0.06	S	1	R	<=0.125	S	preXDR
1.6	R	>4	R	8	R	8	R	>4	R	<=0.25	S	<=1	S	2	R	0.03	S	0.015	S	2	R	0.125	S	>2	R	0.25	S	preXDR
>1.6	R	>4	R	>8	R	4	R	4	R	<=0.25	S	<=1	S	4	R	<=0.015	S	0.03	S	0.25	S	0.06	S	>2	R	0.5	S	preXDR
>1.6	R	>4	R	4	R	2	R	0.5	R	>8	R	>16	R	8	R	<=0.015	S	0.015	S	0.125	S	0.06	S	2	R	<=0.125	S	XDR
>1.6	R	>4	R	>8	R	>8	R	>4	R	0.5	S	2	S	1	S	0.06	S	0.12	R	1	R	1	R	>2	R	>4	R	preXDR
>1.6	R	>4	R	8	R	4	R	2	R	<=0.25	S	<=1	S	1	S	<=0.015	S	0.03	S	0.25	S	0.06	S	>2	R	0.25	S	preXDR
0.8	R	2	R	8	R	0.25	S	1	R	<=0.25	S	<=1	S	>8	R	<=0.015	S	0.015	S	0.25	S	0.06	S	0.5	R	<=0.125	S	preXDR
0.4	R	0.125	S	2	R	0.5	R	0.25	S	<=0.25	S	<=1	S	>8	R	<=0.015	S	0.015	S	0.06	S	0.06	S	<=0.06	S	2	S	nonMDR
<=0.025	S	<=0.06	S	1	S	4	R	1	R	<=0.25	S	<=1	S	0.5	S	0.06	S	0.06	R	0.25	S	0.06	S	<=0.06	S	0.25	S	nonMDR
1.6	R	>4	R	8	R	4	R	2	R	<=0.25	S	<=1	S	1	S	0.125	S	0.015	S	0.125	S	0.125	S	2	R	1	S	preXDR
0.8	R	>4	R	4	R	1	R	0.25	S	<=0.25	S	<=1	S	1	S	<=0.015	S	0.015	S	0.06	S	0.06	S	1	R	1	S	preXDR
>1.6	R	>4	R	>8	R	0.5	R	0.125	S	<=0.25	S	<=1	S	1	S	0.06	S	0.03	S	0.5	S	0.06	S	>2	R	0.5	S	preXDR
0.8	R	4	R	4	R	4	R	4	R	<=0.25	S	<=1	S	4	R	<=0.015	S	0.015	S	0.25	S	0.06	S	2	R	0.25	S	preXDR
<=0.025	S	<=0.06	S	1	S	0.5	R	0.25	S	<=0.25	S	2	S	1	S	0.03	S	0.03	S	0.5	S	0.125	S	<=0.06	S	2	S	nonMDR
0.05	S	0.25	R	0.25	S	0.25	S	<=0.06	S	<=0.25	S	<=1	S	2	R	<=0.015	S	0.015	S	0.03	S	0.06	S	0.125	S	<=0.125	S	RR
0.8	R	>4	R	8	R	4	R	4	R	<=0.25	S	<=1	S	0.5	S	<=0.015	S	0.03	S	0.125	S	0.06	S	>2	R	0.5	S	preXDR
>1.6	R	>4	R	8	R	4	R	4	R	<=0.25	S	<=1	S	4	R	<=0.015	S	0.015	S	0.25	S	0.06	S	>2	R	<=0.125	S	preXDR
>1.6	R	>4	R	>8	R	>8	R	>4	R	1	R	8	R	>8	R	0.125	S	1	R	2	R	4	R	>2	R	>4	R	XDR
0.4	R	2	R	8	R	4	R	0.25	S	<=0.25	S	<=1	S	1	S	<=0.015	S	0.03	S	0.25	S	0.06	S	0.125	S	0.25	S	preXDR
>1.6	R	>4	R	>8	R	>8	R	>4	R	>8	R	>16	R	8	R	0.03	S	0.03	S	0.125	S	0.125	S	>2	R	4	R	XDR
0.1	R	0.125	S	0.5	S	0.25	S	0.125	S	<=0.25	S	<=1	S	1	S	<=0.015	S	0.015	S	0.03	S	0.06	S	<=0.06	S	0.25	S	nonMDR
0.8	R	>4	R	8	R	4	R	2	R	>8	R	>16	R	0.5	S	<=0.015	S	0.015	S	0.125	S	0.06	S	>2	R	0.25	S	XDR
0.05	S	0.25	R	1	S	0.5	R	0.125	S	0.5	S	4	R	0.5	S	0.06	S	0.06	R	1	R	0.25	R	0.06	S	1	S	RR
0.05	S	0.25	R	2	R	0.5	R	0.125	S	0.5	S	4	R	0.5	S	0.25	R	0.06	R	1	R	1	R	0.06	S	2	S	RR
0.2	R	0.25	R	2	R	>8	R	>4	R	0.5	S	2	S	0.5	S	0.125	S	0.06	R	1	R	0.5	R	0.06	S	4	R	preXDR
1.6	R	>4	R	8	R	2	R	4	R	<=0.25	S	<=1	S	4	R	0.06	S	0.25	R	0.25	S	0.125	S	>2	R	>4	R	preXDR
>1.6	R	>4	R	8	R	>8	R	>4	R	<=0.25	S	<=1	S	8	R	0.25	R	0.25	R	0.5	S	0.5	R	>2	R	4	R	preXDR
1.6	R	4	R	8	R	8	R	4	R	8	R	16	R	8	R	<=0.015	S	0.03	S	0.125	S	0.06	S	0.25	R	>4	R	XDR
0.8	R	>4	R	4	R	0.5	R	0.25	S	<=0.25	S	<=1	S	1	S	0.03	S	0.06	R	0.25	S	0.06	S	>2	R	1	S	preXDR
1.6	R	>4	R	>8	R	>8	R	>4	R	<=0.25	S	<=1	S	2	R	0.03	S	0.12	R	0.25	S	0.25	R	>2	R	>4	R	preXDR
1.6	R	>4	R	8	R	8	R	4	R	<=0.25	S	<=1	S	2	R	0.03	S	0.015	S	0.125	S	0.125	S	>2	R	2	S	preXDR
>1.6	R	>4	R	4	R	4	R	1	R	0.25	S	1	S	>8	R	<=0.015	S	0.03	S	0.25	S	0.06	S	>2	R	>4	R	preXDR
0.05	S	<=0.06	S	1	S	1	R	0.25	S	<=0.25	S	2	S	0.5	S	0.03	S	0.06	R	1	R	0.5	R	<=0.06	S	>4	R	nonMDR
1.6	R	>4	R	8	R	8	R	4	R	0.25	S	1	S	4	R	<=0.015	S	0.03	S	0.5	S	0.125	S	>2	R	1	S	preXDR
1.6	R	>4	R	8	R	4	R	2	R	1	R	16	R	2	R	<=0.015	S	0.03	S	0.25	S	0.06	S	>2	R	1	S	XDR
0.8	R	>4	R	4	R	2	R	2	R	0.25	S	1	S	2	R	<=0.015	S	0.015	S	0.06	S	0.06	S	2	R	0.12	S	preXDR
1.6	R	>4	R	8	R	2	R	1	R	0.25	S	1	S	2	R	<=0.015	S	0.015	S	0.125	S	0.06	S	2	R	0.5	S	preXDR
1.6	R	>4	R	8	R	4	R	2	R	0.25	S	1	S	4	R	0.03	S	0.03	S	0.5	S	0.25	R	>2	R	2	S	preXDR
1.6	R	>4	R	4	R	0.25	S	0.125	S	0.25	S	1	S	2	R	<=0.015	S	0.015	S	0.125	S	0.06	S	2	R	0.5	S	MDR
0.025	S	0.06	S	2	R	0.5	R	0.5	R	0.25	S	2	S	0.5	S	0.03	S	0.03	S	0.5	S	0.125	S	0.06	S	1	S	nonMDR
1.6	R	>4	R	8	R	2	R	1	R	<=0.25	S	<=1	S	2	R	0.03	S	0.03	S	0.25	S	0.125	S	>2	R	2	S	preXDR
0.8	R	>4	R	8	R	8	R	>4	R	<=0.25	S	<=1	S	0.5	S	<=0.015	S	0.015	S	0.125	S	0.06	S	2	R	>4	R	preXDR
0.4	R	4	R	8	R	2	R	1	R	<=0.25	S	16	R	8	R	0.03	S	0.03	S	0.5	S	0.125	S	<=0.06	S	4	R	XDR
0.8	R	>4	R	8	R	0.5	R	0.5	R	<=0.25	S	<=1	S	0.5	S	<=0.015	S	0.015	S	0.125	S	0.06	S	2	R	0.5	S	preXDR
<=0.025	S	<=0.06	S	0.25	S	0.25	S	<=0.06	S	<=0.25	S	<=1	S	0.5	S	<=0.015	S	0.015	S	0.06	S	0.06	S	<=0.06	S	0.25	S	S
<=0.025	S	<=0.06	S	1	S	0.5	R	0.25	S	<=0.25	S	<=1	S	0.5	S	0.03	S	0.06	R	0.125	S	0.06	S	<=0.06	S	0.25	S	nonMDR
1.6	R	>4	R	8	R	1	R	0.25	S	<=0.25	S	<=1	S	1	S	<=0.015	S	0.03	S	0.25	S	0.06	S	>2	R	0.5	S	preXDR
0.8	R	>4	R	8	R	8	R	4	R	<=0.25	S	<=1	S	2	R	<=0.015	S	0.03	S	0.125	S	0.06	S	2	R	1	S	preXDR
0.4	R	>4	R	4	R	0.5	R	0.125	S	<=0.25	S	<=1	S	2	R	<=0.015	S	0.015	S	0.125	S	0.06	S	>2	R	>4	R	preXDR
0.8	R	>4	R	1	S	>8	R	4	R	<=0.25	S	<=1	S	<=0.25	S	<=0.015	S	0.015	S	0.125	S	0.06	S	2	R	1	S	preXDR
>1.6	R	>4	R	8	R	>8	R	>4	R	<=0.25	S	<=1	S	0.5	S	<=0.015	S	0.06	R	0.125	S	0.06	S	>2	R	1	S	preXDR
0.4	R	>4	R	8	R	1	R	0.25	S	<=0.25	S	<=1	S	2	R	<=0.015	S	0.06	R	0.125	S	0.06	S	>2	R	1	S	preXDR
<=0.025	S	0.125	S	<=0.125	S	<=0.125	S	<=0.06	S	<=0.25	S	<=1	S	4	R	<=0.015	S	0.015	S	0.06	S	0.06	S	<=0.06	S	0.25	S	nonMDR
0.4	R	>4	R	2	R	0.5	R	0.125	S	<=0.25	S	<=1	S	4	R	<=0.015	S	0.03	S	0.06	S	0.06	S	>2	R	0.5	S	preXDR
0.05	S	0.25	R	2	R	0.5	R	<=0.06	S	<=0.25	S	<=1	S	1	S	0.06	S	0.06	R	0.25	S	0.06	S	<=0.06	S	0.5	S	RR
0.05	S	0.125	S	8	R	1	R	0.125	S	<=0.25	S	2	S	1	S	0.06	S	0.06	R	0.5	S	0.06	S	<=0.06	S	2	S	nonMDR
0.05	S	<=0.06	S	4	R	1	R	0.125	S	<=0.25	S	2	S	1	S	0.125	S	0.12	R	0.5	S	0.125	S	<=0.06	S	1	S	nonMDR
>1.6	R	1	R	>8	R	2	R	0.125	S	<=0.25	S	2	S	>8	R	0.125	S	0.03	S	1	R	0.125	S	>2	R	>4	R	preXDR
	S	0.125	S	2	R	1	R	0.125	S	<=0.25	S	2	S	1	S	0.06	S	0.03	S	0.5	S	0.125	S	<=0.06	S	1	S	nonMDR
<=0.025	S	0.125	S	1	S	0.25	S	0.125	S	<=0.25	S	<=1	S	1	S	<=0.015	S	0.03	S	0.06	S	0.06	S	<=0.06	S	<=0.125	S	S
0.1	R	<=0.06	S	2	R	0.5	R	0.125	S	<=0.25	S	<=1	S	1	S	0.06	S	0.06	R	0.5	S	0.06	S	<=0.06	S	0.25	S	nonMDR
<=0.025	S	0.125	S	2	R	0.5	R	0.125	S	<=0.25	S	2	S	1	S	0.06	S	0.06	R	1	R	0.06	S	<=0.06	S	1	S	nonMDR
0.4	R	0.5	R	2	R	0.5	R	0.25	S	<=0.25	S	<=1	S	1	S	0.03	S	0.03	S	0.125	S	0.06	S	0.125	S	0.25	S	preXDR
0.05	S	0.06	S	2	R	0.5	R	0.125	S	0.25	S	2	S	1	S	0.06	S	0.06	R	0.5	S	0.125	S	0.06	S	0.5	S	nonMDR
0.05	S	0.125	S	1	S	0.25	S	0.06	S	0.25	S	1	S	0.5	S	0.06	S	0.015	S	0.25	S	0.06	S	0.06	S	0.12	S	S
0.025	S	0.06	S	4	R	0.5	R	0.06	S	0.25	S	1	S	0.5	S	<=0.015	S	0.5	R	0.03	S	0.06	S	0.06	S	1	S	nonMDR
0.8	R	1	R	2	R	0.5	R	1	R	<=0.25	S	<=1	S	0.5	S	0.03	S	0.03	S	0.5	S	0.06	S	<=0.06	S	0.25	S	preXDR
0.05	S	<=0.06	S	4	R	0.5	R	0.125	S	<=0.25	S	<=1	S	2	R	0.06	S	0.06	R	0.5	S	0.06	S	<=0.06	S	0.25	S	nonMDR
0.05	S	<=0.06	S	2	R	0.5	R	0.125	S	<=0.25	S	<=1	S	1	S	0.06	S	0.03	S	0.25	S	0.06	S	<=0.06	S	0.5	S	nonMDR
>1.6	R	>4	R	4	R	0.5	R	0.125	S	0.25	S	1	S	2	R	0.06	S	0.03	S	0.5	S	0.25	R	>2	R	0.12	S	preXDR
0.05	S	0.125	S	2	R	0.5	R	0.125	S	0.25	S	2	S	1	S	0.125	S	0.06	R	0.5	S	0.125	S	0.06	S	1	S	nonMDR
0.025	S	0.125	S	1	S	0.5	R	0.125	S	0.5	S	4	R	0.5	S	0.125	S	0.03	S	0.5	S	0.25	R	0.06	S	0.5	S	nonMDR
1.6	R	>4	R	4	R	4	R	4	R	<=0.25	S	<=1	S	4	R	<=0.015	S	0.015	S	0.25	S	0.06	S	>2	R	<=0.125	S	preXDR
>1.6	R	>4	R	8	R	0.25	S	0.125	S	0.25	S	1	S	2	R	<=0.015	S	0.015	S	0.25	S	0.06	S	>2	R	0.12	S	MDR
0.05	S	0.125	S	1	S	0.5	R	0.125	S	0.5	S	2	S	1	S	0.03	S	0.03	S	1	R	0.06	S	0.06	S	0.5	S	nonMDR
0.025	S	0.125	S	2	R	0.5	R	0.125	S	0.5	S	2	S	1	S	0.125	S	0.06	R	0.5	S	0.06	S	0.06	S	0.5	S	nonMDR
1.6	R	>4	R	4	R	4	R	1	R	0.25	S	2	S	4	R	0.5	R	0.015	S	2	R	0.06	S	>2	R	>4	R	preXDR
0.1	R	0.5	R	0.5	S	0.12	S	0.25	S	0.25	S	1	S	1	S	<=0.015	S	0.015	S	0.03	S	0.06	S	0.125	S	0.12	S	MDR
0.025	S	0.06	S	1	S	0.25	S	0.06	S	0.25	S	2	S	1	S	<=0.015	S	0.015	S	0.5	S	0.06	S	0.06	S	0.25	S	S
0.025	S	0.06	S	1	S	4	R	1	R	0.25	S	2	S	1	S	0.03	S	0.015	S	0.5	S	0.06	S	0.06	S	0.25	S	nonMDR
0.025	S	0.06	S	0.5	S	0.25	S	0.125	S	0.25	S	1	S	1	S	<=0.015	S	0.015	S	0.03	S	0.06	S	0.06	S	0.12	S	S
0.4	R	>4	R	1	S	0.12	S	0.06	S	0.25	S	1	S	0.5	S	<=0.015	S	0.015	S	0.25	S	0.06	S	>2	R	1	S	MDR
0.025	S	0.06	S	1	S	4	R	2	R	0.25	S	2	S	0.5	S	<=0.015	S	0.03	S	0.5	S	0.06	S	0.06	S	0.5	S	nonMDR
0.025	S	0.06	S	1	S	0.25	S	0.125	S	0.25	S	1	S	0.25	S	0.03	S	0.015	S	0.25	S	0.06	S	0.06	S	0.12	S	S
0.05	S	0.06	S	1	S	0.5	R	0.125	S	0.25	S	2	S	1	S	0.03	S	0.015	S	0.5	S	0.06	S	0.06	S	0.25	S	nonMDR
>1.6	R	>4	R	4	R	0.5	R	0.06	S	0.25	S	1	S	0.5	S	0.03	S	0.015	S	0.5	S	0.06	S	>2	R	0.25	S	preXDR
1.6	R	>4	R	8	R	2	R	1	R	0.25	S	1	S	2	R	0.06	S	0.015	S	0.5	S	0.06	S	>2	R	0.25	S	preXDR
0.05	S	0.125	S	1	S	0.5	R	0.125	S	0.25	S	2	S	2	R	0.125	S	0.03	S	1	R	0.125	S	0.06	S	0.5	S	nonMDR
0.05	S	0.125	S	2	R	0.25	S	0.125	S	0.25	S	2	S	1	S	0.06	S	0.03	S	0.5	S	0.125	S	0.06	S	0.5	S	NA
0.025	S	0.06	S	0.5	S	0.5	R	0.25	S	0.25	S	1	S	0.5	S	<=0.015	S	0.015	S	0.25	S	0.06	S	0.06	S	0.12	S	nonMDR
0.05	S	0.06	S	1	S	2	R	0.5	R	0.25	S	2	S	1	S	0.125	S	0.015	S	0.5	S	0.25	R	0.06	S	0.5	S	nonMDR
<=0.025	S	0.25	R	2	R	1	R	0.125	S	<=0.25	S	2	S	1	S	0.06	S	0.12	R	0.5	S	0.06	S	<=0.06	S	1	S	RR
0.05	S	0.06	S	1	S	0.5	R	0.06	S	0.25	S	1	S	1	S	0.03	S	0.015	S	0.25	S	0.06	S	0.06	S	0.12	S	nonMDR
0.05	S	0.06	S	2	R	0.5	R	0.125	S	0.25	S	2	S	1	S	0.06	S	0.03	S	0.5	S	0.125	S	0.06	S	0.5	S	nonMDR
0.05	S	0.06	S	2	R	0.25	S	0.06	S	0.25	S	2	S	1	S	0.03	S	0.015	S	0.5	S	0.06	S	0.06	S	0.12	S	NA
>1.6	R	1	R	4	R	8	R	2	R	0.25	S	1	S	2	R	0.06	S	0.015	S	0.5	S	0.06	S	0.25	R	0.12	S	preXDR
0.05	S	0.125	S	2	R	0.25	S	0.125	S	0.25	S	2	S	1	S	0.03	S	0.03	S	0.5	S	0.125	S	0.06	S	0.5	S	NA
>1.6	R	>4	R	8	R	8	R	2	R	0.25	S	2	S	1	S	0.06	S	0.03	S	1	R	0.125	S	>2	R	>4	R	preXDR
1.6	R	4	R	8	R	0.25	S	1	R	<=0.25	S	2	S	0.5	S	0.125	S	0.03	S	1	R	0.06	S	<=0.06	S	2	S	preXDR
1.6	R	>4	R	>8	R	4	R	2	R	>8	R	>16	R	1	S	<=0.015	S	0.015	S	0.125	S	0.06	S	>2	R	0.12	S	XDR
0.1	R	0.06	S	0.5	S	0.5	R	0.06	S	0.25	S	2	S	0.5	S	0.06	S	0.015	S	0.25	S	0.06	S	0.06	S	0.25	S	nonMDR
0.05	S	0.125	S	1	S	0.25	S	0.06	S	0.5	S	4	R	1	S	0.125	S	0.015	S	0.5	S	0.06	S	0.06	S	0.12	S	S
>1.6	R	>4	R	4	R	2	R	1	R	1	R	2	S	2	R	0.125	S	0.03	S	0.5	S	0.125	S	>2	R	0.12	S	XDR
>1.6	R	>4	R	8	R	4	R	1	R	0.5	S	2	S	4	R	0.125	S	0.06	R	1	R	0.5	R	>2	R	2	S	preXDR
0.05	S	0.125	S	1	S	0.5	R	0.25	S	0.25	S	2	S	1	S	0.125	S	0.015	S	0.5	S	0.125	S	0.06	S	0.25	S	nonMDR
1.6	R	>4	R	4	R	0.5	R	0.125	S	0.25	S	2	S	2	R	0.06	S	0.03	S	0.5	S	0.125	S	>2	R	>4	R	preXDR
0.05	S	0.06	S	1	S	0.5	R	0.125	S	0.25	S	2	S	1	S	0.06	S	0.03	S	0.5	S	0.125	S	0.06	S	0.5	S	nonMDR
0.05	S	0.06	S	1	S	1	R	0.125	S	0.25	S	1	S	1	S	0.03	S	0.015	S	0.5	S	0.06	S	0.06	S	0.12	S	nonMDR
0.8	R	>4	R	8	R	0.25	S	0.06	S	0.25	S	1	S	0.5	S	<=0.015	S	0.015	S	0.5	S	0.06	S	>2	R	0.25	S	MDR
0.05	S	0.125	S	2	R	0.5	R	0.125	S	0.5	S	2	S	1	S	0.06	S	0.06	R	1	R	0.125	S	0.06	S	0.5	S	nonMDR
0.05	S	0.06	S	1	S	0.25	S	0.06	S	0.25	S	2	S	1	S	0.06	S	0.015	S	0.5	S	0.06	S	0.06	S	0.25	S	S
0.4	R	2	R	1	S	0.5	R	0.125	S	0.25	S	2	S	4	R	0.06	S	0.015	S	0.5	S	0.25	R	0.5	R	0.5	S	preXDR
0.05	S	0.125	S	2	R	0.5	R	0.125	S	0.25	S	2	S	1	S	0.06	S	0.03	S	0.5	S	0.125	S	0.06	S	0.5	S	nonMDR
0.05	S	0.125	S	1	S	0.5	R	0.06	S	0.25	S	2	S	1	S	0.06	S	0.015	S	0.25	S	0.125	S	0.06	S	0.25	S	nonMDR
0.05	S	0.125	S	0.5	S	0.25	S	0.06	S	0.25	S	2	S	2	R	0.06	S	0.015	S	0.5	S	0.06	S	0.06	S	0.25	S	nonMDR
0.025	S	0.06	S	1	S	0.25	S	0.06	S	0.25	S	1	S	1	S	<=0.015	S	0.03	S	0.25	S	0.06	S	0.06	S	0.12	S	S
0.05	S	0.5	R	2	R	0.5	R	0.25	S	<=0.25	S	<=1	S	2	R	0.125	S	0.06	R	1	R	0.125	S	<=0.06	S	0.5	S	RR
1.6	R	0.06	S	4	R	4	R	2	R	0.25	S	1	S	2	R	<=0.015	S	0.015	S	0.25	S	0.06	S	0.25	R	0.12	S	nonMDR
0.05	S	0.125	S	1	S	0.5	R	0.06	S	0.5	S	2	S	1	S	0.06	S	0.015	S	0.5	S	0.06	S	0.06	S	0.25	S	nonMDR
0.025	S	0.06	S	2	R	1	R	0.25	S	0.25	S	2	S	1	S	0.06	S	0.03	S	0.25	S	0.06	S	0.06	S	0.12	S	nonMDR
0.05	S	0.06	S	1	S	0.5	R	0.06	S	0.25	S	2	S	1	S	0.06	S	0.015	S	0.5	S	0.125	S	0.06	S	0.25	S	nonMDR
0.05	S	0.125	S	1	S	0.5	R	0.125	S	0.25	S	2	S	1	S	0.125	S	0.03	S	0.5	S	0.125	S	0.06	S	0.5	S	nonMDR
0.05	S	0.125	S	1	S	0.25	S	0.125	S	0.25	S	2	S	1	S	0.06	S	0.03	S	0.5	S	0.06	S	0.06	S	0.25	S	S
1.6	R	>4	R	4	R	1	R	0.25	S	0.25	S	1	S	2	R	<=0.015	S	0.015	S	0.25	S	0.06	S	>2	R	0.5	S	preXDR
>1.6	R	0.125	S	4	R	0.25	S	0.06	S	0.25	S	1	S	1	S	0.06	S	0.03	S	0.5	S	0.06	S	0.06	S	0.25	S	nonMDR
>1.6	R	>4	R	>8	R	8	R	2	R	>8	R	>16	R	4	R	<=0.015	S	0.015	S	0.5	S	0.06	S	>2	R	0.25	S	XDR
0.05	S	0.125	S	1	S	0.5	R	0.125	S	0.25	S	2	S	1	S	0.06	S	0.015	S	1	R	0.125	S	0.06	S	0.25	S	nonMDR
0.05	S	0.125	S	2	R	0.25	S	0.125	S	0.25	S	2	S	1	S	0.06	S	0.03	S	0.5	S	0.25	R	0.06	S	>4	R	nonMDR
1.6	R	4	R	2	R	0.5	R	0.25	S	0.5	S	4	R	0.5	S	0.06	S	0.03	S	0.5	S	0.25	R	2	R	0.12	S	XDR
0.05	S	0.125	S	2	R	0.5	R	0.125	S	0.25	S	2	S	1	S	0.06	S	0.03	S	1	R	0.25	R	0.06	S	0.5	S	nonMDR
0.8	R	>4	R	8	R	0.5	R	0.125	S	0.25	S	1	S	0.5	S	0.03	S	0.015	S	0.125	S	0.06	S	>2	R	0.12	S	preXDR
1.6	R	>4	R	>8	R	8	R	2	R	>8	R	>16	R	0.25	S	0.03	S	0.03	S	0.25	S	0.06	S	>2	R	0.12	S	XDR
0.05	S	0.125	S	1	S	0.5	R	0.5	R	0.25	S	2	S	1	S	0.06	S	0.015	S	0.5	S	0.125	S	0.06	S	1	S	nonMDR
1.6	R	>4	R	0.5	S	2	R	0.25	S	0.25	S	1	S	0.5	S	0.03	S	0.015	S	0.125	S	0.06	S	>2	R	0.12	S	preXDR
1.6	R	0.06	S	1	S	0.25	S	0.125	S	0.25	S	2	S	2	R	0.03	S	0.015	S	0.5	S	0.06	S	0.06	S	0.25	S	nonMDR
>1.6	R	>4	R	8	R	4	R	1	R	0.5	S	8	R	8	R	0.06	S	0.015	S	0.5	S	0.125	S	1	R	0.12	S	XDR
0.05	S	0.06	S	2	R	0.5	R	0.125	S	0.25	S	2	S	2	R	0.125	S	0.03	S	1	R	0.125	S	0.06	S	1	S	nonMDR
>1.6	R	>4	R	4	R	8	R	4	R	0.25	S	2	S	1	S	0.06	S	0.015	S	0.5	S	0.125	S	>2	R	0.5	S	preXDR
0.8	R	>4	R	4	R	0.12	S	2	R	0.25	S	1	S	0.25	S	<=0.015	S	1	R	0.03	S	0.06	S	>2	R	0.12	S	preXDR
1.6	R	4	R	8	R	8	R	2	R	0.25	S	1	S	8	R	0.03	S	0.015	S	0.5	S	0.125	S	2	R	0.5	S	preXDR
0.05	S	0.06	S	1	S	0.5	R	0.06	S	0.25	S	2	S	1	S	0.06	S	0.015	S	0.5	S	0.06	S	0.06	S	0.25	S	nonMDR
0.05	S	0.06	S	1	S	0.25	S	0.125	S	0.25	S	2	S	1	S	0.03	S	0.015	S	0.5	S	0.06	S	0.06	S	0.25	S	S
0.05	S	0.125	S	1	S	0.25	S	0.125	S	0.25	S	2	S	1	S	0.06	S	0.03	S	0.5	S	0.125	S	0.06	S	0.5	S	S
0.025	S	0.125	S	2	R	0.5	R	0.125	S	0.25	S	2	S	1	S	0.03	S	0.03	S	0.5	S	0.125	S	0.06	S	0.5	S	nonMDR
0.025	S	0.06	S	1	S	0.5	R	0.125	S	0.25	S	2	S	1	S	0.06	S	0.015	S	0.5	S	0.06	S	0.06	S	1	S	nonMDR
0.05	S	0.125	S	1	S	0.25	S	0.06	S	0.25	S	1	S	0.5	S	0.06	S	0.015	S	0.25	S	0.06	S	0.06	S	0.12	S	S
0.05	S	0.125	S	1	S	0.5	R	0.25	S	0.25	S	2	S	0.5	S	<=0.015	S	0.015	S	0.5	S	0.125	S	0.06	S	0.25	S	nonMDR
0.05	S	0.125	S	1	S	0.5	R	0.125	S	0.5	S	2	S	0.5	S	0.06	S	0.06	R	0.5	S	0.125	S	0.06	S	1	S	nonMDR
0.05	S	0.125	S	1	S	0.25	S	0.06	S	0.25	S	1	S	0.5	S	0.06	S	0.015	S	0.25	S	0.06	S	0.06	S	0.12	S	S
0.05	S	0.125	S	1	S	0.25	S	0.125	S	0.25	S	2	S	1	S	0.06	S	0.03	S	0.5	S	0.125	S	0.06	S	0.25	S	S
0.05	S	0.125	S	2	R	1	R	0.125	S	0.5	S	2	S	1	S	0.06	S	0.06	R	0.5	S	0.25	R	0.06	S	1	S	nonMDR
0.05	S	0.125	S	1	S	0.5	R	0.125	S	0.5	S	2	S	1	S	0.06	S	0.015	S	0.5	S	0.25	R	0.06	S	0.5	S	nonMDR
0.05	S	0.125	S	2	R	4	R	1	R	0.5	S	2	S	1	S	0.06	S	0.06	R	1	R	0.125	S	0.06	S	4	R	nonMDR
0.05	S	0.125	S	1	S	0.5	R	0.125	S	0.25	S	2	S	1	S	0.06	S	0.03	S	0.5	S	0.125	S	0.06	S	0.5	S	nonMDR
0.025	S	0.125	S	2	R	0.5	R	0.125	S	0.25	S	1	S	0.5	S	<=0.015	S	0.12	R	0.5	S	0.06	S	0.06	S	1	S	nonMDR
0.025	S	0.06	S	1	S	0.25	S	0.25	S	0.25	S	1	S	1	S	0.06	S	0.015	S	0.5	S	0.06	S	0.06	S	0.25	S	S
0.4	R	>4	R	0.5	S	0.25	S	0.06	S	0.25	S	1	S	0.5	S	<=0.015	S	0.015	S	0.125	S	0.06	S	1	R	0.25	S	MDR
<=0.025	S	0.25	R	2	R	1	R	0.25	S	0.5	S	4	R	2	R	0.125	S	0.12	R	0.5	S	0.125	S	<=0.06	S	1	S	RR
1.6	R	0.125	S	1	S	0.5	R	0.125	S	0.25	S	2	S	1	S	0.06	S	0.03	S	0.5	S	0.125	S	0.06	S	0.5	S	nonMDR
0.05	S	0.06	S	2	R	0.25	S	0.06	S	0.25	S	2	S	1	S	0.03	S	0.06	R	0.5	S	0.06	S	0.06	S	1	S	nonMDR
0.025	S	0.125	S	2	R	0.5	R	0.125	S	0.25	S	4	R	0.5	S	<=0.015	S	0.06	R	1	R	0.125	S	0.06	S	1	S	nonMDR
0.025	S	0.06	S	1	S	0.25	S	0.06	S	0.25	S	1	S	0.5	S	<=0.015	S	0.015	S	0.25	S	0.06	S	0.06	S	0.12	S	S
0.025	S	0.06	S	2	R	0.5	R	0.06	S	0.25	S	1	S	1	S	<=0.015	S	0.03	S	0.25	S	0.06	S	0.06	S	0.25	S	nonMDR
1.6	R	>4	R	8	R	0.5	R	0.06	S	0.25	S	1	S	1	S	0.03	S	0.03	S	0.5	S	0.06	S	1	R	0.5	S	preXDR
0.05	S	0.125	S	1	S	0.5	R	0.25	S	0.25	S	2	S	1	S	0.125	S	0.06	R	0.5	S	0.06	S	0.06	S	0.25	S	nonMDR
0.025	S	0.06	S	1	S	2	R	1	R	0.25	S	1	S	0.5	S	<=0.015	S	0.015	S	0.25	S	0.06	S	0.06	S	0.12	S	nonMDR
0.05	S	0.06	S	4	R	0.5	R	0.06	S	0.25	S	1	S	1	S	0.06	S	0.03	S	0.25	S	0.06	S	0.06	S	0.5	S	nonMDR
>1.6	R	>4	R	2	R	0.5	R	0.125	S	0.25	S	2	S	1	S	0.03	S	0.015	S	0.5	S	0.06	S	1	R	0.5	S	preXDR
0.025	S	0.125	S	2	R	1	R	0.25	S	0.5	S	2	S	0.5	S	0.06	S	0.06	R	0.5	S	0.25	R	0.06	S	0.5	S	nonMDR
0.2	R	0.5	R	8	R	1	R	0.5	R	>8	R	>16	R	1	S	0.03	S	0.03	S	0.125	S	0.06	S	0.125	S	0.25	S	XDR
0.025	S	0.06	S	1	S	0.25	S	0.06	S	0.25	S	1	S	0.25	S	<=0.015	S	0.015	S	0.06	S	0.06	S	0.06	S	0.12	S	S
0.025	S	0.06	S	2	R	0.25	S	0.06	S	0.25	S	1	S	0.5	S	<=0.015	S	0.015	S	0.03	S	0.06	S	0.06	S	0.25	S	NA
0.05	S	2	R	0.06	S	0.12	S	0.06	S	0.25	S	1	S	0.25	S	<=0.015	S	0.015	S	0.06	S	0.06	S	0.125	S	0.12	S	RR
1.6	R	4	R	4	R	4	R	1	R	0.25	S	1	S	0.25	S	<=0.015	S	0.015	S	0.25	S	0.06	S	2	R	0.12	S	preXDR
>1.6	R	>4	R	4	R	0.5	R	0.125	S	0.25	S	2	S	1	S	0.06	S	0.03	S	0.5	S	0.125	S	1	R	0.5	S	preXDR
0.025	S	0.06	S	2	R	0.5	R	0.25	S	0.25	S	1	S	1	S	<=0.015	S	0.06	R	0.5	S	0.06	S	0.06	S	0.25	S	nonMDR
0.025	S	0.125	S	2	R	0.25	S	0.125	S	0.25	S	1	S	0.5	S	0.06	S	0.03	S	1	R	0.06	S	0.06	S	0.5	S	nonMDR
>1.6	R	>4	R	4	R	1	R	0.125	S	0.25	S	1	S	1	S	0.03	S	0.03	S	0.5	S	0.06	S	>2	R	1	S	preXDR
0.05	S	0.06	S	1	S	0.5	R	0.125	S	0.25	S	1	S	0.5	S	0.06	S	0.015	S	0.25	S	0.06	S	0.06	S	0.25	S	nonMDR
0.025	S	0.06	S	0.5	S	0.25	S	0.06	S	0.25	S	1	S	0.5	S	<=0.015	S	0.015	S	0.25	S	0.06	S	0.06	S	0.25	S	S
>1.6	R	>4	R	2	R	4	R	1	R	0.25	S	1	S	4	R	0.03	S	0.015	S	0.25	S	0.125	S	>2	R	0.12	S	preXDR
0.025	S	0.06	S	2	R	0.5	R	0.06	S	0.25	S	1	S	1	S	<=0.015	S	0.015	S	0.25	S	0.06	S	0.06	S	0.25	S	nonMDR
0.025	S	0.06	S	0.25	S	0.25	S	0.06	S	0.25	S	1	S	0.5	S	0.03	S	0.015	S	0.25	S	0.06	S	0.06	S	0.12	S	S
0.05	S	0.06	S	1	S	0.25	S	0.06	S	0.25	S	1	S	0.5	S	0.03	S	0.015	S	0.25	S	0.06	S	0.06	S	0.12	S	S
1.6	R	>4	R	>8	R	0.5	R	0.125	S	0.25	S	1	S	1	S	<=0.015	S	0.03	S	0.125	S	0.06	S	2	R	0.25	S	preXDR
0.05	S	0.06	S	2	R	0.5	R	0.125	S	0.25	S	1	S	1	S	0.03	S	0.03	S	0.5	S	0.06	S	0.06	S	0.5	S	nonMDR
1.6	R	>4	R	0.5	S	0.25	S	0.06	S	0.25	S	1	S	2	R	<=0.015	S	0.015	S	0.25	S	0.06	S	2	R	0.12	S	MDR
0.025	S	0.06	S	2	R	0.5	R	0.06	S	0.25	S	1	S	1	S	0.06	S	0.015	S	0.5	S	0.06	S	0.06	S	0.25	S	nonMDR
0.8	R	>4	R	4	R	0.25	S	0.06	S	0.25	S	1	S	1	S	<=0.015	S	0.015	S	0.125	S	0.06	S	>2	R	0.12	S	MDR
1.6	R	0.06	S	0.25	S	0.25	S	0.06	S	0.25	S	1	S	0.5	S	<=0.015	S	0.015	S	0.125	S	0.06	S	0.06	S	0.12	S	nonMDR
0.05	S	0.06	S	2	R	0.5	R	0.25	S	0.25	S	1	S	1	S	0.03	S	0.06	R	0.5	S	0.06	S	0.06	S	0.5	S	nonMDR
0.05	S	0.06	S	2	R	0.5	R	0.125	S	0.25	S	1	S	1	S	0.03	S	0.06	R	0.5	S	0.06	S	0.06	S	0.25	S	nonMDR
0.025	S	0.06	S	2	R	0.5	R	0.06	S	0.25	S	1	S	0.25	S	0.03	S	0.03	S	0.25	S	0.06	S	0.06	S	0.25	S	nonMDR
1.6	R	>4	R	8	R	4	R	2	R	0.25	S	1	S	2	R	0.06	S	0.015	S	0.125	S	0.06	S	>2	R	0.12	S	preXDR
>1.6	R	>4	R	4	R	1	R	0.5	R	0.25	S	1	S	2	R	<=0.015	S	0.015	S	0.25	S	0.06	S	1	R	0.12	S	preXDR
0.025	S	0.06	S	0.5	S	0.25	S	0.06	S	0.25	S	1	S	1	S	0.06	S	0.015	S	0.25	S	0.06	S	0.06	S	0.12	S	S
0.05	S	0.06	S	2	R	0.5	R	0.06	S	0.25	S	1	S	0.5	S	0.06	S	0.03	S	0.5	S	0.06	S	0.06	S	0.25	S	nonMDR
0.025	S	0.06	S	0.5	S	0.12	S	0.06	S	0.25	S	1	S	0.25	S	<=0.015	S	0.015	S	0.125	S	0.06	S	0.06	S	0.12	S	S
0.05	S	0.125	S	1	S	0.25	S	0.06	S	0.25	S	1	S	0.25	S	<=0.015	S	0.015	S	0.125	S	0.06	S	0.06	S	0.12	S	S
0.025	S	0.125	S	1	S	0.25	S	0.06	S	0.25	S	1	S	0.5	S	0.03	S	0.015	S	0.125	S	0.06	S	0.06	S	0.12	S	S
0.05	S	0.25	R	2	R	1	R	0.25	S	0.5	S	2	S	1	S	0.06	S	0.06	R	0.5	S	0.125	S	<=0.06	S	0.5	S	RR
0.05	S	0.06	S	0.5	S	0.25	S	0.06	S	0.25	S	1	S	0.5	S	0.03	S	0.015	S	0.25	S	0.06	S	0.06	S	0.12	S	S
0.05	S	0.06	S	2	R	0.5	R	0.06	S	0.25	S	1	S	4	R	0.06	S	0.015	S	0.5	S	0.06	S	0.06	S	0.5	S	nonMDR
0.025	S	>4	R	0.5	S	0.25	S	0.06	S	0.25	S	1	S	0.5	S	0.03	S	0.015	S	0.25	S	0.06	S	>2	R	0.12	S	RR
0.025	S	0.06	S	1	S	0.5	R	0.06	S	0.25	S	1	S	0.5	S	0.06	S	0.015	S	0.5	S	0.06	S	0.06	S	0.5	S	nonMDR
1.6	R	>4	R	8	R	4	R	1	R	0.25	S	1	S	1	S	0.03	S	0.03	S	0.25	S	0.06	S	>2	R	0.5	S	preXDR
>1.6	R	>4	R	4	R	0.5	R	0.06	S	0.25	S	1	S	2	R	<=0.015	S	0.015	S	0.5	S	0.06	S	>2	R	0.5	S	preXDR
0.025	S	0.06	S	1	S	0.5	R	0.125	S	0.25	S	2	S	0.5	S	0.03	S	0.03	S	0.25	S	0.06	S	0.06	S	1	S	nonMDR
0.05	S	0.06	S	1	S	0.5	R	0.125	S	0.25	S	2	S	0.25	S	0.06	S	0.03	S	0.5	S	0.125	S	0.06	S	0.25	S	nonMDR
>1.6	R	>4	R	4	R	0.5	R	0.125	S	0.25	S	1	S	1	S	0.03	S	0.015	S	0.5	S	0.06	S	>2	R	0.25	S	preXDR
0.05	S	0.125	S	1	S	0.25	S	0.06	S	0.25	S	2	S	0.5	S	0.125	S	0.03	S	0.5	S	0.125	S	0.06	S	0.5	S	S
<=0.025	S	0.125	S	<=0.125	S	<=0.125	S	<=0.06	S	<=0.25	S	<=1	S	<=0.25	S	<=0.015	S	0.015	S	0.06	S	0.06	S	0.125	S	<=0.125	S	S
>1.6	R	>4	R	2	R	4	R	2	R	0.25	S	1	S	2	R	<=0.015	S	0.015	S	0.25	S	0.06	S	1	R	0.12	S	preXDR
1.6	R	1	R	2	R	0.5	R	0.125	S	0.25	S	1	S	0.5	S	<=0.015	S	0.03	S	0.5	S	0.06	S	0.06	S	0.25	S	preXDR
0.05	S	0.125	S	2	R	0.5	R	0.25	S	0.5	S	2	S	0.5	S	0.125	S	0.12	R	1	R	0.5	R	0.06	S	>4	R	nonMDR
1.6	R	>4	R	>8	R	8	R	1	R	0.25	S	1	S	0.5	S	0.03	S	0.06	R	0.5	S	0.125	S	>2	R	>4	R	preXDR
0.05	S	0.125	S	1	S	0.5	R	0.125	S	0.5	S	2	S	1	S	0.06	S	0.06	R	0.5	S	0.06	S	0.06	S	1	S	nonMDR
0.05	S	0.06	S	1	S	0.5	R	0.125	S	0.25	S	2	S	0.5	S	0.06	S	0.06	R	0.5	S	0.25	R	0.06	S	0.25	S	nonMDR
1.6	R	>4	R	8	R	2	R	2	R	<=0.25	S	2	S	0.5	S	0.06	S	0.06	R	0.5	S	0.125	S	>2	R	2	S	preXDR
0.025	S	0.125	S	1	S	0.5	R	0.25	S	0.25	S	1	S	1	S	<=0.015	S	0.03	S	0.5	S	0.06	S	0.06	S	0.12	S	nonMDR
0.05	S	0.125	S	2	R	0.5	R	0.25	S	0.5	S	4	R	0.5	S	0.125	S	0.12	R	1	R	1	R	0.06	S	>4	R	nonMDR
0.05	S	0.06	S	1	S	0.25	S	0.06	S	0.25	S	1	S	0.5	S	0.06	S	0.03	S	0.5	S	0.06	S	0.06	S	0.5	S	S
0.05	S	0.06	S	2	R	0.5	R	0.125	S	0.25	S	4	R	0.5	S	0.06	S	0.06	R	0.5	S	0.125	S	0.06	S	1	S	nonMDR
0.025	S	0.125	S	2	R	0.5	R	0.125	S	0.25	S	1	S	0.5	S	0.125	S	0.06	R	0.5	S	0.125	S	0.06	S	2	S	nonMDR
0.05	S	0.125	S	2	R	0.5	R	0.125	S	0.25	S	2	S	0.5	S	0.125	S	0.03	S	0.5	S	0.06	S	0.06	S	0.25	S	nonMDR
0.2	R	0.125	S	2	R	0.5	R	0.125	S	<=0.25	S	2	S	1	S	0.125	S	0.12	R	0.5	S	0.06	S	<=0.06	S	1	S	nonMDR
0.025	S	0.125	S	1	S	0.5	R	0.125	S	0.25	S	2	S	0.5	S	0.125	S	0.06	R	0.5	S	0.06	S	0.06	S	1	S	nonMDR
0.025	S	0.06	S	1	S	0.5	R	0.125	S	0.25	S	2	S	0.5	S	0.06	S	0.03	S	0.5	S	0.125	S	0.06	S	0.25	S	nonMDR
0.05	S	0.125	S	1	S	0.5	R	0.125	S	0.5	S	4	R	0.5	S	0.125	S	0.06	R	0.5	S	0.25	R	0.06	S	0.5	S	nonMDR
0.1	R	>4	R	4	R	1	R	0.25	S	1	R	<=1	S	2	R	0.125	S	0.5	R	1	R	1	R	1	R	1	S	XDR
>1.6	R	2	R	8	R	4	R	1	R	0.25	S	1	S	2	R	0.06	S	0.015	S	0.5	S	0.06	S	0.06	S	2	S	preXDR
0.05	S	0.125	S	0.25	S	0.25	S	<=0.06	S	<=0.25	S	<=1	S	0.5	S	<=0.015	S	0.03	S	0.06	S	0.06	S	<=0.06	S	<=0.125	S	S
0.025	S	0.125	S	2	R	0.5	R	0.125	S	0.25	S	2	S	0.5	S	0.06	S	0.25	R	0.5	S	0.5	R	0.06	S	2	S	nonMDR
>1.6	R	>4	R	8	R	8	R	2	R	0.25	S	2	S	8	R	0.03	S	0.06	R	0.5	S	0.06	S	>2	R	0.5	S	preXDR
0.025	S	0.06	S	0.5	S	0.5	R	0.125	S	0.25	S	1	S	0.5	S	0.03	S	0.015	S	0.5	S	0.06	S	0.06	S	0.25	S	nonMDR
1.6	R	>4	R	4	R	0.25	S	0.125	S	<=0.25	S	<=1	S	0.5	S	<=0.015	S	0.015	S	0.5	S	0.06	S	>2	R	0.25	S	MDR
0.05	S	0.125	S	2	R	0.5	R	0.125	S	0.25	S	1	S	0.5	S	0.125	S	0.03	S	1	R	0.06	S	0.06	S	1	S	nonMDR
0.05	S	0.06	S	2	R	0.5	R	0.125	S	0.25	S	2	S	0.5	S	0.06	S	0.06	R	0.5	S	0.125	S	0.06	S	1	S	nonMDR
0.05	S	0.06	S	2	R	0.25	S	0.06	S	0.25	S	1	S	0.5	S	0.03	S	0.03	S	0.5	S	0.06	S	0.06	S	1	S	NA
0.05	S	<=0.06	S	0.25	S	<=0.125	S	<=0.06	S	<=0.25	S	<=1	S	1	S	<=0.015	S	0.015	S	0.06	S	0.06	S	<=0.06	S	1	S	S
0.05	S	0.125	S	1	S	0.5	R	0.125	S	0.25	S	2	S	0.5	S	0.125	S	0.06	R	1	R	0.5	R	0.06	S	2	S	nonMDR
0.025	S	0.125	S	2	R	0.5	R	0.125	S	0.25	S	2	S	0.5	S	0.06	S	0.06	R	0.5	S	0.25	R	0.06	S	1	S	nonMDR
>1.6	R	>4	R	8	R	>8	R	>4	R	0.25	S	1	S	>8	R	0.125	S	1	R	>2	R	0.125	S	>2	R	>4	R	preXDR
1.6	R	>4	R	4	R	8	R	2	R	0.25	S	1	S	0.5	S	0.5	R	0.06	R	0.5	S	0.25	R	>2	R	0.25	S	preXDR
0.025	S	0.125	S	2	R	0.5	R	0.125	S	0.25	S	2	S	0.5	S	0.06	S	0.06	R	1	R	0.25	R	0.06	S	2	S	nonMDR
0.025	S	0.06	S	0.5	S	0.5	R	0.06	S	0.25	S	1	S	1	S	0.06	S	0.015	S	0.5	S	0.06	S	0.06	S	0.5	S	nonMDR
>1.6	R	0.06	S	2	R	0.5	R	0.125	S	0.5	S	2	S	0.5	S	0.125	S	0.12	R	1	R	0.5	R	0.06	S	2	S	nonMDR
>1.6	R	0.5	R	2	R	1	R	0.25	S	<=0.25	S	<=1	S	0.5	S	0.06	S	0.06	R	0.5	S	0.125	S	0.125	S	>4	R	preXDR
<=0.025	S	<=0.06	S	2	R	0.5	R	0.125	S	<=0.25	S	<=1	S	<=0.25	S	0.03	S	0.12	R	0.25	S	0.125	S	<=0.06	S	1	S	nonMDR
>1.6	R	>4	R	4	R	4	R	1	R	<=0.25	S	<=1	S	4	R	<=0.015	S	0.015	S	0.125	S	0.06	S	0.5	R	<=0.125	S	preXDR
1.6	R	0.5	R	8	R	0.5	R	0.125	S	<=0.25	S	<=1	S	1	S	0.03	S	0.06	R	0.125	S	0.06	S	1	R	2	S	preXDR
0.1	R	0.25	R	4	R	0.5	R	0.5	R	<=0.25	S	2	S	1	S	0.03	S	0.25	R	1	R	0.06	S	<=0.06	S	0.5	S	preXDR
<=0.025	S	<=0.06	S	2	R	0.25	S	<=0.06	S	<=0.25	S	<=1	S	0.5	S	<=0.015	S	0.015	S	0.25	S	0.06	S	<=0.06	S	1	S	NA
0.05	S	<=0.06	S	2	R	0.5	R	0.125	S	<=0.25	S	<=1	S	1	S	0.06	S	0.06	R	0.25	S	0.06	S	<=0.06	S	0.25	S	nonMDR
<=0.025	S	<=0.06	S	2	R	0.5	R	0.125	S	<=0.25	S	<=1	S	0.5	S	0.03	S	0.12	R	0.5	S	0.06	S	<=0.06	S	2	S	nonMDR
0.8	R	>4	R	4	R	0.25	S	<=0.06	S	<=0.25	S	<=1	S	<=0.25	S	<=0.015	S	0.015	S	0.25	S	0.06	S	2	R	2	S	MDR
<=0.025	S	<=0.06	S	2	R	0.5	R	0.125	S	<=0.25	S	<=1	S	0.5	S	<=0.015	S	0.12	R	0.5	S	0.25	R	<=0.06	S	1	S	nonMDR
<=0.025	S	<=0.06	S	0.25	S	0.25	S	0.125	S	<=0.25	S	<=1	S	<=0.25	S	<=0.015	S	0.015	S	0.06	S	0.06	S	<=0.06	S	<=0.125	S	S
>1.6	R	>4	R	8	R	8	R	4	R	>8	R	>16	R	4	R	0.06	S	0.015	S	2	R	0.25	R	>2	R	1	S	XDR
1.6	R	>4	R	>8	R	4	R	2	R	<=0.25	S	<=1	S	0.5	S	0.03	S	0.03	S	0.5	S	0.125	S	1	R	0.25	S	preXDR
<=0.025	S	<=0.06	S	4	R	0.5	R	0.125	S	2	R	<=1	S	0.5	S	<=0.015	S	0.03	S	0.5	S	0.06	S	<=0.06	S	0.25	S	nonMDR
1.6	R	4	R	8	R	8	R	2	R	<=0.25	S	<=1	S	2	R	0.03	S	0.06	R	0.5	S	0.06	S	0.125	S	<=0.125	S	preXDR
1.6	R	>4	R	8	R	8	R	4	R	<=0.25	S	4	R	8	R	0.03	S	0.015	S	0.5	S	0.06	S	>2	R	>4	R	XDR
<=0.025	S	<=0.06	S	1	S	0.25	S	<=0.06	S	<=0.25	S	<=1	S	0.5	S	<=0.015	S	0.015	S	0.06	S	0.06	S	<=0.06	S	<=0.125	S	S
<=0.025	S	<=0.06	S	0.5	S	0.25	S	0.125	S	<=0.25	S	<=1	S	0.5	S	<=0.015	S	0.03	S	0.06	S	0.06	S	<=0.06	S	<=0.125	S	S
0.05	S	<=0.06	S	4	R	0.5	R	0.125	S	<=0.25	S	<=1	S	0.5	S	0.06	S	0.06	R	0.5	S	0.125	S	<=0.06	S	1	S	nonMDR
0.05	S	<=0.06	S	2	R	0.5	R	<=0.06	S	<=0.25	S	<=1	S	1	S	0.06	S	0.12	R	1	R	0.25	R	<=0.06	S	2	S	nonMDR
0.05	S	0.125	S	0.25	S	0.25	S	<=0.06	S	<=0.25	S	<=1	S	1	S	<=0.015	S	0.015	S	0.06	S	0.06	S	<=0.06	S	<=0.125	S	S
1.6	R	>4	R	8	R	<=0.125	S	<=0.06	S	<=0.25	S	<=1	S	0.5	S	<=0.015	S	0.015	S	0.5	S	0.06	S	>2	R	0.5	S	MDR
0.05	S	0.125	S	2	R	0.5	R	0.125	S	<=0.25	S	<=1	S	0.5	S	0.03	S	0.06	R	0.5	S	0.125	S	<=0.06	S	1	S	nonMDR
<=0.025	S	<=0.06	S	0.5	S	0.5	R	<=0.06	S	<=0.25	S	<=1	S	0.5	S	<=0.015	S	0.015	S	0.125	S	0.06	S	<=0.06	S	<=0.125	S	nonMDR
0.05	S	<=0.06	S	2	R	0.5	R	<=0.06	S	<=0.25	S	2	S	0.5	S	0.125	S	0.06	R	0.5	S	0.25	R	<=0.06	S	0.5	S	nonMDR
0.2	R	1	R	2	R	0.5	R	0.25	S	0.5	S	2	S	4	R	0.03	S	0.03	S	1	R	0.125	S	<=0.06	S	0.5	S	preXDR
<=0.025	S	0.125	S	1	S	0.5	R	0.25	S	<=0.25	S	<=1	S	1	S	<=0.015	S	0.06	R	0.5	S	0.125	S	<=0.06	S	<=0.125	S	nonMDR
<=0.025	S	<=0.06	S	1	S	0.25	S	<=0.06	S	<=0.25	S	<=1	S	0.5	S	<=0.015	S	0.015	S	0.06	S	0.06	S	<=0.06	S	<=0.125	S	S
0.05	S	<=0.06	S	2	R	0.5	R	0.125	S	<=0.25	S	<=1	S	0.5	S	0.06	S	0.06	R	0.5	S	0.125	S	<=0.06	S	1	S	nonMDR
0.05	S	0.125	S	4	R	4	R	2	R	<=0.25	S	2	S	0.5	S	0.06	S	0.06	R	0.5	S	0.125	S	<=0.06	S	1	S	nonMDR
>1.6	R	>4	R	>8	R	>8	R	>4	R	>8	R	>16	R	4	R	0.125	S	1	R	>2	R	0.25	R	2	R	>4	R	XDR
<=0.025	S	0.125	S	1	S	0.5	R	0.125	S	<=0.25	S	2	S	0.5	S	0.03	S	0.03	S	0.125	S	0.06	S	<=0.06	S	0.25	S	nonMDR
0.05	S	0.125	S	2	R	0.5	R	0.125	S	<=0.25	S	<=1	S	1	S	0.03	S	0.12	R	0.5	S	0.06	S	<=0.06	S	1	S	nonMDR
<=0.025	S	<=0.06	S	2	R	0.5	R	0.125	S	<=0.25	S	<=1	S	0.5	S	<=0.015	S	0.03	S	0.125	S	0.06	S	<=0.06	S	0.5	S	nonMDR
<=0.025	S	<=0.06	S	2	R	0.5	R	0.125	S	<=0.25	S	<=1	S	0.5	S	0.03	S	0.03	S	0.125	S	0.06	S	<=0.06	S	<=0.125	S	nonMDR
<=0.025	S	<=0.06	S	2	R	0.5	R	<=0.06	S	<=0.25	S	<=1	S	0.5	S	<=0.015	S	0.03	S	0.25	S	0.06	S	<=0.06	S	<=0.125	S	nonMDR
>1.6	R	>4	R	4	R	8	R	>4	R	<=0.25	S	<=1	S	4	R	0.03	S	0.015	S	0.25	S	0.06	S	>2	R	0.25	S	preXDR
0.05	S	0.125	S	2	R	1	R	0.125	S	<=0.25	S	2	S	1	S	0.06	S	0.25	R	0.5	S	0.06	S	<=0.06	S	1	S	nonMDR
<=0.025	S	<=0.06	S	1	S	0.25	S	<=0.06	S	<=0.25	S	<=1	S	<=0.25	S	<=0.015	S	0.015	S	0.125	S	0.06	S	<=0.06	S	0.5	S	S
0.05	S	0.125	S	2	R	0.5	R	0.125	S	<=0.25	S	2	S	0.5	S	0.06	S	0.06	R	0.5	S	0.125	S	<=0.06	S	0.5	S	nonMDR
0.05	S	0.125	S	1	S	0.5	R	0.5	R	<=0.25	S	<=1	S	1	S	0.03	S	0.06	R	0.5	S	0.25	R	<=0.06	S	1	S	nonMDR
<=0.025	S	<=0.06	S	1	S	0.5	R	<=0.06	S	<=0.25	S	4	R	0.5	S	<=0.015	S	0.03	S	0.5	S	0.06	S	<=0.06	S	<=0.125	S	nonMDR
<=0.025	S	<=0.06	S	0.5	S	0.25	S	<=0.06	S	<=0.25	S	<=1	S	0.5	S	0.06	S	0.12	R	0.125	S	0.06	S	<=0.06	S	<=0.125	S	nonMDR
>1.6	R	>4	R	>8	R	4	R	>4	R	>8	R	>16	R	>8	R	0.125	S	0.06	R	0.125	S	0.125	S	>2	R	>4	R	XDR
0.05	S	<=0.06	S	2	R	0.5	R	0.125	S	<=0.25	S	<=1	S	0.5	S	0.03	S	0.06	R	0.5	S	0.06	S	<=0.06	S	2	S	nonMDR
0.05	S	<=0.06	S	1	S	0.25	S	<=0.06	S	<=0.25	S	<=1	S	0.5	S	<=0.015	S	0.03	S	0.25	S	0.06	S	<=0.06	S	<=0.125	S	S
0.05	S	<=0.06	S	2	R	0.5	R	0.125	S	<=0.25	S	2	S	1	S	0.06	S	0.03	S	0.5	S	0.125	S	<=0.06	S	0.25	S	nonMDR
1.6	R	>4	R	8	R	0.5	R	<=0.06	S	<=0.25	S	<=1	S	1	S	<=0.015	S	0.015	S	0.25	S	0.06	S	>2	R	0.5	S	preXDR
1.6	R	>4	R	4	R	0.25	S	<=0.06	S	<=0.25	S	<=1	S	0.5	S	0.03	S	0.015	S	0.25	S	0.06	S	2	R	<=0.125	S	MDR
0.05	S	0.125	S	4	R	1	R	0.25	S	<=0.25	S	2	S	1	S	0.06	S	0.25	R	1	R	0.06	S	<=0.06	S	2	S	nonMDR
<=0.025	S	<=0.06	S	1	S	0.5	R	0.125	S	<=0.25	S	<=1	S	1	S	0.06	S	0.03	S	0.5	S	0.06	S	<=0.06	S	0.25	S	nonMDR
0.2	R	0.5	R	1	S	0.5	R	0.125	S	<=0.25	S	<=1	S	2	R	<=0.015	S	0.015	S	0.06	S	0.06	S	1	R	0.25	S	preXDR
0.05	S	<=0.06	S	2	R	0.25	S	<=0.06	S	<=0.25	S	<=1	S	1	S	0.06	S	0.06	R	0.5	S	0.125	S	<=0.06	S	<=0.125	S	nonMDR
>1.6	R	1	R	8	R	1	R	0.5	R	<=0.25	S	2	S	1	S	0.125	S	0.06	R	1	R	0.25	R	0.5	R	>4	R	preXDR
<=0.025	S	<=0.06	S	1	S	0.5	R	0.125	S	<=0.25	S	2	S	0.5	S	0.06	S	0.06	R	0.25	S	0.06	S	<=0.06	S	1	S	nonMDR
0.1	R	<=0.06	S	2	R	1	R	0.125	S	0.5	S	2	S	2	R	0.125	S	0.06	R	0.5	S	0.125	S	<=0.06	S	2	S	nonMDR
0.4	R	4	R	4	R	0.25	S	<=0.06	S	<=0.25	S	<=1	S	8	R	0.03	S	0.06	R	0.125	S	0.06	S	1	R	0.5	S	MDR
<=0.025	S	<=0.06	S	2	R	0.25	S	<=0.06	S	<=0.25	S	<=1	S	1	S	0.03	S	0.015	S	0.25	S	0.06	S	<=0.06	S	0.25	S	NA
0.05	S	0.125	S	2	R	0.5	R	0.125	S	<=0.25	S	2	S	1	S	0.06	S	0.06	R	0.5	S	0.06	S	<=0.06	S	0.5	S	nonMDR
0.05	S	<=0.06	S	1	S	0.25	S	<=0.06	S	<=0.25	S	<=1	S	0.5	S	<=0.015	S	0.03	S	0.125	S	0.06	S	<=0.06	S	0.25	S	S
<=0.025	S	0.125	S	2	R	0.5	R	0.125	S	<=0.25	S	<=1	S	1	S	0.03	S	0.06	R	0.25	S	0.06	S	<=0.06	S	0.25	S	nonMDR
1.6	R	<=0.06	S	4	R	0.5	R	<=0.06	S	<=0.25	S	<=1	S	0.5	S	0.03	S	0.015	S	0.125	S	0.06	S	<=0.06	S	<=0.125	S	nonMDR
1.6	R	>4	R	8	R	8	R	4	R	<=0.25	S	<=1	S	8	R	<=0.015	S	0.015	S	0.25	S	0.06	S	>2	R	0.25	S	preXDR
0.05	S	<=0.06	S	2	R	0.5	R	<=0.06	S	<=0.25	S	<=1	S	1	S	0.06	S	0.03	S	0.5	S	0.06	S	<=0.06	S	0.25	S	nonMDR
1.6	R	>4	R	8	R	0.5	R	0.125	S	<=0.25	S	<=1	S	0.5	S	0.03	S	0.03	S	0.25	S	0.06	S	>2	R	0.25	S	preXDR
0.8	R	<=0.06	S	1	S	0.25	S	<=0.06	S	<=0.25	S	<=1	S	1	S	<=0.015	S	0.015	S	0.125	S	0.06	S	<=0.06	S	<=0.125	S	nonMDR
0.05	S	0.5	R	2	R	0.5	R	<=0.06	S	<=0.25	S	<=1	S	2	R	0.125	S	0.06	R	0.5	S	0.125	S	<=0.06	S	0.5	S	RR
0.8	R	<=0.06	S	2	R	0.25	S	<=0.06	S	<=0.25	S	<=1	S	0.5	S	0.03	S	0.03	S	0.25	S	0.06	S	<=0.06	S	2	S	nonMDR
0.05	S	0.125	S	0.5	S	<=0.125	S	<=0.06	S	<=0.25	S	<=1	S	1	S	0.03	S	0.015	S	0.06	S	0.06	S	<=0.06	S	<=0.125	S	S
1.6	R	>4	R	8	R	8	R	4	R	<=0.25	S	<=1	S	0.5	S	0.5	R	0.12	R	0.5	S	0.125	S	>2	R	0.25	S	preXDR
<=0.025	S	<=0.06	S	1	S	0.5	R	0.125	S	<=0.25	S	2	S	1	S	0.06	S	0.06	R	0.25	S	0.06	S	<=0.06	S	0.5	S	nonMDR
0.05	S	0.125	S	2	R	0.5	R	0.125	S	<=0.25	S	<=1	S	1	S	0.03	S	0.12	R	0.5	S	0.06	S	<=0.06	S	0.25	S	nonMDR
0.05	S	0.125	S	2	R	1	R	0.25	S	0.5	S	2	S	1	S	0.06	S	0.03	S	1	R	0.125	S	<=0.06	S	1	S	nonMDR
0.05	S	0.25	R	2	R	1	R	0.25	S	0.25	S	2	S	1	S	0.125	S	0.06	R	1	R	0.25	R	0.06	S	1	S	RR
0.05	S	<=0.06	S	2	R	0.5	R	0.125	S	<=0.25	S	2	S	1	S	0.06	S	0.06	R	0.5	S	0.125	S	<=0.06	S	1	S	nonMDR
<=0.025	S	<=0.06	S	2	R	0.5	R	0.125	S	<=0.25	S	2	S	1	S	0.03	S	0.03	S	0.5	S	0.125	S	<=0.06	S	0.25	S	nonMDR
<=0.025	S	0.125	S	2	R	0.5	R	0.125	S	<=0.25	S	<=1	S	1	S	0.06	S	0.06	R	0.5	S	0.125	S	<=0.06	S	1	S	nonMDR
0.05	S	<=0.06	S	2	R	2	R	0.5	R	<=0.25	S	<=1	S	0.5	S	0.03	S	0.03	S	0.06	S	0.06	S	<=0.06	S	<=0.125	S	nonMDR
0.05	S	0.125	S	2	R	1	R	0.25	S	<=0.25	S	<=1	S	1	S	0.125	S	0.06	R	0.25	S	0.06	S	<=0.06	S	0.25	S	nonMDR
0.05	S	0.125	S	2	R	0.5	R	0.125	S	<=0.25	S	2	S	1	S	0.06	S	0.06	R	0.5	S	0.06	S	<=0.06	S	0.25	S	nonMDR
<=0.025	S	<=0.06	S	2	R	0.25	S	<=0.06	S	8	R	16	R	0.5	S	0.03	S	0.03	S	0.25	S	0.06	S	<=0.06	S	<=0.125	S	nonMDR
0.1	R	0.125	S	4	R	0.5	R	0.125	S	<=0.25	S	2	S	1	S	0.125	S	0.5	R	0.5	S	0.125	S	<=0.06	S	4	R	nonMDR
1.6	R	>4	R	8	R	0.5	R	0.125	S	<=0.25	S	<=1	S	1	S	0.125	S	0.03	S	0.5	S	0.06	S	>2	R	>4	R	preXDR
1.6	R	<=0.06	S	4	R	0.5	R	0.125	S	<=0.25	S	<=1	S	2	R	0.06	S	0.03	S	0.5	S	0.06	S	<=0.06	S	0.5	S	nonMDR
>1.6	R	0.125	S	4	R	0.5	R	0.125	S	<=0.25	S	<=1	S	2	R	0.06	S	0.015	S	0.5	S	0.125	S	0.125	S	0.5	S	nonMDR
<=0.025	S	<=0.06	S	1	S	0.25	S	0.125	S	<=0.25	S	<=1	S	0.5	S	<=0.015	S	0.03	S	0.06	S	0.06	S	<=0.06	S	<=0.125	S	S
0.05	S	0.125	S	2	R	1	R	0.25	S	<=0.25	S	2	S	1	S	0.125	S	0.03	S	0.5	S	0.06	S	<=0.06	S	0.25	S	nonMDR
0.2	R	<=0.06	S	0.25	S	0.25	S	<=0.06	S	<=0.25	S	<=1	S	1	S	<=0.015	S	0.03	S	0.06	S	0.06	S	<=0.06	S	<=0.125	S	nonMDR
0.05	S	0.125	S	2	R	1	R	0.125	S	<=0.25	S	2	S	1	S	0.25	R	0.06	R	0.5	S	0.125	S	<=0.06	S	0.25	S	nonMDR
0.8	R	1	R	4	R	2	R	1	R	0.25	S	1	S	2	R	0.03	S	0.03	S	0.5	S	0.125	S	0.06	S	1	S	preXDR
0.05	S	0.25	R	1	S	8	R	4	R	0.25	S	2	S	1	S	0.06	S	0.12	R	0.5	S	0.06	S	0.06	S	1	S	RR
0.05	S	0.125	S	2	R	1	R	0.125	S	0.5	S	2	S	2	R	0.125	S	0.12	R	1	R	0.25	R	<=0.06	S	4	R	nonMDR
0.8	R	>4	R	8	R	0.5	R	0.125	S	<=0.25	S	<=1	S	>8	R	0.03	S	0.03	S	0.06	S	0.06	S	0.125	S	>4	R	preXDR
>1.6	R	>4	R	8	R	2	R	1	R	0.5	S	2	S	1	S	0.125	S	1	R	0.5	S	0.06	S	2	R	1	S	preXDR
0.05	S	<=0.06	S	2	R	0.5	R	0.125	S	<=0.25	S	<=1	S	1	S	0.06	S	0.06	R	0.5	S	0.06	S	<=0.06	S	0.25	S	nonMDR
1.6	R	>4	R	4	R	0.5	R	0.125	S	<=0.25	S	<=1	S	0.5	S	0.25	R	0.06	R	0.25	S	0.125	S	>2	R	4	R	preXDR
0.1	R	0.25	R	1	S	8	R	0.25	S	<=0.25	S	2	S	0.5	S	0.5	R	0.06	R	0.5	S	0.25	R	>2	R	0.25	S	preXDR
<=0.025	S	<=0.06	S	1	S	0.5	R	0.125	S	<=0.25	S	<=1	S	<=0.25	S	0.03	S	0.015	S	0.125	S	0.06	S	<=0.06	S	<=0.125	S	nonMDR
0.05	S	<=0.06	S	1	S	0.5	R	0.125	S	<=0.25	S	2	S	0.5	S	0.06	S	0.12	R	0.5	S	0.125	S	<=0.06	S	1	S	nonMDR
0.05	S	0.125	S	4	R	1	R	0.125	S	<=0.25	S	2	S	1	S	0.06	S	0.12	R	0.5	S	0.06	S	<=0.06	S	>4	R	nonMDR
0.025	S	0.06	S	1	S	0.25	S	0.06	S	0.25	S	1	S	0.25	S	<=0.015	S	0.03	S	0.5	S	0.06	S	0.06	S	0.12	S	S
0.05	S	<=0.06	S	2	R	0.5	R	0.125	S	<=0.25	S	2	S	2	R	0.125	S	0.03	S	0.5	S	0.06	S	<=0.06	S	0.5	S	nonMDR
0.05	S	<=0.06	S	0.5	S	0.25	S	<=0.06	S	<=0.25	S	<=1	S	2	R	0.03	S	0.03	S	0.125	S	0.06	S	<=0.06	S	<=0.125	S	nonMDR
0.4	R	0.125	S	1	S	0.5	R	<=0.06	S	<=0.25	S	2	S	1	S	0.06	S	0.03	S	0.5	S	0.06	S	<=0.06	S	0.5	S	nonMDR
0.8	R	2	R	4	R	0.12	S	0.06	S	0.25	S	1	S	1	S	<=0.015	S	0.015	S	0.125	S	0.06	S	0.125	S	0.25	S	MDR
0.05	S	0.125	S	2	R	1	R	0.125	S	<=0.25	S	2	S	2	R	0.06	S	0.06	R	0.5	S	0.06	S	<=0.06	S	0.5	S	nonMDR
0.05	S	0.125	S	2	R	0.5	R	0.125	S	<=0.25	S	<=1	S	1	S	0.03	S	0.06	R	0.125	S	0.06	S	<=0.06	S	<=0.125	S	nonMDR
<=0.025	S	<=0.06	S	1	S	0.25	S	0.125	S	<=0.25	S	<=1	S	0.5	S	<=0.015	S	0.03	S	0.125	S	0.06	S	<=0.06	S	0.25	S	S
0.05	S	0.125	S	2	R	0.5	R	0.125	S	<=0.25	S	2	S	1	S	0.125	S	0.06	R	0.5	S	1	R	<=0.06	S	1	S	nonMDR
<=0.025	S	<=0.06	S	1	S	0.25	S	<=0.06	S	<=0.25	S	<=1	S	0.5	S	<=0.015	S	0.015	S	0.125	S	0.06	S	<=0.06	S	<=0.125	S	S
1.6	R	<=0.06	S	2	R	0.5	R	<=0.06	S	<=0.25	S	<=1	S	0.5	S	<=0.015	S	0.03	S	0.25	S	0.06	S	<=0.06	S	0.25	S	nonMDR
0.05	S	0.125	S	2	R	1	R	0.125	S	<=0.25	S	<=1	S	1	S	0.03	S	0.06	R	0.5	S	0.125	S	<=0.06	S	0.25	S	nonMDR
<=0.025	S	<=0.06	S	0.25	S	0.5	R	0.125	S	<=0.25	S	<=1	S	2	R	0.03	S	0.015	S	0.06	S	0.06	S	<=0.06	S	<=0.125	S	nonMDR
<=0.025	S	<=0.06	S	0.5	S	0.25	S	<=0.06	S	<=0.25	S	<=1	S	0.5	S	<=0.015	S	0.015	S	0.06	S	0.06	S	<=0.06	S	<=0.125	S	S
0.05	S	0.25	R	2	R	0.5	R	0.125	S	0.5	S	2	S	0.5	S	0.25	R	0.12	R	1	R	1	R	0.06	S	>4	R	RR
1.6	R	>4	R	8	R	4	R	1	R	0.25	S	1	S	0.5	S	0.125	S	0.03	S	0.125	S	0.125	S	>2	R	>4	R	preXDR
0.05	S	0.125	S	2	R	0.5	R	0.125	S	<=0.25	S	2	S	1	S	0.25	R	0.06	R	0.5	S	0.25	R	<=0.06	S	1	S	nonMDR
>1.6	R	0.125	S	8	R	0.5	R	0.125	S	<=0.25	S	<=1	S	1	S	0.06	S	0.06	R	0.5	S	0.125	S	<=0.06	S	2	S	nonMDR
<=0.025	S	<=0.06	S	<=0.125	S	<=0.125	S	<=0.06	S	<=0.25	S	<=1	S	1	S	<=0.015	S	0.03	S	0.06	S	0.06	S	<=0.06	S	<=0.125	S	S
>1.6	R	>4	R	>8	R	4	R	1	R	<=0.25	S	<=1	S	2	R	0.06	S	0.015	S	0.5	S	0.125	S	>2	R	0.5	S	preXDR
0.05	S	<=0.06	S	2	R	1	R	0.25	S	<=0.25	S	<=1	S	1	S	0.06	S	0.06	R	0.5	S	0.125	S	<=0.06	S	2	S	nonMDR
0.05	S	0.125	S	2	R	1	R	0.25	S	<=0.25	S	<=1	S	1	S	0.06	S	0.06	R	0.5	S	0.125	S	<=0.06	S	1	S	nonMDR
0.05	S	0.125	S	2	R	1	R	0.125	S	<=0.25	S	<=1	S	1	S	0.06	S	0.06	R	1	R	0.125	S	<=0.06	S	4	R	nonMDR
0.8	R	0.5	R	4	R	2	R	1	R	<=0.25	S	<=1	S	0.5	S	0.03	S	0.03	S	0.125	S	0.06	S	<=0.06	S	1	S	preXDR
<=0.025	S	<=0.06	S	2	R	4	R	1	R	<=0.25	S	<=1	S	0.5	S	0.03	S	0.03	S	0.125	S	0.06	S	<=0.06	S	<=0.125	S	nonMDR
0.05	S	0.125	S	2	R	0.5	R	0.125	S	<=0.25	S	2	S	1	S	0.06	S	0.06	R	0.5	S	0.125	S	<=0.06	S	0.25	S	nonMDR
>1.6	R	>4	R	4	R	2	R	1	R	>8	R	>16	R	>8	R	<=0.015	S	0.015	S	0.25	S	0.06	S	2	R	<=0.125	S	XDR
<=0.025	S	0.125	S	<=0.125	S	<=0.125	S	<=0.06	S	<=0.25	S	<=1	S	2	R	<=0.015	S	0.015	S	0.03	S	0.06	S	<=0.06	S	<=0.125	S	nonMDR
1.6	R	0.125	S	2	R	0.5	R	0.125	S	<=0.25	S	<=1	S	2	R	0.06	S	0.06	R	0.5	S	0.06	S	<=0.06	S	1	S	nonMDR
0.05	S	0.125	S	0.5	S	0.25	S	<=0.06	S	<=0.25	S	<=1	S	0.5	S	<=0.015	S	0.015	S	0.03	S	0.06	S	0.5	R	<=0.125	S	nonMDR
0.05	S	<=0.06	S	1	S	0.25	S	0.125	S	<=0.25	S	<=1	S	0.5	S	0.03	S	0.03	S	0.25	S	0.06	S	<=0.06	S	<=0.125	S	S
<=0.025	S	<=0.06	S	1	S	0.5	R	0.125	S	<=0.25	S	<=1	S	1	S	<=0.015	S	0.03	S	0.125	S	0.06	S	<=0.06	S	0.25	S	nonMDR
0.05	S	<=0.06	S	2	R	0.5	R	0.125	S	<=0.25	S	<=1	S	0.5	S	0.06	S	0.06	R	0.5	S	0.06	S	<=0.06	S	0.5	S	nonMDR
<=0.025	S	0.125	S	2	R	0.5	R	0.125	S	<=0.25	S	<=1	S	1	S	0.06	S	0.06	R	0.25	S	0.06	S	<=0.06	S	0.5	S	nonMDR
0.05	S	<=0.06	S	2	R	0.5	R	0.125	S	<=0.25	S	<=1	S	0.5	S	0.125	S	0.12	R	0.5	S	0.125	S	<=0.06	S	1	S	nonMDR
0.2	R	0.5	R	8	R	0.25	S	<=0.06	S	<=0.25	S	2	S	4	R	<=0.015	S	0.015	S	0.125	S	0.06	S	0.125	S	<=0.125	S	MDR
<=0.025	S	<=0.06	S	0.25	S	0.25	S	<=0.06	S	<=0.25	S	<=1	S	1	S	<=0.015	S	0.015	S	0.03	S	0.06	S	<=0.06	S	0.25	S	S
<=0.025	S	<=0.06	S	1	S	1	R	<=0.06	S	<=0.25	S	<=1	S	0.5	S	0.06	S	0.015	S	0.25	S	0.06	S	<=0.06	S	<=0.125	S	nonMDR
0.05	S	<=0.06	S	2	R	0.5	R	0.125	S	<=0.25	S	<=1	S	0.5	S	0.06	S	0.03	S	0.5	S	0.125	S	<=0.06	S	0.25	S	nonMDR
>1.6	R	>4	R	8	R	8	R	1	R	4	R	8	R	>8	R	0.03	S	1	R	>2	R	0.125	S	>2	R	>4	R	XDR
<=0.025	S	<=0.06	S	2	R	1	R	0.125	S	<=0.25	S	<=1	S	1	S	<=0.015	S	0.06	R	0.5	S	0.06	S	<=0.06	S	0.5	S	nonMDR
0.05	S	<=0.06	S	2	R	1	R	0.125	S	<=0.25	S	<=1	S	2	R	0.06	S	0.03	S	0.5	S	0.06	S	<=0.06	S	0.25	S	nonMDR
<=0.025	S	0.125	S	1	S	1	R	0.25	S	<=0.25	S	2	S	0.5	S	0.06	S	0.03	S	1	R	0.25	R	<=0.06	S	0.5	S	nonMDR
0.8	R	<=0.06	S	1	S	0.5	R	0.125	S	<=0.25	S	<=1	S	0.5	S	<=0.015	S	0.03	S	0.06	S	0.06	S	<=0.06	S	<=0.125	S	nonMDR
<=0.025	S	<=0.06	S	0.5	S	0.25	S	0.125	S	<=0.25	S	<=1	S	1	S	0.03	S	0.015	S	0.06	S	0.06	S	<=0.06	S	<=0.125	S	S
<=0.025	S	<=0.06	S	1	S	0.5	R	<=0.06	S	<=0.25	S	<=1	S	1	S	0.06	S	0.015	S	0.25	S	0.06	S	<=0.06	S	<=0.125	S	nonMDR
>1.6	R	>4	R	>8	R	>8	R	>4	R	<=0.25	S	<=1	S	>8	R	0.06	S	0.06	R	0.5	S	0.125	S	>2	R	1	S	preXDR
1.6	R	>4	R	2	R	0.25	S	0.5	R	<=0.25	S	<=1	S	0.5	S	<=0.015	S	0.015	S	0.25	S	0.06	S	2	R	<=0.125	S	preXDR
<=0.025	S	<=0.06	S	0.5	S	0.25	S	<=0.06	S	<=0.25	S	<=1	S	<=0.25	S	<=0.015	S	0.015	S	0.125	S	0.06	S	<=0.06	S	<=0.125	S	S
>1.6	R	0.25	R	4	R	1	R	0.125	S	0.5	S	2	S	1	S	0.125	S	0.12	R	1	R	0.06	S	<=0.06	S	>4	R	preXDR
1.6	R	>4	R	8	R	4	R	0.5	R	<=0.25	S	<=1	S	1	S	0.03	S	0.015	S	0.25	S	0.06	S	>2	R	0.25	S	preXDR
0.4	R	0.125	S	8	R	4	R	2	R	4	R	2	S	4	R	0.03	S	0.25	R	1	R	0.5	R	0.25	R	>4	R	nonMDR
<=0.025	S	<=0.06	S	2	R	0.5	R	0.125	S	<=0.25	S	2	S	0.5	S	0.06	S	0.06	R	0.5	S	0.06	S	<=0.06	S	0.25	S	nonMDR
>1.6	R	0.125	S	2	R	1	R	0.125	S	<=0.25	S	2	S	1	S	0.06	S	0.12	R	0.5	S	0.125	S	<=0.06	S	1	S	nonMDR
0.8	R	>4	R	8	R	8	R	2	R	<=0.25	S	<=1	S	2	R	0.03	S	0.06	R	0.25	S	0.06	S	>2	R	>4	R	preXDR
0.8	R	<=0.06	S	2	R	0.25	S	<=0.06	S	<=0.25	S	<=1	S	<=0.25	S	<=0.015	S	0.015	S	0.06	S	0.06	S	<=0.06	S	<=0.125	S	nonMDR
0.05	S	<=0.06	S	0.5	S	0.25	S	<=0.06	S	<=0.25	S	<=1	S	2	R	<=0.015	S	0.015	S	0.06	S	0.06	S	<=0.06	S	<=0.125	S	nonMDR
<=0.025	S	0.125	S	<=0.125	S	<=0.125	S	<=0.06	S	<=0.25	S	<=1	S	2	R	<=0.015	S	0.015	S	0.06	S	0.06	S	<=0.06	S	<=0.125	S	nonMDR
0.05	S	0.25	R	2	R	0.5	R	0.25	S	<=0.25	S	<=1	S	1	S	0.06	S	0.03	S	0.25	S	0.125	S	<=0.06	S	0.5	S	RR
0.05	S	0.125	S	4	R	0.5	R	0.125	S	0.5	S	2	S	1	S	0.06	S	0.06	R	0.5	S	0.06	S	<=0.06	S	1	S	nonMDR
0.8	R	<=0.06	S	1	S	0.5	R	0.125	S	<=0.25	S	2	S	1	S	0.03	S	0.03	S	0.5	S	0.06	S	<=0.06	S	0.5	S	nonMDR
0.2	R	<=0.06	S	8	R	1	R	0.5	R	<=0.25	S	<=1	S	4	R	<=0.015	S	0.12	R	0.5	S	0.06	S	<=0.06	S	>4	R	nonMDR
0.05	S	0.125	S	2	R	0.5	R	0.125	S	<=0.25	S	<=1	S	1	S	0.06	S	0.12	R	0.5	S	0.125	S	<=0.06	S	2	S	nonMDR
0.05	S	0.125	S	2	R	1	R	0.125	S	<=0.25	S	<=1	S	1	S	0.06	S	0.12	R	0.5	S	0.06	S	<=0.06	S	1	S	nonMDR
0.1	R	0.125	S	0.5	S	0.25	S	<=0.06	S	<=0.25	S	<=1	S	0.5	S	<=0.015	S	0.015	S	0.06	S	0.06	S	<=0.06	S	<=0.125	S	nonMDR
1.6	R	0.125	S	4	R	0.5	R	0.125	S	<=0.25	S	<=1	S	2	R	0.06	S	0.12	R	0.5	S	0.125	S	<=0.06	S	0.5	S	nonMDR
0.05	S	0.125	S	2	R	1	R	0.125	S	<=0.25	S	<=1	S	1	S	0.125	S	0.25	R	0.5	S	0.06	S	<=0.06	S	1	S	nonMDR
<=0.025	S	<=0.06	S	2	R	0.5	R	0.125	S	<=0.25	S	<=1	S	0.5	S	0.03	S	0.03	S	0.25	S	0.06	S	<=0.06	S	<=0.125	S	nonMDR
<=0.025	S	0.125	S	1	S	0.25	S	0.125	S	<=0.25	S	2	S	2	R	0.03	S	0.03	S	0.125	S	0.06	S	<=0.06	S	0.5	S	nonMDR
0.05	S	0.125	S	1	S	0.25	S	0.25	S	<=0.25	S	<=1	S	1	S	<=0.015	S	0.06	R	0.125	S	0.125	S	0.125	S	0.25	S	nonMDR
0.1	R	<=0.06	S	1	S	0.5	R	0.25	S	<=0.25	S	2	S	1	S	<=0.015	S	0.03	S	0.25	S	0.125	S	<=0.06	S	<=0.125	S	nonMDR
0.05	S	0.25	R	0.5	S	0.25	S	<=0.06	S	<=0.25	S	<=1	S	1	S	<=0.015	S	0.03	S	0.06	S	0.06	S	0.25	R	<=0.125	S	RR
0.05	S	0.125	S	2	R	0.5	R	0.125	S	<=0.25	S	<=1	S	1	S	0.06	S	0.06	R	0.125	S	0.06	S	<=0.06	S	0.25	S	nonMDR
0.8	R	0.125	S	2	R	1	R	0.125	S	<=0.25	S	<=1	S	0.5	S	0.03	S	0.03	S	0.5	S	0.06	S	<=0.06	S	1	S	nonMDR
0.05	S	0.125	S	8	R	1	R	0.25	S	<=0.25	S	<=1	S	1	S	0.06	S	0.12	R	0.5	S	0.125	S	<=0.06	S	4	R	nonMDR
<=0.025	S	<=0.06	S	0.5	S	0.25	S	<=0.06	S	<=0.25	S	<=1	S	1	S	<=0.015	S	0.015	S	0.06	S	0.06	S	<=0.06	S	<=0.125	S	S
0.05	S	<=0.06	S	2	R	0.5	R	0.25	S	<=0.25	S	2	S	1	S	0.06	S	0.12	R	0.5	S	0.06	S	<=0.06	S	0.5	S	nonMDR
0.8	R	>4	R	2	R	1	R	0.25	S	<=0.25	S	<=1	S	1	S	0.03	S	0.06	R	0.25	S	0.06	S	>2	R	2	S	preXDR
0.8	R	0.125	S	2	R	0.5	R	0.125	S	<=0.25	S	<=1	S	1	S	0.06	S	0.03	S	0.125	S	0.06	S	<=0.06	S	0.25	S	nonMDR
0.05	S	0.125	S	1	S	0.5	R	0.125	S	0.25	S	2	S	0.5	S	0.06	S	0.03	S	1	R	0.5	R	0.06	S	1	S	nonMDR
0.05	S	0.125	S	2	R	0.25	S	0.06	S	0.25	S	2	S	1	S	0.06	S	0.015	S	1	R	0.06	S	0.06	S	0.5	S	nonMDR
<=0.025	S	<=0.06	S	1	S	0.25	S	<=0.06	S	<=0.25	S	<=1	S	2	R	0.03	S	0.03	S	0.06	S	0.06	S	<=0.06	S	0.25	S	nonMDR
<=0.025	S	<=0.06	S	0.5	S	0.25	S	0.125	S	<=0.25	S	<=1	S	1	S	0.03	S	0.06	R	0.125	S	0.06	S	<=0.06	S	<=0.125	S	nonMDR
0.05	S	<=0.06	S	4	R	0.5	R	0.125	S	<=0.25	S	2	S	1	S	0.03	S	0.03	S	0.5	S	0.06	S	<=0.06	S	0.25	S	nonMDR
0.05	S	<=0.06	S	2	R	0.5	R	0.125	S	<=0.25	S	<=1	S	2	R	0.06	S	0.03	S	0.25	S	0.06	S	<=0.06	S	2	S	nonMDR
>1.6	R	0.125	S	4	R	1	R	0.125	S	0.5	S	2	S	1	S	0.125	S	0.12	R	1	R	0.125	S	<=0.06	S	4	R	nonMDR
0.05	S	0.125	S	4	R	0.5	R	0.25	S	<=0.25	S	2	S	1	S	0.03	S	0.06	R	1	R	0.125	S	<=0.06	S	0.25	S	nonMDR
0.05	S	<=0.06	S	<=0.125	S	<=0.125	S	<=0.06	S	<=0.25	S	<=1	S	0.5	S	0.03	S	0.015	S	0.06	S	0.06	S	<=0.06	S	<=0.125	S	S
0.05	S	0.125	S	1	S	4	R	1	R	<=0.25	S	<=1	S	1	S	0.06	S	0.06	R	1	R	0.06	S	<=0.06	S	0.5	S	nonMDR
0.05	S	0.25	R	4	R	0.5	R	0.25	S	<=0.25	S	<=1	S	0.5	S	0.06	S	0.06	R	0.5	S	0.06	S	0.125	S	0.5	S	RR
0.05	S	<=0.06	S	2	R	0.5	R	0.125	S	<=0.25	S	<=1	S	0.5	S	<=0.015	S	0.03	S	0.5	S	0.06	S	<=0.06	S	0.25	S	nonMDR
0.05	S	<=0.06	S	1	S	0.25	S	0.125	S	<=0.25	S	<=1	S	1	S	0.03	S	0.03	S	0.125	S	0.06	S	<=0.06	S	1	S	S
0.1	R	<=0.06	S	1	S	0.5	R	0.125	S	<=0.25	S	<=1	S	1	S	0.06	S	0.03	S	0.125	S	0.06	S	<=0.06	S	0.25	S	nonMDR
0.1	R	0.125	S	0.25	S	0.25	S	0.125	S	<=0.25	S	<=1	S	1	S	<=0.015	S	0.03	S	0.06	S	0.06	S	<=0.06	S	0.25	S	nonMDR
<=0.025	S	<=0.06	S	0.25	S	<=0.125	S	0.125	S	<=0.25	S	<=1	S	0.5	S	<=0.015	S	0.03	S	0.06	S	0.06	S	<=0.06	S	<=0.125	S	S
<=0.025	S	<=0.06	S	1	S	0.5	R	0.125	S	<=0.25	S	<=1	S	2	R	0.03	S	0.03	S	0.25	S	0.125	S	<=0.06	S	0.25	S	nonMDR
0.05	S	0.125	S	2	R	0.25	S	0.25	S	<=0.25	S	<=1	S	1	S	<=0.015	S	0.015	S	0.5	S	0.06	S	<=0.06	S	<=0.125	S	NA
0.05	S	<=0.06	S	>8	R	0.25	S	0.125	S	<=0.25	S	<=1	S	1	S	0.06	S	0.03	S	0.06	S	0.06	S	<=0.06	S	<=0.125	S	NA
<=0.025	S	<=0.06	S	1	S	0.25	S	<=0.06	S	<=0.25	S	2	S	2	R	<=0.015	S	0.015	S	0.25	S	0.06	S	<=0.06	S	<=0.125	S	nonMDR
0.05	S	<=0.06	S	0.5	S	0.25	S	0.125	S	<=0.25	S	<=1	S	1	S	0.03	S	0.015	S	0.06	S	0.06	S	<=0.06	S	<=0.125	S	S
1.6	R	<=0.06	S	8	R	0.25	S	<=0.06	S	<=0.25	S	<=1	S	2	R	0.06	S	0.015	S	0.25	S	0.06	S	<=0.06	S	<=0.125	S	nonMDR
<=0.025	S	0.125	S	2	R	0.5	R	0.125	S	<=0.25	S	<=1	S	1	S	0.03	S	0.03	S	0.5	S	0.06	S	<=0.06	S	4	R	nonMDR
>1.6	R	>4	R	4	R	8	R	4	R	<=0.25	S	<=1	S	4	R	<=0.015	S	0.015	S	0.5	S	0.06	S	>2	R	0.25	S	preXDR
0.05	S	<=0.06	S	2	R	0.5	R	0.5	R	<=0.25	S	<=1	S	1	S	0.06	S	0.12	R	0.5	S	0.06	S	<=0.06	S	<=0.125	S	nonMDR
1.6	R	>4	R	0.5	S	0.25	S	<=0.06	S	<=0.25	S	<=1	S	1	S	<=0.015	S	0.015	S	0.06	S	0.06	S	>2	R	>4	R	MDR
0.1	R	<=0.06	S	0.5	S	0.25	S	<=0.06	S	<=0.25	S	<=1	S	2	R	0.03	S	0.015	S	0.03	S	0.06	S	<=0.06	S	<=0.125	S	nonMDR
0.1	R	0.125	S	2	R	0.5	R	0.125	S	<=0.25	S	2	S	2	R	0.125	S	0.03	S	0.5	S	0.125	S	<=0.06	S	0.5	S	nonMDR
1.6	R	>4	R	>8	R	0.5	R	0.5	R	0.5	S	2	S	0.5	S	0.06	S	0.06	R	0.5	S	0.125	S	>2	R	1	S	preXDR
0.05	S	<=0.06	S	1	S	0.5	R	0.125	S	<=0.25	S	<=1	S	2	R	0.06	S	0.03	S	0.125	S	0.06	S	<=0.06	S	0.25	S	nonMDR
1.6	R	4	R	8	R	4	R	1	R	<=0.25	S	<=1	S	4	R	0.03	S	0.03	S	1	R	0.06	S	2	R	4	R	preXDR
0.05	S	<=0.06	S	1	S	0.5	R	0.25	S	<=0.25	S	<=1	S	0.5	S	<=0.015	S	0.03	S	0.5	S	0.06	S	<=0.06	S	<=0.125	S	nonMDR
<=0.025	S	<=0.06	S	2	R	0.5	R	0.125	S	<=0.25	S	2	S	1	S	0.03	S	0.06	R	0.25	S	0.06	S	<=0.06	S	0.5	S	nonMDR
0.05	S	0.125	S	4	R	0.5	R	0.125	S	<=0.25	S	<=1	S	1	S	<=0.015	S	0.03	S	0.125	S	0.06	S	<=0.06	S	4	R	nonMDR
>1.6	R	0.125	S	1	S	0.5	R	0.125	S	<=0.25	S	2	S	0.5	S	0.125	S	0.06	R	1	R	0.125	S	<=0.06	S	1	S	nonMDR
0.05	S	0.125	S	1	S	0.5	R	0.125	S	0.25	S	2	S	1	S	0.06	S	0.015	S	0.5	S	0.125	S	0.06	S	1	S	nonMDR
0.05	S	0.06	S	1	S	0.5	R	0.125	S	0.25	S	2	S	1	S	0.06	S	0.015	S	0.5	S	0.125	S	0.06	S	0.25	S	nonMDR
>1.6	R	0.06	S	1	S	0.25	S	0.06	S	0.25	S	1	S	2	R	0.06	S	0.015	S	0.5	S	0.125	S	0.06	S	0.12	S	nonMDR
0.4	R	0.125	S	1	S	0.5	R	0.125	S	0.25	S	2	S	4	R	0.06	S	0.03	S	0.5	S	0.125	S	0.06	S	0.5	S	nonMDR
0.05	S	0.125	S	1	S	0.5	R	0.125	S	0.25	S	2	S	1	S	0.125	S	0.015	S	0.5	S	0.125	S	0.06	S	0.5	S	nonMDR
0.05	S	0.125	S	1	S	0.5	R	0.125	S	0.25	S	1	S	1	S	0.125	S	0.03	S	1	R	0.125	S	0.06	S	2	S	nonMDR
0.05	S	0.06	S	1	S	0.5	R	0.25	S	0.25	S	2	S	1	S	0.06	S	0.03	S	0.5	S	0.06	S	0.06	S	0.5	S	nonMDR
0.05	S	0.06	S	1	S	0.25	S	0.06	S	0.25	S	2	S	1	S	0.06	S	0.015	S	0.5	S	0.125	S	0.06	S	0.25	S	S
0.05	S	0.06	S	1	S	0.25	S	0.06	S	0.25	S	2	S	1	S	0.03	S	0.015	S	0.5	S	0.06	S	0.06	S	0.12	S	S
0.05	S	0.06	S	1	S	0.5	R	0.125	S	0.5	S	4	R	1	S	0.06	S	0.06	R	0.5	S	0.125	S	0.06	S	0.5	S	nonMDR
0.05	S	0.125	S	1	S	0.25	S	0.125	S	0.25	S	2	S	2	R	0.06	S	0.03	S	0.5	S	0.125	S	0.06	S	0.5	S	nonMDR
0.05	S	0.06	S	2	R	0.25	S	0.06	S	0.25	S	1	S	1	S	0.06	S	0.015	S	0.25	S	0.06	S	0.06	S	0.12	S	NA
1.6	R	>4	R	8	R	0.5	R	0.5	R	0.25	S	2	S	2	R	0.03	S	0.015	S	0.5	S	0.06	S	>2	R	0.25	S	preXDR
0.8	R	4	R	4	R	1	R	0.25	S	0.25	S	1	S	2	R	<=0.015	S	0.015	S	0.125	S	0.06	S	2	R	0.12	S	preXDR
0.025	S	0.06	S	2	R	0.5	R	0.125	S	0.25	S	1	S	1	S	0.06	S	0.06	R	0.5	S	0.25	R	0.06	S	2	S	nonMDR
1.6	R	>4	R	8	R	0.5	R	0.125	S	<=0.25	S	2	S	2	R	0.03	S	0.015	S	0.5	S	0.06	S	>2	R	<=0.125	S	preXDR
>1.6	R	>4	R	1	S	0.5	R	0.25	S	<=0.25	S	<=1	S	0.5	S	<=0.015	S	0.015	S	0.125	S	0.06	S	2	R	0.25	S	preXDR
1.6	R	>4	R	8	R	1	R	0.25	S	<=0.25	S	<=1	S	0.5	S	0.03	S	0.06	R	0.25	S	0.125	S	>2	R	0.25	S	preXDR
1.6	R	>4	R	8	R	>8	R	4	R	<=0.25	S	<=1	S	2	R	0.03	S	0.03	S	0.125	S	0.06	S	>2	R	0.25	S	preXDR
0.05	S	<=0.06	S	2	R	0.5	R	0.125	S	<=0.25	S	2	S	1	S	0.03	S	0.03	S	0.25	S	0.06	S	<=0.06	S	0.25	S	nonMDR
0.4	R	2	R	8	R	0.5	R	0.5	R	<=0.25	S	<=1	S	1	S	0.03	S	0.015	S	0.25	S	0.06	S	0.25	R	0.5	S	preXDR
>1.6	R	>4	R	8	R	>8	R	4	R	<=0.25	S	2	S	4	R	0.06	S	0.03	S	0.5	S	0.125	S	>2	R	0.5	S	preXDR
>1.6	R	>4	R	4	R	4	R	2	R	<=0.25	S	<=1	S	>8	R	<=0.015	S	0.015	S	1	R	0.06	S	>2	R	<=0.125	S	preXDR
1.6	R	4	R	8	R	8	R	4	R	8	R	16	R	1	S	<=0.015	S	0.015	S	0.5	S	0.06	S	1	R	4	R	XDR
>1.6	R	>4	R	1	S	0.25	S	0.125	S	0.25	S	1	S	1	S	0.06	S	0.03	S	0.5	S	0.125	S	>2	R	0.25	S	MDR
0.2	R	0.06	S	1	S	0.5	R	0.06	S	0.25	S	1	S	4	R	<=0.015	S	0.03	S	0.5	S	0.06	S	0.06	S	0.12	S	nonMDR
1.6	R	>4	R	2	R	0.5	R	0.5	R	0.25	S	2	S	1	S	0.03	S	0.015	S	0.5	S	0.06	S	>2	R	>4	R	preXDR
1.6	R	0.125	S	2	R	0.25	S	0.06	S	0.25	S	1	S	>8	R	0.06	S	0.015	S	0.25	S	0.125	S	0.06	S	0.12	S	nonMDR
0.05	S	0.06	S	2	R	8	R	4	R	0.5	S	2	S	2	R	0.06	S	0.015	S	0.5	S	0.06	S	0.06	S	0.5	S	nonMDR
0.025	S	0.06	S	1	S	0.25	S	0.06	S	0.25	S	1	S	0.5	S	<=0.015	S	0.015	S	0.25	S	0.06	S	0.06	S	0.12	S	S
0.025	S	0.06	S	1	S	0.5	R	0.125	S	0.25	S	2	S	1	S	0.06	S	0.03	S	0.5	S	0.125	S	0.06	S	1	S	nonMDR
>1.6	R	0.25	R	2	R	0.5	R	0.125	S	0.25	S	1	S	4	R	0.06	S	0.015	S	0.5	S	0.125	S	0.06	S	0.5	S	preXDR
0.05	S	0.125	S	1	S	0.5	R	0.25	S	0.25	S	2	S	1	S	0.06	S	0.06	R	1	R	0.125	S	0.06	S	0.5	S	nonMDR
0.05	S	0.125	S	1	S	0.5	R	0.125	S	0.5	S	4	R	1	S	0.125	S	0.03	S	1	R	0.125	S	0.06	S	1	S	nonMDR
0.025	S	0.06	S	0.5	S	8	R	4	R	0.25	S	1	S	0.5	S	<=0.015	S	0.015	S	0.25	S	0.06	S	0.06	S	0.12	S	nonMDR
0.05	S	0.125	S	1	S	0.5	R	0.125	S	0.5	S	2	S	1	S	<=0.015	S	0.015	S	0.5	S	0.06	S	0.06	S	0.5	S	nonMDR
1.6	R	>4	R	8	R	4	R	1	R	0.25	S	1	S	1	S	0.03	S	0.015	S	0.5	S	0.06	S	>2	R	>4	R	preXDR
0.05	S	0.06	S	1	S	0.5	R	0.125	S	0.25	S	2	S	1	S	0.03	S	0.03	S	0.5	S	0.06	S	0.06	S	0.25	S	nonMDR
0.1	R	0.06	S	1	S	0.5	R	0.125	S	0.25	S	2	S	2	R	0.06	S	0.015	S	0.5	S	0.06	S	0.06	S	0.25	S	nonMDR
0.05	S	0.06	S	4	R	0.5	R	0.125	S	0.5	S	2	S	1	S	0.06	S	0.06	R	0.5	S	0.25	R	0.06	S	1	S	nonMDR
0.8	R	2	R	8	R	0.5	R	0.25	S	0.25	S	1	S	0.5	S	<=0.015	S	0.015	S	0.03	S	0.06	S	0.06	S	0.12	S	preXDR
1.6	R	0.06	S	1	S	0.25	S	0.06	S	0.25	S	1	S	0.5	S	0.03	S	0.015	S	0.25	S	0.06	S	0.06	S	1	S	nonMDR
0.8	R	2	R	4	R	2	R	0.25	S	0.25	S	1	S	0.25	S	<=0.015	S	0.015	S	0.125	S	0.06	S	1	R	0.5	S	preXDR
0.025	S	0.06	S	2	R	0.25	S	0.06	S	0.25	S	1	S	0.5	S	<=0.015	S	0.015	S	0.25	S	0.06	S	0.06	S	0.12	S	NA
<=0.025	S	<=0.06	S	1	S	0.25	S	0.125	S	<=0.25	S	<=1	S	<=0.25	S	<=0.015	S	0.03	S	0.125	S	0.06	S	<=0.06	S	<=0.125	S	S
1.6	R	>4	R	8	R	4	R	2	R	<=0.25	S	<=1	S	>8	R	<=0.015	S	0.03	S	0.125	S	0.06	S	0.5	R	>4	R	preXDR
1.6	R	0.5	R	1	S	0.25	S	0.06	S	0.25	S	1	S	2	R	<=0.015	S	0.015	S	0.125	S	0.06	S	0.125	S	0.12	S	MDR
0.025	S	0.06	S	1	S	0.25	S	0.06	S	0.25	S	1	S	1	S	<=0.015	S	0.015	S	0.25	S	0.06	S	0.06	S	0.12	S	S
0.8	R	>4	R	1	S	0.5	R	0.125	S	0.25	S	1	S	2	R	<=0.015	S	0.015	S	0.125	S	0.06	S	1	R	0.12	S	preXDR
0.025	S	0.06	S	0.5	S	0.25	S	0.06	S	0.25	S	1	S	0.5	S	<=0.015	S	0.015	S	0.25	S	0.06	S	0.06	S	0.12	S	S
0.05	S	<=0.06	S	2	R	0.5	R	0.25	S	<=0.25	S	2	S	0.5	S	0.06	S	0.015	S	0.5	S	0.125	S	<=0.06	S	0.5	S	nonMDR
>1.6	R	>4	R	>8	R	8	R	2	R	2	R	1	S	4	R	<=0.015	S	1	R	>2	R	0.125	S	1	R	>4	R	XDR
>1.6	R	>4	R	8	R	0.5	R	0.25	S	0.5	S	2	S	4	R	0.03	S	0.03	S	0.5	S	0.25	R	>2	R	1	S	preXDR
1.6	R	0.125	S	4	R	0.5	R	0.125	S	0.25	S	2	S	0.5	S	0.06	S	0.015	S	0.5	S	0.25	R	0.06	S	0.5	S	nonMDR
0.025	S	0.06	S	2	R	0.5	R	0.06	S	0.25	S	1	S	0.5	S	<=0.015	S	0.03	S	0.5	S	0.06	S	0.06	S	0.25	S	nonMDR
0.05	S	0.125	S	2	R	0.5	R	0.125	S	0.25	S	2	S	1	S	0.125	S	0.03	S	1	R	0.25	R	0.06	S	2	S	nonMDR
>1.6	R	>4	R	8	R	>8	R	4	R	1	R	>16	R	8	R	0.125	S	0.06	R	>2	R	0.125	S	>2	R	>4	R	XDR
0.05	S	0.06	S	2	R	0.25	S	0.125	S	0.25	S	1	S	0.5	S	0.06	S	0.03	S	0.5	S	0.06	S	0.06	S	2	S	NA
>1.6	R	>4	R	>8	R	8	R	2	R	0.25	S	1	S	1	S	0.06	S	0.06	R	0.5	S	0.125	S	>2	R	1	S	preXDR
<=0.025	S	<=0.06	S	2	R	0.5	R	0.25	S	<=0.25	S	<=1	S	0.5	S	0.03	S	0.06	R	0.5	S	0.06	S	<=0.06	S	<=0.125	S	nonMDR
0.025	S	0.06	S	2	R	0.5	R	0.125	S	0.25	S	1	S	1	S	0.03	S	0.015	S	0.5	S	0.06	S	0.06	S	0.25	S	nonMDR
<=0.025	S	<=0.06	S	1	S	4	R	1	R	<=0.25	S	2	S	1	S	0.03	S	0.12	R	0.25	S	0.06	S	<=0.06	S	0.5	S	nonMDR
0.025	S	0.25	R	2	R	0.5	R	0.25	S	0.25	S	2	S	2	R	0.03	S	0.015	S	0.5	S	0.06	S	0.06	S	0.25	S	RR
0.025	S	0.06	S	1	S	0.5	R	0.06	S	0.25	S	1	S	0.5	S	0.06	S	0.015	S	0.5	S	0.06	S	0.06	S	0.25	S	nonMDR
0.025	S	0.125	S	2	R	0.5	R	1	R	0.5	S	2	S	0.5	S	0.06	S	0.06	R	0.5	S	0.06	S	0.06	S	1	S	nonMDR
<=0.025	S	<=0.06	S	2	R	0.5	R	0.25	S	<=0.25	S	<=1	S	0.5	S	0.03	S	0.015	S	0.125	S	0.06	S	<=0.06	S	<=0.125	S	nonMDR
1.6	R	>4	R	8	R	4	R	1	R	0.25	S	1	S	1	S	0.125	S	0.015	S	0.125	S	0.125	S	1	R	0.12	S	preXDR
0.05	S	0.125	S	0.5	S	0.25	S	0.125	S	<=0.25	S	<=1	S	1	S	0.03	S	0.015	S	0.125	S	0.06	S	<=0.06	S	<=0.125	S	S
<=0.025	S	<=0.06	S	1	S	0.25	S	<=0.06	S	<=0.25	S	<=1	S	0.5	S	<=0.015	S	0.015	S	0.125	S	0.06	S	<=0.06	S	<=0.125	S	S
<=0.025	S	<=0.06	S	2	R	0.5	R	0.125	S	<=0.25	S	<=1	S	<=0.25	S	0.03	S	0.03	S	0.125	S	0.06	S	<=0.06	S	<=0.125	S	nonMDR
0.05	S	0.125	S	2	R	0.5	R	0.125	S	<=0.25	S	2	S	0.5	S	0.06	S	0.03	S	1	R	0.125	S	<=0.06	S	1	S	nonMDR
<=0.025	S	<=0.06	S	2	R	1	R	0.125	S	<=0.25	S	2	S	0.5	S	<=0.015	S	0.03	S	0.5	S	0.125	S	<=0.06	S	2	S	nonMDR
<=0.025	S	<=0.06	S	2	R	0.5	R	<=0.06	S	<=0.25	S	<=1	S	0.5	S	<=0.015	S	0.015	S	0.25	S	0.06	S	<=0.06	S	0.25	S	nonMDR
<=0.025	S	<=0.06	S	0.5	S	0.25	S	<=0.06	S	<=0.25	S	<=1	S	0.5	S	0.03	S	0.015	S	0.125	S	0.06	S	<=0.06	S	0.25	S	S
<=0.025	S	<=0.06	S	2	R	0.5	R	0.125	S	<=0.25	S	<=1	S	0.5	S	0.06	S	0.015	S	0.5	S	0.06	S	<=0.06	S	2	S	nonMDR
0.05	S	0.25	R	0.25	S	0.5	R	0.125	S	<=0.25	S	<=1	S	1	S	<=0.015	S	0.015	S	0.06	S	0.06	S	<=0.06	S	0.5	S	RR
0.8	R	>4	R	1	S	0.25	S	0.25	S	0.25	S	1	S	2	R	<=0.015	S	0.015	S	0.25	S	0.06	S	1	R	0.25	S	MDR
0.05	S	<=0.06	S	4	R	0.5	R	<=0.06	S	<=0.25	S	<=1	S	0.5	S	0.03	S	0.06	R	0.5	S	0.06	S	<=0.06	S	1	S	nonMDR
0.05	S	<=0.06	S	2	R	0.5	R	0.125	S	<=0.25	S	<=1	S	1	S	0.03	S	0.06	R	0.5	S	0.125	S	<=0.06	S	0.25	S	nonMDR
0.1	R	1	R	0.25	S	0.25	S	0.125	S	<=0.25	S	<=1	S	0.5	S	<=0.015	S	0.015	S	0.03	S	0.06	S	0.125	S	<=0.125	S	MDR
0.05	S	<=0.06	S	1	S	0.25	S	0.125	S	<=0.25	S	<=1	S	0.5	S	<=0.015	S	0.015	S	0.125	S	0.06	S	<=0.06	S	<=0.125	S	S
<=0.025	S	0.125	S	1	S	0.5	R	0.125	S	<=0.25	S	<=1	S	1	S	<=0.015	S	0.015	S	0.25	S	0.06	S	<=0.06	S	0.25	S	nonMDR
1.6	R	>4	R	4	R	0.5	R	0.125	S	<=0.25	S	<=1	S	0.5	S	0.03	S	0.06	R	0.5	S	0.125	S	>2	R	0.25	S	preXDR
>1.6	R	>4	R	>8	R	4	R	0.5	R	0.5	S	2	S	>8	R	0.06	S	0.03	S	0.5	S	0.06	S	>2	R	0.5	S	preXDR
0.8	R	4	R	8	R	<=0.125	S	<=0.06	S	<=0.25	S	<=1	S	<=0.25	S	0.03	S	0.03	S	0.125	S	0.06	S	1	R	2	S	MDR
<=0.025	S	0.125	S	2	R	1	R	0.25	S	<=0.25	S	<=1	S	1	S	0.03	S	0.06	R	0.5	S	0.125	S	<=0.06	S	0.5	S	nonMDR
<=0.025	S	<=0.06	S	1	S	0.5	R	<=0.06	S	<=0.25	S	<=1	S	0.5	S	<=0.015	S	0.06	R	0.125	S	0.06	S	<=0.06	S	<=0.125	S	nonMDR
0.05	S	0.125	S	2	R	0.25	S	0.125	S	<=0.25	S	<=1	S	1	S	0.06	S	0.06	R	0.5	S	0.125	S	<=0.06	S	0.5	S	nonMDR
0.05	S	0.125	S	1	S	0.5	R	0.125	S	<=0.25	S	<=1	S	2	R	0.03	S	0.12	R	0.25	S	0.06	S	<=0.06	S	<=0.125	S	nonMDR
<=0.025	S	<=0.06	S	0.5	S	0.25	S	<=0.06	S	<=0.25	S	<=1	S	<=0.25	S	<=0.015	S	0.03	S	0.125	S	0.06	S	<=0.06	S	<=0.125	S	S
<=0.025	S	<=0.06	S	2	R	0.25	S	<=0.06	S	<=0.25	S	<=1	S	0.5	S	<=0.015	S	0.015	S	0.06	S	0.06	S	<=0.06	S	<=0.125	S	NA
<=0.025	S	<=0.06	S	1	S	8	R	2	R	<=0.25	S	<=1	S	1	S	<=0.015	S	0.015	S	0.125	S	0.06	S	<=0.06	S	<=0.125	S	nonMDR
0.05	S	<=0.06	S	2	R	1	R	0.125	S	<=0.25	S	2	S	1	S	0.06	S	0.25	R	0.125	S	0.06	S	<=0.06	S	0.25	S	nonMDR
0.1	R	0.125	S	4	R	0.5	R	0.125	S	<=0.25	S	2	S	2	R	0.06	S	0.06	R	0.5	S	0.06	S	<=0.06	S	0.5	S	nonMDR
0.05	S	0.125	S	2	R	0.5	R	0.125	S	<=0.25	S	2	S	1	S	0.06	S	0.06	R	0.5	S	0.125	S	<=0.06	S	0.5	S	nonMDR
0.05	S	<=0.06	S	2	R	0.5	R	<=0.06	S	<=0.25	S	<=1	S	0.5	S	0.03	S	0.03	S	0.125	S	0.06	S	<=0.06	S	0.25	S	nonMDR
<=0.025	S	<=0.06	S	2	R	1	R	0.125	S	<=0.25	S	2	S	0.5	S	0.06	S	0.03	S	0.5	S	0.125	S	<=0.06	S	2	S	nonMDR
0.2	R	<=0.06	S	2	R	0.5	R	0.125	S	<=0.25	S	<=1	S	4	R	0.06	S	0.03	S	0.5	S	0.06	S	<=0.06	S	0.25	S	nonMDR
0.1	R	<=0.06	S	1	S	0.5	R	<=0.06	S	<=0.25	S	<=1	S	2	R	<=0.015	S	0.015	S	0.125	S	0.06	S	<=0.06	S	<=0.125	S	nonMDR
0.8	R	<=0.06	S	1	S	0.5	R	0.125	S	<=0.25	S	<=1	S	<=0.25	S	0.03	S	0.03	S	0.06	S	0.06	S	<=0.06	S	0.25	S	nonMDR
<=0.025	S	<=0.06	S	1	S	0.25	S	0.125	S	<=0.25	S	<=1	S	0.5	S	0.03	S	0.015	S	0.25	S	0.06	S	<=0.06	S	0.25	S	S
>1.6	R	>4	R	>8	R	8	R	4	R	<=0.25	S	<=1	S	4	R	<=0.015	S	0.06	R	0.125	S	0.06	S	>2	R	>4	R	preXDR
0.05	S	0.125	S	2	R	1	R	0.25	S	<=0.25	S	2	S	1	S	0.06	S	0.06	R	0.5	S	0.125	S	<=0.06	S	1	S	nonMDR
0.1	R	0.25	R	1	S	0.5	R	0.125	S	<=0.25	S	<=1	S	2	R	0.03	S	0.03	S	0.125	S	0.06	S	<=0.06	S	<=0.125	S	preXDR
<=0.025	S	<=0.06	S	0.25	S	0.25	S	<=0.06	S	<=0.25	S	<=1	S	1	S	0.03	S	0.03	S	0.06	S	0.06	S	<=0.06	S	<=0.125	S	S
0.05	S	<=0.06	S	2	R	0.5	R	<=0.06	S	<=0.25	S	2	S	1	S	0.06	S	0.03	S	0.5	S	0.06	S	<=0.06	S	0.25	S	nonMDR
<=0.025	S	<=0.06	S	1	S	0.25	S	0.125	S	<=0.25	S	<=1	S	1	S	0.03	S	0.03	S	0.25	S	0.06	S	<=0.06	S	0.25	S	S
<=0.025	S	0.125	S	2	R	0.5	R	0.125	S	<=0.25	S	<=1	S	1	S	0.06	S	0.03	S	0.5	S	0.06	S	<=0.06	S	>4	R	nonMDR
1.6	R	1	R	4	R	8	R	4	R	0.25	S	2	S	0.5	S	0.03	S	0.03	S	1	R	0.06	S	0.06	S	1	S	preXDR
>1.6	R	>4	R	4	R	4	R	4	R	<=0.25	S	<=1	S	4	R	<=0.015	S	0.25	R	0.125	S	0.06	S	>2	R	<=0.125	S	preXDR
0.05	S	0.125	S	<=0.125	S	<=0.125	S	0.125	S	<=0.25	S	<=1	S	1	S	<=0.015	S	0.015	S	0.06	S	0.06	S	<=0.06	S	0.25	S	S
0.025	S	0.06	S	4	R	0.5	R	0.125	S	0.25	S	1	S	1	S	0.06	S	0.03	S	0.5	S	0.06	S	0.06	S	0.5	S	nonMDR
0.025	S	0.125	S	1	S	0.5	R	0.125	S	0.25	S	2	S	0.5	S	<=0.015	S	0.015	S	0.5	S	0.06	S	0.06	S	0.5	S	nonMDR
0.05	S	0.125	S	2	R	0.5	R	0.25	S	<=0.25	S	<=1	S	0.5	S	0.03	S	0.12	R	0.5	S	0.125	S	<=0.06	S	1	S	nonMDR
1.6	R	0.06	S	1	S	0.5	R	0.125	S	0.25	S	2	S	1	S	0.06	S	0.015	S	0.5	S	0.06	S	0.06	S	0.5	S	nonMDR
0.025	S	0.06	S	1	S	0.12	S	0.06	S	0.25	S	1	S	1	S	<=0.015	S	0.015	S	0.125	S	0.06	S	0.06	S	0.12	S	S
0.4	R	0.06	S	0.5	S	0.12	S	0.06	S	0.25	S	1	S	4	R	<=0.015	S	0.015	S	0.125	S	0.06	S	0.06	S	0.12	S	nonMDR
0.025	S	0.06	S	1	S	0.25	S	0.06	S	0.25	S	1	S	1	S	<=0.015	S	0.03	S	0.25	S	0.06	S	0.06	S	0.12	S	S
0.05	S	0.125	S	1	S	0.5	R	0.125	S	0.25	S	2	S	1	S	0.06	S	0.015	S	1	R	0.06	S	0.06	S	0.5	S	nonMDR
>1.6	R	1	R	4	R	0.5	R	0.25	S	0.25	S	1	S	1	S	<=0.015	S	0.015	S	0.125	S	0.06	S	0.06	S	1	S	preXDR
>1.6	R	>4	R	4	R	4	R	2	R	>8	R	>16	R	1	S	0.03	S	0.015	S	0.5	S	0.06	S	>2	R	0.25	S	XDR
0.05	S	0.06	S	1	S	0.5	R	0.06	S	0.25	S	2	S	1	S	0.06	S	0.015	S	0.5	S	0.06	S	0.06	S	0.5	S	nonMDR
0.8	R	>4	R	8	R	0.12	S	0.06	S	0.25	S	1	S	0.25	S	<=0.015	S	0.015	S	0.125	S	0.06	S	1	R	0.12	S	MDR
0.1	R	2	R	0.5	S	0.25	S	0.06	S	0.25	S	2	S	2	R	0.03	S	0.015	S	0.25	S	0.06	S	0.5	R	0.5	S	MDR
0.05	S	0.06	S	2	R	0.25	S	0.06	S	0.25	S	1	S	0.25	S	<=0.015	S	0.015	S	0.25	S	0.06	S	0.06	S	0.12	S	NA
0.025	S	0.06	S	1	S	4	R	1	R	0.25	S	1	S	0.25	S	0.06	S	0.015	S	0.5	S	0.125	S	0.06	S	0.12	S	nonMDR
0.05	S	0.125	S	1	S	0.5	R	0.125	S	0.5	S	2	S	0.5	S	0.06	S	0.03	S	0.5	S	0.25	R	0.125	S	0.5	S	nonMDR
0.025	S	0.06	S	1	S	0.25	S	0.06	S	0.25	S	1	S	0.5	S	<=0.015	S	0.015	S	0.125	S	0.06	S	0.06	S	0.12	S	S
0.025	S	0.06	S	1	S	0.12	S	0.06	S	0.25	S	1	S	0.25	S	<=0.015	S	0.015	S	0.125	S	0.06	S	0.06	S	0.12	S	S
1.6	R	0.5	R	8	R	0.25	S	0.06	S	0.25	S	1	S	0.5	S	0.03	S	0.015	S	0.125	S	0.06	S	0.06	S	0.12	S	MDR
>1.6	R	>4	R	4	R	0.25	S	0.06	S	0.25	S	1	S	0.5	S	0.03	S	0.015	S	0.25	S	0.06	S	0.5	R	0.12	S	MDR
0.05	S	0.06	S	2	R	0.5	R	0.125	S	0.25	S	1	S	0.5	S	0.06	S	0.06	R	0.5	S	0.125	S	0.06	S	0.5	S	nonMDR
1.6	R	0.06	S	4	R	8	R	2	R	0.25	S	1	S	0.5	S	<=0.015	S	0.015	S	2	R	0.06	S	0.06	S	0.12	S	nonMDR
0.4	R	>4	R	0.25	S	0.25	S	0.06	S	0.25	S	1	S	0.25	S	<=0.015	S	0.015	S	0.06	S	0.06	S	0.06	S	2	S	MDR
0.05	S	0.125	S	2	R	0.5	R	0.125	S	0.5	S	2	S	0.5	S	0.06	S	0.03	S	0.5	S	0.5	R	0.06	S	0.5	S	nonMDR
0.05	S	0.06	S	1	S	0.5	R	0.06	S	0.25	S	2	S	0.5	S	<=0.015	S	0.03	S	0.5	S	0.06	S	0.06	S	1	S	nonMDR
0.05	S	0.125	S	1	S	0.5	R	0.06	S	0.25	S	2	S	0.5	S	0.03	S	0.015	S	0.5	S	0.06	S	0.06	S	0.12	S	nonMDR
0.025	S	0.06	S	2	R	0.5	R	0.125	S	0.25	S	1	S	0.25	S	0.06	S	0.03	S	0.5	S	0.06	S	0.06	S	0.5	S	nonMDR
>1.6	R	>4	R	>8	R	4	R	0.5	R	0.25	S	2	S	0.5	S	0.125	S	0.06	R	0.5	S	0.125	S	>2	R	0.5	S	preXDR
1.6	R	>4	R	2	R	8	R	4	R	0.25	S	2	S	0.25	S	0.06	S	0.03	S	1	R	0.125	S	>2	R	1	S	preXDR
0.05	S	0.125	S	1	S	0.5	R	0.125	S	0.5	S	2	S	0.5	S	0.125	S	0.06	R	1	R	0.125	S	0.06	S	4	R	nonMDR
0.05	S	<=0.06	S	2	R	4	R	1	R	<=0.25	S	<=1	S	0.5	S	0.06	S	0.5	R	0.5	S	0.06	S	<=0.06	S	<=0.125	S	nonMDR
>1.6	R	>4	R	1	S	1	R	0.25	S	0.5	S	1	S	2	R	0.03	S	0.06	R	0.5	S	0.125	S	1	R	>4	R	preXDR
<=0.025	S	<=0.06	S	2	R	8	R	2	R	<=0.25	S	<=1	S	1	S	0.03	S	0.06	R	0.125	S	0.06	S	<=0.06	S	0.25	S	nonMDR
<=0.025	S	<=0.06	S	2	R	0.5	R	<=0.06	S	<=0.25	S	<=1	S	0.5	S	<=0.015	S	0.06	R	0.5	S	0.06	S	<=0.06	S	0.5	S	nonMDR
<=0.025	S	<=0.06	S	0.5	S	0.25	S	<=0.06	S	<=0.25	S	<=1	S	<=0.25	S	<=0.015	S	0.015	S	0.06	S	0.06	S	<=0.06	S	<=0.125	S	S
0.05	S	<=0.06	S	2	R	0.5	R	0.125	S	<=0.25	S	<=1	S	0.5	S	0.06	S	0.06	R	0.5	S	0.125	S	<=0.06	S	1	S	nonMDR
<=0.025	S	<=0.06	S	2	R	0.5	R	0.125	S	<=0.25	S	<=1	S	0.5	S	0.03	S	0.06	R	0.25	S	0.06	S	<=0.06	S	0.25	S	nonMDR
<=0.025	S	<=0.06	S	0.25	S	0.25	S	<=0.06	S	<=0.25	S	<=1	S	1	S	<=0.015	S	0.015	S	0.03	S	0.06	S	<=0.06	S	<=0.125	S	S
<=0.025	S	<=0.06	S	1	S	0.5	R	0.125	S	<=0.25	S	<=1	S	0.5	S	<=0.015	S	0.03	S	0.25	S	0.06	S	<=0.06	S	0.5	S	nonMDR
<=0.025	S	<=0.06	S	2	R	0.5	R	0.125	S	<=0.25	S	<=1	S	0.5	S	0.03	S	0.06	R	0.25	S	0.06	S	<=0.06	S	0.25	S	nonMDR
0.05	S	<=0.06	S	2	R	0.25	S	<=0.06	S	<=0.25	S	<=1	S	2	R	0.06	S	0.06	R	0.25	S	0.06	S	<=0.06	S	0.25	S	nonMDR
<=0.025	S	<=0.06	S	2	R	0.5	R	<=0.06	S	<=0.25	S	<=1	S	0.5	S	0.03	S	0.03	S	0.25	S	0.06	S	<=0.06	S	<=0.125	S	nonMDR
0.8	R	<=0.06	S	1	S	0.25	S	<=0.06	S	<=0.25	S	<=1	S	1	S	0.03	S	0.015	S	0.25	S	0.06	S	<=0.06	S	<=0.125	S	nonMDR
<=0.025	S	0.125	S	1	S	0.5	R	0.125	S	<=0.25	S	<=1	S	0.5	S	0.06	S	0.03	S	0.5	S	0.06	S	<=0.06	S	0.25	S	nonMDR
1.6	R	>4	R	2	R	1	R	0.125	S	<=0.25	S	<=1	S	0.5	S	0.06	S	0.06	R	0.5	S	0.125	S	>2	R	0.25	S	preXDR
0.8	R	>4	R	8	R	4	R	1	R	<=0.25	S	<=1	S	2	R	<=0.015	S	0.015	S	0.25	S	0.06	S	>2	R	0.25	S	preXDR
<=0.025	S	0.25	R	0.5	S	0.25	S	0.125	S	<=0.25	S	2	S	1	S	<=0.015	S	0.03	S	0.125	S	0.06	S	<=0.06	S	0.25	S	RR
1.6	R	0.5	R	4	R	0.5	R	<=0.06	S	<=0.25	S	<=1	S	1	S	<=0.015	S	0.03	S	0.25	S	0.06	S	<=0.06	S	0.25	S	preXDR
0.05	S	<=0.06	S	0.25	S	0.25	S	<=0.06	S	<=0.25	S	<=1	S	<=0.25	S	0.03	S	0.03	S	0.06	S	0.06	S	<=0.06	S	<=0.125	S	S
<=0.025	S	<=0.06	S	1	S	0.25	S	0.125	S	<=0.25	S	<=1	S	1	S	0.03	S	0.03	S	0.125	S	0.06	S	<=0.06	S	0.25	S	S
>1.6	R	>4	R	8	R	>8	R	4	R	0.5	S	2	S	1	S	0.125	S	0.25	R	1	R	1	R	>2	R	>4	R	preXDR
0.05	S	<=0.06	S	1	S	0.25	S	<=0.06	S	<=0.25	S	<=1	S	1	S	0.03	S	0.015	S	0.25	S	0.06	S	<=0.06	S	<=0.125	S	S
<=0.025	S	<=0.06	S	1	S	0.25	S	<=0.06	S	<=0.25	S	<=1	S	1	S	0.03	S	0.015	S	0.06	S	0.06	S	<=0.06	S	<=0.125	S	S
0.05	S	0.125	S	2	R	0.5	R	0.125	S	0.5	S	2	S	1	S	0.125	S	0.12	R	1	R	0.125	S	<=0.06	S	4	R	nonMDR
0.05	S	<=0.06	S	2	R	0.5	R	<=0.06	S	<=0.25	S	2	S	0.5	S	0.03	S	0.03	S	0.5	S	0.125	S	<=0.06	S	1	S	nonMDR
>1.6	R	1	R	8	R	0.5	R	<=0.06	S	<=0.25	S	2	S	1	S	0.06	S	0.12	R	0.5	S	0.25	R	0.125	S	1	S	preXDR
<=0.025	S	<=0.06	S	2	R	0.5	R	0.25	S	<=0.25	S	2	S	1	S	<=0.015	S	0.12	R	0.125	S	0.06	S	<=0.06	S	0.25	S	nonMDR
<=0.025	S	0.125	S	0.5	S	0.25	S	<=0.06	S	<=0.25	S	<=1	S	0.5	S	<=0.015	S	0.03	S	0.125	S	0.06	S	<=0.06	S	0.25	S	S
0.05	S	0.125	S	8	R	0.5	R	0.125	S	0.5	S	2	S	1	S	0.06	S	0.12	R	1	R	0.125	S	<=0.06	S	>4	R	nonMDR
<=0.025	S	<=0.06	S	1	S	0.5	R	0.125	S	<=0.25	S	<=1	S	0.5	S	0.06	S	0.06	R	0.125	S	0.06	S	<=0.06	S	0.25	S	nonMDR
0.025	S	0.06	S	1	S	0.5	R	0.25	S	0.25	S	2	S	2	R	<=0.015	S	0.015	S	1	R	0.06	S	0.06	S	0.25	S	nonMDR
<=0.025	S	<=0.06	S	1	S	0.25	S	0.125	S	<=0.25	S	<=1	S	0.5	S	<=0.015	S	0.015	S	0.125	S	0.06	S	<=0.06	S	<=0.125	S	S
0.05	S	0.125	S	1	S	0.5	R	0.25	S	0.5	S	2	S	2	R	0.03	S	0.015	S	0.5	S	0.125	S	0.06	S	0.5	S	nonMDR
0.025	S	0.125	S	0.5	S	0.12	S	0.06	S	0.25	S	1	S	1	S	<=0.015	S	0.015	S	0.25	S	0.06	S	0.06	S	0.12	S	S
0.025	S	0.06	S	1	S	0.5	R	0.25	S	0.25	S	1	S	1	S	0.03	S	0.03	S	0.5	S	0.06	S	0.06	S	1	S	nonMDR
0.05	S	0.06	S	1	S	0.5	R	0.25	S	0.25	S	1	S	1	S	<=0.015	S	0.03	S	0.5	S	0.06	S	0.06	S	0.25	S	nonMDR
<=0.025	S	<=0.06	S	1	S	0.5	R	0.25	S	<=0.25	S	<=1	S	0.5	S	0.03	S	0.12	R	0.5	S	0.06	S	<=0.06	S	0.5	S	nonMDR
<=0.025	S	<=0.06	S	2	R	0.5	R	0.25	S	<=0.25	S	<=1	S	1	S	<=0.015	S	0.5	R	0.25	S	0.06	S	<=0.06	S	2	S	nonMDR
0.025	S	0.125	S	1	S	0.5	R	0.25	S	0.25	S	2	S	2	R	0.06	S	0.015	S	0.5	S	0.125	S	0.06	S	0.25	S	nonMDR
0.025	S	0.06	S	1	S	0.5	R	0.25	S	0.25	S	1	S	1	S	0.03	S	0.03	S	0.5	S	0.06	S	0.06	S	0.5	S	nonMDR
<=0.025	S	<=0.06	S	1	S	0.5	R	0.25	S	<=0.25	S	<=1	S	1	S	0.03	S	0.06	R	0.25	S	0.06	S	<=0.06	S	0.25	S	nonMDR
0.025	S	0.125	S	0.5	S	0.25	S	0.125	S	0.25	S	2	S	1	S	<=0.015	S	0.015	S	0.25	S	0.06	S	0.06	S	0.12	S	S
1.6	R	4	R	4	R	4	R	4	R	0.5	S	2	S	4	R	0.03	S	0.03	S	0.5	S	0.125	S	2	R	4	R	preXDR
>1.6	R	>4	R	8	R	4	R	2	R	0.25	S	2	S	>8	R	<=0.015	S	0.015	S	0.5	S	0.06	S	>2	R	>4	R	preXDR
>1.6	R	>4	R	>8	R	0.25	S	0.125	S	0.25	S	1	S	2	R	<=0.015	S	0.015	S	0.25	S	0.06	S	>2	R	>4	R	MDR
0.4	R	1	R	2	R	1	R	0.25	S	0.25	S	1	S	0.25	S	<=0.015	S	0.015	S	0.06	S	0.06	S	0.06	S	0.12	S	preXDR
>1.6	R	>4	R	8	R	0.5	R	0.25	S	0.25	S	1	S	2	R	<=0.015	S	0.015	S	0.5	S	0.06	S	>2	R	>4	R	preXDR
0.025	S	0.06	S	2	R	0.5	R	0.06	S	0.25	S	1	S	0.5	S	<=0.015	S	0.06	R	0.03	S	0.06	S	0.06	S	0.25	S	nonMDR
0.025	S	0.125	S	2	R	0.5	R	0.5	R	0.25	S	2	S	1	S	0.03	S	0.015	S	0.5	S	0.06	S	0.06	S	1	S	nonMDR
0.025	S	0.125	S	1	S	0.5	R	0.25	S	0.25	S	2	S	1	S	0.03	S	0.015	S	0.5	S	0.125	S	0.06	S	0.5	S	nonMDR
0.025	S	0.06	S	1	S	0.25	S	0.06	S	0.25	S	1	S	0.5	S	<=0.015	S	0.015	S	0.25	S	0.06	S	0.06	S	0.5	S	S
>1.6	R	4	R	>8	R	8	R	4	R	>8	R	>16	R	4	R	0.125	S	0.06	R	1	R	2	R	1	R	4	R	XDR
<=0.025	S	<=0.06	S	2	R	0.25	S	0.125	S	<=0.25	S	<=1	S	1	S	<=0.015	S	0.015	S	0.25	S	0.06	S	<=0.06	S	<=0.125	S	NA
0.05	S	<=0.06	S	1	S	0.25	S	0.125	S	<=0.25	S	<=1	S	2	R	0.03	S	0.06	R	0.125	S	0.06	S	<=0.06	S	<=0.125	S	nonMDR
0.05	S	0.125	S	0.25	S	0.5	R	0.25	S	<=0.25	S	<=1	S	8	R	<=0.015	S	0.015	S	0.06	S	0.06	S	<=0.06	S	<=0.125	S	nonMDR
>1.6	R	>4	R	>8	R	8	R	4	R	<=0.25	S	<=1	S	>8	R	0.03	S	0.06	R	0.125	S	0.06	S	>2	R	>4	R	preXDR
>1.6	R	>4	R	>8	R	>8	R	>4	R	<=0.25	S	<=1	S	>8	R	0.03	S	0.03	S	0.25	S	0.06	S	2	R	>4	R	preXDR
0.8	R	<=0.06	S	4	R	0.25	S	0.125	S	<=0.25	S	<=1	S	1	S	0.03	S	0.03	S	0.125	S	0.06	S	<=0.06	S	<=0.125	S	nonMDR
>1.6	R	>4	R	8	R	0.25	S	0.25	S	<=0.25	S	<=1	S	2	R	0.03	S	0.015	S	0.06	S	0.06	S	1	R	<=0.125	S	MDR
<=0.025	S	<=0.06	S	1	S	2	R	0.5	R	<=0.25	S	<=1	S	1	S	0.03	S	0.03	S	0.25	S	0.06	S	<=0.06	S	0.25	S	nonMDR
0.05	S	0.125	S	2	R	0.5	R	0.25	S	<=0.25	S	4	R	2	R	0.06	S	0.12	R	0.5	S	0.125	S	<=0.06	S	0.25	S	nonMDR
0.2	R	4	R	2	R	4	R	2	R	0.25	S	1	S	4	R	<=0.015	S	0.015	S	0.25	S	0.06	S	1	R	0.5	S	preXDR
0.4	R	>4	R	1	S	8	R	4	R	4	R	>16	R	2	R	<=0.015	S	0.015	S	0.03	S	0.06	S	1	R	0.25	S	XDR
0.4	R	>4	R	0.5	S	0.5	R	1	R	<=0.25	S	4	R	>8	R	0.03	S	0.015	S	0.06	S	0.06	S	1	R	0.25	S	XDR
<=0.025	S	<=0.06	S	0.5	S	0.25	S	<=0.06	S	<=0.25	S	<=1	S	0.5	S	<=0.015	S	0.03	S	0.06	S	0.06	S	<=0.06	S	<=0.125	S	S
<=0.025	S	0.125	S	2	R	0.5	R	0.25	S	<=0.25	S	<=1	S	2	R	0.03	S	0.06	R	0.25	S	0.06	S	<=0.06	S	0.5	S	nonMDR
<=0.025	S	<=0.06	S	2	R	0.25	S	0.125	S	<=0.25	S	<=1	S	0.5	S	<=0.015	S	0.03	S	0.125	S	0.06	S	<=0.06	S	<=0.125	S	NA
>1.6	R	>4	R	8	R	0.5	R	0.5	R	0.25	S	2	S	0.5	S	<=0.015	S	0.06	R	0.5	S	0.06	S	1	R	0.5	S	preXDR
1.6	R	0.06	S	1	S	0.5	R	0.25	S	0.25	S	2	S	1	S	0.03	S	0.015	S	0.5	S	0.06	S	0.06	S	0.12	S	nonMDR
0.025	S	0.06	S	1	S	0.5	R	0.25	S	0.25	S	2	S	1	S	0.06	S	0.06	R	0.5	S	0.25	R	0.06	S	0.5	S	nonMDR
0.025	S	0.06	S	2	R	0.5	R	0.5	R	0.5	S	2	S	0.5	S	0.03	S	0.06	R	0.5	S	0.06	S	0.06	S	0.5	S	nonMDR
0.025	S	0.125	S	4	R	0.5	R	0.25	S	0.5	S	2	S	1	S	0.06	S	0.12	R	1	R	0.06	S	0.06	S	1	S	nonMDR
0.025	S	0.06	S	2	R	0.5	R	0.25	S	0.25	S	2	S	0.5	S	0.03	S	0.015	S	1	R	0.06	S	0.06	S	0.25	S	nonMDR
0.05	S	<=0.06	S	2	R	0.5	R	1	R	<=0.25	S	<=1	S	1	S	0.03	S	0.12	R	0.5	S	0.125	S	<=0.06	S	0.5	S	nonMDR
0.025	S	0.06	S	2	R	0.5	R	0.5	R	0.25	S	1	S	0.5	S	<=0.015	S	0.06	R	0.5	S	0.06	S	0.06	S	1	S	nonMDR
>1.6	R	>4	R	>8	R	8	R	4	R	0.25	S	2	S	2	R	0.03	S	0.03	S	0.5	S	0.125	S	2	R	>4	R	preXDR
<=0.025	S	<=0.06	S	2	R	0.5	R	0.5	R	<=0.25	S	2	S	0.5	S	0.03	S	0.03	S	0.5	S	0.06	S	<=0.06	S	0.5	S	nonMDR
1.6	R	>4	R	2	R	0.25	S	0.125	S	0.25	S	1	S	1	S	<=0.015	S	0.015	S	0.25	S	0.06	S	2	R	>4	R	MDR
<=0.025	S	<=0.06	S	1	S	0.5	R	0.25	S	<=0.25	S	2	S	1	S	<=0.015	S	0.015	S	0.5	S	0.06	S	<=0.06	S	<=0.125	S	nonMDR
<=0.025	S	<=0.06	S	1	S	0.5	R	0.25	S	<=0.25	S	<=1	S	1	S	0.03	S	0.03	S	0.5	S	0.06	S	<=0.06	S	0.5	S	nonMDR
>1.6	R	2	R	>8	R	8	R	4	R	>8	R	16	R	2	R	0.03	S	1	R	>2	R	0.06	S	0.5	R	>4	R	XDR
<=0.025	S	<=0.06	S	2	R	0.5	R	0.25	S	<=0.25	S	2	S	0.5	S	<=0.015	S	0.06	R	0.25	S	0.06	S	<=0.06	S	0.5	S	nonMDR
<=0.025	S	<=0.06	S	2	R	0.5	R	0.25	S	<=0.25	S	2	S	0.5	S	0.03	S	0.06	R	0.5	S	0.125	S	<=0.06	S	0.25	S	nonMDR
<=0.025	S	<=0.06	S	4	R	0.5	R	0.25	S	<=0.25	S	<=1	S	2	R	0.03	S	0.06	R	0.25	S	0.06	S	<=0.06	S	0.25	S	nonMDR
1.6	R	0.25	R	4	R	0.5	R	0.25	S	0.5	S	8	R	1	S	0.06	S	0.06	R	1	R	0.125	S	<=0.06	S	1	S	XDR
<=0.025	S	<=0.06	S	8	R	0.25	S	0.125	S	<=0.25	S	<=1	S	1	S	<=0.015	S	0.03	S	0.125	S	0.06	S	<=0.06	S	<=0.125	S	NA
0.05	S	0.25	R	0.5	S	0.25	S	0.125	S	<=0.25	S	<=1	S	0.5	S	0.03	S	0.03	S	0.06	S	0.125	S	<=0.06	S	>4	R	RR
0.05	S	<=0.06	S	2	R	1	R	0.25	S	<=0.25	S	<=1	S	<=0.25	S	0.03	S	0.06	R	0.5	S	0.06	S	<=0.06	S	0.25	S	nonMDR
0.05	S	<=0.06	S	2	R	0.5	R	0.25	S	<=0.25	S	2	S	1	S	0.06	S	0.12	R	0.5	S	0.125	S	<=0.06	S	0.25	S	nonMDR
1.6	R	0.125	S	2	R	0.5	R	0.25	S	<=0.25	S	<=1	S	1	S	0.06	S	0.06	R	1	R	0.125	S	<=0.06	S	1	S	nonMDR
<=0.025	S	<=0.06	S	2	R	0.5	R	0.125	S	<=0.25	S	<=1	S	1	S	<=0.015	S	0.06	R	0.125	S	0.06	S	<=0.06	S	<=0.125	S	nonMDR
1.6	R	<=0.06	S	4	R	0.5	R	0.125	S	<=0.25	S	<=1	S	>8	R	<=0.015	S	0.03	S	0.125	S	0.06	S	<=0.06	S	0.25	S	nonMDR
<=0.025	S	<=0.06	S	2	R	1	R	<=0.06	S	<=0.25	S	<=1	S	1	S	<=0.015	S	0.03	S	0.125	S	0.06	S	<=0.06	S	0.25	S	nonMDR
<=0.025	S	<=0.06	S	0.25	S	0.25	S	<=0.06	S	<=0.25	S	<=1	S	0.5	S	<=0.015	S	0.015	S	0.06	S	0.06	S	<=0.06	S	<=0.125	S	S
0.025	S	0.06	S	1	S	0.5	R	0.25	S	0.25	S	1	S	0.5	S	<=0.015	S	0.015	S	0.25	S	0.06	S	0.06	S	0.25	S	nonMDR
<=0.025	S	<=0.06	S	2	R	0.5	R	0.25	S	<=0.25	S	2	S	<=0.25	S	0.06	S	0.06	R	0.5	S	0.06	S	<=0.06	S	1	S	nonMDR
<=0.025	S	<=0.06	S	1	S	0.5	R	0.25	S	<=0.25	S	2	S	1	S	0.03	S	0.06	R	0.5	S	0.06	S	<=0.06	S	0.5	S	nonMDR
0.8	R	>4	R	4	R	8	R	4	R	0.25	S	1	S	2	R	<=0.015	S	0.015	S	0.25	S	0.06	S	2	R	0.12	S	preXDR
0.025	S	0.06	S	2	R	0.25	S	0.125	S	0.25	S	1	S	0.5	S	0.03	S	0.015	S	0.5	S	0.06	S	0.06	S	0.5	S	NA
1.6	R	>4	R	4	R	0.5	R	0.125	S	0.25	S	1	S	2	R	<=0.015	S	0.015	S	0.25	S	0.06	S	>2	R	>4	R	preXDR
0.05	S	0.125	S	1	S	0.5	R	0.25	S	0.25	S	1	S	1	S	0.03	S	0.015	S	0.5	S	0.06	S	0.06	S	0.5	S	nonMDR
0.05	S	0.06	S	1	S	0.5	R	0.25	S	0.25	S	2	S	1	S	0.03	S	0.03	S	0.5	S	0.06	S	0.06	S	1	S	nonMDR
1.6	R	>4	R	8	R	8	R	4	R	0.25	S	4	R	>8	R	0.03	S	0.015	S	0.5	S	0.06	S	>2	R	>4	R	XDR
0.8	R	>4	R	1	S	0.5	R	0.25	S	0.25	S	1	S	1	S	<=0.015	S	0.015	S	0.25	S	0.06	S	>2	R	1	S	preXDR
>1.6	R	>4	R	2	R	0.5	R	0.25	S	0.25	S	1	S	1	S	0.03	S	0.015	S	0.25	S	0.06	S	>2	R	2	S	preXDR
1.6	R	>4	R	4	R	0.5	R	0.25	S	0.25	S	2	S	2	R	0.06	S	0.015	S	0.5	S	0.06	S	>2	R	0.25	S	preXDR
1.6	R	>4	R	4	R	0.25	S	0.125	S	0.25	S	1	S	0.5	S	<=0.015	S	0.015	S	0.125	S	0.06	S	0.5	R	>4	R	MDR
0.05	S	0.06	S	1	S	0.5	R	0.25	S	0.25	S	4	R	1	S	0.06	S	0.03	S	0.5	S	0.06	S	0.06	S	1	S	nonMDR
1.6	R	>4	R	4	R	4	R	1	R	<=0.25	S	<=1	S	0.5	S	0.06	S	0.03	S	0.25	S	0.06	S	2	R	0.25	S	preXDR
>1.6	R	>4	R	8	R	8	R	4	R	0.25	S	2	S	0.5	S	<=0.015	S	0.12	R	0.5	S	0.06	S	>2	R	4	R	preXDR
>1.6	R	>4	R	>8	R	>8	R	>4	R	0.25	S	2	S	4	R	<=0.015	S	0.03	S	0.5	S	0.06	S	0.25	R	>4	R	preXDR
1.6	R	>4	R	2	R	0.25	S	0.125	S	0.25	S	1	S	2	R	<=0.015	S	0.015	S	0.125	S	0.06	S	1	R	0.12	S	MDR
<=0.025	S	<=0.06	S	1	S	0.5	R	0.125	S	<=0.25	S	<=1	S	1	S	0.03	S	0.03	S	0.125	S	0.06	S	<=0.06	S	0.25	S	nonMDR
>1.6	R	>4	R	4	R	>8	R	>4	R	0.25	S	1	S	0.5	S	0.03	S	0.015	S	0.25	S	0.06	S	>2	R	0.25	S	preXDR
>1.6	R	0.25	R	4	R	4	R	>4	R	0.25	S	8	R	0.5	S	<=0.015	S	0.015	S	0.25	S	0.06	S	0.06	S	0.12	S	XDR
0.05	S	0.06	S	1	S	0.5	R	0.25	S	0.25	S	1	S	1	S	0.03	S	0.015	S	0.5	S	0.06	S	0.06	S	0.25	S	nonMDR
>1.6	R	>4	R	8	R	>8	R	>4	R	0.25	S	4	R	8	R	0.06	S	0.03	S	1	R	0.25	R	2	R	>4	R	XDR
0.2	R	0.06	S	1	S	0.5	R	0.5	R	0.5	S	4	R	0.5	S	0.06	S	0.03	S	0.5	S	0.06	S	0.06	S	2	S	nonMDR
0.05	S	0.125	S	0.06	S	0.25	S	0.06	S	0.25	S	1	S	2	R	<=0.015	S	0.015	S	0.06	S	0.06	S	0.06	S	0.12	S	nonMDR
<=0.025	S	<=0.06	S	2	R	0.25	S	0.125	S	<=0.25	S	<=1	S	0.5	S	0.03	S	0.03	S	0.5	S	0.06	S	<=0.06	S	1	S	NA
>1.6	R	>4	R	4	R	8	R	4	R	0.25	S	2	S	2	R	0.03	S	0.06	R	0.5	S	0.06	S	2	R	1	S	preXDR
1.6	R	4	R	8	R	8	R	1	R	0.5	S	8	R	>8	R	<=0.015	S	1	R	>2	R	0.5	R	1	R	>4	R	XDR
1.6	R	0.5	R	1	S	4	R	2	R	0.25	S	1	S	0.5	S	<=0.015	S	0.015	S	0.25	S	0.06	S	0.06	S	>4	R	preXDR
0.05	S	0.125	S	2	R	0.5	R	0.25	S	0.5	S	1	S	0.5	S	0.03	S	0.12	R	0.5	S	0.125	S	0.06	S	2	S	nonMDR
1.6	R	>4	R	>8	R	>8	R	>4	R	0.5	S	1	S	2	R	0.03	S	0.12	R	0.5	S	0.125	S	>2	R	2	S	preXDR
1.6	R	4	R	4	R	4	R	2	R	0.25	S	1	S	0.25	S	0.03	S	0.015	S	0.25	S	0.06	S	0.06	S	0.5	S	preXDR
>1.6	R	>4	R	>8	R	0.5	R	0.25	S	0.25	S	1	S	>8	R	<=0.015	S	0.06	R	0.5	S	0.06	S	1	R	>4	R	preXDR
1.6	R	>4	R	>8	R	>8	R	>4	R	0.5	S	4	R	>8	R	0.03	S	0.03	S	0.5	S	0.06	S	>2	R	>4	R	XDR
0.1	R	0.06	S	2	R	0.5	R	0.25	S	0.25	S	2	S	0.5	S	0.03	S	0.015	S	0.03	S	0.06	S	0.06	S	0.5	S	nonMDR
1.6	R	>4	R	8	R	2	R	1	R	<=0.25	S	<=1	S	2	R	0.03	S	0.06	R	0.25	S	0.06	S	1	R	1	S	preXDR
>1.6	R	>4	R	8	R	1	R	2	R	>8	R	>16	R	>8	R	<=0.015	S	0.03	S	0.06	S	0.06	S	0.5	R	>4	R	XDR
>1.6	R	2	R	8	R	8	R	4	R	0.5	S	<=1	S	2	R	0.03	S	0.03	S	0.25	S	0.06	S	0.25	R	1	S	preXDR
0.8	R	>4	R	4	R	8	R	>4	R	0.5	S	2	S	8	R	0.03	S	0.03	S	0.25	S	0.06	S	>2	R	0.5	S	preXDR
0.05	S	0.125	S	2	R	1	R	0.5	R	<=0.25	S	<=1	S	0.5	S	0.03	S	0.06	R	0.5	S	0.06	S	<=0.06	S	2	S	nonMDR
<=0.025	S	<=0.06	S	1	S	0.25	S	<=0.06	S	<=0.25	S	<=1	S	1	S	<=0.015	S	0.015	S	0.125	S	0.06	S	<=0.06	S	<=0.125	S	S
<=0.025	S	<=0.06	S	<=0.125	S	0.25	S	<=0.06	S	<=0.25	S	<=1	S	4	R	0.03	S	0.015	S	0.06	S	0.06	S	1	R	>4	R	nonMDR
>1.6	R	>4	R	8	R	>8	R	>4	R	<=0.25	S	2	S	8	R	<=0.015	S	0.03	S	>2	R	0.06	S	>2	R	4	R	preXDR
>1.6	R	>4	R	>8	R	4	R	0.5	R	<=0.25	S	<=1	S	>8	R	0.06	S	0.015	S	0.125	S	0.06	S	0.5	R	2	S	preXDR
0.05	S	0.25	R	0.25	S	<=0.125	S	<=0.06	S	<=0.25	S	<=1	S	1	S	<=0.015	S	0.015	S	0.06	S	0.06	S	0.5	R	0.25	S	RR
<=0.025	S	<=0.06	S	8	R	0.5	R	0.25	S	0.5	S	<=1	S	1	S	0.03	S	0.03	S	0.5	S	0.06	S	<=0.06	S	1	S	nonMDR
1.6	R	>4	R	4	R	4	R	1	R	0.25	S	2	S	1	S	<=0.015	S	0.015	S	0.5	S	0.06	S	>2	R	0.12	S	preXDR
1.6	R	>4	R	2	R	4	R	2	R	0.25	S	1	S	2	R	0.03	S	0.015	S	0.5	S	0.06	S	>2	R	>4	R	preXDR
1.6	R	>4	R	4	R	8	R	4	R	0.25	S	1	S	8	R	<=0.015	S	0.015	S	0.5	S	0.125	S	>2	R	1	S	preXDR
1.6	R	>4	R	4	R	4	R	2	R	0.25	S	1	S	2	R	<=0.015	S	0.015	S	0.25	S	0.06	S	>2	R	0.12	S	preXDR
>1.6	R	0.06	S	>8	R	0.5	R	0.25	S	0.5	S	2	S	8	R	>2	R	1	R	2	R	0.25	R	0.06	S	1	S	nonMDR
1.6	R	>4	R	8	R	4	R	2	R	0.25	S	1	S	4	R	<=0.015	S	0.03	S	0.25	S	0.06	S	>2	R	0.25	S	preXDR
0.05	S	0.06	S	1	S	1	R	0.125	S	0.25	S	1	S	1	S	0.03	S	0.015	S	0.5	S	0.06	S	0.06	S	0.12	S	nonMDR
>1.6	R	2	R	8	R	2	R	0.25	S	<=0.25	S	<=1	S	8	R	<=0.015	S	1	R	>2	R	0.125	S	0.25	R	4	R	preXDR
0.025	S	0.06	S	1	S	4	R	2	R	0.25	S	1	S	1	S	<=0.015	S	0.06	R	0.125	S	0.06	S	0.06	S	0.25	S	nonMDR
0.2	R	0.125	S	2	R	0.5	R	0.25	S	0.25	S	2	S	>8	R	0.03	S	0.03	S	0.5	S	0.125	S	0.06	S	0.5	S	nonMDR
0.05	S	0.06	S	1	S	0.5	R	0.25	S	0.25	S	2	S	2	R	0.03	S	0.015	S	1	R	0.06	S	0.06	S	0.5	S	nonMDR
1.6	R	0.125	S	1	S	0.5	R	0.25	S	0.25	S	2	S	0.5	S	0.03	S	0.015	S	0.5	S	0.06	S	0.06	S	0.25	S	nonMDR
0.025	S	0.06	S	2	R	0.5	R	0.125	S	0.25	S	1	S	1	S	<=0.015	S	0.015	S	0.25	S	0.06	S	0.06	S	0.12	S	nonMDR
1.6	R	>4	R	4	R	4	R	2	R	0.25	S	1	S	1	S	0.03	S	0.03	S	0.25	S	0.125	S	2	R	1	S	preXDR
0.1	R	<=0.06	S	0.5	S	0.25	S	0.06	S	0.25	S	1	S	0.5	S	<=0.015	S	0.015	S	0.06	S	0.06	S	0.06	S	0.12	S	nonMDR
>1.6	R	0.25	R	2	R	4	R	2	R	0.25	S	1	S	2	R	<=0.015	S	0.015	S	0.125	S	0.06	S	0.06	S	4	R	preXDR
0.05	S	0.125	S	1	S	0.5	R	0.25	S	0.25	S	2	S	1	S	0.06	S	0.015	S	0.5	S	0.06	S	0.06	S	1	S	nonMDR
<=0.025	S	<=0.06	S	2	R	0.5	R	0.25	S	<=0.25	S	<=1	S	1	S	<=0.015	S	0.06	R	0.25	S	0.06	S	<=0.06	S	0.25	S	nonMDR
0.025	S	0.06	S	1	S	0.5	R	0.125	S	0.25	S	1	S	0.5	S	0.06	S	0.015	S	0.5	S	0.06	S	0.06	S	0.25	S	nonMDR
0.025	S	0.06	S	2	R	0.5	R	0.25	S	0.25	S	2	S	1	S	<=0.015	S	0.015	S	0.5	S	0.06	S	0.06	S	1	S	nonMDR
>1.6	R	>4	R	8	R	>8	R	>4	R	0.25	S	1	S	2	R	<=0.015	S	0.015	S	0.5	S	0.06	S	>2	R	2	S	preXDR
0.8	R	<=0.06	S	4	R	0.5	R	0.5	R	<=0.25	S	16	R	2	R	<=0.015	S	0.015	S	0.03	S	0.06	S	<=0.06	S	4	R	nonMDR
1.6	R	>4	R	8	R	0.5	R	0.25	S	<=0.25	S	<=1	S	1	S	<=0.015	S	0.06	R	0.25	S	0.06	S	>2	R	0.25	S	preXDR
<=0.025	S	<=0.06	S	2	R	0.5	R	0.25	S	<=0.25	S	<=1	S	1	S	0.03	S	0.06	R	0.5	S	0.06	S	<=0.06	S	0.5	S	nonMDR
>1.6	R	>4	R	8	R	2	R	1	R	1	R	2	S	0.5	S	0.06	S	0.25	R	1	R	2	R	>2	R	>4	R	XDR
0.05	S	<=0.06	S	4	R	0.25	S	0.125	S	<=0.25	S	2	S	1	S	0.03	S	0.06	R	0.5	S	0.125	S	<=0.06	S	1	S	nonMDR
1.6	R	>4	R	8	R	0.5	R	0.25	S	<=0.25	S	<=1	S	1	S	<=0.015	S	0.015	S	0.25	S	0.06	S	1	R	<=0.125	S	preXDR
<=0.025	S	<=0.06	S	0.5	S	0.25	S	<=0.06	S	<=0.25	S	<=1	S	1	S	<=0.015	S	0.015	S	0.03	S	0.06	S	<=0.06	S	<=0.125	S	S
<=0.025	S	<=0.06	S	2	R	0.5	R	0.25	S	<=0.25	S	<=1	S	0.5	S	0.03	S	0.03	S	0.5	S	0.06	S	<=0.06	S	0.25	S	nonMDR
0.05	S	0.25	R	0.5	S	0.25	S	0.125	S	0.25	S	2	S	2	R	0.06	S	0.015	S	0.5	S	0.125	S	0.06	S	0.12	S	RR
0.05	S	4	R	0.5	S	0.25	S	<=0.06	S	<=0.25	S	<=1	S	0.5	S	<=0.015	S	0.015	S	0.06	S	0.125	S	1	R	4	R	RR
<=0.025	S	<=0.06	S	0.25	S	0.25	S	0.125	S	<=0.25	S	<=1	S	1	S	<=0.015	S	0.03	S	0.06	S	0.06	S	<=0.06	S	<=0.125	S	S
0.05	S	0.125	S	2	R	0.5	R	0.5	R	<=0.25	S	<=1	S	2	R	0.03	S	0.06	R	0.5	S	0.06	S	<=0.06	S	0.5	S	nonMDR
0.05	S	0.125	S	2	R	1	R	0.5	R	<=0.25	S	2	S	1	S	0.03	S	0.03	S	0.5	S	0.125	S	<=0.06	S	1	S	nonMDR
0.05	S	0.25	R	8	R	0.25	S	0.125	S	<=0.25	S	<=1	S	1	S	<=0.015	S	0.015	S	0.125	S	0.06	S	0.125	S	0.25	S	RR
>1.6	R	>4	R	>8	R	>8	R	>4	R	<=0.25	S	<=1	S	4	R	0.03	S	0.015	S	0.5	S	0.06	S	>2	R	>4	R	preXDR
0.05	S	0.25	R	1	S	0.5	R	0.5	R	0.25	S	2	S	2	R	0.06	S	0.06	R	1	R	0.125	S	0.06	S	1	S	RR
<=0.025	S	<=0.06	S	0.25	S	0.25	S	<=0.06	S	<=0.25	S	<=1	S	0.5	S	<=0.015	S	0.015	S	0.03	S	0.06	S	<=0.06	S	0.25	S	S
0.05	S	0.25	R	2	R	4	R	>4	R	0.25	S	2	S	1	S	0.06	S	0.12	R	1	R	0.125	S	0.06	S	1	S	RR
0.1	R	>4	R	4	R	0.25	S	<=0.06	S	<=0.25	S	<=1	S	1	S	<=0.015	S	0.015	S	0.06	S	0.06	S	2	R	1	S	MDR
<=0.025	S	<=0.06	S	2	R	0.5	R	0.125	S	<=0.25	S	<=1	S	1	S	<=0.015	S	0.03	S	0.25	S	0.06	S	<=0.06	S	0.25	S	nonMDR
0.2	R	2	R	2	R	0.25	S	0.125	S	<=0.25	S	<=1	S	1	S	0.03	S	0.015	S	0.06	S	0.06	S	<=0.06	S	0.25	S	MDR
<=0.025	S	<=0.06	S	4	R	0.5	R	0.25	S	<=0.25	S	<=1	S	1	S	0.03	S	0.06	R	0.25	S	0.25	R	<=0.06	S	0.5	S	nonMDR
0.05	S	0.125	S	1	S	0.5	R	0.25	S	<=0.25	S	2	S	1	S	0.06	S	0.03	S	0.5	S	0.125	S	<=0.06	S	0.5	S	nonMDR
0.8	R	>4	R	4	R	0.5	R	0.125	S	0.25	S	>16	R	4	R	0.03	S	0.015	S	0.25	S	0.06	S	2	R	0.5	S	XDR
0.8	R	4	R	1	S	1	R	1	R	<=0.25	S	<=1	S	0.5	S	<=0.015	S	0.03	S	1	R	0.06	S	0.5	R	0.25	S	preXDR
0.05	S	<=0.06	S	2	R	0.5	R	0.5	R	<=0.25	S	2	S	0.5	S	0.03	S	0.12	R	1	R	0.06	S	<=0.06	S	0.5	S	nonMDR
0.05	S	0.25	R	4	R	0.5	R	0.5	R	<=0.25	S	2	S	1	S	0.06	S	0.12	R	1	R	0.25	R	<=0.06	S	2	S	RR
1.6	R	>4	R	8	R	8	R	4	R	0.25	S	4	R	1	S	<=0.015	S	0.015	S	0.5	S	0.06	S	0.06	S	0.25	S	XDR
>1.6	R	>4	R	>8	R	0.5	R	0.125	S	<=0.25	S	2	S	2	R	<=0.015	S	0.03	S	0.125	S	0.06	S	1	R	0.25	S	preXDR
0.1	R	0.125	S	0.25	S	0.25	S	0.125	S	<=0.25	S	<=1	S	<=0.25	S	<=0.015	S	0.015	S	0.03	S	0.06	S	<=0.06	S	<=0.125	S	nonMDR
>1.6	R	>4	R	8	R	8	R	4	R	0.25	S	1	S	4	R	<=0.015	S	0.015	S	0.5	S	0.06	S	>2	R	>4	R	preXDR
0.025	S	0.06	S	1	S	8	R	4	R	0.25	S	2	S	0.5	S	0.03	S	0.015	S	1	R	0.06	S	0.06	S	0.25	S	nonMDR
<=0.025	S	<=0.06	S	1	S	0.25	S	0.125	S	<=0.25	S	<=1	S	0.5	S	<=0.015	S	0.015	S	0.125	S	0.06	S	<=0.06	S	<=0.125	S	S
<=0.025	S	<=0.06	S	2	R	0.5	R	0.25	S	<=0.25	S	2	S	1	S	<=0.015	S	0.06	R	0.5	S	0.06	S	<=0.06	S	0.25	S	nonMDR
>1.6	R	4	R	4	R	0.5	R	0.5	R	<=0.25	S	<=1	S	1	S	0.03	S	0.03	S	0.25	S	0.06	S	1	R	1	S	preXDR
0.8	R	4	R	2	R	4	R	1	R	<=0.25	S	<=1	S	2	R	<=0.015	S	0.015	S	0.25	S	0.06	S	2	R	1	S	preXDR
1.6	R	>4	R	8	R	0.5	R	0.25	S	<=0.25	S	<=1	S	0.5	S	<=0.015	S	0.03	S	0.125	S	0.06	S	1	R	0.5	S	preXDR
<=0.025	S	<=0.06	S	0.25	S	<=0.125	S	<=0.06	S	<=0.25	S	<=1	S	0.5	S	<=0.015	S	0.015	S	0.06	S	0.06	S	<=0.06	S	<=0.125	S	S
0.1	R	<=0.06	S	0.5	S	<=0.125	S	<=0.06	S	<=0.25	S	<=1	S	2	R	<=0.015	S	0.015	S	0.06	S	0.06	S	<=0.06	S	<=0.125	S	nonMDR
0.05	S	0.06	S	1	S	0.5	R	0.25	S	0.25	S	2	S	1	S	0.03	S	0.03	S	0.5	S	0.06	S	0.06	S	0.12	S	nonMDR
0.025	S	0.06	S	1	S	0.5	R	0.25	S	0.25	S	2	S	1	S	<=0.015	S	0.015	S	0.5	S	0.06	S	0.06	S	0.25	S	nonMDR
1.6	R	1	R	4	R	0.25	S	0.125	S	0.25	S	1	S	2	R	<=0.015	S	0.015	S	0.25	S	0.06	S	0.25	R	0.25	S	MDR
0.05	S	0.06	S	2	R	0.5	R	0.25	S	0.25	S	1	S	1	S	<=0.015	S	0.03	S	0.5	S	0.06	S	0.06	S	0.5	S	nonMDR
0.05	S	0.125	S	2	R	0.5	R	0.5	R	0.5	S	2	S	1	S	0.03	S	0.06	R	0.5	S	0.125	S	0.06	S	1	S	nonMDR
1.6	R	4	R	8	R	8	R	4	R	8	R	8	R	2	R	<=0.015	S	0.015	S	0.125	S	0.06	S	1	R	<=0.125	S	XDR
0.8	R	2	R	0.25	S	0.25	S	0.125	S	<=0.25	S	<=1	S	1	S	<=0.015	S	0.015	S	0.06	S	0.06	S	1	R	<=0.125	S	MDR
0.05	S	0.06	S	1	S	0.5	R	0.25	S	0.25	S	2	S	2	R	0.03	S	0.015	S	0.5	S	0.06	S	0.06	S	0.25	S	nonMDR
>1.6	R	>4	R	>8	R	0.5	R	0.5	R	0.25	S	1	S	0.5	S	0.03	S	0.03	S	0.5	S	0.06	S	>2	R	1	S	preXDR
0.05	S	0.06	S	1	S	0.12	S	0.06	S	0.25	S	1	S	0.5	S	<=0.015	S	0.015	S	0.25	S	0.06	S	0.06	S	0.12	S	S
0.05	S	0.125	S	1	S	0.5	R	0.25	S	0.25	S	2	S	1	S	0.03	S	0.03	S	0.5	S	0.06	S	0.06	S	0.25	S	nonMDR
0.025	S	0.125	S	2	R	0.5	R	0.125	S	0.5	S	2	S	1	S	0.125	S	0.06	R	0.5	S	0.25	R	0.06	S	0.5	S	nonMDR
0.05	S	0.125	S	1	S	0.5	R	0.5	R	0.25	S	2	S	1	S	0.03	S	0.015	S	0.5	S	0.06	S	0.06	S	0.5	S	nonMDR
>1.6	R	0.06	S	1	S	0.25	S	0.125	S	0.25	S	1	S	1	S	<=0.015	S	0.015	S	0.125	S	0.06	S	0.06	S	0.12	S	nonMDR
<=0.025	S	<=0.06	S	1	S	0.5	R	<=0.06	S	<=0.25	S	<=1	S	0.5	S	<=0.015	S	0.015	S	0.25	S	0.06	S	<=0.06	S	<=0.125	S	nonMDR
0.05	S	<=0.06	S	2	R	1	R	0.25	S	0.5	S	2	S	2	R	0.06	S	0.06	R	0.5	S	0.25	R	<=0.06	S	2	S	nonMDR
0.05	S	<=0.06	S	1	S	0.25	S	<=0.06	S	<=0.25	S	<=1	S	<=0.25	S	<=0.015	S	0.06	R	0.03	S	0.06	S	<=0.06	S	<=0.125	S	nonMDR
0.05	S	<=0.06	S	0.25	S	<=0.125	S	<=0.06	S	<=0.25	S	<=1	S	<=0.25	S	<=0.015	S	0.03	S	0.06	S	0.06	S	<=0.06	S	0.25	S	S
>1.6	R	>4	R	>8	R	8	R	4	R	8	R	16	R	>8	R	0.125	S	0.06	R	>2	R	0.25	R	>2	R	>4	R	XDR
0.2	R	<=0.06	S	0.5	S	0.25	S	0.125	S	<=0.25	S	<=1	S	4	R	<=0.015	S	0.03	S	0.06	S	0.06	S	<=0.06	S	0.25	S	nonMDR
<=0.025	S	<=0.06	S	0.25	S	0.25	S	<=0.06	S	<=0.25	S	<=1	S	1	S	<=0.015	S	0.015	S	0.06	S	0.06	S	<=0.06	S	0.25	S	S
0.025	S	0.06	S	2	R	0.25	S	0.125	S	0.25	S	1	S	1	S	<=0.015	S	0.03	S	0.25	S	0.06	S	0.06	S	0.12	S	NA
0.1	R	0.125	S	4	R	0.25	S	0.25	S	<=0.25	S	<=1	S	4	R	0.06	S	0.12	R	0.25	S	0.125	S	<=0.06	S	<=0.125	S	nonMDR
1.6	R	4	R	8	R	0.5	R	1	R	<=0.25	S	<=1	S	>8	R	<=0.015	S	0.06	R	0.5	S	0.06	S	<=0.06	S	>4	R	preXDR
0.05	S	<=0.06	S	1	S	0.25	S	0.125	S	<=0.25	S	<=1	S	1	S	<=0.015	S	0.06	R	0.125	S	0.06	S	<=0.06	S	0.25	S	nonMDR
<=0.025	S	<=0.06	S	1	S	0.5	R	0.125	S	<=0.25	S	<=1	S	2	R	<=0.015	S	0.03	S	0.125	S	0.06	S	<=0.06	S	0.5	S	nonMDR
0.025	S	0.06	S	0.5	S	0.25	S	0.125	S	0.25	S	1	S	0.5	S	<=0.015	S	0.015	S	0.25	S	0.06	S	0.06	S	0.12	S	S
0.025	S	0.06	S	1	S	0.25	S	0.125	S	0.25	S	1	S	0.5	S	<=0.015	S	0.015	S	0.25	S	0.06	S	0.06	S	0.12	S	S
<=0.025	S	<=0.06	S	4	R	0.5	R	0.25	S	<=0.25	S	2	S	1	S	<=0.015	S	0.06	R	0.5	S	0.06	S	<=0.06	S	0.5	S	nonMDR
0.4	R	>4	R	1	S	0.25	S	1	R	<=0.25	S	<=1	S	1	S	<=0.015	S	0.015	S	0.03	S	0.06	S	0.25	R	<=0.125	S	preXDR
0.1	R	0.125	S	2	R	1	R	0.5	R	0.5	S	2	S	1	S	0.03	S	0.015	S	0.5	S	0.125	S	0.06	S	0.12	S	nonMDR
<=0.025	S	<=0.06	S	1	S	0.5	R	0.125	S	<=0.25	S	<=1	S	0.5	S	<=0.015	S	0.03	S	0.125	S	0.06	S	<=0.06	S	0.25	S	nonMDR
0.05	S	0.125	S	4	R	0.5	R	0.25	S	<=0.25	S	2	S	1	S	0.06	S	0.06	R	0.25	S	0.125	S	<=0.06	S	0.5	S	nonMDR
0.025	S	0.125	S	2	R	0.5	R	0.25	S	0.25	S	2	S	0.5	S	0.06	S	0.06	R	1	R	0.06	S	0.06	S	1	S	nonMDR
0.025	S	0.06	S	2	R	0.5	R	0.25	S	0.5	S	4	R	0.5	S	0.06	S	0.06	R	1	R	0.25	R	0.06	S	1	S	nonMDR
1.6	R	>4	R	4	R	4	R	2	R	0.25	S	1	S	8	R	<=0.015	S	0.015	S	2	R	0.06	S	>2	R	0.12	S	preXDR
0.025	S	0.06	S	1	S	0.5	R	0.25	S	1	R	8	R	1	S	0.06	S	0.015	S	0.5	S	0.06	S	0.06	S	0.12	S	nonMDR
0.025	S	0.06	S	1	S	0.5	R	0.25	S	0.25	S	1	S	1	S	0.03	S	0.015	S	0.5	S	0.06	S	0.06	S	0.12	S	nonMDR
0.05	S	0.25	R	2	R	1	R	0.5	R	0.5	S	2	S	1	S	0.125	S	0.12	R	1	R	0.125	S	<=0.06	S	1	S	RR
0.025	S	0.06	S	1	S	0.25	S	0.125	S	0.25	S	1	S	1	S	<=0.015	S	0.015	S	0.25	S	0.06	S	0.06	S	0.12	S	S
0.05	S	0.125	S	1	S	0.25	S	0.125	S	0.25	S	2	S	2	R	0.25	R	0.015	S	1	R	0.25	R	0.06	S	0.25	S	nonMDR
0.1	R	0.125	S	1	S	0.5	R	0.25	S	0.5	S	2	S	1	S	0.06	S	0.015	S	0.5	S	0.125	S	0.06	S	0.5	S	nonMDR
1.6	R	4	R	2	R	4	R	4	R	0.25	S	1	S	1	S	0.03	S	0.03	S	0.5	S	0.125	S	2	R	0.5	S	preXDR
0.4	R	4	R	4	R	4	R	2	R	0.25	S	2	S	8	R	<=0.015	S	0.015	S	0.5	S	0.06	S	2	R	0.12	S	preXDR
1.6	R	4	R	4	R	4	R	4	R	0.25	S	1	S	8	R	0.03	S	0.015	S	0.5	S	0.25	R	2	R	1	S	preXDR
0.025	S	0.06	S	1	S	>8	R	>4	R	0.25	S	1	S	1	S	0.03	S	0.03	S	0.25	S	0.06	S	0.06	S	0.12	S	nonMDR
0.025	S	0.125	S	1	S	0.5	R	0.25	S	0.25	S	2	S	1	S	0.03	S	0.03	S	1	R	0.125	S	0.06	S	0.25	S	nonMDR
0.8	R	>4	R	4	R	0.5	R	0.25	S	0.25	S	2	S	>8	R	<=0.015	S	0.015	S	0.25	S	0.06	S	>2	R	0.25	S	preXDR
0.025	S	0.06	S	2	R	0.5	R	0.125	S	0.25	S	2	S	0.5	S	0.125	S	0.03	S	0.5	S	0.25	R	0.06	S	0.25	S	nonMDR
1.6	R	0.125	S	1	S	1	R	0.5	R	0.25	S	2	S	2	R	0.06	S	0.03	S	1	R	0.125	S	0.06	S	0.5	S	nonMDR
1.6	R	>4	R	4	R	4	R	2	R	0.25	S	1	S	>8	R	0.06	S	0.015	S	1	R	0.25	R	>2	R	0.5	S	preXDR
0.025	S	0.06	S	1	S	0.25	S	0.06	S	0.25	S	1	S	1	S	<=0.015	S	0.015	S	0.25	S	0.06	S	0.06	S	0.12	S	S
0.4	R	>4	R	4	R	0.25	S	0.5	R	0.25	S	1	S	4	R	<=0.015	S	0.015	S	0.5	S	0.06	S	>2	R	0.5	S	preXDR
0.05	S	0.06	S	1	S	0.5	R	0.25	S	0.25	S	2	S	2	R	0.03	S	0.06	R	1	R	0.06	S	0.06	S	0.5	S	nonMDR
1.6	R	>4	R	8	R	8	R	4	R	0.25	S	1	S	1	S	<=0.015	S	0.015	S	0.25	S	0.06	S	>2	R	0.12	S	preXDR
0.025	S	0.06	S	2	R	0.5	R	0.25	S	0.25	S	1	S	1	S	0.03	S	0.12	R	0.5	S	0.06	S	0.06	S	0.5	S	nonMDR
>1.6	R	>4	R	>8	R	4	R	2	R	>8	R	>16	R	>8	R	<=0.015	S	0.015	S	0.25	S	0.06	S	>2	R	>4	R	XDR
0.05	S	0.06	S	2	R	0.5	R	0.25	S	0.25	S	1	S	1	S	0.03	S	0.06	R	0.5	S	0.06	S	0.06	S	0.25	S	nonMDR
0.8	R	>4	R	4	R	2	R	1	R	>8	R	>16	R	8	R	<=0.015	S	0.015	S	1	R	0.125	S	2	R	0.12	S	XDR
0.05	S	0.125	S	2	R	0.5	R	0.125	S	0.5	S	2	S	0.5	S	0.125	S	0.06	R	1	R	0.125	S	0.06	S	1	S	nonMDR
1.6	R	>4	R	4	R	4	R	2	R	0.25	S	1	S	>8	R	<=0.015	S	0.015	S	0.125	S	0.06	S	1	R	0.12	S	preXDR
0.025	S	0.06	S	0.5	S	0.25	S	0.125	S	0.25	S	1	S	0.5	S	<=0.015	S	0.015	S	0.125	S	0.06	S	0.06	S	0.12	S	S
>1.6	R	>4	R	>8	R	2	R	1	R	0.25	S	1	S	>8	R	0.03	S	0.015	S	0.5	S	0.06	S	>2	R	>4	R	preXDR
1.6	R	2	R	8	R	2	R	2	R	>8	R	>16	R	>8	R	<=0.015	S	0.015	S	0.5	S	0.06	S	0.125	S	>4	R	XDR
1.6	R	>4	R	8	R	4	R	2	R	0.25	S	1	S	>8	R	<=0.015	S	0.015	S	0.5	S	0.06	S	>2	R	0.12	S	preXDR
0.025	S	0.06	S	2	R	0.5	R	0.25	S	0.25	S	1	S	0.5	S	0.03	S	0.03	S	0.25	S	0.06	S	0.06	S	0.25	S	nonMDR
0.05	S	0.125	S	2	R	4	R	2	R	0.25	S	1	S	2	R	0.03	S	0.015	S	0.5	S	0.06	S	0.06	S	0.12	S	nonMDR
1.6	R	>4	R	8	R	8	R	4	R	<=0.25	S	<=1	S	0.5	S	0.03	S	0.03	S	0.25	S	0.06	S	>2	R	4	R	preXDR
0.05	S	0.06	S	1	S	0.5	R	0.5	R	0.25	S	2	S	2	R	0.03	S	0.03	S	1	R	0.06	S	0.06	S	1	S	nonMDR
1.6	R	>4	R	8	R	2	R	1	R	>8	R	>16	R	4	R	<=0.015	S	0.015	S	0.25	S	0.06	S	>2	R	0.25	S	XDR
1.6	R	>4	R	8	R	8	R	4	R	0.25	S	1	S	1	S	0.06	S	0.03	S	0.5	S	0.06	S	0.25	R	4	R	preXDR
1.6	R	>4	R	8	R	1	R	1	R	8	R	>16	R	>8	R	0.03	S	0.06	R	0.5	S	0.125	S	>2	R	2	S	XDR
<=0.025	S	<=0.06	S	1	S	0.25	S	0.125	S	<=0.25	S	<=1	S	0.5	S	<=0.015	S	0.03	S	0.125	S	0.06	S	<=0.06	S	<=0.125	S	S
>1.6	R	2	R	4	R	4	R	2	R	<=0.25	S	<=1	S	>8	R	<=0.015	S	0.015	S	0.125	S	0.06	S	1	R	>4	R	preXDR
1.6	R	4	R	8	R	0.5	R	2	R	2	R	8	R	>8	R	<=0.015	S	0.03	S	0.125	S	0.25	R	2	R	>4	R	XDR
1.6	R	>4	R	8	R	4	R	2	R	<=0.25	S	<=1	S	2	R	1	R	0.015	S	>2	R	0.06	S	>2	R	2	S	preXDR
>1.6	R	>4	R	8	R	0.25	S	0.125	S	<=0.25	S	<=1	S	8	R	<=0.015	S	0.015	S	0.06	S	0.06	S	1	R	<=0.125	S	MDR
[truncated: 43 more rows]

## Sheet: correlation
Table S1. Correlation of phenotyppic and genotypic DST
Ids	Phenotype_Category	Prediction genotype
20218	preXDR	preXDR
20387	preXDR	preXDR
20632	nonMDR	S
20653	nonMDR	S
20655	XDR	preXDR		Genotype Categories	Phenotype Catergories
20731	nonMDR	S			S	RR	nonMDR	MDR	preXDR	XDR	NA (Ethambutol resistant)
20804	preXDR	preXDR		S	142	37	532	1	17	6	20
20808	S	nonMDR		RR	1	6	4	1	7	2	0
20932	nonMDR	S		nonMDR	12	4	133	3	13	3	3
21107	nonMDR	S		MDR	7	7	18	78	133	7	0
21190	nonMDR	preXDR		preXDR	10	15	35	20	479	50	0
21235	nonMDR	S		XDR	3	5	12	2	30	135	0
21299	preXDR	preXDR
21334	RR	S
21360	nonMDR	S		exclude:	119
21402	MDR	MDR
21594	nonMDR	S
21659	XDR	XDR
21757	preXDR	MDR
21901	XDR	XDR
22128	XDR	XDR
22290	nonMDR	S
22319	nonMDR	nonMDR
22543	S	S
23510	preXDR	preXDR
23740	nonMDR	S
24462	XDR	XDR
24473	NA	S
24474	preXDR	preXDR
24490	nonMDR	S
24647	preXDR	preXDR
24740	nonMDR	S
24922	nonMDR	S
24923	preXDR	MDR
25208	S	nonMDR
25315	preXDR	preXDR
25677	nonMDR	S
26422	XDR	XDR
26568	preXDR	preXDR
26670	RR	S
26884	nonMDR	S
27288	preXDR	preXDR
27691	preXDR	preXDR
27708	nonMDR	S
27784	nonMDR	nonMDR
27815	MDR	MDR
27859	NA	S
27972	preXDR	MDR
27983	preXDR	preXDR
28097	XDR	XDR
28202	XDR	XDR
28281	nonMDR	S
28418	XDR	XDR
625112	preXDR	preXDR
625240	MDR	MDR
625883	preXDR	preXDR
626511	preXDR	preXDR
627175	preXDR	MDR
627585	preXDR	preXDR
627985	nonMDR	nonMDR
628076	nonMDR	S
628218	nonMDR	S
628381	preXDR	preXDR
629097	MDR	MDR
629346	preXDR	MDR
629419	preXDR	RR
629655	MDR	MDR
629761	preXDR	preXDR
629762	nonMDR	S
629780	preXDR	preXDR
629889	nonMDR	preXDR
629907	nonMDR	nonMDR
630081	XDR	XDR
630096	preXDR	preXDR
630236	nonMDR	S
630391	XDR	XDR
630403	nonMDR	S
630466	preXDR	nonMDR
630654	preXDR	preXDR
630662	XDR	XDR
630666	XDR	preXDR
630674	nonMDR	S
630776	MDR	preXDR
630821	XDR	XDR
630891	S	S
631012	nonMDR	S
631082	nonMDR	nonMDR
631114	nonMDR	S
631135	S	S
631149	preXDR	MDR
631235	preXDR	preXDR
631343	MDR	MDR
631354	MDR	MDR
631377	nonMDR	nonMDR
631393	preXDR	preXDR
631450	preXDR	preXDR
631465	S	S
631466	nonMDR	S
631473	preXDR	preXDR
631516	XDR	XDR
631519	nonMDR	S
631550	preXDR	preXDR
631568	preXDR	MDR
631608	XDR	XDR
631621	preXDR	preXDR
631688	nonMDR	S
631846	nonMDR	MDR
631878	preXDR	MDR
631898	S	S
631903	nonMDR	S
631936	preXDR	preXDR
631938	XDR	preXDR
631941	preXDR	preXDR
631970	preXDR	preXDR
631993	preXDR	preXDR
632043	nonMDR	S
632082	XDR	XDR
632099	nonMDR	nonMDR
632157	preXDR	MDR
632164	preXDR	preXDR
632216	XDR	preXDR
632253	nonMDR	nonMDR
632296	preXDR	preXDR
632322	RR	S
632368	preXDR	MDR
632396	preXDR	preXDR
632401	MDR	MDR
632412	nonMDR	S
632416	nonMDR	nonMDR
632506	MDR	MDR
632516	XDR	preXDR
632518	nonMDR	S
632530	preXDR	preXDR
632539	preXDR	XDR
632543	nonMDR	S
632618	NA	S
632619	preXDR	preXDR
632632	nonMDR	S
632635	nonMDR	S
632644	nonMDR	nonMDR
632664	nonMDR	S
632670	nonMDR	S
632714	nonMDR	S
632745	preXDR	preXDR
632752	preXDR	preXDR
632816	NA	S
632901	preXDR	preXDR
632918	NA	S
632931	nonMDR	S
632984	XDR	XDR
632996	preXDR	preXDR
633000	S	nonMDR
633062	nonMDR	S
633065	preXDR	preXDR
633070	S	S
633071	MDR	MDR
633073	preXDR	S
633078	preXDR	preXDR
633080	preXDR	preXDR
633132	nonMDR	S
633210	nonMDR	S
633212	XDR	XDR
633220	nonMDR	S
633228	nonMDR	MDR
633243	nonMDR	S
633248	XDR	XDR
633258	MDR	MDR
633275	XDR	XDR
633277	nonMDR	S
633278	preXDR	MDR
633291	preXDR	preXDR
633399	preXDR	preXDR
633418	nonMDR	S
633433	preXDR	preXDR
633467	preXDR	S
633472	nonMDR	S
633497	preXDR	preXDR
633499	nonMDR	MDR
633506	preXDR	preXDR
633512	nonMDR	S
633513	nonMDR	S
633516	S	S
633523	XDR	preXDR
633541	preXDR	preXDR
633542	nonMDR	S
633594	preXDR	preXDR
633617	S	S
633619	XDR	XDR
633668	preXDR	preXDR
633681	nonMDR	S
633706	preXDR	MDR
633797	MDR	preXDR
633838	XDR	preXDR
633839	XDR	XDR
633847	nonMDR	S
633851	XDR	XDR
633873	XDR	XDR
633880	nonMDR	S
633909	preXDR	preXDR
633951	XDR	XDR
633952	RR	S
633958	nonMDR	S
634028	preXDR	preXDR
634029	preXDR	preXDR
634032	preXDR	preXDR
634059	preXDR	preXDR
634082	MDR	nonMDR
634113	preXDR	preXDR
634138	nonMDR	S
634156	XDR	MDR
634166	RR	S
634179	preXDR	preXDR
634198	RR	S
634215	preXDR	MDR
634217	nonMDR	S
634218	XDR	XDR
634222	nonMDR	S
634315	nonMDR	S
634373	nonMDR	nonMDR
634379	preXDR	MDR
634380	preXDR	MDR
634391	nonMDR	nonMDR
634447	nonMDR	nonMDR
634461	nonMDR	S
634474	preXDR	preXDR
634475	RR	nonMDR
634592	XDR	XDR
634616	preXDR	MDR
634622	preXDR	preXDR
634650	nonMDR	S
700002	preXDR	preXDR
700007	preXDR	nonMDR
700009	MDR	MDR
700013	RR	S
700048	S	S
700115	nonMDR	S
700136	nonMDR	S
700139	nonMDR	S
700156	XDR	XDR
700159	XDR	XDR
700160	S	S
700199	preXDR	preXDR
700254	nonMDR	S
700270	preXDR	preXDR
700271	XDR	XDR
700277	S	S
700328	preXDR	MDR
700344	XDR	XDR
700367	XDR	XDR
700372	nonMDR	S
700379	S	S
700411	nonMDR	nonMDR
700418	XDR	XDR
700423	nonMDR	S
700430	nonMDR	S
700481	nonMDR	S
700487	preXDR	preXDR
700489	nonMDR	S
700492	XDR	XDR
700493	preXDR	preXDR
700506	preXDR	S
700538	nonMDR	S
700540	nonMDR	S
700579	S	S
700582	preXDR	preXDR
700639	nonMDR	preXDR
700654	nonMDR	S
700656	nonMDR	nonMDR
700662	XDR	preXDR
700668	RR	S
700689	nonMDR	S
700720	preXDR	preXDR
700743	nonMDR	RR
700758	nonMDR	nonMDR
700775	preXDR	preXDR
700782	preXDR	preXDR
700836	MDR	MDR
700869	S	nonMDR
700891	preXDR	preXDR
700897	preXDR	preXDR
700915	preXDR	preXDR
700917	XDR	XDR
700924	nonMDR	S
700993	preXDR	preXDR
700996	preXDR	preXDR
701014	preXDR	preXDR
701037	preXDR	XDR
701074	XDR	XDR
701175	nonMDR	nonMDR
701180	MDR	MDR
701184	preXDR	preXDR
701191	XDR	XDR
701257	nonMDR	S
701264	nonMDR	S
701332	preXDR	preXDR
701354	MDR	MDR
701361	preXDR	nonMDR
701375	nonMDR	S
701401	preXDR	preXDR
701404	S	S
701432	preXDR	preXDR
701521	S	S
701553	MDR	MDR
701566	XDR	preXDR
701573	MDR	MDR
701584	preXDR	preXDR
701589	preXDR	MDR
701590	preXDR	preXDR
701593	nonMDR	S
701609	XDR	XDR
701640	preXDR	MDR
701645	nonMDR	nonMDR
701649	RR	S
701697	nonMDR	S
701705	RR	S
701708	nonMDR	nonMDR
701711	nonMDR	S
701757	XDR	XDR
701797	RR	S
701806	preXDR	MDR
701848	nonMDR	nonMDR
701856	preXDR	preXDR
701880	preXDR	preXDR
701951	preXDR	MDR
701952	preXDR	preXDR
702036	nonMDR	S
702072	nonMDR	S
702097	XDR	MDR
702098	preXDR	preXDR
702118	nonMDR	S
702122	preXDR	preXDR
702130	nonMDR	S
702164	preXDR	MDR
702173	preXDR	preXDR
702176	XDR	XDR
702214	preXDR	preXDR
702225	nonMDR	S
702237	preXDR	preXDR
702257	preXDR	preXDR
702260	S	nonMDR
702274	XDR	preXDR
702348	nonMDR	S
702351	preXDR	MDR
702358	nonMDR	S
702361	preXDR	MDR
702381	XDR	S
702383	preXDR	preXDR
702386	preXDR	preXDR
702427	RR	S
702487	preXDR	preXDR
702501	XDR	XDR
702512	preXDR	preXDR
702519	nonMDR	S
702539	S	S
702546	nonMDR	S
702547	XDR	XDR
702560	preXDR	preXDR
702571	XDR	preXDR
702626	preXDR	preXDR
702653	nonMDR	S
702669	preXDR	preXDR
702744	nonMDR	nonMDR
702745	preXDR	preXDR
702752	preXDR	preXDR
702807	nonMDR	S
702850	nonMDR	S
702857	MDR	MDR
702957	nonMDR	S
702985	preXDR	MDR
702992	preXDR	preXDR
702993	preXDR	preXDR
703002	nonMDR	S
703013	nonMDR	S
703080	preXDR	preXDR
703103	preXDR	preXDR
703140	preXDR	S
703164	MDR	MDR
703197	nonMDR	S
703202	nonMDR	S
703215	preXDR	MDR
703235	nonMDR	nonMDR
703266	nonMDR	S
703282	preXDR	preXDR
703312	MDR	MDR
703321	XDR	preXDR
703326	preXDR	preXDR
703328	nonMDR	S
703329	nonMDR	S
703346	preXDR	preXDR
703348	preXDR	preXDR
703351	preXDR	preXDR
703367	nonMDR	S
703428	RR	nonMDR
703436	nonMDR	S
703443	preXDR	preXDR
703450	nonMDR	nonMDR
703485	preXDR	preXDR
703497	preXDR	preXDR
703510	nonMDR	S
703517	nonMDR	S
703577	nonMDR	S
703578	nonMDR	S
703592	MDR	MDR
703607	nonMDR	S
703644	nonMDR	S
703703	nonMDR	S
703717	preXDR	preXDR
703734	XDR	XDR
703745	preXDR	preXDR
703753	preXDR	MDR
703898	preXDR	MDR
703902	S	S
703904	preXDR	preXDR
703907	nonMDR	S
703914	MDR	MDR
703920	nonMDR	S
703921	XDR	XDR
703939	XDR	preXDR
703970	S	S
703982	preXDR	MDR
704000	nonMDR	S
704030	preXDR	preXDR
704043	XDR	XDR
704052	nonMDR	nonMDR
704067	RR	nonMDR
704128	nonMDR	nonMDR
704157	nonMDR	S
704165	preXDR	preXDR
704175	nonMDR	S
704210	nonMDR	nonMDR
704212	nonMDR	S
704245	nonMDR	S
704261	nonMDR	S
704315	preXDR	preXDR
704317	preXDR	preXDR
704318	S	S
704320	nonMDR	S
704350	XDR	preXDR
704429	MDR	MDR
704448	nonMDR	S
704469	preXDR	preXDR
704482	nonMDR	S
704487	preXDR	preXDR
704503	preXDR	preXDR
704543	preXDR	MDR
704593	S	S
704617	nonMDR	S
704618	S	S
704624	preXDR	MDR
704638	S	S
704737	nonMDR	S
704763	MDR	MDR
704765	preXDR	preXDR
704771	preXDR	preXDR
704773	NA	S
704787	nonMDR	nonMDR
704829	nonMDR	S
704830	XDR	XDR
704856	MDR	MDR
704866	nonMDR	S
704876	preXDR	preXDR
704881	XDR	preXDR
704882	nonMDR	nonMDR
704884	XDR	XDR
704890	preXDR	preXDR
704892	preXDR	XDR
704894	preXDR	MDR
704901	nonMDR	nonMDR
704910	nonMDR	S
704912	XDR	XDR
704942	nonMDR	nonMDR
704944	nonMDR	S
704951	nonMDR	S
705028	nonMDR	nonMDR
705036	preXDR	preXDR
705054	preXDR	MDR
705057	S	S
705092	MDR	MDR
705124	nonMDR	nonMDR
705131	nonMDR	S
705140	nonMDR	S
705145	nonMDR	nonMDR
705298	nonMDR	S
705300	nonMDR	S
705301	nonMDR	S
705308	preXDR	XDR
705315	MDR	MDR
705331	preXDR	preXDR
705343	preXDR	MDR
705358	preXDR	MDR
705362	preXDR	preXDR
705380	S	S
705388	nonMDR	nonMDR
705393	MDR	preXDR
705511	S	S
705521	nonMDR	preXDR
705522	preXDR	preXDR
705523	preXDR	preXDR
705552	preXDR	preXDR
705571	nonMDR	S
705573	preXDR	preXDR
705578	XDR	XDR
705583	S	S
705584	preXDR	preXDR
705587	nonMDR	S
705588	XDR	XDR
705647	preXDR	MDR
705698	XDR	preXDR
705701	XDR	XDR
705717	nonMDR	S
705725	nonMDR	S
705736	preXDR	MDR
705748	nonMDR	nonMDR
705768	preXDR	MDR
705771	nonMDR	S
705786	RR	S
705790	nonMDR	nonMDR
705846	nonMDR	S
705853	S	S
705856	preXDR	preXDR
705871	preXDR	preXDR
705876	nonMDR	S
705890	S	MDR
705891	MDR	preXDR
705912	S	S
705915	preXDR	preXDR
705916	nonMDR	nonMDR
705924	preXDR	preXDR
705999	nonMDR	S
706032	preXDR	preXDR
706035	preXDR	preXDR
706047	RR	S
706064	S	S
706113	preXDR	preXDR
706118	nonMDR	S
706145	XDR	XDR
706146	preXDR	preXDR
706148	RR	preXDR
706150	preXDR	MDR
706159	preXDR	preXDR
706173	nonMDR	S
706205	preXDR	preXDR
706226	preXDR	preXDR
706238	preXDR	preXDR
706270	nonMDR	nonMDR
706308	nonMDR	S
706340	nonMDR	S
706351	preXDR	preXDR
706354	preXDR	MDR
706415	preXDR	MDR
706416	MDR	preXDR
706419	preXDR	preXDR
706420	MDR	MDR
706421	MDR	RR
706424	preXDR	XDR
706425	XDR	XDR
706426	preXDR	preXDR
706434	nonMDR	S
706448	nonMDR	nonMDR
706469	MDR	MDR
706487	preXDR	S
706527	nonMDR	S
706533	S	S
706550	nonMDR	MDR
706551	MDR	MDR
706553	XDR	S
706555	preXDR	preXDR
706558	NA	S
706561	RR	RR
706591	preXDR	preXDR
706618	S	S
706651	nonMDR	S
706656	S	S
706660	preXDR	preXDR
706693	XDR	preXDR
706697	S	S
706699	nonMDR	S
706711	preXDR	preXDR
706721	XDR	XDR
706739	nonMDR	nonMDR
706780	preXDR	preXDR
706781	MDR	MDR
706783	preXDR	preXDR
706785	MDR	MDR
706789	preXDR	preXDR
706790	MDR	MDR
706791	preXDR	MDR
706792	RR	RR
706793	preXDR	MDR
706811	nonMDR	S
706812	nonMDR	S
706828	preXDR	preXDR
706830	preXDR	preXDR
706834	MDR	preXDR
706882	NA	S
706910	preXDR	MDR
706914	preXDR	MDR
706918	MDR	MDR
706924	preXDR	preXDR
706930	preXDR	preXDR
706954	nonMDR	S
706956	S	S
706973	preXDR	preXDR
706991	nonMDR	S
706998	MDR	MDR
707047	S	S
707071	preXDR	preXDR
707147	NA	S
707166	nonMDR	nonMDR
707170	preXDR	preXDR
707196	preXDR	preXDR
707240	XDR	XDR
707277	nonMDR	S
707308	preXDR	preXDR
707373	nonMDR	S
707440	preXDR	preXDR
707443	XDR	XDR
707449	nonMDR	nonMDR
707464	S	S
707489	preXDR	MDR
707540	MDR	MDR
707545	preXDR	preXDR
707570	XDR	XDR
707619	nonMDR	S
707623	S	S
707633	preXDR	MDR
707659	nonMDR	XDR
707680	nonMDR	S
707702	MDR	MDR
707806	preXDR	preXDR
707807	RR	S
707840	nonMDR	S
707856	MDR	MDR
707857	MDR	MDR
707860	nonMDR	XDR
707874	MDR	MDR
707875	MDR	MDR
707921	nonMDR	nonMDR
707932	preXDR	MDR
707933	nonMDR	nonMDR
707940	S	S
707967	preXDR	preXDR
707975	preXDR	preXDR
708028	nonMDR	S
708061	nonMDR	S
708067	nonMDR	S
708074	nonMDR	S
708090	preXDR	preXDR
708143	preXDR	preXDR
708146	preXDR	preXDR
708160	preXDR	preXDR
708183	XDR	XDR
708225	preXDR	MDR
708226	XDR	XDR
708227	preXDR	preXDR
708284	preXDR	preXDR
708295	S	S
708301	nonMDR	S
708309	nonMDR	S
708359	S	S
708404	preXDR	MDR
708438	nonMDR	S
708444	preXDR	XDR
708445	preXDR	preXDR
708446	nonMDR	MDR
708449	preXDR	preXDR
708494	RR	S
708511	nonMDR	nonMDR
708530	nonMDR	S
708531	preXDR	preXDR
708569	preXDR	preXDR
708572	preXDR	preXDR
708600	S	S
708601	preXDR	preXDR
708693	XDR	XDR
708711	preXDR	preXDR
708715	S	S
708845	S	S
708854	preXDR	preXDR
708950	preXDR	preXDR
708991	preXDR	nonMDR
709045	preXDR	MDR
709046	XDR	preXDR
709105	nonMDR	preXDR
709109	preXDR	nonMDR
709124	preXDR	preXDR
709302	preXDR	preXDR
709305	preXDR	preXDR
709373	nonMDR	nonMDR
709433	preXDR	preXDR
709463	preXDR	preXDR
709531	nonMDR	S
709555	nonMDR	S
709715	preXDR	preXDR
709866	preXDR	preXDR
709972	preXDR	XDR
709993	XDR	XDR
710061	preXDR	preXDR
710100	preXDR	MDR
710202	nonMDR	S
710343	nonMDR	nonMDR
710579	preXDR	nonMDR
710583	RR	RR
710812	preXDR	preXDR
710846	preXDR	preXDR
710866	preXDR	MDR
711002	RR	preXDR
711159	preXDR	MDR
711169	XDR	XDR
711543	MDR	preXDR
711603	nonMDR	MDR
711638	preXDR	preXDR
711640	preXDR	MDR
711642	MDR	MDR
711643	MDR	MDR
711647	preXDR	MDR
711662	nonMDR	S
711792	nonMDR	nonMDR
711797	preXDR	preXDR
711869	preXDR	MDR
711870	XDR	preXDR
711871	preXDR	preXDR
711872	preXDR	MDR
711911	preXDR	preXDR
711976	preXDR	preXDR
712056	MDR	nonMDR
712086	preXDR	preXDR
712171	XDR	XDR
712172	XDR	XDR
712176	nonMDR	S
712228	nonMDR	S
712230	nonMDR	preXDR
712261	preXDR	XDR
712263	XDR	XDR
712264	preXDR	MDR
712329	XDR	preXDR
712337	MDR	MDR
712419	XDR	XDR
712431	XDR	XDR
712482	nonMDR	S
712486	nonMDR	S
712577	XDR	preXDR
712578	preXDR	preXDR
712646	XDR	XDR
712693	nonMDR	MDR
712837	nonMDR	S
712845	preXDR	preXDR
712870	preXDR	MDR
712907	XDR	XDR
712908	preXDR	preXDR
712922	MDR	MDR
712945	nonMDR	S
712949	NA	S
712980	preXDR	preXDR
712985	S	S
713017	nonMDR	S
713081	MDR	MDR
713082	MDR	XDR
713106	preXDR	MDR
713122	preXDR	preXDR
713124	preXDR	XDR
713146	XDR	XDR
713166	preXDR	preXDR
713197	nonMDR	S
713259	nonMDR	preXDR
713276	nonMDR	S
713283	nonMDR	S
713291	S	S
713315	preXDR	preXDR
713352	RR	nonMDR
713365	nonMDR	S
713384	nonMDR	S
713461	S	S
713494	S	S
713506	MDR	MDR
713507	preXDR	XDR
713529	preXDR	preXDR
713542	preXDR	preXDR
713544	preXDR	nonMDR
713562	XDR	preXDR
713586	preXDR	MDR
713588	nonMDR	S
713595	nonMDR	S
713599	nonMDR	S
713620	nonMDR	S
713678	preXDR	preXDR
713693	XDR	MDR
713695	preXDR	preXDR
713704	S	S
713716	S	S
713738	nonMDR	S
713739	nonMDR	S
713757	nonMDR	S
713800	XDR	XDR
713882	preXDR	preXDR
713893	nonMDR	nonMDR
713900	XDR	preXDR
713917	nonMDR	S
713951	preXDR	preXDR
713967	preXDR	preXDR
714018	nonMDR	S
714029	preXDR	MDR
714044	preXDR	MDR
714045	XDR	XDR
714067	nonMDR	nonMDR
714073	nonMDR	nonMDR
714108	preXDR	preXDR
714111	preXDR	preXDR
714114	nonMDR	S
714121	MDR	nonMDR
714123	preXDR	preXDR
714159	MDR	MDR
714162	nonMDR	MDR
714176	S	S
714210	MDR	MDR
714245	nonMDR	S
714255	nonMDR	S
714267	XDR	XDR
714270	preXDR	preXDR
714316	preXDR	preXDR
714320	nonMDR	S
714329	nonMDR	S
714337	S	S
714355	nonMDR	S
714356	preXDR	preXDR
714429	nonMDR	S
714461	preXDR	preXDR
714462	preXDR	preXDR
714469	preXDR	XDR
714480	nonMDR	S
714496	preXDR	preXDR
714505	S	S
714514	preXDR	preXDR
714571	nonMDR	nonMDR
714630	nonMDR	S
714637	nonMDR	S
714655	nonMDR	S
714659	nonMDR	S
714670	preXDR	preXDR
714678	preXDR	XDR
714761	preXDR	preXDR
714777	preXDR	preXDR
714780	preXDR	preXDR
714788	preXDR	S
714790	XDR	XDR
714794	nonMDR	S
714798	XDR	nonMDR
714823	nonMDR	S
714837	nonMDR	nonMDR
714859	preXDR	preXDR
714875	RR	S
714898	preXDR	S
714903	S	S
714914	preXDR	preXDR
714916	preXDR	preXDR
714935	preXDR	preXDR
714955	nonMDR	S
715044	preXDR	preXDR
715079	preXDR	preXDR
715082	nonMDR	S
715093	nonMDR	S
715099	XDR	preXDR
715102	XDR	preXDR
715170	preXDR	preXDR
715192	preXDR	preXDR
715226	nonMDR	S
715240	preXDR	preXDR
715241	XDR	XDR
715266	XDR	MDR
715342	nonMDR	S
715388	preXDR	preXDR
715466	preXDR	preXDR
715481	nonMDR	S
715513	S	RR
715518	nonMDR	S
715528	preXDR	preXDR
715554	nonMDR	S
715576	XDR	XDR
715584	S	S
715611	nonMDR	S
715620	MDR	MDR
715637	nonMDR	S
715638	nonMDR	nonMDR
715647	nonMDR	nonMDR
715659	RR	S
715681	RR	RR
715683	preXDR	MDR
715684	preXDR	preXDR
715691	preXDR	MDR
715696	nonMDR	S
715739	preXDR	S
715770	nonMDR	S
715778	RR	S
715781	MDR	MDR
715791	XDR	preXDR
715805	RR	S
715806	NA	S
715845	nonMDR	S
715869	nonMDR	S
715879	nonMDR	S
715883	preXDR	preXDR
715884	preXDR	preXDR
715901	nonMDR	S
715906	preXDR	preXDR
715931	preXDR	preXDR
715948	nonMDR	S
715951	preXDR	S
715954	XDR	XDR
715956	preXDR	preXDR
715969	XDR	XDR
715971	NA	S
715980	nonMDR	S
715998	RR	S
716003	preXDR	preXDR
716004	preXDR	MDR
716012	preXDR	preXDR
716026	RR	S
716085	XDR	XDR
716097	nonMDR	S
716187	preXDR	preXDR
716197	preXDR	preXDR
716209	MDR	MDR
716216	preXDR	preXDR
716223	nonMDR	S
716226	nonMDR	S
716264	preXDR	RR
716267	XDR	XDR
716294	preXDR	preXDR
716298	S	S
716301	nonMDR	nonMDR
716328	preXDR	preXDR
716396	nonMDR	S
716407	nonMDR	nonMDR
716437	preXDR	preXDR
716455	XDR	XDR
716459	nonMDR	S
716460	XDR	preXDR
716500	XDR	XDR
716518	preXDR	XDR
716574	S	S
716576	nonMDR	S
716621	preXDR	preXDR
716630	nonMDR	S
716639	preXDR	preXDR
716654	preXDR	preXDR
716722	nonMDR	S
716723	preXDR	preXDR
716739	preXDR	MDR
716748	nonMDR	nonMDR
716765	preXDR	preXDR
716767	preXDR	preXDR
716778	nonMDR	XDR
716824	preXDR	preXDR
716850	nonMDR	S
716852	nonMDR	S
716900	nonMDR	S
716901	nonMDR	S
716945	nonMDR	S
716955	XDR	XDR
716973	nonMDR	nonMDR
717007	nonMDR	nonMDR
717035	preXDR	nonMDR
717046	nonMDR	S
717059	nonMDR	S
717085	preXDR	preXDR
717086	nonMDR	S
717103	nonMDR	S
717123	preXDR	preXDR
717126	preXDR	preXDR
717128	XDR	nonMDR
717134	preXDR	MDR
717137	nonMDR	S
717185	S	nonMDR
717209	S	nonMDR
717232	nonMDR	S
717234	nonMDR	S
717243	XDR	XDR
717248	nonMDR	S
717268	preXDR	MDR
717277	XDR	XDR
717328	preXDR	preXDR
717333	nonMDR	nonMDR
717358	preXDR	MDR
717363	nonMDR	S
717379	nonMDR	nonMDR
717424	nonMDR	S
717432	nonMDR	S
717460	nonMDR	S
717510	XDR	XDR
717547	nonMDR	S
717554	preXDR	preXDR
717565	nonMDR	nonMDR
717577	nonMDR	nonMDR
717585	nonMDR	S
717652	XDR	preXDR
717662	preXDR	preXDR
717680	nonMDR	S
717761	preXDR	preXDR
717763	preXDR	preXDR
717764	preXDR	preXDR
717775	preXDR	MDR
717785	preXDR	preXDR
717847	XDR	nonMDR
717887	preXDR	preXDR
717926	nonMDR	S
717996	preXDR	MDR
718004	nonMDR	S
718019	preXDR	preXDR
718024	nonMDR	S
718026	preXDR	MDR
718076	MDR	MDR
718123	nonMDR	S
718126	nonMDR	nonMDR
718132	XDR	XDR
718134	preXDR	MDR
718140	NA	S
718158	nonMDR	S
718228	preXDR	preXDR
718229	nonMDR	S
718232	XDR	XDR
718239	nonMDR	S
718240	nonMDR	XDR
718268	XDR	XDR
718269	preXDR	XDR
718292	nonMDR	S
718293	preXDR	preXDR
718318	nonMDR	nonMDR
718376	nonMDR	S
718436	preXDR	preXDR
718446	XDR	XDR
718461	nonMDR	S
718468	preXDR	MDR
718471	MDR	MDR
718484	S	S
718501	preXDR	MDR
718532	preXDR	preXDR
718579	nonMDR	S
718586	S	S
718590	preXDR	MDR
718598	preXDR	preXDR
718633	S	S
718644	nonMDR	S
718655	XDR	preXDR
718659	XDR	preXDR
718672	nonMDR	S
718684	preXDR	MDR
718717	S	S
718732	preXDR	MDR
718766	preXDR	preXDR
718780	preXDR	preXDR
718792	S	S
718807	XDR	XDR
718818	XDR	XDR
718828	XDR	XDR
718841	S	S
718855	nonMDR	S
718881	preXDR	preXDR
718887	RR	S
718953	S	S
718963	nonMDR	S
719000	preXDR	preXDR
719008	XDR	MDR
719059	S	S
719075	nonMDR	S
719115	preXDR	preXDR
719126	preXDR	preXDR
719128	nonMDR	S
719159	nonMDR	S
719160	preXDR	MDR
719162	nonMDR	S
719187	NA	S
719209	nonMDR	S
719247	preXDR	preXDR
719263	preXDR	XDR
719289	nonMDR	S
719306	preXDR	preXDR
719325	S	S
719377	nonMDR	nonMDR
719392	nonMDR	S
719416	preXDR	XDR
719458	nonMDR	S
719463	nonMDR	S
719481	preXDR	preXDR
719514	nonMDR	S
719521	preXDR	MDR
719585	XDR	preXDR
719589	XDR	XDR
719599	preXDR	preXDR
719603	XDR	preXDR
719606	preXDR	preXDR
719725	MDR	MDR
719730	preXDR	preXDR
719808	S	S
719898	nonMDR	S
719922	nonMDR	S
719927	XDR	XDR
719959	S	S
719968	preXDR	preXDR
719974	preXDR	preXDR
720017	preXDR	preXDR
720020	XDR	preXDR
720034	preXDR	preXDR
720040	S	S
720099	preXDR	preXDR
720110	nonMDR	preXDR
720114	S	S
720139	XDR	XDR
720141	XDR	preXDR
720143	nonMDR	RR
720145	S	preXDR
720155	XDR	RR
720217	S	S
720227	nonMDR	S
720232	preXDR	preXDR
720260	preXDR	preXDR
720279	nonMDR	nonMDR
720280	nonMDR	preXDR
720296	nonMDR	S
720358	nonMDR	S
720374	XDR	XDR
720442	nonMDR	S
720512	preXDR	MDR
720514	nonMDR	S
720526	MDR	MDR
720529	nonMDR	S
720545	nonMDR	S
720549	preXDR	preXDR
720639	preXDR	MDR
720678	S	S
720696	nonMDR	S
720699	nonMDR	S
720717	S	S
720733	preXDR	preXDR
720773	S	S
720786	preXDR	RR
720814	nonMDR	S
720815	nonMDR	S
720825	preXDR	MDR
720841	preXDR	S
720926	preXDR	preXDR
720943	XDR	XDR
720954	preXDR	RR
720958	preXDR	MDR
720998	nonMDR	S
721032	nonMDR	S
721034	S	S
721041	XDR	XDR
721064	nonMDR	S
721077	nonMDR	S
721079	nonMDR	S
721083	nonMDR	S
721127	S	S
721129	preXDR	MDR
721156	nonMDR	S
721157	preXDR	preXDR
721198	S	nonMDR
721210	preXDR	RR
721226	S	S
721235	preXDR	preXDR
721246	XDR	XDR
721262	preXDR	MDR
721265	nonMDR	S
721360	nonMDR	S
721362	nonMDR	S
721385	nonMDR	S
721386	nonMDR	S
721416	nonMDR	S
721432	nonMDR	S
721440	nonMDR	S
721444	XDR	preXDR
721453	nonMDR	nonMDR
721458	NA	nonMDR
721469	preXDR	preXDR
721473	preXDR	XDR
721479	nonMDR	S
721491	preXDR	RR
721502	nonMDR	S
721512	nonMDR	S
721549	nonMDR	S
721564	S	S
721566	nonMDR	S
721570	preXDR	preXDR
721571	XDR	S
721598	preXDR	preXDR
721650	RR	MDR
721654	nonMDR	S
721665	preXDR	preXDR
721678	preXDR	preXDR
721680	nonMDR	S
721686	MDR	preXDR
721690	nonMDR	S
721692	nonMDR	S
721715	preXDR	preXDR
721723	nonMDR	nonMDR
721760	S	S
721794	nonMDR	S
721807	XDR	preXDR
721817	RR	MDR
721828	XDR	XDR
721859	MDR	XDR
721904	S	S
721987	nonMDR	S
722082	S	S
722089	S	S
722109	nonMDR	nonMDR
722115	preXDR	preXDR
722176	preXDR	preXDR
722179	nonMDR	S
722293	XDR	XDR
722396	preXDR	preXDR
722416	XDR	XDR
722418	preXDR	preXDR
722423	nonMDR	S
722521	MDR	preXDR
722542	preXDR	preXDR
722648	MDR	MDR
722711	nonMDR	S
722720	preXDR	preXDR
722741	MDR	MDR
722876	preXDR	preXDR
722894	nonMDR	S
722900	preXDR	MDR
722901	nonMDR	S
722912	preXDR	preXDR
722926	nonMDR	S
722955	preXDR	MDR
722973	nonMDR	S
722996	nonMDR	S
723016	nonMDR	XDR
723201	preXDR	preXDR
723291	preXDR	preXDR
723428	XDR	preXDR
723498	preXDR	preXDR
723728	preXDR	preXDR
723759	S	S
723761	MDR	preXDR
723792	MDR	MDR
723856	nonMDR	S
723866	MDR	preXDR
723871	nonMDR	S
723944	S	S
723967	RR	S
724018	preXDR	preXDR
724065	S	S
724184	preXDR	MDR
724193	nonMDR	S
724205	MDR	preXDR
724285	nonMDR	S
724347	S	S
724398	XDR	XDR
724413	S	S
724453	preXDR	preXDR
724468	preXDR	preXDR
724475	RR	S
724479	XDR	XDR
724517	nonMDR	S
724531	nonMDR	S
724545	preXDR	preXDR
724547	preXDR	XDR
724551	MDR	preXDR
724646	nonMDR	S
724671	preXDR	preXDR
724680	preXDR	preXDR
724703	nonMDR	S
724757	preXDR	preXDR
724773	XDR	XDR
724776	preXDR	MDR
724777	preXDR	MDR
724804	nonMDR	nonMDR
724826	preXDR	preXDR
724841	preXDR	preXDR
724889	preXDR	preXDR
724917	preXDR	preXDR
724919	preXDR	preXDR
724949	preXDR	MDR
724997	MDR	MDR
725005	preXDR	preXDR
725011	nonMDR	S
725019	nonMDR	S
725044	XDR	XDR
725047	nonMDR	S
725057	nonMDR	S
725060	preXDR	XDR
725079	nonMDR	S
725100	RR	S
725103	nonMDR	S
725105	preXDR	MDR
725230	preXDR	preXDR
725245	preXDR	MDR
725257	preXDR	XDR
725258	preXDR	preXDR
725267	preXDR	preXDR
725271	preXDR	preXDR
725329	nonMDR	S
725331	nonMDR	S
725362	RR	S
725376	preXDR	preXDR
725381	preXDR	preXDR
725391	preXDR	MDR
725403	nonMDR	S
725422	nonMDR	S
725441	preXDR	MDR
725577	S	MDR
725611	nonMDR	S
725614	nonMDR	nonMDR
725617	S	S
725621	preXDR	preXDR
725632	preXDR	MDR
725659	nonMDR	S
725665	RR	S
725693	MDR	preXDR
725769	preXDR	MDR
725782	nonMDR	S
725797	nonMDR	S
725804	preXDR	preXDR
725805	XDR	S
725819	MDR	MDR
725839	preXDR	XDR
725874	nonMDR	preXDR
725887	preXDR	preXDR
725940	NA	S
726013	nonMDR	S
726042	preXDR	preXDR
726045	preXDR	MDR
726065	preXDR	preXDR
726067	S	S
726103	S	S
726131	nonMDR	S
726166	RR	XDR
726167	XDR	XDR
726189	nonMDR	nonMDR
726213	nonMDR	S
726231	preXDR	XDR
726380	MDR	preXDR
726414	preXDR	S
726443	nonMDR	S
726448	nonMDR	S
726455	MDR	MDR
726462	S	S
726567	nonMDR	S
726589	preXDR	preXDR
726612	RR	preXDR
726654	nonMDR	S
726669	preXDR	preXDR
726673	XDR	XDR
726684	MDR	MDR
726692	MDR	MDR
726704	preXDR	preXDR
726709	preXDR	MDR
726715	MDR	MDR
726773	nonMDR	S
726777	XDR	preXDR
726783	RR	RR
726810	XDR	XDR
726829	nonMDR	preXDR
726837	nonMDR	nonMDR
726915	nonMDR	nonMDR
726918	nonMDR	S
727002	S	S
727010	XDR	XDR
727026	preXDR	preXDR
727033	nonMDR	S
727046	nonMDR	S
727050	MDR	MDR
727053	MDR	MDR
727056	preXDR	preXDR
727126	preXDR	preXDR
727137	nonMDR	S
727154	nonMDR	S
727163	nonMDR	S
727171	preXDR	preXDR
727228	nonMDR	nonMDR
727233	S	S
727252	preXDR	preXDR
727254	preXDR	preXDR
727258	preXDR	preXDR
727259	MDR	MDR
727269	nonMDR	S
727286	RR	preXDR
727297	preXDR	preXDR
727345	S	nonMDR
727348	nonMDR	S
727351	preXDR	preXDR
727368	XDR	XDR
727386	nonMDR	S
727413	nonMDR	S
727419	preXDR	preXDR
727421	XDR	preXDR
727424	preXDR	preXDR
727450	nonMDR	S
727512	nonMDR	S
727562	preXDR	nonMDR
727568	nonMDR	MDR
727577	preXDR	preXDR
727580	preXDR	preXDR
727645	XDR	XDR
727677	nonMDR	S
727679	nonMDR	S
727692	preXDR	preXDR
727697	preXDR	preXDR
727705	nonMDR	nonMDR
727719	nonMDR	S
727767	nonMDR	S
727773	nonMDR	S
727787	preXDR	MDR
727799	preXDR	preXDR
727809	preXDR	preXDR
727819	nonMDR	S
727820	nonMDR	nonMDR
727823	preXDR	preXDR
727835	preXDR	preXDR
727844	preXDR	preXDR
728012	preXDR	preXDR
728090	nonMDR	S
728091	preXDR	preXDR
728134	preXDR	preXDR
728145	preXDR	preXDR
728161	nonMDR	S
728186	preXDR	S
728237	nonMDR	S
728258	preXDR	preXDR
728320	preXDR	preXDR
728339	nonMDR	MDR
728358	XDR	preXDR
728393	MDR	MDR
728395	S	S
728398	nonMDR	S
728404	nonMDR	S
728423	RR	S
728503	S	S
728504	preXDR	MDR
728521	preXDR	XDR
728530	preXDR	XDR
728575	nonMDR	nonMDR
728581	preXDR	preXDR
728583	nonMDR	MDR
728592	preXDR	preXDR
728599	nonMDR	MDR
728611	preXDR	preXDR
728615	nonMDR	S
728617	preXDR	preXDR
728624	preXDR	RR
728633	RR	S
728693	preXDR	preXDR
728718	nonMDR	S
728751	preXDR	preXDR
728754	nonMDR	S
728757	XDR	XDR
728774	nonMDR	nonMDR
728778	XDR	XDR
728779	XDR	preXDR
728783	S	S
728927	preXDR	preXDR
728951	preXDR	preXDR
728967	nonMDR	S
729000	nonMDR	S
729023	nonMDR	S
729039	nonMDR	S
729069	preXDR	preXDR
729083	nonMDR	S
729102	nonMDR	S
729105	nonMDR	S
729110	RR	preXDR
729129	preXDR	MDR
729136	nonMDR	S
729143	preXDR	preXDR
729176	S	S
729214	preXDR	preXDR
729217	preXDR	preXDR
729226	NA	S
729287	preXDR	preXDR
729337	nonMDR	S
729343	preXDR	preXDR
729346	XDR	MDR
729418	RR	S
729419	nonMDR	S
729452	preXDR	S
729466	preXDR	preXDR
729469	XDR	XDR
729493	nonMDR	S
729539	nonMDR	nonMDR
729586	nonMDR	preXDR
729588	preXDR	preXDR
729596	nonMDR	S
729605	RR	S
729615	XDR	XDR
729747	preXDR	preXDR
729771	preXDR	MDR
729825	preXDR	preXDR
729848	nonMDR	S
729857	preXDR	preXDR
729863	preXDR	MDR
729868	preXDR	preXDR
729880	MDR	preXDR
729885	preXDR	preXDR
729895	nonMDR	nonMDR
729921	nonMDR	S
729953	preXDR	preXDR
729961	preXDR	preXDR
729969	S	S
729990	nonMDR	nonMDR
730018	preXDR	preXDR
730072	nonMDR	S
730075	S	S
730079	nonMDR	S
730088	nonMDR	S
730135	S	preXDR
730154	nonMDR	S
730157	nonMDR	S
730203	nonMDR	preXDR
730207	preXDR	preXDR
730210	XDR	preXDR
730227	nonMDR	S
730233	XDR	XDR
730238	nonMDR	S
730369	preXDR	XDR
730392	nonMDR	S
730395	nonMDR	S
730397	nonMDR	S
730399	nonMDR	S
730407	S	S
730427	nonMDR	S
730444	nonMDR	S
730490	preXDR	preXDR
730553	preXDR	preXDR
730558	S	S
730567	nonMDR	S
730624	preXDR	preXDR
730687	preXDR	MDR
730697	preXDR	preXDR
730707	MDR	MDR
730719	nonMDR	S
730720	XDR	S
730725	preXDR	preXDR
730773	nonMDR	nonMDR
730797	S	S
730806	nonMDR	S
730814	MDR	MDR
730823	nonMDR	nonMDR
730831	nonMDR	S
730835	nonMDR	XDR
730912	preXDR	preXDR
730940	nonMDR	nonMDR
730955	preXDR	preXDR
730956	nonMDR	preXDR
730982	preXDR	MDR
730984	nonMDR	S
730987	nonMDR	S
731035	S	S
731052	nonMDR	preXDR
731060	nonMDR	nonMDR
731062	nonMDR	S
731130	nonMDR	nonMDR
731166	XDR	XDR
731169	MDR	MDR
731170	preXDR	MDR
731171	preXDR	preXDR
731174	nonMDR	S
731202	preXDR	nonMDR
731260	S	S
731269	preXDR	preXDR
731281	preXDR	preXDR
731305	nonMDR	nonMDR
731314	S	S
731334	NA	nonMDR
731341	nonMDR	S
731370	nonMDR	S
731387	nonMDR	preXDR
731391	nonMDR	S
731430	nonMDR	S
731440	S	S
731448	nonMDR	nonMDR
731469	MDR	MDR
731487	nonMDR	S
731493	XDR	XDR
731544	preXDR	preXDR
731547	preXDR	preXDR
731593	nonMDR	S
731619	preXDR	preXDR
731626	nonMDR	nonMDR
731639	RR	preXDR
731645	nonMDR	nonMDR
731663	preXDR	nonMDR
731668	RR	S
731700	nonMDR	S
731734	nonMDR	nonMDR
731740	preXDR	preXDR
731756	preXDR	preXDR
731759	preXDR	preXDR
731844	preXDR	MDR
731846	preXDR	preXDR
731852	S	S
731855	NA	S
731870	nonMDR	S
731881	preXDR	preXDR
731884	RR	preXDR
731886	preXDR	MDR
731887	preXDR	MDR
731896	preXDR	preXDR
731908	nonMDR	S
731970	S	MDR
731978	preXDR	preXDR
731991	preXDR	S
731994	preXDR	MDR
732145	nonMDR	S
732153	nonMDR	S
732183	XDR	XDR
732184	preXDR	MDR
732194	XDR	preXDR
732207	nonMDR	nonMDR
732272	preXDR	MDR
732277	nonMDR	preXDR
732333	nonMDR	nonMDR
732402	preXDR	MDR
732410	S	preXDR
732427	preXDR	preXDR
732456	nonMDR	MDR
732462	S	S
732506	preXDR	preXDR
732512	preXDR	preXDR
732526	MDR	preXDR
732532	MDR	MDR
732599	preXDR	preXDR
732607	nonMDR	S
732638	nonMDR	S
732642	nonMDR	S
732644	nonMDR	S
732649	nonMDR	XDR
732650	preXDR	XDR
732653	preXDR	preXDR
732655	RR	preXDR
732658	nonMDR	S
732691	preXDR	preXDR
732697	nonMDR	S
732743	preXDR	preXDR
732755	nonMDR	S
732759	S	S
732763	S	S
732766	S	S
732773	nonMDR	S
732794	nonMDR	XDR
732836	nonMDR	preXDR
732876	MDR	preXDR
732879	S	S
732893	XDR	XDR
732918	S	S
732976	S	MDR
732983	preXDR	preXDR
732984	XDR	S
732990	nonMDR	S
732998	nonMDR	S
733006	XDR	XDR
733027	S	S
733102	XDR	XDR
733122	nonMDR	preXDR
733158	nonMDR	S
733167	RR	preXDR
733218	nonMDR	preXDR
733231	MDR	MDR
733322	nonMDR	S
733342	XDR	MDR
733343	preXDR	MDR
733347	preXDR	preXDR
733402	MDR	MDR
733431	preXDR	MDR
733441	nonMDR	S
733444	nonMDR	nonMDR
733448	nonMDR	nonMDR
733563	preXDR	preXDR
733579	nonMDR	S
733613	S	S
733627	nonMDR	nonMDR
733645	nonMDR	nonMDR
733656	RR	XDR
733688	nonMDR	S
733696	S	S
733708	S	S
733713	preXDR	preXDR
733748	nonMDR	nonMDR
733814	S	XDR
733817	nonMDR	S
733820	preXDR	preXDR
733822	preXDR	preXDR
733852	nonMDR	preXDR
733867	S	S
733874	nonMDR	S
733878	nonMDR	S
733885	preXDR	preXDR
733898	nonMDR	nonMDR
733929	preXDR	preXDR
733941	preXDR	preXDR
733990	nonMDR	nonMDR
734030	nonMDR	nonMDR
734038	preXDR	nonMDR
734042	nonMDR	nonMDR
734044	S	S
734050	preXDR	preXDR
734056	nonMDR	nonMDR
734079	nonMDR	S
734082	nonMDR	S
734093	nonMDR	nonMDR
734114	nonMDR	nonMDR
734153	nonMDR	XDR
734158	preXDR	preXDR
734159	nonMDR	preXDR
734161	S	S
734189	S	S
734196	nonMDR	S
734221	XDR	XDR
734265	S	nonMDR
734271	preXDR	preXDR
734284	MDR	preXDR
734285	XDR	XDR
734299	nonMDR	S
734311	preXDR	preXDR
734333	nonMDR	S
734347	nonMDR	MDR
734393	preXDR	preXDR
734401	nonMDR	nonMDR
734416	nonMDR	nonMDR
734419	preXDR	preXDR
734422	preXDR	preXDR
734426	preXDR	MDR
734429	preXDR	preXDR
734430	nonMDR	MDR
734442	S	S
734487	nonMDR	S
734490	nonMDR	S
734507	nonMDR	S
734547	preXDR	preXDR
734588	nonMDR	S
734602	nonMDR	S
734610	RR	XDR
734633	nonMDR	S
734635	preXDR	MDR
734670	nonMDR	S
734680	preXDR	MDR
800016	preXDR	preXDR
800019	preXDR	S
800054	nonMDR	preXDR
800081	nonMDR	S
800083	RR	MDR
800086	preXDR	preXDR
800090	nonMDR	S
800126	preXDR	MDR
800139	XDR	XDR
800163	preXDR	preXDR
800170	nonMDR	nonMDR
800174	preXDR	preXDR
800205	nonMDR	S
800222	preXDR	preXDR
800224	nonMDR	S
800242	nonMDR	RR
800248	nonMDR	S
800253	S	MDR
800348	preXDR	preXDR
800357	preXDR	preXDR
800359	S	preXDR
800363	nonMDR	nonMDR
800392	preXDR	preXDR
800405	nonMDR	S
800477	nonMDR	S
800479	RR	MDR
800484	nonMDR	S
800517	preXDR	MDR
800533	RR	MDR
800561	preXDR	preXDR
800574	nonMDR	XDR
800604	XDR	preXDR
800606	nonMDR	S
800640	nonMDR	RR
800665	nonMDR	MDR
800680	nonMDR	S
800682	nonMDR	nonMDR
800698	nonMDR	preXDR
800726	nonMDR	nonMDR
800735	XDR	preXDR
800779	nonMDR	S
800783	S	S
800807	MDR	MDR
800826	nonMDR	S
800901	preXDR	preXDR
800971	nonMDR	S
801030	nonMDR	S
801035	preXDR	preXDR
801040	XDR	RR
801075	nonMDR	S
801082	nonMDR	S
801090	nonMDR	S
801114	S	preXDR
801161	S	S
801181	preXDR	preXDR
801182	preXDR	preXDR
801183	S	S
801187	nonMDR	S
801203	preXDR	preXDR
801205	S	S
801235	nonMDR	S
801274	S	MDR
801275	XDR	XDR
801278	preXDR	preXDR
801352	nonMDR	S
801359	nonMDR	S
801365	S	S
801423	preXDR	MDR
801431	nonMDR	S
801445	nonMDR	S
801454	nonMDR	S
801461	XDR	XDR
801495	nonMDR	S
801570	RR	MDR
801594	RR	XDR
801602	nonMDR	preXDR
801617	preXDR	preXDR
801618	preXDR	MDR
801624	nonMDR	S
801666	RR	preXDR
801685	nonMDR	nonMDR
801692	nonMDR	nonMDR
801707	nonMDR	S
801709	preXDR	preXDR
801731	S	S
801736	nonMDR	preXDR
801842	S	preXDR
801862	preXDR	preXDR
801868	preXDR	preXDR
801874	nonMDR	preXDR
801888	nonMDR	S
801912	nonMDR	S
801921	nonMDR	preXDR
801958	preXDR	preXDR
801979	XDR	XDR
801983	nonMDR	S
801991	nonMDR	S
801998	S	S
802020	nonMDR	S
802024	nonMDR	preXDR
802089	XDR	preXDR
802102	nonMDR	MDR
802108	XDR	XDR
802115	preXDR	MDR
802117	RR	MDR
802138	nonMDR	nonMDR
802178	nonMDR	S
802179	nonMDR	S
802224	MDR	S
802304	nonMDR	preXDR
802326	nonMDR	S
802340	nonMDR	nonMDR
802417	preXDR	XDR
802420	nonMDR	S
802428	nonMDR	nonMDR
802451	S	preXDR
802456	preXDR	preXDR
802458	S	preXDR
802466	nonMDR	S
802477	nonMDR	S
802480	RR	RR
802496	RR	preXDR
802586	S	S
802595	S	preXDR
802645	RR	XDR
802701	preXDR	MDR
802727	RR	S
802731	nonMDR	nonMDR
802734	nonMDR	preXDR
802762	nonMDR	S
802814	XDR	XDR
802817	nonMDR	S
802837	nonMDR	S
802874	S	S
802880	nonMDR	nonMDR
802929	nonMDR	S
802976	S	S
802983	nonMDR	preXDR
802995	nonMDR	S
803032	nonMDR	nonMDR
803034	preXDR	MDR
803094	nonMDR	S
803125	nonMDR	nonMDR
803134	nonMDR	MDR
803142	S	nonMDR
803152	nonMDR	preXDR
803154	nonMDR	S
803174	S	S
803190	nonMDR	nonMDR
803227	XDR	XDR
803241	nonMDR	nonMDR
803244	XDR	XDR
803268	nonMDR	S
803295	preXDR	MDR
803377	nonMDR	XDR
803396	RR	S
803404	NA	S
803491	preXDR	preXDR
803510	XDR	preXDR
803525	S	S
803535	preXDR	preXDR
803538	S	XDR
803646	S	S
803652	RR	preXDR
803654	nonMDR	S
803682	RR	preXDR
803684	S	nonMDR
803716	XDR	preXDR
803728	preXDR	preXDR
803733	preXDR	preXDR
803734	preXDR	MDR
803768	NA	S
803781	nonMDR	S
803784	XDR	XDR
803805	preXDR	preXDR
803886	S	preXDR
803888	NA	nonMDR
803893	nonMDR	S
803925	nonMDR	S
803932	nonMDR	XDR
803972	preXDR	preXDR
804020	preXDR	XDR
804080	nonMDR	S
804088	XDR	XDR
804092	S	XDR
804105	S	S
804265	S	S
804284	nonMDR	preXDR
804321	nonMDR	preXDR
804328	nonMDR	nonMDR
804358	nonMDR	S
804368	S	S
804481	preXDR	preXDR
804486	XDR	preXDR
804487	RR	preXDR
804494	preXDR	S
804504	nonMDR	nonMDR
804616	S	MDR
804686	preXDR	preXDR
804752	S	S
804788	nonMDR	nonMDR
804793	preXDR	S
804817	RR	preXDR
804903	nonMDR	S
804933	MDR	MDR
804990	preXDR	preXDR
804995	nonMDR	S
805085	nonMDR	S
805137	MDR	preXDR
805221	preXDR	preXDR
805274	preXDR	MDR
805299	nonMDR	S
805302	preXDR	preXDR
805338	preXDR	XDR
805371	preXDR	XDR
805571	RR	S
805629	nonMDR	S
805649	preXDR	preXDR
805715	XDR	preXDR
805804	preXDR	preXDR
805906	nonMDR	S
806203	nonMDR	S
806424	nonMDR	S
T-4071	nonMDR	S
T-4073	RR	S
T-4086	nonMDR	S
T-4091	preXDR	preXDR
T-4095	preXDR	preXDR
T-4105	nonMDR	S
T-4113	nonMDR	nonMDR
T-4115	nonMDR	S
T-4119	nonMDR	nonMDR
T-4121	nonMDR	nonMDR
T-4122	preXDR	MDR
T-4123	nonMDR	nonMDR
T-4124	nonMDR	S
T-4134	nonMDR	S
T-4137	nonMDR	S
T-4144	nonMDR	S
T-4149	nonMDR	S
T-4154	S	S
T-4160	nonMDR	S
T-4162	S	S
T-4163	nonMDR	S
T-4164	nonMDR	S
T-4170	preXDR	nonMDR
T-4173	nonMDR	nonMDR
T-4180	S	S
T-4185	nonMDR	S
T-4187	nonMDR	S
T-4198	S	S
T-4202	nonMDR	S
T-4221	nonMDR	S
T-4225	NA	S
T-4226	nonMDR	S
T-4227	nonMDR	S
