# Supplementary material for: High fluoroquinolone resistance proportions among multidrug-resistant tuberculosis driven by dominant L2 Mycobacterium tuberculosis clones in the Mumbai Metropolitan Region
Source: Genome Med. 2022 Aug 22;14:95. doi: 10.1186/s13073-022-01076-0 (PMC9394022; doi:10.1186/s13073-022-01076-0)
Supplement: Supplementary file 2 — Additional file 2: Table S2. Genes analyzed. [file 13073_2022_1076_MOESM2_ESM.xlsx]

## Sheet: Table S2
Table S2. Genes analyzed.
H37Rv gene	start	stop	type	Rv number	coding strand	length	associated antibiotic resistance	comment	relevant literature (PMID or hyperlink)
gyrB upstream	4998	5239	intergenic		forward	242	moxifloxacin, gatifloxacin, ofloxacin, levofloxacin		https://www.finddx.org/technical-reports/technical-report-on-critical-concentrations-for-dst-of-medicines-used-in-the-treatment-of-drug-resistant-tb/
gyrB	5240	7267	CDS	Rv0005	forward	2028	moxifloxacin, gatifloxacin, ofloxacin, levofloxacin		https://www.finddx.org/technical-reports/technical-report-on-critical-concentrations-for-dst-of-medicines-used-in-the-treatment-of-drug-resistant-tb/
gyrA upstream	7268	7301	intergenic		forward	34	moxifloxacin, gatifloxacin, ofloxacin, levofloxacin		https://www.finddx.org/technical-reports/technical-report-on-critical-concentrations-for-dst-of-medicines-used-in-the-treatment-of-drug-resistant-tb/
gyrA	7302	9818	CDS	Rv0006	forward	2517	moxifloxacin, gatifloxacin, ofloxacin, levofloxacin		https://www.finddx.org/technical-reports/technical-report-on-critical-concentrations-for-dst-of-medicines-used-in-the-treatment-of-drug-resistant-tb/
pbpA	18759	20234	CDS	Rv0016c	reverse	1476	beta-lactams		22365933
ponA1 upstream	53245	53662	intergenic		forward	418	rifampicin, rifabutin, beta-lactams		23995135, 27101811
ponA1	53663	55699	CDS	Rv0050	forward	2037	rifampicin, rifabutin, beta-lactams		23995135, 27101811
ldtA	140267	141022	CDS	Rv0116c	reverse	756	beta-lactams		24041897
ldtA upstream	141023	141199	intergenic		reverse	177	beta-lactams		24041897
ldtE upstream	223531	223563	intergenic		forward	33	beta-lactams		24041897
ldtE	223564	224664	CDS	Rv0192	forward	1101	beta-lactams		24041897
inbR	330933	331658	CDS	Rv0275c	reverse	726	isoniazid		26353937
inbR upstream	331659	331747	intergenic		reverse	89	isoniazid		26353937
fgd1 upstream	490706	490782	intergenic		forward	77	delamanid, PA-824		https://www.finddx.org/technical-reports/technical-report-on-critical-concentrations-for-dst-of-medicines-used-in-the-treatment-of-drug-resistant-tb/
fgd1	490783	491793	CDS	Rv0407	forward	1011	delamanid, PA-824		https://www.finddx.org/technical-reports/technical-report-on-critical-concentrations-for-dst-of-medicines-used-in-the-treatment-of-drug-resistant-tb/
lprQ upstream	571649	571709	intergenic		forward	61	beta-lactams		24041897
lprQ	571710	573065	CDS	Rv0483	forward	1356	beta-lactams		24041897
mshA upstream	575301	575347	intergenic		forward	47	isoniazid, ethionamide, prothionamide		29284687
mshA	575348	576790	CDS	Rv0486	forward	1443	isoniazid, ethionamide, prothionamide		29284687
Rv0565c	656010	657470	CDS	Rv0565c	reverse	1461	ethionamide, prothionamide		24324807, 27321573
Rv0565c upstream	657471	657547	intergenic		reverse	77	ethionamide, prothionamide		24324807, 27321573
hadA upstream	731880	731929	intergenic		forward	50	thioacetazone		23002234
hadA,hadB,hadC	731930	733325	CDS	Rv0635, Rv0636, Rv0637	forward	1396	thioacetazone		23002234
mmaA4	736298	737203	CDS	Rv0642c	reverse	906	thioacetazone		23002234
mmaA4 upstream	737204	737267	intergenic		reverse	64	thioacetazone		23002234
mmaA3	737268	738149	CDS	Rv0643c	reverse	882	isoniazid, ethionamide, prothionamide		23006760
mmaA3 upstream	738150	738296	intergenic		reverse	147	isoniazid, ethionamide, prothionamide		23006760
mmaA2	738297	739160	CDS	Rv0644c	reverse	864	thioacetazone		23002234
mmaA2 upstream	739161	739326	intergenic		reverse	166	thioacetazone		23002234
rpoB upstream	759310	759806	intergenic		forward	497	rifampicin, rifabutin		29284687
rpoB	759807	763325	CDS	Rv0667	forward	3519	rifampicin, rifabutin		29284687
rpoC upstream	763326	763369	intergenic		forward	44	rifampicin, rifabutin	compensates for rpoB mutations	22179134
rpoC	763370	767320	CDS	Rv0668	forward	3951	rifampicin, rifabutin	compensates for rpoB mutations	22179134
mmpL5,mmpS5	775586	778905	CDS	Rv0676c, Rv0677c	reverse	3320	bedaquiline, clofazimine		https://www.finddx.org/technical-reports/technical-report-on-critical-concentrations-for-dst-of-medicines-used-in-the-treatment-of-drug-resistant-tb/
mmpR upstream	778906	778989	intergenic		forward	84	bedaquiline, clofazimine	mmpS5-mmpR intergenic	https://www.finddx.org/technical-reports/technical-report-on-critical-concentrations-for-dst-of-medicines-used-in-the-treatment-of-drug-resistant-tb/
mmpR	778990	779487	CDS	Rv0678	forward	498	bedaquiline, clofazimine		https://www.finddx.org/technical-reports/technical-report-on-critical-concentrations-for-dst-of-medicines-used-in-the-treatment-of-drug-resistant-tb/
rpsL upstream	781312	781559	intergenic		forward	248	streptomycin		7934937
rpsL	781560	781934	CDS	Rv0682	forward	375	streptomycin		7934937
rplC upstream	800793	800808	intergenic		forward	16	linezolid		https://www.finddx.org/technical-reports/technical-report-on-critical-concentrations-for-dst-of-medicines-used-in-the-treatment-of-drug-resistant-tb/
rplC	800809	801462	CDS	Rv0701	forward	654	linezolid		https://www.finddx.org/technical-reports/technical-report-on-critical-concentrations-for-dst-of-medicines-used-in-the-treatment-of-drug-resistant-tb/
rpfB upstream	1127884	1128090	intergenic		forward	207	clarithromycin		23541074
rpfB, ksgA	1128091	1130105	CDS	Rv1009, Rv1010	forward	2015	clarithromycin		23541074
mshB upstream	1300125	1300303	intergenic		forward	179	isoniazid		12622824
mshB	1300304	1301215	CDS	Rv1170	forward	912	isoniazid		12622824
fbiC upstream	1302682	1302930	intergenic		forward	249	delamanid, PA-824		https://www.finddx.org/technical-reports/technical-report-on-critical-concentrations-for-dst-of-medicines-used-in-the-treatment-of-drug-resistant-tb/
fbiC	1302931	1305501	CDS	Rv1173	forward	2571	delamanid, PA-824		https://www.finddx.org/technical-reports/technical-report-on-critical-concentrations-for-dst-of-medicines-used-in-the-treatment-of-drug-resistant-tb/
sigI upstream	1332011	1332091	intergenic		forward	81	isoniazid		22434196
sigI	1332092	1332964	CDS	Rv1189	forward	873	isoniazid		22434196
folP2 upstream	1351126	1351190	intergenic		forward	65	co-trimoxazole		25907064
folP2	1351191	1352147	CDS	Rv1207	forward	957	co-trimoxazole		25907064
tap	1406081	1407340	CDS	Rv1258c	reverse	1260	streptomycin, PAS		22232275, https://www.finddx.org/technical-reports/technical-report-on-critical-concentrations-for-dst-of-medicines-used-in-the-treatment-of-drug-resistant-tb/
tap upstream	1407341	1408238	CDS	Rv1259	reverse	898	streptomycin, PAS	tap upstream region covers udgB CDS	22232275, https://www.finddx.org/technical-reports/technical-report-on-critical-concentrations-for-dst-of-medicines-used-in-the-treatment-of-drug-resistant-tb/
embR	1416181	1417347	CDS	Rv1267c	reverse	1167	ethambutol		19010731
embR upstream	1417348	1417657	intergenic		reverse	310	ethambutol		19010731
atpE upstream	1460997	1461044	intergenic		forward	48	bedaquiline		https://www.finddx.org/technical-reports/technical-report-on-critical-concentrations-for-dst-of-medicines-used-in-the-treatment-of-drug-resistant-tb/
atpE	1461045	1461290	CDS	Rv1305	forward	246	bedaquiline		https://www.finddx.org/technical-reports/technical-report-on-critical-concentrations-for-dst-of-medicines-used-in-the-treatment-of-drug-resistant-tb/
rrs upstream	1471743	1471845	intergenic		forward	103	streptomycin, amikacin, kanamycin, capreomycin		7934937, https://www.finddx.org/technical-reports/technical-report-on-critical-concentrations-for-dst-of-medicines-used-in-the-treatment-of-drug-resistant-tb/
rrs	1471846	1473382	rRNA	Rvnr01	forward	1537	streptomycin, amikacin, kanamycin, capreomycin		7934937, https://www.finddx.org/technical-reports/technical-report-on-critical-concentrations-for-dst-of-medicines-used-in-the-treatment-of-drug-resistant-tb/
rrl upstream	1473383	1473657	intergenic		forward	275	linezolid, capreomycin, clarithromycin		https://www.finddx.org/technical-reports/technical-report-on-critical-concentrations-for-dst-of-medicines-used-in-the-treatment-of-drug-resistant-tb/
rrl	1473658	1476795	rRNA	Rvnr02	forward	3138	linezolid, capreomycin, clarithromycin		https://www.finddx.org/technical-reports/technical-report-on-critical-concentrations-for-dst-of-medicines-used-in-the-treatment-of-drug-resistant-tb/
ldtD upstream	1611271	1611433	intergenic		forward	163	beta-lactams		24041897
ldtD	1611434	1612249	CDS	Rv1433	forward	816	beta-lactams		24041897
fabG1 upstream	1673300	1673439	intergenic		forward	140	isoniazid, ethionamide, prothionamide		29284687
fabG1	1673440	1674183	CDS	Rv1483	forward	744	isoniazid, ethionamide, prothionamide		29284687
inhA upstream	1674184	1674201	intergenic		forward	18	isoniazid, ethionamide, prothionamide		29284687
inhA	1674202	1675011	CDS	Rv1484	forward	810	isoniazid, ethionamide, prothionamide		29284687
pykA upstream	1816082	1816188	intergenic		forward	107	cycloserine		https://www.finddx.org/technical-reports/technical-report-on-critical-concentrations-for-dst-of-medicines-used-in-the-treatment-of-drug-resistant-tb/
pykA	1816189	1817607	CDS	Rv1617	forward	1419	cycloserine		https://www.finddx.org/technical-reports/technical-report-on-critical-concentrations-for-dst-of-medicines-used-in-the-treatment-of-drug-resistant-tb/
rpsA upstream	1833380	1833541	intergenic		forward	162	pyrazinamide		30962348
rpsA	1833542	1834987	CDS	Rv1630	forward	1446	pyrazinamide		30962348
tlyA	1917940	1918746	CDS	Rv1694	forward	807	capreomycin		https://www.finddx.org/technical-reports/technical-report-on-critical-concentrations-for-dst-of-medicines-used-in-the-treatment-of-drug-resistant-tb/
cycA	1929786	1931456	CDS	Rv1704c	reverse	1671	cycloserine		https://www.finddx.org/technical-reports/technical-report-on-critical-concentrations-for-dst-of-medicines-used-in-the-treatment-of-drug-resistant-tb/
cycA upstream	1931457	1932654	intergenic		reverse	1198	cycloserine	cycA TSS covers PPE22 CDS	https://www.finddx.org/technical-reports/technical-report-on-critical-concentrations-for-dst-of-medicines-used-in-the-treatment-of-drug-resistant-tb/
eccB5 upstream	2017477	2017739	intergenic		forward	263	moxifloxacin, gatifloxacin, ofloxacin, levofloxacin		https://www.finddx.org/technical-reports/technical-report-on-critical-concentrations-for-dst-of-medicines-used-in-the-treatment-of-drug-resistant-tb/
eccB5,eccC5	2017740	2023432	CDS	Rv1782,Rv1783	forward	5693	moxifloxacin, gatifloxacin, ofloxacin, levofloxacin		https://www.finddx.org/technical-reports/technical-report-on-critical-concentrations-for-dst-of-medicines-used-in-the-treatment-of-drug-resistant-tb/
ndh	2101651	2103042	CDS	Rv1854c	reverse	1392	isoniazid, ethionamide, prothionamide, clofazimine, thioridazine		15673755, 29382761, 23228936
ndh upstream	2103043	2103183	intergenic		reverse	141	isoniazid, ethionamide, prothionamide, clofazimine, thioridazine		15673755, 29382761, 23228936
katG	2153889	2156111	CDS	Rv1908c	reverse	2223	isoniazid		29284687
katG upstream	2156112	2156148	intergenic		reverse	37	isoniazid		29284687
furA	2156149	2156592	CDS	Rv1909c	reverse	444	isoniazid		29284687
furA upstream	2156593	2156705	intergenic		reverse	113	isoniazid		29284687
Rv1979c	2221719	2223164	CDS	Rv1979c	reverse	1446	clofazimine		https://www.finddx.org/technical-reports/technical-report-on-critical-concentrations-for-dst-of-medicines-used-in-the-treatment-of-drug-resistant-tb/
Rv1979c upstream	2223165	2223342	intergenic		reverse	178	clofazimine		https://www.finddx.org/technical-reports/technical-report-on-critical-concentrations-for-dst-of-medicines-used-in-the-treatment-of-drug-resistant-tb/
erm(37) upstream	2231455	2231679	intergenic		forward	225	clarithromycin		14693532
erm(37)	2231680	2232219	CDS	Rv1988	forward	540	clarithromycin		14693532
pncA	2288681	2289241	CDS	Rv2043c	reverse	561	pyrazinamide		30962348
pncA upstream	2289242	2289281	intergenic		reverse	40	pyrazinamide		30962348
blaC	2325886	2326809	CDS	Rv2068c	reverse	924	beta-lactams		24041897
blaC upstream	2326810	2326943	intergenic		reverse	134	beta-lactams		24041897
mshC	2391215	2392459	CDS	Rv2130c	reverse	1245	isoniazid, ethionamide, prothionamide		21709101
mshC upstream	2392460	2392516	intergenic		reverse	57	isoniazid, ethionamide, prothionamide		21709101
kasA	2518115	2519365	CDS	Rv2245	forward	1251	isoniazid		27064254
eis	2714124	2715332	CDS	Rv2416c	reverse	1209	kanamycin		https://www.finddx.org/technical-reports/technical-report-on-critical-concentrations-for-dst-of-medicines-used-in-the-treatment-of-drug-resistant-tb/
eis upstream	2715333	2715471	intergenic		reverse	139	kanamycin		https://www.finddx.org/technical-reports/technical-report-on-critical-concentrations-for-dst-of-medicines-used-in-the-treatment-of-drug-resistant-tb/
ahpC upstream	2726088	2726192	intergenic		forward	105	isoniazid	compensates for KatG deficit	8658136
ahpC	2726193	2726780	CDS	Rv2428	forward	588	isoniazid	compensates for KatG deficit	8658136
folC	2746135	2747598	CDS	Rv2447c	reverse	1464	PAS		27021327
ldtB	2834109	2835335	CDS	Rv2518c	reverse	1227	beta-lactams		24041897
ldtB upstream	2835336	2835493	intergenic		reverse	158	beta-lactams		24041897
pepQ	2859300	2860418	CDS	Rv2535c	reverse	1119	bedaquiline, clofazimine		https://www.finddx.org/technical-reports/technical-report-on-critical-concentrations-for-dst-of-medicines-used-in-the-treatment-of-drug-resistant-tb/
pepQ upstream	2860419	2860451	intergenic		reverse	33	bedaquiline, clofazimine		https://www.finddx.org/technical-reports/technical-report-on-critical-concentrations-for-dst-of-medicines-used-in-the-treatment-of-drug-resistant-tb/
Rv2671 upstream	2985731	2986838	CDS	Rv2670c	forward	1108	PAS	Rv2671 upstream region covers Rv2670c CDS	27021327
Rv2671	2986839	2987615	CDS	Rv2671	forward	777	PAS		27021327
Rv2731	3043026	3044378	CDS	Rv2731	forward	1353	pyrazinamide		21835980
thyX	3067193	3067945	CDS	Rv2754c	reverse	753	PAS	compensates for ThyA deficit	27021327
thyX upstream	3067946	3068188	intergenic		reverse	243	PAS	compensates for ThyA deficit	27021327
dfrA	3073130	3073609	CDS	Rv2763c	reverse	480	PAS, co-trimoxazole		27021327
dfrA upstream	3073610	3073679	intergenic		reverse	70	PAS, co-trimoxazole		27021327
thyA	3073680	3074471	CDS	Rv2764c	reverse	792	PAS		27021327
thyA upstream	3074472	3074635	intergenic		reverse	164	PAS		27021327
ald upstream	3086755	3086819	intergenic		forward	65	cycloserine		https://www.finddx.org/technical-reports/technical-report-on-critical-concentrations-for-dst-of-medicines-used-in-the-treatment-of-drug-resistant-tb/
ald	3086820	3087935	CDS	Rv2780	forward	1116	cycloserine		https://www.finddx.org/technical-reports/technical-report-on-critical-concentrations-for-dst-of-medicines-used-in-the-treatment-of-drug-resistant-tb/
gpsI	3090339	3092597	CDS	Rv2783c	reverse	2259	pyrazinamide		21835980
gpsI upstream	3092598	3092950	intergenic		reverse	353	pyrazinamide		21835980
dacB2 upstream	3218271	3218338			forward	68	beta-lactams		22906310
dacB2	3218339	3219214	CDS	Rv2911	forward	876	beta-lactams		22906310
ddlA	3336796	3337917	CDS	Rv2981c	reverse	1122	cycloserine		https://www.finddx.org/technical-reports/technical-report-on-critical-concentrations-for-dst-of-medicines-used-in-the-treatment-of-drug-resistant-tb/
ddlA upstream	3337918	3337994	intergenic		reverse	77	cycloserine		https://www.finddx.org/technical-reports/technical-report-on-critical-concentrations-for-dst-of-medicines-used-in-the-treatment-of-drug-resistant-tb/
serB2	3401933	3403162	CDS	Rv3042c	reverse	1230	clofazimine		26984196
serB2 upstream	3403163	3403199	intergenic		reverse	37	clofazimine		26984196
mymA upstream	3448427	3448503	intergenic		forward	77	isoniazid, ethionamide, prothionamide		27539124, 27321573
mymA	3448504	3449991	CDS	Rv3083	forward	1488	isoniazid, ethionamide, prothionamide		27539124, 27321573
Rv3169	3537238	3538362	CDS	Rv3169	forward	1125	pyrazinamide		21835980
whiB7	3568401	3568679	CDS	Rv3197A	reverse	279	streptomycin, kanamycin, clarithromycin, PAS		27842870, 22232275, https://www.finddx.org/technical-reports/technical-report-on-critical-concentrations-for-dst-of-medicines-used-in-the-treatment-of-drug-resistant-tb/
whiB7 upstream	3568680	3569108	intergenic		reverse	429	streptomycin, kanamycin, clarithromycin, PAS		27842870, 22232275, https://www.finddx.org/technical-reports/technical-report-on-critical-concentrations-for-dst-of-medicines-used-in-the-treatment-of-drug-resistant-tb/
nudC	3571602	3572543	CDS	Rv3199c	reverse	942	isoniazid, ethionamide, prothionamide		22026918
nudC upstream	3572544	3572601	intergenic		reverse	58	isoniazid, ethionamide, prothionamide		22026918
fbiA upstream	3640142	3640542	intergenic		forward	401	delamanid, PA-824		https://www.finddx.org/technical-reports/technical-report-on-critical-concentrations-for-dst-of-medicines-used-in-the-treatment-of-drug-resistant-tb/
fbiA,B	3640543	3642881	CDS	Rv3261,Rv3262	forward	2339	delamanid, PA-824		https://www.finddx.org/technical-reports/technical-report-on-critical-concentrations-for-dst-of-medicines-used-in-the-treatment-of-drug-resistant-tb/
alr	3840194	3841420	CDS	Rv3423c	reverse	1227	cycloserine	3841348 corrected CDS start	https://www.finddx.org/technical-reports/technical-report-on-critical-concentrations-for-dst-of-medicines-used-in-the-treatment-of-drug-resistant-tb/
alr upstream	3841421	3841713	intergenic		reverse	293	cycloserine		https://www.finddx.org/technical-reports/technical-report-on-critical-concentrations-for-dst-of-medicines-used-in-the-treatment-of-drug-resistant-tb/
rpoA	3877464	3878507	CDS	Rv3457c	reverse	1044	rifampicin, rifabutin	compensates for rpoB mutations	22179134
rpoA upstream	3878508	3878658	intergenic		reverse	151	rifampicin, rifabutin	compensates for rpoB mutations	22179134
ddn upstream	3986733	3986843	intergenic		forward	111	delamanid, PA-824		https://www.finddx.org/technical-reports/technical-report-on-critical-concentrations-for-dst-of-medicines-used-in-the-treatment-of-drug-resistant-tb/
ddn	3986844	3987299	CDS	Rv3547	forward	456	delamanid, PA-824		https://www.finddx.org/technical-reports/technical-report-on-critical-concentrations-for-dst-of-medicines-used-in-the-treatment-of-drug-resistant-tb/
nat	4007331	4008182	CDS	Rv3566c	reverse	852	isoniazid		21514309
nat upstream	4008183	4008433	CDS	Rv3566A	reverse	251	isoniazid	nat upstream region covers Rv3566A CDS	21514309
panD	4043862	4044281	CDS	Rv3601c	reverse	420	pyrazinamide		30962348
folP1	4049138	4049980	CDS	Rv3608c	reverse	843	PAS, co-trimoxazole		27021327
folP1 upstream	4049981	4050585	CDS	Rv3609c	reverse	605	PAS, co-trimoxazole	folP1 upstream region covers folE CDS	27021327
aftA,embC	4237932	4243147	CDS	Rv3792,Rv3793	forward	5216	ethambutol		23995136
embA upstream	4243148	4243232	intergenic		forward	85	ethambutol	increases also embB transcription	23995136
embA,embB	4243233	4249810	CDS	Rv3794,Rv3795	forward	6578	ethambutol		23995136
ubiA	4268925	4269833	CDS	Rv3806c	reverse	909	ethambutol		23995136
ubiA upstream	4269834	4269839	intergenic		reverse	6	ethambutol		23995136
ethA	4326004	4327473	CDS	Rv3854c	reverse	1470	ethionamide, prothionamide, thioacetazone		17220416
ethA upstream	4327474	4327548	intergenic		reverse	75	ethionamide, prothionamide, thioacetazone	ethA-ethR intergenic	17220416
ethR	4327549	4328199	CDS	Rv3855	forward	651	ethionamide, prothionamide, thioacetazone		17220416
gidB	4407528	4408202	CDS	Rv3919c	reverse	675	streptomycin		17238915
gidB upstream	4408203	4408333	intergenic		reverse	131	streptomycin		17238915
						126519

## Sheet: ResistanceMarker
TYPE	AFFECTS	gene_number	coding_strand	gene	MUTATION_annotation	PRED_PHYL	PRED_drug	EVIDENCE	reference	comment	modified	curator
SNP	CDS	Rv0005	forward	gyrB	D461H		MFX-S,LFX-R	LITERATURE	Malik et al doi: 10.1371/journal.pone.0039754		2020-05-08	MM
SNP	CDS	Rv0005	forward	gyrB	D461N		MFX-S,LFX-R	LITERATURE	Malik et al doi: 10.1371/journal.pone.0039754		2020-05-08	MM
SNP	CDS	Rv0005	forward	gyrB	D461A		MFX-S,LFX-R	LITERATURE	Malik et al doi: 10.1371/journal.pone.0039754	low-level LFX	2020-05-08	MM
SNP	CDS	Rv0005	forward	gyrB	A504V		MFX-R,LFX-R	LITERATURE	Malik et al doi: 10.1371/journal.pone.0039754	low-level MFX and LFX	2020-05-08	MM
SNP	CDS	Rv0005	forward	gyrB	A504T		MFX-S,LFX-R	LITERATURE	Malik et al doi: 10.1371/journal.pone.0039754	low-level LFX	2020-05-08	MM
SNP	CDS	Rv0005	forward	gyrB	R446C		MFX-S,LFX-R	LITERATURE	Malik et al doi: 10.1371/journal.pone.0039754	low-level LFX	2020-05-08	MM
SNP	CDS	Rv0005	forward	gyrB	E501D		MFX-R	LITERATURE	Malik et al doi: 10.1371/journal.pone.0039754		2020-05-08	MM
SNP	CDS	Rv0005	forward	gyrB	E501V		MFX-R,LFX-R	LITERATURE	Malik et al doi: 10.1371/journal.pone.0039754		2020-05-08	MM
SNP	CDS	Rv0005	forward	gyrB	N499D		MFX-R,LFX-R	LITERATURE	Malik et al doi: 10.1371/journal.pone.0039754		2020-05-08	MM
SNP	CDS	Rv0005	forward	gyrB	N499K		MFX-R,LFX-R	LITERATURE	Malik et al doi: 10.1371/journal.pone.0039754	low-level LFX	2020-05-08	MM
SNP	CDS	Rv0005	forward	gyrB	N504V		MFX-R,LFX-R	LITERATURE	Malik et al doi: 10.1371/journal.pone.0039754	low-level MFX and LFX	2020-05-08	MM
SNP	CDS	Rv0005	forward	gyrB	N504T		MFX-S,LFX-R	LITERATURE	Malik et al doi: 10.1371/journal.pone.0039754	low-level LFX	2020-05-08	MM
SNP	CDS	Rv0005	forward	gyrB	T500P		MFX-R,LFX-R	LITERATURE	Malik et al doi: 10.1371/journal.pone.0039754	low-level MFX and LFX	2020-05-08	MM
SNP	CDS	Rv0005	forward	gyrB	T500N		MFX-R,LFX-R	LITERATURE	Malik et al doi: 10.1371/journal.pone.0039754	low-level MFX and LFX	2020-05-08	MM
SNP	CDS	Rv0006	forward	gyrA	A74S		MFX-R,LFX-R	LITERATURE	Malik et al doi: 10.1371/journal.pone.0039754	low-level MFX and LFX	2020-05-08	MM
SNP	CDS	Rv0006	forward	gyrA	A90V		MFX-R,LFX-R	WHO	Malik et al doi: 10.1371/journal.pone.0039754	WHO low-level MFX	2020-05-08	MM
SNP	CDS	Rv0006	forward	gyrA	D89N		MFX-R,LFX-R	WHO	Maruri et al doi: 10.1093/jac/dkr566
SNP	CDS	Rv0006	forward	gyrA	D94A		MFX-R,LFX-R	WHO	Maruri et al doi: 10.1093/jac/dkr566	WHO low-level MFX	2020-05-08	MM
SNP	CDS	Rv0006	forward	gyrA	D94G		MFX-R,LFX-R	WHO	Malik et al doi: 10.1371/journal.pone.0039754
SNP	CDS	Rv0006	forward	gyrA	D94H		MFX-R,LFX-R	WHO	Maruri et al doi: 10.1093/jac/dkr566
SNP	CDS	Rv0006	forward	gyrA	D94N		MFX-R,LFX-R	WHO	Maruri et al doi: 10.1093/jac/dkr566
SNP	CDS	Rv0006	forward	gyrA	D94Y		MFX-R,LFX-R	WHO	Maruri et al doi: 10.1093/jac/dkr566
SNP	CDS	Rv0006	forward	gyrA	G88C		MFX-R,LFX-R	WHO	Maruri et al doi: 10.1093/jac/dkr566
SNP	CDS	Rv0006	forward	gyrA	S91P		MFX-R,LFX-R	WHO	Maruri et al doi: 10.1093/jac/dkr566
SNP	CDS	Rv0667	forward	rpoB	D435A		RIF-R	WHO
SNP	CDS	Rv0667	forward	rpoB	D435E		RIF-R	WALKER
SNP	CDS	Rv0667	forward	rpoB	D435F		RIF-R	WHO
SNP	CDS	Rv0667	forward	rpoB	D435G		RIF-R	WALKER
SNP	CDS	Rv0667	forward	rpoB	D435N		RIF-R	WALKER
SNP	CDS	Rv0667	forward	rpoB	D435V		RIF-R	WHO
SNP	CDS	Rv0667	forward	rpoB	D435Y		RIF-R	WHO
SNP	CDS	Rv0667	forward	rpoB	D545E		RIF-R	WALKER
SNP	CDS	Rv0667	forward	rpoB	G981D		RIF-R	WALKER
SNP	CDS	Rv0667	forward	rpoB	H445C		RIF-R	WHO
SNP	CDS	Rv0667	forward	rpoB	H445D		RIF-R	WHO
SNP	CDS	Rv0667	forward	rpoB	H445F		RIF-R	WALKER
SNP	CDS	Rv0667	forward	rpoB	H445G		RIF-R	WHO
SNP	CDS	Rv0667	forward	rpoB	H445L		RIF-R	WHO
SNP	CDS	Rv0667	forward	rpoB	H445N		RIF-R	WHO		WHO low-level RIF-R
SNP	CDS	Rv0667	forward	rpoB	H445P		RIF-R	WHO
SNP	CDS	Rv0667	forward	rpoB	H445R		RIF-R	WHO
SNP	CDS	Rv0667	forward	rpoB	H445Y		RIF-R	WHO
SNP	CDS	Rv0667	forward	rpoB	I491F		RIF-R	LITERATURE	Siu et al doi: 10.1093/jac/dkq519	likely low-level RIF-R
SNP	CDS	Rv0667	forward	rpoB	L430P		RIF-R	WHO		WHO low-level RIF-R
SNP	CDS	Rv0667	forward	rpoB	L452P		RIF-R	WHO
SNP	CDS	Rv0667	forward	rpoB	M434I		RIF-R	WALKER
SNP	CDS	Rv0667	forward	rpoB	Q432K		RIF-R	WHO
SNP	CDS	Rv0667	forward	rpoB	Q432L		RIF-R	WHO
SNP	CDS	Rv0667	forward	rpoB	Q432P		RIF-R	WHO
SNP	CDS	Rv0667	forward	rpoB	S431T		RIF-R	WALKER
SNP	CDS	Rv0667	forward	rpoB	S441L		RIF-R	WHO
SNP	CDS	Rv0667	forward	rpoB	S441Q		RIF-R	WALKER
SNP	CDS	Rv0667	forward	rpoB	S450F		RIF-R	WHO
SNP	CDS	Rv0667	forward	rpoB	S450L		RIF-R	WHO
SNP	CDS	Rv0667	forward	rpoB	S450Q		RIF-R	WALKER
SNP	CDS	Rv0667	forward	rpoB	S450W		RIF-R	WHO
SNP	CDS	Rv0667	forward	rpoB	S450Y		RIF-R	WALKER
SNP	CDS	Rv0667	forward	rpoB	T676P		RIF-R	WALKER
SNP	CDS	Rv0667	forward	rpoB	V170F		RIF-R	WALKER
SNP	CDS	Rv0667	forward	rpoB	V359A		RIF-R	WALKER
SNP	CDS	Rv0678	forward	Rv0678	C46Y		CFZ-R	LITERATURE	Ismail et al doi: 10.1016/j.mimet.2018.08.011
SNP	CDS	Rv0678	forward	Rv0678	E21D		BDQ-R	LITERATURE	Ismail et al doi: 10.1016/j.mimet.2018.08.011
SNP	CDS	Rv0678	forward	Rv0678	G25D		CFZ-R	LITERATURE	Ismail et al doi: 10.1016/j.mimet.2018.08.011
SNP	CDS	Rv0678	forward	Rv0678	L136P		CFZ-R	LITERATURE	Ismail et al doi: 10.1016/j.mimet.2018.08.011
SNP	CDS	Rv0678	forward	Rv0678	L154P		BDQ-R	LITERATURE	Ismail et al doi: 10.1016/j.mimet.2018.08.011
SNP	CDS	Rv0678	forward	Rv0678	L44P		CFZ-R	LITERATURE	Ismail et al doi: 10.1016/j.mimet.2018.08.011
SNP	CDS	Rv0678	forward	Rv0678	Q22L		CFZ-R	LITERATURE	Ismail et al doi: 10.1016/j.mimet.2018.08.011
SNP	CDS	Rv0678	forward	Rv0678	R135G		BDQ-R	LITERATURE	Ismail et al doi: 10.1016/j.mimet.2018.08.011
SNP	CDS	Rv0678	forward	Rv0678	R72W		CFZ-R	LITERATURE	Ismail et al doi: 10.1016/j.mimet.2018.08.011
SNP	CDS	Rv0678	forward	Rv0678	S68R		CFZ-R	LITERATURE	Ismail et al doi: 10.1016/j.mimet.2018.08.011
SNP	CDS	Rv0678	forward	Rv0678	T33A		CFZ-R	LITERATURE	Ismail et al doi: 10.1016/j.mimet.2018.08.011
SNP	CDS	Rv0678	forward	Rv0678	V1A		BDQ-R	LITERATURE	Hoffmann et al doi:10.1164/rccm.201502-0372LE
SNP	CDS	Rv0682	forward	rpsL	K43R		SM-R	LITERATURE	Feuerriegel et al doi:10.1186/1471-2180-12-90
SNP	CDS	Rv0682	forward	rpsL	K88T		SM-R	LITERATURE	Feuerriegel et al doi:10.1186/1471-2180-12-90
SNP	CDS	Rv0682	forward	rpsL	K88R		SM-R	LITERATURE	Feuerriegel et al doi:10.1186/1471-2180-12-90
SNP	CDS	Rv0701	forward	rplC	C154R		LIN-R	LITERATURE	Beckert et al doi:10.1128/AAC.06227-11
SNP	CDS	Rv1305	forward	atpE	A63P		BDQ-R	LITERATURE	Ismail et al doi: 10.1016/j.mimet.2018.08.011
SNP	CDS	Rv1305	forward	atpE	D28A		BDQ-R	LITERATURE	Ismail et al doi: 10.1016/j.mimet.2018.08.011
SNP	CDS	Rv1305	forward	atpE	D28G		BDQ-R	LITERATURE	Ismail et al doi: 10.1016/j.mimet.2018.08.011
SNP	CDS	Rv1305	forward	atpE	D28V		BDQ-R	LITERATURE	Ismail et al doi: 10.1016/j.mimet.2018.08.011
SNP	CDS	Rv1305	forward	atpE	E61D		BDQ-R	LITERATURE	Ismail et al doi: 10.1016/j.mimet.2018.08.011
INDEL	PROM	Rv1483	forward	fabG1	-16_del_a		INH-R	WALKER		consider low-level INH-R if not linked (no support), consider ETH-R (no support)	2020-05-08	MM
SNP	PROM	Rv1483	forward	fabG1	-15c>t		INH-R,ETH-R	WHO		low-level INH-R if not linked	2020-12-10	MM
SNP	PROM	Rv1483	forward	fabG1	-17g>t		INH-R	LITERATURE	Morlock et al, doi:110.1128/AAC.47.12.3799-3805.2003	low-level INH-R if not linked, consider ETH-R (no support)	2020-05-08	MM
SNP	CDS	Rv1483	forward	fabG1	L203L		INH-R	WALKER		low-level INH-R if not linked, consider ETH-R (no support)	2020-05-08	MM
SNP	PROM	Rv1483	forward	fabG1	-8t>a		INH-R	LITERATURE	Hernando Hazbón et al doi:10.1128/AAC.00112-06	low-level INH-R if not linked, consider ETH-R (no support)	2020-05-08	MM
SNP	PROM	Rv1483	forward	fabG1	-8t>g		INH-R	LITERATURE	Hernando Hazbón et al doi:10.1128/AAC.00112-06	low-level INH-R if not linked, consider ETH-R (no support)	2020-05-08	MM
SNP	PROM	Rv1483	forward	fabG1	-8t>c		INH-R	WALKER		low-level INH-R if not linked, consider ETH-R (no support)	2020-05-08	MM
SNP	CDS	Rv1484	forward	inhA	I194T		INH-R	WALKER		consider ETH-R (no support)	2020-05-08	MM
SNP	CDS	Rv1484	forward	inhA	I16T		INH-R	LITERATURE	Kumar et al doi.org/10.1371/journal.pone.0144635	consider ETH-R (no support)	2020-05-08	MM
SNP	CDS	Rv1484	forward	inhA	I21V		INH-R	LITERATURE	Kumar et al doi.org/10.1371/journal.pone.0144635	consider ETH-R (no support)	2020-05-08	MM
SNP	CDS	Rv1484	forward	inhA	I21T		INH-R	WALKER		consider ETH-R (no support)	2020-05-08	MM
SNP	CDS	Rv1484	forward	inhA	I95P		INH-R	LITERATURE	Kumar et al doi.org/10.1371/journal.pone.0144635	consider ETH-R (no support)	2020-05-08	MM
SNP	CDS	Rv1484	forward	inhA	S94A		INH-R	WALKER	Dessen et al DOI:10.1126/science.7886450	consider ETH-R (no support)
SNP	CDS	Rv1630	forward	rpsA	E67D		PZA-R	WALKER
SNP	CDS	Rv1630	forward	rpsA	T210A		PZA-R	LITERATURE	Sheen et al doi:10.1186/s12864-017-4146-z
SNP	CDS	Rv1630	forward	rpsA	T5A		PZA-R	LITERATURE	Sheen et al doi:10.1186/s12864-017-4146-z
SNP	CDS	Rv1694	forward	tlyA	N236K	also 4.6.2 (sub-group)	CAP-R	LITERATURE	Walker et al doi:10.1016/S1473-3099(18)30004-5
SNP	CDS	Rv1854c	reverse	ndh	G225D		INH-R	WALKER
SNP	CDS	Rv1854c	reverse	ndh	R284W		INH-R	WALKER
SNP	CDS	Rv1908c	reverse	katG	A109V		INH-R	WALKER
SNP	CDS	Rv1908c	reverse	katG	A110V		INH-R	LITERATURE	Kandler et al doi:10.1128/AAC.00974-18
SNP	CDS	Rv1908c	reverse	katG	A614E		INH-R	WALKER
SNP	CDS	Rv1908c	reverse	katG	D142G		INH-R	WALKER
SNP	CDS	Rv1908c	reverse	katG	E402_		INH-R	LITERATURE	Kandler et al doi:10.1128/AAC.00974-18
SNP	CDS	Rv1908c	reverse	katG	G125D		INH-R	WALKER
SNP	CDS	Rv1908c	reverse	katG	G182R		INH-R	WALKER
SNP	CDS	Rv1908c	reverse	katG	G279D		INH-R	LITERATURE	Boonaiam et al doi.org/10.1111/j.1469-0691.2009.02838.x
SNP	CDS	Rv1908c	reverse	katG	G297V		INH-R	WALKER
SNP	CDS	Rv1908c	reverse	katG	L141F		INH-R	WALKER
SNP	CDS	Rv1908c	reverse	katG	L159P		INH-R	WALKER
SNP	CDS	Rv1908c	reverse	katG	L415P		INH-R	LITERATURE	Kandler et al doi:10.1128/AAC.00974-18
SNP	CDS	Rv1908c	reverse	katG	L627P		INH-R	WALKER
SNP	CDS	Rv1908c	reverse	katG	L704S		INH-R	WALKER
SNP	CDS	Rv1908c	reverse	katG	N138S		INH-R	LITERATURE	Kandler et al doi:10.1128/AAC.00974-18
SNP	CDS	Rv1908c	reverse	katG	P232R		INH-R	WALKER
SNP	CDS	Rv1908c	reverse	katG	R104Q		INH-R	WALKER
SNP	CDS	Rv1908c	reverse	katG	S315G		INH-R	LITERATURE	Kandler et al doi:10.1128/AAC.00974-18
SNP	CDS	Rv1908c	reverse	katG	S315I		INH-R	WHO
SNP	CDS	Rv1908c	reverse	katG	S315N		INH-R	WHO
SNP	CDS	Rv1908c	reverse	katG	S315T		INH-R	WHO
SNP	CDS	Rv1908c	reverse	katG	S481L		INH-R	WALKER
SNP	CDS	Rv1908c	reverse	katG	S700P		INH-R	WALKER
SNP	CDS	Rv1908c	reverse	katG	T180K		INH-R	WALKER
SNP	CDS	Rv1908c	reverse	katG	T302R		INH-R	WALKER
SNP	CDS	Rv1908c	reverse	katG	V1A		INH-R	LITERATURE	Kandler et al doi:10.1128/AAC.00974-18
SNP	CDS	Rv1908c	reverse	katG	V633A		INH-R	WALKER
SNP	CDS	Rv1908c	reverse	katG	W161Q		INH-R	LITERATURE	Kandler et al doi:10.1128/AAC.00974-18
SNP	CDS	Rv1908c	reverse	katG	W161R		INH-R	LITERATURE	Kandler et al doi:10.1128/AAC.00974-18
SNP	CDS	Rv1908c	reverse	katG	W191G		INH-R	WALKER
SNP	CDS	Rv1908c	reverse	katG	W191R		INH-R	WALKER
SNP	CDS	Rv1908c	reverse	katG	W300C		INH-R	WALKER
SNP	CDS	Rv1908c	reverse	katG	W300R		INH-R	LITERATURE	Kandler et al doi:10.1128/AAC.00974-18
SNP	CDS	Rv1908c	reverse	katG	W300S		INH-R	WALKER
SNP	CDS	Rv1908c	reverse	katG	W328L		INH-R	WALKER
SNP	CDS	Rv1908c	reverse	katG	W328R		INH-R	LITERATURE	Kandler et al doi:10.1128/AAC.00974-18
SNP	CDS	Rv1908c	reverse	katG	W505_		INH-R	WALKER
SNP	CDS	Rv1908c	reverse	katG	W90R		INH-R	WALKER
SNP	CDS	Rv1908c	reverse	katG	Y300C		INH-R	WALKER
SNP	CDS	Rv2043c	reverse	pncA	_187E		PZA-R	YADON	Yadon et al 10.1038/s41467-017-00721-2	not confirmed	2020-05-08	MM
SNP	CDS	Rv2043c	reverse	pncA	_187K		PZA-R	YADON	Yadon et al 10.1038/s41467-017-00721-2	not confirmed	2020-05-08	MM
SNP	CDS	Rv2043c	reverse	pncA	_187L		PZA-R	YADON	Yadon et al 10.1038/s41467-017-00721-2	not confirmed	2020-05-08	MM
SNP	CDS	Rv2043c	reverse	pncA	_187Q		PZA-R	YADON	Yadon et al 10.1038/s41467-017-00721-2	not confirmed	2020-05-08	MM
SNP	CDS	Rv2043c	reverse	pncA	_187S		PZA-R	YADON	Yadon et al 10.1038/s41467-017-00721-2	not confirmed	2020-05-08	MM
SNP	CDS	Rv2043c	reverse	pncA	A102E		PZA-R	YADON	Yadon et al 10.1038/s41467-017-00721-2	not confirmed	2020-05-08	MM
SNP	CDS	Rv2043c	reverse	pncA	A102G		PZA-R	YADON	Yadon et al 10.1038/s41467-017-00721-2	not confirmed	2020-05-08	MM
SNP	CDS	Rv2043c	reverse	pncA	A102P		PZA-R	YADON	Yadon et al 10.1038/s41467-017-00721-2		2020-05-08	MM
SNP	CDS	Rv2043c	reverse	pncA	A102S		PZA-R	YADON	Yadon et al 10.1038/s41467-017-00721-2	not confirmed	2020-05-08	MM
SNP	CDS	Rv2043c	reverse	pncA	A102T		PZA-R	YADON	Yadon et al 10.1038/s41467-017-00721-2	not confirmed	2020-05-08	MM
SNP	PROM	Rv2043c	reverse	pncA	-11a>g		PZA-R	WHO			2020-05-08	MM
SNP	CDS	Rv2043c	reverse	pncA	A134D		PZA-R	YADON	Yadon et al 10.1038/s41467-017-00721-2	not confirmed	2020-05-08	MM
SNP	CDS	Rv2043c	reverse	pncA	A134G		PZA-R	YADON	Yadon et al 10.1038/s41467-017-00721-2	not confirmed	2020-05-08	MM
SNP	CDS	Rv2043c	reverse	pncA	A134P		PZA-R	YADON	Yadon et al 10.1038/s41467-017-00721-2		2020-05-08	MM
SNP	CDS	Rv2043c	reverse	pncA	A134T		PZA-R	YADON	Yadon et al 10.1038/s41467-017-00721-2	not confirmed	2020-05-08	MM
SNP	CDS	Rv2043c	reverse	pncA	A134V		PZA-R	YADON	Yadon et al 10.1038/s41467-017-00721-2		2020-05-08	MM
SNP	CDS	Rv2043c	reverse	pncA	A143D		PZA-R	YADON	Yadon et al 10.1038/s41467-017-00721-2		2020-05-08	MM
SNP	CDS	Rv2043c	reverse	pncA	A143G		PZA-R	YADON	Yadon et al 10.1038/s41467-017-00721-2	not confirmed	2020-05-08	MM
SNP	CDS	Rv2043c	reverse	pncA	A143P		PZA-R	YADON	Yadon et al 10.1038/s41467-017-00721-2	not confirmed	2020-05-08	MM
SNP	CDS	Rv2043c	reverse	pncA	A143S		PZA-R	YADON	Yadon et al 10.1038/s41467-017-00721-2	not confirmed	2020-05-08	MM
SNP	CDS	Rv2043c	reverse	pncA	A143T		PZA-R	YADON	Yadon et al 10.1038/s41467-017-00721-2	not confirmed	2020-05-08	MM
SNP	CDS	Rv2043c	reverse	pncA	A143V		PZA-R	YADON	Yadon et al 10.1038/s41467-017-00721-2	not confirmed	2020-05-08	MM
SNP	CDS	Rv2043c	reverse	pncA	A146E		PZA-R	YADON	Yadon et al 10.1038/s41467-017-00721-2		2020-05-08	MM
SNP	CDS	Rv2043c	reverse	pncA	A146G		PZA-R	YADON	Yadon et al 10.1038/s41467-017-00721-2	not confirmed	2020-05-08	MM
SNP	CDS	Rv2043c	reverse	pncA	A146P		PZA-R	YADON	Yadon et al 10.1038/s41467-017-00721-2	not confirmed	2020-05-08	MM
SNP	CDS	Rv2043c	reverse	pncA	A146S		PZA-R	YADON	Yadon et al 10.1038/s41467-017-00721-2		2020-05-08	MM
SNP	CDS	Rv2043c	reverse	pncA	A146T		PZA-R	YADON	Yadon et al 10.1038/s41467-017-00721-2		2020-05-08	MM
SNP	CDS	Rv2043c	reverse	pncA	A146V		PZA-R	YADON	Yadon et al 10.1038/s41467-017-00721-2		2020-05-08	MM
SNP	CDS	Rv2043c	reverse	pncA	A152D		PZA-R	YADON	Yadon et al 10.1038/s41467-017-00721-2	not confirmed	2020-05-08	MM
SNP	CDS	Rv2043c	reverse	pncA	A152G		PZA-R	YADON	Yadon et al 10.1038/s41467-017-00721-2	not confirmed	2020-05-08	MM
SNP	CDS	Rv2043c	reverse	pncA	A152T		PZA-R	YADON	Yadon et al 10.1038/s41467-017-00721-2	not confirmed	2020-05-08	MM
SNP	CDS	Rv2043c	reverse	pncA	A152V		PZA-R	YADON	Yadon et al 10.1038/s41467-017-00721-2		2020-05-08	MM
SNP	CDS	Rv2043c	reverse	pncA	A161G		PZA-R	YADON	Yadon et al 10.1038/s41467-017-00721-2	not confirmed	2020-05-08	MM
SNP	CDS	Rv2043c	reverse	pncA	A161P		PZA-R	YADON	Yadon et al 10.1038/s41467-017-00721-2		2020-05-08	MM
SNP	CDS	Rv2043c	reverse	pncA	A161V		PZA-R	YADON	Yadon et al 10.1038/s41467-017-00721-2	not confirmed	2020-05-08	MM
SNP	CDS	Rv2043c	reverse	pncA	A165D		PZA-R	YADON	Yadon et al 10.1038/s41467-017-00721-2		2020-05-08	MM
SNP	CDS	Rv2043c	reverse	pncA	A165G		PZA-R	YADON	Yadon et al 10.1038/s41467-017-00721-2	not confirmed	2020-05-08	MM
SNP	CDS	Rv2043c	reverse	pncA	A165P		PZA-R	YADON	Yadon et al 10.1038/s41467-017-00721-2	not confirmed	2020-05-08	MM
SNP	CDS	Rv2043c	reverse	pncA	A165S		PZA-R	YADON	Yadon et al 10.1038/s41467-017-00721-2	not confirmed	2020-05-08	MM
SNP	CDS	Rv2043c	reverse	pncA	A165T		PZA-R	YADON	Yadon et al 10.1038/s41467-017-00721-2	not confirmed	2020-05-08	MM
SNP	CDS	Rv2043c	reverse	pncA	A165V		PZA-R	YADON	Yadon et al 10.1038/s41467-017-00721-2	not confirmed	2020-05-08	MM
SNP	CDS	Rv2043c	reverse	pncA	A170D		PZA-R	YADON	Yadon et al 10.1038/s41467-017-00721-2	not confirmed	2020-05-08	MM
SNP	CDS	Rv2043c	reverse	pncA	A170G		PZA-R	YADON	Yadon et al 10.1038/s41467-017-00721-2	not confirmed	2020-05-08	MM
SNP	CDS	Rv2043c	reverse	pncA	A170P		PZA-R	YADON	Yadon et al 10.1038/s41467-017-00721-2	not confirmed	2020-05-08	MM
SNP	CDS	Rv2043c	reverse	pncA	A170S		PZA-R	YADON	Yadon et al 10.1038/s41467-017-00721-2		2020-05-08	MM
SNP	CDS	Rv2043c	reverse	pncA	A170T		PZA-R	YADON	Yadon et al 10.1038/s41467-017-00721-2	not confirmed	2020-05-08	MM
SNP	CDS	Rv2043c	reverse	pncA	A170V		PZA-R	YADON	Yadon et al 10.1038/s41467-017-00721-2		2020-05-08	MM
SNP	CDS	Rv2043c	reverse	pncA	A171E		PZA-R	YADON	Yadon et al 10.1038/s41467-017-00721-2		2020-05-08	MM
SNP	CDS	Rv2043c	reverse	pncA	A171G		PZA-R	YADON	Yadon et al 10.1038/s41467-017-00721-2	not confirmed	2020-05-08	MM
SNP	CDS	Rv2043c	reverse	pncA	A171P		PZA-R	YADON	Yadon et al 10.1038/s41467-017-00721-2	not confirmed	2020-05-08	MM
SNP	CDS	Rv2043c	reverse	pncA	A171S		PZA-R	YADON	Yadon et al 10.1038/s41467-017-00721-2	not confirmed	2020-05-08	MM
SNP	CDS	Rv2043c	reverse	pncA	A171T		PZA-R	YADON	Yadon et al 10.1038/s41467-017-00721-2		2020-05-08	MM
SNP	CDS	Rv2043c	reverse	pncA	A178G		PZA-R	YADON	Yadon et al 10.1038/s41467-017-00721-2	not confirmed	2020-05-08	MM
SNP	CDS	Rv2043c	reverse	pncA	A178P		PZA-R	YADON	Yadon et al 10.1038/s41467-017-00721-2	not confirmed	2020-05-08	MM
SNP	CDS	Rv2043c	reverse	pncA	A178S		PZA-R	YADON	Yadon et al 10.1038/s41467-017-00721-2	not confirmed	2020-05-08	MM
SNP	CDS	Rv2043c	reverse	pncA	A178T		PZA-R	YADON	Yadon et al 10.1038/s41467-017-00721-2	not confirmed	2020-05-08	MM
SNP	CDS	Rv2043c	reverse	pncA	A20G		PZA-R	YADON	Yadon et al 10.1038/s41467-017-00721-2	not confirmed	2020-05-08	MM
SNP	CDS	Rv2043c	reverse	pncA	A20P		PZA-R	YADON	Yadon et al 10.1038/s41467-017-00721-2	not confirmed	2020-05-08	MM
SNP	CDS	Rv2043c	reverse	pncA	A20V		PZA-R	YADON	Yadon et al 10.1038/s41467-017-00721-2	not confirmed	2020-05-08	MM
SNP	CDS	Rv2043c	reverse	pncA	A25D		PZA-R	YADON	Yadon et al 10.1038/s41467-017-00721-2	not confirmed	2020-05-08	MM
SNP	CDS	Rv2043c	reverse	pncA	A25G		PZA-R	YADON	Yadon et al 10.1038/s41467-017-00721-2	not confirmed	2020-05-08	MM
SNP	CDS	Rv2043c	reverse	pncA	A25P		PZA-R	YADON	Yadon et al 10.1038/s41467-017-00721-2	not confirmed	2020-05-08	MM
SNP	CDS	Rv2043c	reverse	pncA	A25S		PZA-R	YADON	Yadon et al 10.1038/s41467-017-00721-2	not confirmed	2020-05-08	MM
SNP	CDS	Rv2043c	reverse	pncA	A26E		PZA-R	YADON	Yadon et al 10.1038/s41467-017-00721-2	not confirmed	2020-05-08	MM
SNP	CDS	Rv2043c	reverse	pncA	A26G		PZA-R	YADON	Yadon et al 10.1038/s41467-017-00721-2	not confirmed	2020-05-08	MM
SNP	CDS	Rv2043c	reverse	pncA	A26S		PZA-R	YADON	Yadon et al 10.1038/s41467-017-00721-2	not confirmed	2020-05-08	MM
SNP	CDS	Rv2043c	reverse	pncA	A26V		PZA-R	YADON	Yadon et al 10.1038/s41467-017-00721-2		2020-05-08	MM
SNP	CDS	Rv2043c	reverse	pncA	A28D		PZA-R	YADON	Yadon et al 10.1038/s41467-017-00721-2	not confirmed	2020-05-08	MM
SNP	CDS	Rv2043c	reverse	pncA	A28S		PZA-R	YADON	Yadon et al 10.1038/s41467-017-00721-2		2020-05-08	MM
SNP	CDS	Rv2043c	reverse	pncA	A28T		PZA-R	YADON	Yadon et al 10.1038/s41467-017-00721-2	not confirmed	2020-05-08	MM
SNP	CDS	Rv2043c	reverse	pncA	A30G		PZA-R	YADON	Yadon et al 10.1038/s41467-017-00721-2	not confirmed	2020-05-08	MM
SNP	CDS	Rv2043c	reverse	pncA	A30P		PZA-R	YADON	Yadon et al 10.1038/s41467-017-00721-2		2020-05-08	MM
SNP	CDS	Rv2043c	reverse	pncA	A30S		PZA-R	YADON	Yadon et al 10.1038/s41467-017-00721-2	only in vitro PZA-R	2020-05-08	MM
SNP	CDS	Rv2043c	reverse	pncA	A30V		PZA-R	YADON	Yadon et al 10.1038/s41467-017-00721-2		2020-05-08	MM
SNP	CDS	Rv2043c	reverse	pncA	A36D		PZA-R	YADON	Yadon et al 10.1038/s41467-017-00721-2		2020-05-08	MM
SNP	CDS	Rv2043c	reverse	pncA	A36G		PZA-R	YADON	Yadon et al 10.1038/s41467-017-00721-2	not confirmed	2020-05-08	MM
SNP	CDS	Rv2043c	reverse	pncA	A36P		PZA-R	YADON	Yadon et al 10.1038/s41467-017-00721-2	not confirmed	2020-05-08	MM
SNP	CDS	Rv2043c	reverse	pncA	A36S		PZA-R	YADON	Yadon et al 10.1038/s41467-017-00721-2		2020-05-08	MM
SNP	CDS	Rv2043c	reverse	pncA	A36T		PZA-R	YADON	Yadon et al 10.1038/s41467-017-00721-2	not confirmed	2020-05-08	MM
SNP	CDS	Rv2043c	reverse	pncA	A38E		PZA-R	YADON	Yadon et al 10.1038/s41467-017-00721-2	not confirmed	2020-05-08	MM
SNP	CDS	Rv2043c	reverse	pncA	A38G		PZA-R	YADON	Yadon et al 10.1038/s41467-017-00721-2		2020-05-08	MM
SNP	CDS	Rv2043c	reverse	pncA	A38P		PZA-R	YADON	Yadon et al 10.1038/s41467-017-00721-2	not confirmed	2020-05-08	MM
SNP	CDS	Rv2043c	reverse	pncA	A38S		PZA-R	YADON	Yadon et al 10.1038/s41467-017-00721-2	only in vitro PZA-R	2020-05-08	MM
SNP	CDS	Rv2043c	reverse	pncA	A39P		PZA-R	YADON	Yadon et al 10.1038/s41467-017-00721-2	not confirmed	2020-05-08	MM
SNP	CDS	Rv2043c	reverse	pncA	A39V		PZA-R	YADON	Yadon et al 10.1038/s41467-017-00721-2	not confirmed	2020-05-08	MM
SNP	CDS	Rv2043c	reverse	pncA	A3A		PZA-R	YADON	Yadon et al 10.1038/s41467-017-00721-2		2020-05-08	MM
SNP	CDS	Rv2043c	reverse	pncA	A3E		PZA-R	YADON	Yadon et al 10.1038/s41467-017-00721-2		2020-05-08	MM
SNP	CDS	Rv2043c	reverse	pncA	A3G		PZA-R	YADON	Yadon et al 10.1038/s41467-017-00721-2	not confirmed	2020-05-08	MM
SNP	CDS	Rv2043c	reverse	pncA	A3P		PZA-R	YADON	Yadon et al 10.1038/s41467-017-00721-2	not confirmed	2020-05-08	MM
SNP	CDS	Rv2043c	reverse	pncA	A3T		PZA-R	YADON	Yadon et al 10.1038/s41467-017-00721-2	not confirmed	2020-05-08	MM
SNP	CDS	Rv2043c	reverse	pncA	A46A		PZA-R	YADON	Yadon et al 10.1038/s41467-017-00721-2		2020-05-08	MM
SNP	CDS	Rv2043c	reverse	pncA	A46E		PZA-R	YADON	Yadon et al 10.1038/s41467-017-00721-2		2020-05-08	MM
SNP	CDS	Rv2043c	reverse	pncA	A46G		PZA-R	YADON	Yadon et al 10.1038/s41467-017-00721-2	not confirmed	2020-05-08	MM
SNP	CDS	Rv2043c	reverse	pncA	A46P		PZA-R	YADON	Yadon et al 10.1038/s41467-017-00721-2		2020-05-08	MM
SNP	CDS	Rv2043c	reverse	pncA	A46T		PZA-R	YADON	Yadon et al 10.1038/s41467-017-00721-2	not confirmed	2020-05-08	MM
SNP	CDS	Rv2043c	reverse	pncA	A46V		PZA-R	YADON	Yadon et al 10.1038/s41467-017-00721-2		2020-05-08	MM
SNP	CDS	Rv2043c	reverse	pncA	A79E		PZA-R	YADON	Yadon et al 10.1038/s41467-017-00721-2	not confirmed	2020-05-08	MM
SNP	CDS	Rv2043c	reverse	pncA	A79G		PZA-R	YADON	Yadon et al 10.1038/s41467-017-00721-2	not confirmed	2020-05-08	MM
SNP	CDS	Rv2043c	reverse	pncA	A79P		PZA-R	YADON	Yadon et al 10.1038/s41467-017-00721-2		2020-05-08	MM
SNP	CDS	Rv2043c	reverse	pncA	A79T		PZA-R	YADON	Yadon et al 10.1038/s41467-017-00721-2	not confirmed	2020-05-08	MM
SNP	CDS	Rv2043c	reverse	pncA	A79V		PZA-R	YADON	Yadon et al 10.1038/s41467-017-00721-2	not confirmed	2020-05-08	MM
SNP	CDS	Rv2043c	reverse	pncA	A89E		PZA-R	YADON	Yadon et al 10.1038/s41467-017-00721-2	not confirmed	2020-05-08	MM
SNP	CDS	Rv2043c	reverse	pncA	A89G		PZA-R	YADON	Yadon et al 10.1038/s41467-017-00721-2	not confirmed	2020-05-08	MM
SNP	CDS	Rv2043c	reverse	pncA	A89T		PZA-R	YADON	Yadon et al 10.1038/s41467-017-00721-2	not confirmed	2020-05-08	MM
SNP	CDS	Rv2043c	reverse	pncA	A89V		PZA-R	YADON	Yadon et al 10.1038/s41467-017-00721-2		2020-05-08	MM
SNP	CDS	Rv2043c	reverse	pncA	A92E		PZA-R	YADON	Yadon et al 10.1038/s41467-017-00721-2		2020-05-08	MM
SNP	CDS	Rv2043c	reverse	pncA	A92G		PZA-R	YADON	Yadon et al 10.1038/s41467-017-00721-2	not confirmed	2020-05-08	MM
SNP	CDS	Rv2043c	reverse	pncA	A92P		PZA-R	YADON	Yadon et al 10.1038/s41467-017-00721-2	not confirmed	2020-05-08	MM
SNP	CDS	Rv2043c	reverse	pncA	A92T		PZA-R	YADON	Yadon et al 10.1038/s41467-017-00721-2	not confirmed	2020-05-08	MM
SNP	CDS	Rv2043c	reverse	pncA	A92V		PZA-R	YADON	Yadon et al 10.1038/s41467-017-00721-2	not confirmed	2020-05-08	MM
SNP	CDS	Rv2043c	reverse	pncA	A98G		PZA-R	YADON	Yadon et al 10.1038/s41467-017-00721-2	not confirmed	2020-05-08	MM
SNP	CDS	Rv2043c	reverse	pncA	A98P		PZA-R	YADON	Yadon et al 10.1038/s41467-017-00721-2	not confirmed	2020-05-08	MM
SNP	CDS	Rv2043c	reverse	pncA	A98S		PZA-R	YADON	Yadon et al 10.1038/s41467-017-00721-2	not confirmed	2020-05-08	MM
SNP	CDS	Rv2043c	reverse	pncA	A98T		PZA-R	YADON	Yadon et al 10.1038/s41467-017-00721-2	not confirmed	2020-05-08	MM
SNP	CDS	Rv2043c	reverse	pncA	A98V		PZA-R	YADON	Yadon et al 10.1038/s41467-017-00721-2	not confirmed	2020-05-08	MM
SNP	CDS	Rv2043c	reverse	pncA	C138_		PZA-R	YADON	Yadon et al 10.1038/s41467-017-00721-2		2020-05-08	MM
SNP	CDS	Rv2043c	reverse	pncA	C138F		PZA-R	YADON	Yadon et al 10.1038/s41467-017-00721-2		2020-05-08	MM
SNP	CDS	Rv2043c	reverse	pncA	C138G		PZA-R	YADON	Yadon et al 10.1038/s41467-017-00721-2		2020-05-08	MM
SNP	CDS	Rv2043c	reverse	pncA	C138R		PZA-R	YADON	Yadon et al 10.1038/s41467-017-00721-2		2020-05-08	MM
SNP	CDS	Rv2043c	reverse	pncA	C138S		PZA-R	YADON	Yadon et al 10.1038/s41467-017-00721-2		2020-05-08	MM
SNP	CDS	Rv2043c	reverse	pncA	C138W		PZA-R	YADON	Yadon et al 10.1038/s41467-017-00721-2	not confirmed	2020-05-08	MM
SNP	CDS	Rv2043c	reverse	pncA	C138Y		PZA-R	YADON	Yadon et al 10.1038/s41467-017-00721-2		2020-05-08	MM
SNP	CDS	Rv2043c	reverse	pncA	C14_		PZA-R	YADON	Yadon et al 10.1038/s41467-017-00721-2		2020-05-08	MM
SNP	CDS	Rv2043c	reverse	pncA	C14F		PZA-R	YADON	Yadon et al 10.1038/s41467-017-00721-2	not confirmed	2020-05-08	MM
SNP	CDS	Rv2043c	reverse	pncA	C14G		PZA-R	YADON	Yadon et al 10.1038/s41467-017-00721-2	not confirmed	2020-05-08	MM
SNP	CDS	Rv2043c	reverse	pncA	C14R		PZA-R	YADON	Yadon et al 10.1038/s41467-017-00721-2		2020-05-08	MM
SNP	CDS	Rv2043c	reverse	pncA	C14S		PZA-R	YADON	Yadon et al 10.1038/s41467-017-00721-2	not confirmed	2020-05-08	MM
SNP	CDS	Rv2043c	reverse	pncA	C14W		PZA-R	YADON	Yadon et al 10.1038/s41467-017-00721-2		2020-05-08	MM
SNP	CDS	Rv2043c	reverse	pncA	C14Y		PZA-R	YADON	Yadon et al 10.1038/s41467-017-00721-2		2020-05-08	MM
SNP	CDS	Rv2043c	reverse	pncA	C184_		PZA-R	YADON	Yadon et al 10.1038/s41467-017-00721-2	not confirmed	2020-05-08	MM
SNP	CDS	Rv2043c	reverse	pncA	C184F		PZA-R	YADON	Yadon et al 10.1038/s41467-017-00721-2	not confirmed	2020-05-08	MM
SNP	CDS	Rv2043c	reverse	pncA	C184G		PZA-R	YADON	Yadon et al 10.1038/s41467-017-00721-2	not confirmed	2020-05-08	MM
SNP	CDS	Rv2043c	reverse	pncA	C184R		PZA-R	YADON	Yadon et al 10.1038/s41467-017-00721-2		2020-05-08	MM
SNP	CDS	Rv2043c	reverse	pncA	C184S		PZA-R	YADON	Yadon et al 10.1038/s41467-017-00721-2	not confirmed	2020-05-08	MM
SNP	CDS	Rv2043c	reverse	pncA	C184W		PZA-R	YADON	Yadon et al 10.1038/s41467-017-00721-2	not confirmed	2020-05-08	MM
SNP	CDS	Rv2043c	reverse	pncA	C72_		PZA-R	YADON	Yadon et al 10.1038/s41467-017-00721-2		2020-05-08	MM
SNP	CDS	Rv2043c	reverse	pncA	C72F		PZA-R	YADON	Yadon et al 10.1038/s41467-017-00721-2		2020-05-08	MM
SNP	CDS	Rv2043c	reverse	pncA	C72G		PZA-R	YADON	Yadon et al 10.1038/s41467-017-00721-2	not confirmed	2020-05-08	MM
SNP	CDS	Rv2043c	reverse	pncA	C72R		PZA-R	YADON	Yadon et al 10.1038/s41467-017-00721-2		2020-05-08	MM
SNP	CDS	Rv2043c	reverse	pncA	C72W		PZA-R	YADON	Yadon et al 10.1038/s41467-017-00721-2		2020-05-08	MM
SNP	CDS	Rv2043c	reverse	pncA	C72Y		PZA-R	YADON	Yadon et al 10.1038/s41467-017-00721-2		2020-05-08	MM
SNP	CDS	Rv2043c	reverse	pncA	D110A		PZA-R	YADON	Yadon et al 10.1038/s41467-017-00721-2	not confirmed	2020-05-08	MM
SNP	CDS	Rv2043c	reverse	pncA	D110D		PZA-R	YADON	Yadon et al 10.1038/s41467-017-00721-2	not confirmed	2020-05-08	MM
SNP	CDS	Rv2043c	reverse	pncA	D110E		PZA-R	YADON	Yadon et al 10.1038/s41467-017-00721-2		2020-05-08	MM
SNP	CDS	Rv2043c	reverse	pncA	D110H		PZA-R	YADON	Yadon et al 10.1038/s41467-017-00721-2		2020-05-08	MM
SNP	CDS	Rv2043c	reverse	pncA	D110N		PZA-R	YADON	Yadon et al 10.1038/s41467-017-00721-2		2020-05-08	MM
SNP	CDS	Rv2043c	reverse	pncA	D126A		PZA-R	YADON	Yadon et al 10.1038/s41467-017-00721-2	not confirmed	2020-05-08	MM
SNP	CDS	Rv2043c	reverse	pncA	D126E		PZA-R	YADON	Yadon et al 10.1038/s41467-017-00721-2	not confirmed	2020-05-08	MM
SNP	CDS	Rv2043c	reverse	pncA	D126G		PZA-R	YADON	Yadon et al 10.1038/s41467-017-00721-2	not confirmed	2020-05-08	MM
SNP	CDS	Rv2043c	reverse	pncA	D129A		PZA-R	YADON	Yadon et al 10.1038/s41467-017-00721-2	not confirmed	2020-05-08	MM
SNP	CDS	Rv2043c	reverse	pncA	D129E		PZA-R	YADON	Yadon et al 10.1038/s41467-017-00721-2		2020-05-08	MM
SNP	CDS	Rv2043c	reverse	pncA	D129G		PZA-R	YADON	Yadon et al 10.1038/s41467-017-00721-2	not confirmed	2020-05-08	MM
SNP	CDS	Rv2043c	reverse	pncA	D129H		PZA-R	YADON	Yadon et al 10.1038/s41467-017-00721-2	not confirmed	2020-05-08	MM
SNP	CDS	Rv2043c	reverse	pncA	D129N		PZA-R	YADON	Yadon et al 10.1038/s41467-017-00721-2		2020-05-08	MM
SNP	CDS	Rv2043c	reverse	pncA	D12A		PZA-R	WHO	Yadon et al 10.1038/s41467-017-00721-2	not confirmed	2020-05-08	MM
SNP	CDS	Rv2043c	reverse	pncA	D12E		PZA-R	YADON	Yadon et al 10.1038/s41467-017-00721-2		2020-05-08	MM
SNP	CDS	Rv2043c	reverse	pncA	D12G		PZA-R	YADON	Yadon et al 10.1038/s41467-017-00721-2		2020-05-08	MM
SNP	CDS	Rv2043c	reverse	pncA	D12H		PZA-R	YADON	Yadon et al 10.1038/s41467-017-00721-2		2020-05-08	MM
SNP	CDS	Rv2043c	reverse	pncA	D12N		PZA-R	YADON	Yadon et al 10.1038/s41467-017-00721-2		2020-05-08	MM
SNP	CDS	Rv2043c	reverse	pncA	D12V		PZA-R	YADON	Yadon et al 10.1038/s41467-017-00721-2	not confirmed	2020-05-08	MM
SNP	CDS	Rv2043c	reverse	pncA	D12Y		PZA-R	YADON	Yadon et al 10.1038/s41467-017-00721-2		2020-05-08	MM
SNP	CDS	Rv2043c	reverse	pncA	D136A		PZA-R	YADON	Yadon et al 10.1038/s41467-017-00721-2	not confirmed	2020-05-08	MM
SNP	CDS	Rv2043c	reverse	pncA	D136G		PZA-R	YADON	Yadon et al 10.1038/s41467-017-00721-2	not confirmed	2020-05-08	MM
SNP	CDS	Rv2043c	reverse	pncA	D136H		PZA-R	YADON	Yadon et al 10.1038/s41467-017-00721-2		2020-05-08	MM
SNP	CDS	Rv2043c	reverse	pncA	D136N		PZA-R	YADON	Yadon et al 10.1038/s41467-017-00721-2	only in vivo PZA-R	2020-05-08	MM
SNP	CDS	Rv2043c	reverse	pncA	D136V		PZA-R	YADON	Yadon et al 10.1038/s41467-017-00721-2		2020-05-08	MM
SNP	CDS	Rv2043c	reverse	pncA	D136Y		PZA-R	YADON	Yadon et al 10.1038/s41467-017-00721-2		2020-05-08	MM
SNP	CDS	Rv2043c	reverse	pncA	D145A		PZA-R	YADON	Yadon et al 10.1038/s41467-017-00721-2	not confirmed	2020-05-08	MM
SNP	CDS	Rv2043c	reverse	pncA	D145E		PZA-R	YADON	Yadon et al 10.1038/s41467-017-00721-2		2020-05-08	MM
SNP	CDS	Rv2043c	reverse	pncA	D145H		PZA-R	YADON	Yadon et al 10.1038/s41467-017-00721-2	not confirmed	2020-05-08	MM
SNP	CDS	Rv2043c	reverse	pncA	D145V		PZA-R	YADON	Yadon et al 10.1038/s41467-017-00721-2	not confirmed	2020-05-08	MM
SNP	CDS	Rv2043c	reverse	pncA	D145Y		PZA-R	YADON	Yadon et al 10.1038/s41467-017-00721-2	not confirmed	2020-05-08	MM
SNP	CDS	Rv2043c	reverse	pncA	D158A		PZA-R	YADON	Yadon et al 10.1038/s41467-017-00721-2	not confirmed	2020-05-08	MM
SNP	CDS	Rv2043c	reverse	pncA	D158G		PZA-R	YADON	Yadon et al 10.1038/s41467-017-00721-2		2020-05-08	MM
SNP	CDS	Rv2043c	reverse	pncA	D158H		PZA-R	YADON	Yadon et al 10.1038/s41467-017-00721-2	not confirmed	2020-05-08	MM
SNP	CDS	Rv2043c	reverse	pncA	D158V		PZA-R	YADON	Yadon et al 10.1038/s41467-017-00721-2	not confirmed	2020-05-08	MM
SNP	CDS	Rv2043c	reverse	pncA	D158Y		PZA-R	YADON	Yadon et al 10.1038/s41467-017-00721-2	not confirmed	2020-05-08	MM
SNP	CDS	Rv2043c	reverse	pncA	D166A		PZA-R	YADON	Yadon et al 10.1038/s41467-017-00721-2	not confirmed	2020-05-08	MM
SNP	CDS	Rv2043c	reverse	pncA	D166E		PZA-R	YADON	Yadon et al 10.1038/s41467-017-00721-2	not confirmed	2020-05-08	MM
SNP	CDS	Rv2043c	reverse	pncA	D166G		PZA-R	YADON	Yadon et al 10.1038/s41467-017-00721-2	not confirmed	2020-05-08	MM
SNP	CDS	Rv2043c	reverse	pncA	D166N		PZA-R	YADON	Yadon et al 10.1038/s41467-017-00721-2	not confirmed	2020-05-08	MM
SNP	CDS	Rv2043c	reverse	pncA	D166V		PZA-R	YADON	Yadon et al 10.1038/s41467-017-00721-2	only in vitro PZA-R	2020-05-08	MM
SNP	CDS	Rv2043c	reverse	pncA	D166Y		PZA-R	YADON	Yadon et al 10.1038/s41467-017-00721-2	not confirmed	2020-05-08	MM
SNP	CDS	Rv2043c	reverse	pncA	D33G		PZA-R	YADON	Yadon et al 10.1038/s41467-017-00721-2	not confirmed	2020-05-08	MM
SNP	CDS	Rv2043c	reverse	pncA	D33H		PZA-R	YADON	Yadon et al 10.1038/s41467-017-00721-2	not confirmed	2020-05-08	MM
SNP	CDS	Rv2043c	reverse	pncA	D40A		PZA-R	YADON	Yadon et al 10.1038/s41467-017-00721-2	not confirmed	2020-05-08	MM
SNP	CDS	Rv2043c	reverse	pncA	D40G		PZA-R	YADON	Yadon et al 10.1038/s41467-017-00721-2	not confirmed	2020-05-08	MM
SNP	CDS	Rv2043c	reverse	pncA	D40H		PZA-R	YADON	Yadon et al 10.1038/s41467-017-00721-2	not confirmed	2020-05-08	MM
SNP	CDS	Rv2043c	reverse	pncA	D40N		PZA-R	YADON	Yadon et al 10.1038/s41467-017-00721-2	not confirmed	2020-05-08	MM
SNP	CDS	Rv2043c	reverse	pncA	D40V		PZA-R	YADON	Yadon et al 10.1038/s41467-017-00721-2	not confirmed	2020-05-08	MM
SNP	CDS	Rv2043c	reverse	pncA	D40Y		PZA-R	YADON	Yadon et al 10.1038/s41467-017-00721-2	not confirmed	2020-05-08	MM
SNP	CDS	Rv2043c	reverse	pncA	D49A		PZA-R	YADON	Yadon et al 10.1038/s41467-017-00721-2	not confirmed	2020-05-08	MM
SNP	CDS	Rv2043c	reverse	pncA	D49E		PZA-R	YADON	Yadon et al 10.1038/s41467-017-00721-2		2020-05-08	MM
SNP	CDS	Rv2043c	reverse	pncA	D49G		PZA-R	YADON	Yadon et al 10.1038/s41467-017-00721-2		2020-05-08	MM
SNP	CDS	Rv2043c	reverse	pncA	D49H		PZA-R	YADON	Yadon et al 10.1038/s41467-017-00721-2		2020-05-08	MM
SNP	CDS	Rv2043c	reverse	pncA	D49N		PZA-R	YADON	Yadon et al 10.1038/s41467-017-00721-2		2020-05-08	MM
SNP	CDS	Rv2043c	reverse	pncA	D49V		PZA-R	YADON	Yadon et al 10.1038/s41467-017-00721-2		2020-05-08	MM
SNP	CDS	Rv2043c	reverse	pncA	D49Y		PZA-R	YADON	Yadon et al 10.1038/s41467-017-00721-2		2020-05-08	MM
SNP	CDS	Rv2043c	reverse	pncA	D53A		PZA-R	YADON	Yadon et al 10.1038/s41467-017-00721-2	not confirmed	2020-05-08	MM
SNP	CDS	Rv2043c	reverse	pncA	D53E		PZA-R	YADON	Yadon et al 10.1038/s41467-017-00721-2		2020-05-08	MM
SNP	CDS	Rv2043c	reverse	pncA	D53G		PZA-R	YADON	Yadon et al 10.1038/s41467-017-00721-2	not confirmed	2020-05-08	MM
SNP	CDS	Rv2043c	reverse	pncA	D53H		PZA-R	YADON	Yadon et al 10.1038/s41467-017-00721-2	not confirmed	2020-05-08	MM
SNP	CDS	Rv2043c	reverse	pncA	D53V		PZA-R	YADON	Yadon et al 10.1038/s41467-017-00721-2	not confirmed	2020-05-08	MM
SNP	CDS	Rv2043c	reverse	pncA	D53Y		PZA-R	YADON	Yadon et al 10.1038/s41467-017-00721-2	not confirmed	2020-05-08	MM
SNP	CDS	Rv2043c	reverse	pncA	D56D		PZA-R	YADON	Yadon et al 10.1038/s41467-017-00721-2		2020-05-08	MM
SNP	CDS	Rv2043c	reverse	pncA	D56G		PZA-R	YADON	Yadon et al 10.1038/s41467-017-00721-2	not confirmed	2020-05-08	MM
SNP	CDS	Rv2043c	reverse	pncA	D56H		PZA-R	YADON	Yadon et al 10.1038/s41467-017-00721-2	not confirmed	2020-05-08	MM
SNP	CDS	Rv2043c	reverse	pncA	D56V		PZA-R	YADON	Yadon et al 10.1038/s41467-017-00721-2	not confirmed	2020-05-08	MM
SNP	CDS	Rv2043c	reverse	pncA	D56Y		PZA-R	YADON	Yadon et al 10.1038/s41467-017-00721-2	not confirmed	2020-05-08	MM
SNP	CDS	Rv2043c	reverse	pncA	D63A		PZA-R	YADON	Yadon et al 10.1038/s41467-017-00721-2	not confirmed	2020-05-08	MM
SNP	CDS	Rv2043c	reverse	pncA	D63E		PZA-R	YADON	Yadon et al 10.1038/s41467-017-00721-2		2020-05-08	MM
SNP	CDS	Rv2043c	reverse	pncA	D63G		PZA-R	YADON	Yadon et al 10.1038/s41467-017-00721-2		2020-05-08	MM
SNP	CDS	Rv2043c	reverse	pncA	D63H		PZA-R	YADON	Yadon et al 10.1038/s41467-017-00721-2		2020-05-08	MM
SNP	CDS	Rv2043c	reverse	pncA	D63V		PZA-R	YADON	Yadon et al 10.1038/s41467-017-00721-2	not confirmed	2020-05-08	MM
SNP	CDS	Rv2043c	reverse	pncA	D63Y		PZA-R	YADON	Yadon et al 10.1038/s41467-017-00721-2		2020-05-08	MM
SNP	CDS	Rv2043c	reverse	pncA	D80A		PZA-R	YADON	Yadon et al 10.1038/s41467-017-00721-2	not confirmed	2020-05-08	MM
SNP	CDS	Rv2043c	reverse	pncA	D80H		PZA-R	YADON	Yadon et al 10.1038/s41467-017-00721-2		2020-05-08	MM
SNP	CDS	Rv2043c	reverse	pncA	D86A		PZA-R	YADON	Yadon et al 10.1038/s41467-017-00721-2	not confirmed	2020-05-08	MM
SNP	CDS	Rv2043c	reverse	pncA	D86H		PZA-R	YADON	Yadon et al 10.1038/s41467-017-00721-2	not confirmed	2020-05-08	MM
SNP	CDS	Rv2043c	reverse	pncA	D86V		PZA-R	YADON	Yadon et al 10.1038/s41467-017-00721-2		2020-05-08	MM
SNP	CDS	Rv2043c	reverse	pncA	D86Y		PZA-R	YADON	Yadon et al 10.1038/s41467-017-00721-2	not confirmed	2020-05-08	MM
SNP	CDS	Rv2043c	reverse	pncA	D8A		PZA-R	YADON	Yadon et al 10.1038/s41467-017-00721-2		2020-05-08	MM
SNP	CDS	Rv2043c	reverse	pncA	D8E		PZA-R	YADON	Yadon et al 10.1038/s41467-017-00721-2		2020-05-08	MM
SNP	CDS	Rv2043c	reverse	pncA	D8G		PZA-R	YADON	Yadon et al 10.1038/s41467-017-00721-2		2020-05-08	MM
SNP	CDS	Rv2043c	reverse	pncA	D8H		PZA-R	YADON	Yadon et al 10.1038/s41467-017-00721-2		2020-05-08	MM
SNP	CDS	Rv2043c	reverse	pncA	D8N		PZA-R	YADON	Yadon et al 10.1038/s41467-017-00721-2		2020-05-08	MM
SNP	CDS	Rv2043c	reverse	pncA	D8V		PZA-R	YADON	Yadon et al 10.1038/s41467-017-00721-2		2020-05-08	MM
SNP	CDS	Rv2043c	reverse	pncA	D8Y		PZA-R	YADON	Yadon et al 10.1038/s41467-017-00721-2		2020-05-08	MM
SNP	CDS	Rv2043c	reverse	pncA	E107_		PZA-R	YADON	Yadon et al 10.1038/s41467-017-00721-2	not confirmed	2020-05-08	MM
SNP	CDS	Rv2043c	reverse	pncA	E107A		PZA-R	YADON	Yadon et al 10.1038/s41467-017-00721-2	not confirmed	2020-05-08	MM
SNP	CDS	Rv2043c	reverse	pncA	E107E		PZA-R	YADON	Yadon et al 10.1038/s41467-017-00721-2		2020-05-08	MM
SNP	CDS	Rv2043c	reverse	pncA	E107V		PZA-R	YADON	Yadon et al 10.1038/s41467-017-00721-2	not confirmed	2020-05-08	MM
SNP	CDS	Rv2043c	reverse	pncA	E111_		PZA-R	YADON	Yadon et al 10.1038/s41467-017-00721-2		2020-05-08	MM
SNP	CDS	Rv2043c	reverse	pncA	E111Q		PZA-R	YADON	Yadon et al 10.1038/s41467-017-00721-2	not confirmed	2020-05-08	MM
SNP	CDS	Rv2043c	reverse	pncA	E111V		PZA-R	YADON	Yadon et al 10.1038/s41467-017-00721-2	not confirmed	2020-05-08	MM
SNP	CDS	Rv2043c	reverse	pncA	E127_		PZA-R	YADON	Yadon et al 10.1038/s41467-017-00721-2		2020-05-08	MM
SNP	CDS	Rv2043c	reverse	pncA	E127A		PZA-R	YADON	Yadon et al 10.1038/s41467-017-00721-2	not confirmed	2020-05-08	MM
SNP	CDS	Rv2043c	reverse	pncA	E127D		PZA-R	YADON	Yadon et al 10.1038/s41467-017-00721-2		2020-05-08	MM
SNP	CDS	Rv2043c	reverse	pncA	E127Q		PZA-R	YADON	Yadon et al 10.1038/s41467-017-00721-2	not confirmed	2020-05-08	MM
SNP	CDS	Rv2043c	reverse	pncA	E127V		PZA-R	YADON	Yadon et al 10.1038/s41467-017-00721-2	not confirmed	2020-05-08	MM
SNP	CDS	Rv2043c	reverse	pncA	E144_		PZA-R	YADON	Yadon et al 10.1038/s41467-017-00721-2		2020-05-08	MM
SNP	CDS	Rv2043c	reverse	pncA	E144A		PZA-R	YADON	Yadon et al 10.1038/s41467-017-00721-2	not confirmed	2020-05-08	MM
SNP	CDS	Rv2043c	reverse	pncA	E144Q		PZA-R	YADON	Yadon et al 10.1038/s41467-017-00721-2	not confirmed	2020-05-08	MM
SNP	CDS	Rv2043c	reverse	pncA	E15_		PZA-R	YADON	Yadon et al 10.1038/s41467-017-00721-2		2020-05-08	MM
SNP	CDS	Rv2043c	reverse	pncA	E15A		PZA-R	YADON	Yadon et al 10.1038/s41467-017-00721-2	not confirmed	2020-05-08	MM
SNP	CDS	Rv2043c	reverse	pncA	E15G		PZA-R	YADON	Yadon et al 10.1038/s41467-017-00721-2	not confirmed	2020-05-08	MM
SNP	CDS	Rv2043c	reverse	pncA	E15V		PZA-R	YADON	Yadon et al 10.1038/s41467-017-00721-2	not confirmed	2020-05-08	MM
SNP	CDS	Rv2043c	reverse	pncA	E173_		PZA-R	YADON	Yadon et al 10.1038/s41467-017-00721-2		2020-05-08	MM
SNP	CDS	Rv2043c	reverse	pncA	E173A		PZA-R	YADON	Yadon et al 10.1038/s41467-017-00721-2	not confirmed	2020-05-08	MM
SNP	CDS	Rv2043c	reverse	pncA	E173G		PZA-R	YADON	Yadon et al 10.1038/s41467-017-00721-2		2020-05-08	MM
SNP	CDS	Rv2043c	reverse	pncA	E173Q		PZA-R	YADON	Yadon et al 10.1038/s41467-017-00721-2	not confirmed	2020-05-08	MM
SNP	CDS	Rv2043c	reverse	pncA	E174_		PZA-R	YADON	Yadon et al 10.1038/s41467-017-00721-2	not confirmed	2020-05-08	MM
SNP	CDS	Rv2043c	reverse	pncA	E174A		PZA-R	YADON	Yadon et al 10.1038/s41467-017-00721-2	not confirmed	2020-05-08	MM
SNP	CDS	Rv2043c	reverse	pncA	E174D		PZA-R	YADON	Yadon et al 10.1038/s41467-017-00721-2	not confirmed	2020-05-08	MM
SNP	CDS	Rv2043c	reverse	pncA	E174G		PZA-R	YADON	Yadon et al 10.1038/s41467-017-00721-2		2020-05-08	MM
SNP	CDS	Rv2043c	reverse	pncA	E174K		PZA-R	YADON	Yadon et al 10.1038/s41467-017-00721-2		2020-05-08	MM
SNP	CDS	Rv2043c	reverse	pncA	E174Q		PZA-R	YADON	Yadon et al 10.1038/s41467-017-00721-2	not confirmed	2020-05-08	MM
SNP	CDS	Rv2043c	reverse	pncA	E181_		PZA-R	YADON	Yadon et al 10.1038/s41467-017-00721-2		2020-05-08	MM
SNP	CDS	Rv2043c	reverse	pncA	E181A		PZA-R	YADON	Yadon et al 10.1038/s41467-017-00721-2	not confirmed	2020-05-08	MM
SNP	CDS	Rv2043c	reverse	pncA	E181G		PZA-R	YADON	Yadon et al 10.1038/s41467-017-00721-2	not confirmed	2020-05-08	MM
SNP	CDS	Rv2043c	reverse	pncA	E181K		PZA-R	YADON	Yadon et al 10.1038/s41467-017-00721-2		2020-05-08	MM
SNP	CDS	Rv2043c	reverse	pncA	E181Q		PZA-R	YADON	Yadon et al 10.1038/s41467-017-00721-2	not confirmed	2020-05-08	MM
SNP	CDS	Rv2043c	reverse	pncA	E181V		PZA-R	YADON	Yadon et al 10.1038/s41467-017-00721-2	not confirmed	2020-05-08	MM
SNP	CDS	Rv2043c	reverse	pncA	E37_		PZA-R	YADON	Yadon et al 10.1038/s41467-017-00721-2		2020-05-08	MM
SNP	CDS	Rv2043c	reverse	pncA	E37A		PZA-R	YADON	Yadon et al 10.1038/s41467-017-00721-2	not confirmed	2020-05-08	MM
SNP	CDS	Rv2043c	reverse	pncA	E37G		PZA-R	YADON	Yadon et al 10.1038/s41467-017-00721-2	not confirmed	2020-05-08	MM
SNP	CDS	Rv2043c	reverse	pncA	E37K		PZA-R	YADON	Yadon et al 10.1038/s41467-017-00721-2	not confirmed	2020-05-08	MM
SNP	CDS	Rv2043c	reverse	pncA	E37Q		PZA-R	YADON	Yadon et al 10.1038/s41467-017-00721-2	not confirmed	2020-05-08	MM
SNP	CDS	Rv2043c	reverse	pncA	E37V		PZA-R	YADON	Yadon et al 10.1038/s41467-017-00721-2	only in vitro PZA-R	2020-05-08	MM
SNP	CDS	Rv2043c	reverse	pncA	E91_		PZA-R	YADON	Yadon et al 10.1038/s41467-017-00721-2		2020-05-08	MM
SNP	CDS	Rv2043c	reverse	pncA	E91A		PZA-R	YADON	Yadon et al 10.1038/s41467-017-00721-2	not confirmed	2020-05-08	MM
SNP	CDS	Rv2043c	reverse	pncA	E91G		PZA-R	YADON	Yadon et al 10.1038/s41467-017-00721-2	not confirmed	2020-05-08	MM
SNP	CDS	Rv2043c	reverse	pncA	E91K		PZA-R	YADON	Yadon et al 10.1038/s41467-017-00721-2	not confirmed	2020-05-08	MM
SNP	CDS	Rv2043c	reverse	pncA	E91Q		PZA-R	YADON	Yadon et al 10.1038/s41467-017-00721-2	not confirmed	2020-05-08	MM
SNP	CDS	Rv2043c	reverse	pncA	E91V		PZA-R	YADON	Yadon et al 10.1038/s41467-017-00721-2	not confirmed	2020-05-08	MM
SNP	CDS	Rv2043c	reverse	pncA	F106C		PZA-R	YADON	Yadon et al 10.1038/s41467-017-00721-2	not confirmed	2020-05-08	MM
SNP	CDS	Rv2043c	reverse	pncA	F106I		PZA-R	YADON	Yadon et al 10.1038/s41467-017-00721-2	not confirmed	2020-05-08	MM
SNP	CDS	Rv2043c	reverse	pncA	F106S		PZA-R	YADON	Yadon et al 10.1038/s41467-017-00721-2		2020-05-08	MM
SNP	CDS	Rv2043c	reverse	pncA	F106V		PZA-R	YADON	Yadon et al 10.1038/s41467-017-00721-2	not confirmed	2020-05-08	MM
SNP	CDS	Rv2043c	reverse	pncA	F106Y		PZA-R	YADON	Yadon et al 10.1038/s41467-017-00721-2		2020-05-08	MM
SNP	CDS	Rv2043c	reverse	pncA	F13C		PZA-R	YADON	Yadon et al 10.1038/s41467-017-00721-2	not confirmed	2020-05-08	MM
SNP	CDS	Rv2043c	reverse	pncA	F13I		PZA-R	YADON	Yadon et al 10.1038/s41467-017-00721-2		2020-05-08	MM
SNP	CDS	Rv2043c	reverse	pncA	F13S		PZA-R	YADON	Yadon et al 10.1038/s41467-017-00721-2	not confirmed	2020-05-08	MM
SNP	CDS	Rv2043c	reverse	pncA	F13V		PZA-R	YADON	Yadon et al 10.1038/s41467-017-00721-2		2020-05-08	MM
SNP	CDS	Rv2043c	reverse	pncA	F13Y		PZA-R	YADON	Yadon et al 10.1038/s41467-017-00721-2		2020-05-08	MM
SNP	CDS	Rv2043c	reverse	pncA	F50C		PZA-R	YADON	Yadon et al 10.1038/s41467-017-00721-2	not confirmed	2020-05-08	MM
SNP	CDS	Rv2043c	reverse	pncA	F50F		PZA-R	YADON	Yadon et al 10.1038/s41467-017-00721-2		2020-05-08	MM
SNP	CDS	Rv2043c	reverse	pncA	F50I		PZA-R	YADON	Yadon et al 10.1038/s41467-017-00721-2	not confirmed	2020-05-08	MM
SNP	CDS	Rv2043c	reverse	pncA	F50L		PZA-R	YADON	Yadon et al 10.1038/s41467-017-00721-2	not confirmed	2020-05-08	MM
SNP	CDS	Rv2043c	reverse	pncA	F50S		PZA-R	YADON	Yadon et al 10.1038/s41467-017-00721-2	not confirmed	2020-05-08	MM
SNP	CDS	Rv2043c	reverse	pncA	F50V		PZA-R	YADON	Yadon et al 10.1038/s41467-017-00721-2	not confirmed	2020-05-08	MM
SNP	CDS	Rv2043c	reverse	pncA	F58C		PZA-R	YADON	Yadon et al 10.1038/s41467-017-00721-2	not confirmed	2020-05-08	MM
SNP	CDS	Rv2043c	reverse	pncA	F58I		PZA-R	YADON	Yadon et al 10.1038/s41467-017-00721-2		2020-05-08	MM
SNP	CDS	Rv2043c	reverse	pncA	F58L		PZA-R	YADON	Yadon et al 10.1038/s41467-017-00721-2		2020-05-08	MM
SNP	CDS	Rv2043c	reverse	pncA	F58S		PZA-R	YADON	Yadon et al 10.1038/s41467-017-00721-2		2020-05-08	MM
SNP	CDS	Rv2043c	reverse	pncA	F58V		PZA-R	YADON	Yadon et al 10.1038/s41467-017-00721-2	not confirmed	2020-05-08	MM
SNP	CDS	Rv2043c	reverse	pncA	F81C		PZA-R	YADON	Yadon et al 10.1038/s41467-017-00721-2	not confirmed	2020-05-08	MM
SNP	CDS	Rv2043c	reverse	pncA	F81I		PZA-R	YADON	Yadon et al 10.1038/s41467-017-00721-2	not confirmed	2020-05-08	MM
SNP	CDS	Rv2043c	reverse	pncA	F81S		PZA-R	YADON	Yadon et al 10.1038/s41467-017-00721-2		2020-05-08	MM
SNP	CDS	Rv2043c	reverse	pncA	F81V		PZA-R	WALKER	Yadon et al 10.1038/s41467-017-00721-2	not confirmed	2020-05-08	MM
SNP	CDS	Rv2043c	reverse	pncA	F94C		PZA-R	YADON	Yadon et al 10.1038/s41467-017-00721-2		2020-05-08	MM
SNP	CDS	Rv2043c	reverse	pncA	F94F		PZA-R	YADON	Yadon et al 10.1038/s41467-017-00721-2		2020-05-08	MM
SNP	CDS	Rv2043c	reverse	pncA	F94I		PZA-R	YADON	Yadon et al 10.1038/s41467-017-00721-2	not confirmed	2020-05-08	MM
SNP	CDS	Rv2043c	reverse	pncA	F94L		PZA-R	WHO	Yadon et al 10.1038/s41467-017-00721-2	not confirmed	2020-05-08	MM
SNP	CDS	Rv2043c	reverse	pncA	F94S		PZA-R	YADON	Yadon et al 10.1038/s41467-017-00721-2		2020-05-08	MM
SNP	CDS	Rv2043c	reverse	pncA	F94V		PZA-R	YADON	Yadon et al 10.1038/s41467-017-00721-2	not confirmed	2020-05-08	MM
SNP	CDS	Rv2043c	reverse	pncA	F94Y		PZA-R	YADON	Yadon et al 10.1038/s41467-017-00721-2	only in vivo PZA-R	2020-05-08	MM
SNP	CDS	Rv2043c	reverse	pncA	G101_		PZA-R	YADON	Yadon et al 10.1038/s41467-017-00721-2		2020-05-08	MM
SNP	CDS	Rv2043c	reverse	pncA	G101A		PZA-R	YADON	Yadon et al 10.1038/s41467-017-00721-2	not confirmed	2020-05-08	MM
SNP	CDS	Rv2043c	reverse	pncA	G101E		PZA-R	YADON	Yadon et al 10.1038/s41467-017-00721-2		2020-05-08	MM
SNP	CDS	Rv2043c	reverse	pncA	G101V		PZA-R	YADON	Yadon et al 10.1038/s41467-017-00721-2	not confirmed	2020-05-08	MM
SNP	CDS	Rv2043c	reverse	pncA	G105C		PZA-R	YADON	Yadon et al 10.1038/s41467-017-00721-2	not confirmed	2020-05-08	MM
SNP	CDS	Rv2043c	reverse	pncA	G105D		PZA-R	YADON	Yadon et al 10.1038/s41467-017-00721-2		2020-05-08	MM
SNP	CDS	Rv2043c	reverse	pncA	G105R		PZA-R	YADON	Yadon et al 10.1038/s41467-017-00721-2		2020-05-08	MM
SNP	CDS	Rv2043c	reverse	pncA	G105V		PZA-R	YADON	Yadon et al 10.1038/s41467-017-00721-2		2020-05-08	MM
SNP	CDS	Rv2043c	reverse	pncA	G108_		PZA-R	YADON	Yadon et al 10.1038/s41467-017-00721-2		2020-05-08	MM
SNP	CDS	Rv2043c	reverse	pncA	G108A		PZA-R	YADON	Yadon et al 10.1038/s41467-017-00721-2	not confirmed	2020-05-08	MM
SNP	CDS	Rv2043c	reverse	pncA	G108E		PZA-R	YADON	Yadon et al 10.1038/s41467-017-00721-2		2020-05-08	MM
SNP	CDS	Rv2043c	reverse	pncA	G108R		PZA-R	YADON	Yadon et al 10.1038/s41467-017-00721-2		2020-05-08	MM
SNP	CDS	Rv2043c	reverse	pncA	G108V		PZA-R	YADON	Yadon et al 10.1038/s41467-017-00721-2	not confirmed	2020-05-08	MM
SNP	CDS	Rv2043c	reverse	pncA	G113C		PZA-R	YADON	Yadon et al 10.1038/s41467-017-00721-2	not confirmed	2020-05-08	MM
SNP	CDS	Rv2043c	reverse	pncA	G113D		PZA-R	YADON	Yadon et al 10.1038/s41467-017-00721-2	not confirmed	2020-05-08	MM
SNP	CDS	Rv2043c	reverse	pncA	G124R		PZA-R	YADON	Yadon et al 10.1038/s41467-017-00721-2	not confirmed	2020-05-08	MM
SNP	CDS	Rv2043c	reverse	pncA	G124S		PZA-R	YADON	Yadon et al 10.1038/s41467-017-00721-2		2020-05-08	MM
SNP	CDS	Rv2043c	reverse	pncA	G124V		PZA-R	YADON	Yadon et al 10.1038/s41467-017-00721-2	not confirmed	2020-05-08	MM
SNP	CDS	Rv2043c	reverse	pncA	G132A		PZA-R	YADON	Yadon et al 10.1038/s41467-017-00721-2		2020-05-08	MM
SNP	CDS	Rv2043c	reverse	pncA	G132C		PZA-R	YADON	Yadon et al 10.1038/s41467-017-00721-2		2020-05-08	MM
SNP	CDS	Rv2043c	reverse	pncA	G132D		PZA-R	YADON	Yadon et al 10.1038/s41467-017-00721-2		2020-05-08	MM
SNP	CDS	Rv2043c	reverse	pncA	G132R		PZA-R	YADON	Yadon et al 10.1038/s41467-017-00721-2		2020-05-08	MM
SNP	CDS	Rv2043c	reverse	pncA	G132S		PZA-R	YADON	Yadon et al 10.1038/s41467-017-00721-2		2020-05-08	MM
SNP	CDS	Rv2043c	reverse	pncA	G132V		PZA-R	YADON	Yadon et al 10.1038/s41467-017-00721-2		2020-05-08	MM
SNP	CDS	Rv2043c	reverse	pncA	G150A		PZA-R	YADON	Yadon et al 10.1038/s41467-017-00721-2	not confirmed	2020-05-08	MM
SNP	CDS	Rv2043c	reverse	pncA	G150C		PZA-R	YADON	Yadon et al 10.1038/s41467-017-00721-2	not confirmed	2020-05-08	MM
SNP	CDS	Rv2043c	reverse	pncA	G150D		PZA-R	YADON	Yadon et al 10.1038/s41467-017-00721-2	not confirmed	2020-05-08	MM
SNP	CDS	Rv2043c	reverse	pncA	G150G		PZA-R	YADON	Yadon et al 10.1038/s41467-017-00721-2		2020-05-08	MM
SNP	CDS	Rv2043c	reverse	pncA	G150R		PZA-R	YADON	Yadon et al 10.1038/s41467-017-00721-2	not confirmed	2020-05-08	MM
SNP	CDS	Rv2043c	reverse	pncA	G150S		PZA-R	YADON	Yadon et al 10.1038/s41467-017-00721-2	not confirmed	2020-05-08	MM
SNP	CDS	Rv2043c	reverse	pncA	G150V		PZA-R	YADON	Yadon et al 10.1038/s41467-017-00721-2	not confirmed	2020-05-08	MM
SNP	CDS	Rv2043c	reverse	pncA	G162A		PZA-R	YADON	Yadon et al 10.1038/s41467-017-00721-2		2020-05-08	MM
SNP	CDS	Rv2043c	reverse	pncA	G162D		PZA-R	YADON	Yadon et al 10.1038/s41467-017-00721-2		2020-05-08	MM
SNP	CDS	Rv2043c	reverse	pncA	G162R		PZA-R	YADON	Yadon et al 10.1038/s41467-017-00721-2	not confirmed	2020-05-08	MM
SNP	CDS	Rv2043c	reverse	pncA	G162S		PZA-R	YADON	Yadon et al 10.1038/s41467-017-00721-2	not confirmed	2020-05-08	MM
SNP	CDS	Rv2043c	reverse	pncA	G162V		PZA-R	YADON	Yadon et al 10.1038/s41467-017-00721-2		2020-05-08	MM
SNP	CDS	Rv2043c	reverse	pncA	G16A		PZA-R	YADON	Yadon et al 10.1038/s41467-017-00721-2	not confirmed	2020-05-08	MM
SNP	CDS	Rv2043c	reverse	pncA	G16C		PZA-R	YADON	Yadon et al 10.1038/s41467-017-00721-2	not confirmed	2020-05-08	MM
SNP	CDS	Rv2043c	reverse	pncA	G16D		PZA-R	YADON	Yadon et al 10.1038/s41467-017-00721-2	not confirmed	2020-05-08	MM
SNP	CDS	Rv2043c	reverse	pncA	G16G		PZA-R	YADON	Yadon et al 10.1038/s41467-017-00721-2		2020-05-08	MM
SNP	CDS	Rv2043c	reverse	pncA	G16R		PZA-R	YADON	Yadon et al 10.1038/s41467-017-00721-2		2020-05-08	MM
SNP	CDS	Rv2043c	reverse	pncA	G16V		PZA-R	YADON	Yadon et al 10.1038/s41467-017-00721-2		2020-05-08	MM
SNP	CDS	Rv2043c	reverse	pncA	G17A		PZA-R	YADON	Yadon et al 10.1038/s41467-017-00721-2	only in vivo PZA-R	2020-05-08	MM
SNP	CDS	Rv2043c	reverse	pncA	G17C		PZA-R	YADON	Yadon et al 10.1038/s41467-017-00721-2		2020-05-08	MM
SNP	CDS	Rv2043c	reverse	pncA	G17D		PZA-R	YADON	Yadon et al 10.1038/s41467-017-00721-2		2020-05-08	MM
SNP	CDS	Rv2043c	reverse	pncA	G17R		PZA-R	YADON	Yadon et al 10.1038/s41467-017-00721-2	not confirmed	2020-05-08	MM
SNP	CDS	Rv2043c	reverse	pncA	G23C		PZA-R	YADON	Yadon et al 10.1038/s41467-017-00721-2	not confirmed	2020-05-08	MM
SNP	CDS	Rv2043c	reverse	pncA	G23D		PZA-R	YADON	Yadon et al 10.1038/s41467-017-00721-2	not confirmed	2020-05-08	MM
SNP	CDS	Rv2043c	reverse	pncA	G23V		PZA-R	YADON	Yadon et al 10.1038/s41467-017-00721-2		2020-05-08	MM
SNP	CDS	Rv2043c	reverse	pncA	G24A		PZA-R	YADON	Yadon et al 10.1038/s41467-017-00721-2	not confirmed	2020-05-08	MM
SNP	CDS	Rv2043c	reverse	pncA	G24C		PZA-R	YADON	Yadon et al 10.1038/s41467-017-00721-2	not confirmed	2020-05-08	MM
SNP	CDS	Rv2043c	reverse	pncA	G24D		PZA-R	YADON	Yadon et al 10.1038/s41467-017-00721-2		2020-05-08	MM
SNP	CDS	Rv2043c	reverse	pncA	G24R		PZA-R	YADON	Yadon et al 10.1038/s41467-017-00721-2	not confirmed	2020-05-08	MM
SNP	CDS	Rv2043c	reverse	pncA	G24S		PZA-R	YADON	Yadon et al 10.1038/s41467-017-00721-2	not confirmed	2020-05-08	MM
SNP	CDS	Rv2043c	reverse	pncA	G24V		PZA-R	YADON	Yadon et al 10.1038/s41467-017-00721-2		2020-05-08	MM
SNP	CDS	Rv2043c	reverse	pncA	G55A		PZA-R	YADON	Yadon et al 10.1038/s41467-017-00721-2	not confirmed	2020-05-08	MM
SNP	CDS	Rv2043c	reverse	pncA	G55C		PZA-R	YADON	Yadon et al 10.1038/s41467-017-00721-2		2020-05-08	MM
SNP	CDS	Rv2043c	reverse	pncA	G55D		PZA-R	YADON	Yadon et al 10.1038/s41467-017-00721-2	not confirmed	2020-05-08	MM
SNP	CDS	Rv2043c	reverse	pncA	G55R		PZA-R	YADON	Yadon et al 10.1038/s41467-017-00721-2	not confirmed	2020-05-08	MM
SNP	CDS	Rv2043c	reverse	pncA	G55S		PZA-R	YADON	Yadon et al 10.1038/s41467-017-00721-2	not confirmed	2020-05-08	MM
SNP	CDS	Rv2043c	reverse	pncA	G60A		PZA-R	YADON	Yadon et al 10.1038/s41467-017-00721-2	not confirmed	2020-05-08	MM
SNP	CDS	Rv2043c	reverse	pncA	G75A		PZA-R	YADON	Yadon et al 10.1038/s41467-017-00721-2	not confirmed	2020-05-08	MM
SNP	CDS	Rv2043c	reverse	pncA	G75R		PZA-R	YADON	Yadon et al 10.1038/s41467-017-00721-2	not confirmed	2020-05-08	MM
SNP	CDS	Rv2043c	reverse	pncA	G75S		PZA-R	YADON	Yadon et al 10.1038/s41467-017-00721-2	only in vivo PZA-R	2020-05-08	MM
SNP	CDS	Rv2043c	reverse	pncA	G75V		PZA-R	YADON	Yadon et al 10.1038/s41467-017-00721-2		2020-05-08	MM
SNP	CDS	Rv2043c	reverse	pncA	G78A		PZA-R	YADON	Yadon et al 10.1038/s41467-017-00721-2	not confirmed	2020-05-08	MM
SNP	CDS	Rv2043c	reverse	pncA	G78C		PZA-R	YADON	Yadon et al 10.1038/s41467-017-00721-2		2020-05-08	MM
SNP	CDS	Rv2043c	reverse	pncA	G78D		PZA-R	YADON	Yadon et al 10.1038/s41467-017-00721-2		2020-05-08	MM
SNP	CDS	Rv2043c	reverse	pncA	G78R		PZA-R	YADON	Yadon et al 10.1038/s41467-017-00721-2	not confirmed	2020-05-08	MM
SNP	CDS	Rv2043c	reverse	pncA	G78V		PZA-R	YADON	Yadon et al 10.1038/s41467-017-00721-2		2020-05-08	MM
SNP	CDS	Rv2043c	reverse	pncA	G97A		PZA-R	YADON	Yadon et al 10.1038/s41467-017-00721-2	not confirmed	2020-05-08	MM
SNP	CDS	Rv2043c	reverse	pncA	G97C		PZA-R	YADON	Yadon et al 10.1038/s41467-017-00721-2		2020-05-08	MM
SNP	CDS	Rv2043c	reverse	pncA	G97D		PZA-R	YADON	Yadon et al 10.1038/s41467-017-00721-2		2020-05-08	MM
SNP	CDS	Rv2043c	reverse	pncA	G97R		PZA-R	WALKER	Yadon et al 10.1038/s41467-017-00721-2	not confirmed	2020-05-08	MM
SNP	CDS	Rv2043c	reverse	pncA	G97S		PZA-R	YADON	Yadon et al 10.1038/s41467-017-00721-2		2020-05-08	MM
SNP	CDS	Rv2043c	reverse	pncA	G97V		PZA-R	YADON	Yadon et al 10.1038/s41467-017-00721-2	not confirmed	2020-05-08	MM
SNP	CDS	Rv2043c	reverse	pncA	H137D		PZA-R	YADON	Yadon et al 10.1038/s41467-017-00721-2		2020-05-08	MM
SNP	CDS	Rv2043c	reverse	pncA	H137L		PZA-R	YADON	Yadon et al 10.1038/s41467-017-00721-2	not confirmed	2020-05-08	MM
SNP	CDS	Rv2043c	reverse	pncA	H137N		PZA-R	YADON	Yadon et al 10.1038/s41467-017-00721-2	only in vivo PZA-R	2020-05-08	MM
SNP	CDS	Rv2043c	reverse	pncA	H137P		PZA-R	YADON	Yadon et al 10.1038/s41467-017-00721-2		2020-05-08	MM
SNP	CDS	Rv2043c	reverse	pncA	H137Y		PZA-R	YADON	Yadon et al 10.1038/s41467-017-00721-2	not confirmed	2020-05-08	MM
SNP	CDS	Rv2043c	reverse	pncA	H42D		PZA-R	YADON	Yadon et al 10.1038/s41467-017-00721-2	only in vivo PZA-R	2020-05-08	MM
SNP	CDS	Rv2043c	reverse	pncA	H42N		PZA-R	YADON	Yadon et al 10.1038/s41467-017-00721-2		2020-05-08	MM
SNP	CDS	Rv2043c	reverse	pncA	H42P		PZA-R	YADON	Yadon et al 10.1038/s41467-017-00721-2	not confirmed	2020-05-08	MM
SNP	CDS	Rv2043c	reverse	pncA	H42Q		PZA-R	YADON	Yadon et al 10.1038/s41467-017-00721-2		2020-05-08	MM
SNP	CDS	Rv2043c	reverse	pncA	H42Y		PZA-R	YADON	Yadon et al 10.1038/s41467-017-00721-2	not confirmed	2020-05-08	MM
SNP	CDS	Rv2043c	reverse	pncA	H43N		PZA-R	YADON	Yadon et al 10.1038/s41467-017-00721-2	not confirmed	2020-05-08	MM
SNP	CDS	Rv2043c	reverse	pncA	H43P		PZA-R	YADON	Yadon et al 10.1038/s41467-017-00721-2		2020-05-08	MM
SNP	CDS	Rv2043c	reverse	pncA	H43Q		PZA-R	YADON	Yadon et al 10.1038/s41467-017-00721-2		2020-05-08	MM
SNP	CDS	Rv2043c	reverse	pncA	H51D		PZA-R	YADON	Yadon et al 10.1038/s41467-017-00721-2		2020-05-08	MM
SNP	CDS	Rv2043c	reverse	pncA	H51L		PZA-R	YADON	Yadon et al 10.1038/s41467-017-00721-2		2020-05-08	MM
SNP	CDS	Rv2043c	reverse	pncA	H51N		PZA-R	YADON	Yadon et al 10.1038/s41467-017-00721-2		2020-05-08	MM
SNP	CDS	Rv2043c	reverse	pncA	H51P		PZA-R	YADON	Yadon et al 10.1038/s41467-017-00721-2	not confirmed	2020-05-08	MM
SNP	CDS	Rv2043c	reverse	pncA	H51Q		PZA-R	WHO	Yadon et al 10.1038/s41467-017-00721-2	not confirmed	2020-05-08	MM
SNP	CDS	Rv2043c	reverse	pncA	H51R		PZA-R	YADON	Yadon et al 10.1038/s41467-017-00721-2		2020-05-08	MM
SNP	CDS	Rv2043c	reverse	pncA	H51Y		PZA-R	YADON	Yadon et al 10.1038/s41467-017-00721-2		2020-05-08	MM
SNP	CDS	Rv2043c	reverse	pncA	H57L		PZA-R	YADON	Yadon et al 10.1038/s41467-017-00721-2		2020-05-08	MM
SNP	CDS	Rv2043c	reverse	pncA	H57N		PZA-R	YADON	Yadon et al 10.1038/s41467-017-00721-2		2020-05-08	MM
SNP	CDS	Rv2043c	reverse	pncA	H57P		PZA-R	YADON	Yadon et al 10.1038/s41467-017-00721-2		2020-05-08	MM
SNP	CDS	Rv2043c	reverse	pncA	H57Q		PZA-R	YADON	Yadon et al 10.1038/s41467-017-00721-2		2020-05-08	MM
SNP	CDS	Rv2043c	reverse	pncA	H57R		PZA-R	YADON	Yadon et al 10.1038/s41467-017-00721-2		2020-05-08	MM
SNP	CDS	Rv2043c	reverse	pncA	H57Y		PZA-R	YADON	Yadon et al 10.1038/s41467-017-00721-2		2020-05-08	MM
SNP	CDS	Rv2043c	reverse	pncA	H71D		PZA-R	YADON	Yadon et al 10.1038/s41467-017-00721-2	not confirmed	2020-05-08	MM
SNP	CDS	Rv2043c	reverse	pncA	H71H		PZA-R	YADON	Yadon et al 10.1038/s41467-017-00721-2		2020-05-08	MM
SNP	CDS	Rv2043c	reverse	pncA	H71L		PZA-R	YADON	Yadon et al 10.1038/s41467-017-00721-2		2020-05-08	MM
SNP	CDS	Rv2043c	reverse	pncA	H71N		PZA-R	YADON	Yadon et al 10.1038/s41467-017-00721-2		2020-05-08	MM
SNP	CDS	Rv2043c	reverse	pncA	H71P		PZA-R	YADON	Yadon et al 10.1038/s41467-017-00721-2	not confirmed	2020-05-08	MM
SNP	CDS	Rv2043c	reverse	pncA	H71Q		PZA-R	YADON	Yadon et al 10.1038/s41467-017-00721-2		2020-05-08	MM
SNP	CDS	Rv2043c	reverse	pncA	H71R		PZA-R	YADON	Yadon et al 10.1038/s41467-017-00721-2		2020-05-08	MM
SNP	CDS	Rv2043c	reverse	pncA	H71Y		PZA-R	YADON	Yadon et al 10.1038/s41467-017-00721-2		2020-05-08	MM
SNP	CDS	Rv2043c	reverse	pncA	H82D		PZA-R	YADON	Yadon et al 10.1038/s41467-017-00721-2	not confirmed	2020-05-08	MM
SNP	CDS	Rv2043c	reverse	pncA	H82L		PZA-R	YADON	Yadon et al 10.1038/s41467-017-00721-2		2020-05-08	MM
SNP	CDS	Rv2043c	reverse	pncA	H82N		PZA-R	YADON	Yadon et al 10.1038/s41467-017-00721-2	not confirmed	2020-05-08	MM
SNP	CDS	Rv2043c	reverse	pncA	H82P		PZA-R	YADON	Yadon et al 10.1038/s41467-017-00721-2	not confirmed	2020-05-08	MM
SNP	CDS	Rv2043c	reverse	pncA	H82R		PZA-R	YADON	Yadon et al 10.1038/s41467-017-00721-2		2020-05-08	MM
SNP	CDS	Rv2043c	reverse	pncA	H82Y		PZA-R	YADON	Yadon et al 10.1038/s41467-017-00721-2	not confirmed	2020-05-08	MM
SNP	CDS	Rv2043c	reverse	pncA	I133F		PZA-R	YADON	Yadon et al 10.1038/s41467-017-00721-2		2020-05-08	MM
SNP	CDS	Rv2043c	reverse	pncA	I133L		PZA-R	YADON	Yadon et al 10.1038/s41467-017-00721-2	not confirmed	2020-05-08	MM
SNP	CDS	Rv2043c	reverse	pncA	I133N		PZA-R	YADON	Yadon et al 10.1038/s41467-017-00721-2		2020-05-08	MM
SNP	CDS	Rv2043c	reverse	pncA	I133S		PZA-R	YADON	Yadon et al 10.1038/s41467-017-00721-2	only in vivo PZA-R	2020-05-08	MM
SNP	CDS	Rv2043c	reverse	pncA	I133T		PZA-R	YADON	Yadon et al 10.1038/s41467-017-00721-2	not confirmed	2020-05-08	MM
SNP	CDS	Rv2043c	reverse	pncA	I31F		PZA-R	YADON	Yadon et al 10.1038/s41467-017-00721-2		2020-05-08	MM
SNP	CDS	Rv2043c	reverse	pncA	I31L		PZA-R	YADON	Yadon et al 10.1038/s41467-017-00721-2	not confirmed	2020-05-08	MM
SNP	CDS	Rv2043c	reverse	pncA	I31M		PZA-R	YADON	Yadon et al 10.1038/s41467-017-00721-2	not confirmed	2020-05-08	MM
SNP	CDS	Rv2043c	reverse	pncA	I31N		PZA-R	YADON	Yadon et al 10.1038/s41467-017-00721-2		2020-05-08	MM
SNP	CDS	Rv2043c	reverse	pncA	I31S		PZA-R	YADON	Yadon et al 10.1038/s41467-017-00721-2	not confirmed	2020-05-08	MM
SNP	CDS	Rv2043c	reverse	pncA	I31T		PZA-R	YADON	Yadon et al 10.1038/s41467-017-00721-2		2020-05-08	MM
SNP	CDS	Rv2043c	reverse	pncA	I31V		PZA-R	YADON	Yadon et al 10.1038/s41467-017-00721-2	not confirmed	2020-05-08	MM
SNP	CDS	Rv2043c	reverse	pncA	I52F		PZA-R	YADON	Yadon et al 10.1038/s41467-017-00721-2	not confirmed	2020-05-08	MM
SNP	CDS	Rv2043c	reverse	pncA	I52S		PZA-R	YADON	Yadon et al 10.1038/s41467-017-00721-2	not confirmed	2020-05-08	MM
SNP	CDS	Rv2043c	reverse	pncA	I52T		PZA-R	YADON	Yadon et al 10.1038/s41467-017-00721-2		2020-05-08	MM
SNP	CDS	Rv2043c	reverse	pncA	I52V		PZA-R	YADON	Yadon et al 10.1038/s41467-017-00721-2	only in vivo PZA-R	2020-05-08	MM
SNP	CDS	Rv2043c	reverse	pncA	I5F		PZA-R	YADON	Yadon et al 10.1038/s41467-017-00721-2		2020-05-08	MM
SNP	CDS	Rv2043c	reverse	pncA	I5L		PZA-R	YADON	Yadon et al 10.1038/s41467-017-00721-2	not confirmed	2020-05-08	MM
SNP	CDS	Rv2043c	reverse	pncA	I5M		PZA-R	YADON	Yadon et al 10.1038/s41467-017-00721-2		2020-05-08	MM
SNP	CDS	Rv2043c	reverse	pncA	I5N		PZA-R	YADON	Yadon et al 10.1038/s41467-017-00721-2		2020-05-08	MM
SNP	CDS	Rv2043c	reverse	pncA	I5S		PZA-R	YADON	Yadon et al 10.1038/s41467-017-00721-2	not confirmed	2020-05-08	MM
SNP	CDS	Rv2043c	reverse	pncA	I5T		PZA-R	YADON	Yadon et al 10.1038/s41467-017-00721-2		2020-05-08	MM
SNP	CDS	Rv2043c	reverse	pncA	I6F		PZA-R	YADON	Yadon et al 10.1038/s41467-017-00721-2		2020-05-08	MM
SNP	CDS	Rv2043c	reverse	pncA	I6L		PZA-R	YADON	Yadon et al 10.1038/s41467-017-00721-2	not confirmed	2020-05-08	MM
SNP	CDS	Rv2043c	reverse	pncA	I6M		PZA-R	YADON	Yadon et al 10.1038/s41467-017-00721-2		2020-05-08	MM
SNP	CDS	Rv2043c	reverse	pncA	I6N		PZA-R	YADON	Yadon et al 10.1038/s41467-017-00721-2	not confirmed	2020-05-08	MM
SNP	CDS	Rv2043c	reverse	pncA	I6S		PZA-R	YADON	Yadon et al 10.1038/s41467-017-00721-2	not confirmed	2020-05-08	MM
SNP	CDS	Rv2043c	reverse	pncA	I6T		PZA-R	YADON	Yadon et al 10.1038/s41467-017-00721-2		2020-05-08	MM
SNP	CDS	Rv2043c	reverse	pncA	I6V		PZA-R	YADON	Yadon et al 10.1038/s41467-017-00721-2	not confirmed	2020-05-08	MM
SNP	CDS	Rv2043c	reverse	pncA	I90L		PZA-R	YADON	Yadon et al 10.1038/s41467-017-00721-2	not confirmed	2020-05-08	MM
SNP	CDS	Rv2043c	reverse	pncA	I90M		PZA-R	YADON	Yadon et al 10.1038/s41467-017-00721-2	not confirmed	2020-05-08	MM
SNP	CDS	Rv2043c	reverse	pncA	I90N		PZA-R	YADON	Yadon et al 10.1038/s41467-017-00721-2	not confirmed	2020-05-08	MM
SNP	CDS	Rv2043c	reverse	pncA	I90S		PZA-R	YADON	Yadon et al 10.1038/s41467-017-00721-2	not confirmed	2020-05-08	MM
SNP	CDS	Rv2043c	reverse	pncA	I90T		PZA-R	YADON	Yadon et al 10.1038/s41467-017-00721-2	not confirmed	2020-05-08	MM
SNP	CDS	Rv2043c	reverse	pncA	K48_		PZA-R	YADON	Yadon et al 10.1038/s41467-017-00721-2		2020-05-08	MM
SNP	CDS	Rv2043c	reverse	pncA	K48E		PZA-R	YADON	Yadon et al 10.1038/s41467-017-00721-2		2020-05-08	MM
SNP	CDS	Rv2043c	reverse	pncA	K48M		PZA-R	YADON	Yadon et al 10.1038/s41467-017-00721-2	only in vivo PZA-R	2020-05-08	MM
SNP	CDS	Rv2043c	reverse	pncA	K48N		PZA-R	YADON	Yadon et al 10.1038/s41467-017-00721-2	not confirmed	2020-05-08	MM
SNP	CDS	Rv2043c	reverse	pncA	K48R		PZA-R	YADON	Yadon et al 10.1038/s41467-017-00721-2	not confirmed	2020-05-08	MM
SNP	CDS	Rv2043c	reverse	pncA	K48T		PZA-R	YADON	Yadon et al 10.1038/s41467-017-00721-2		2020-05-08	MM
SNP	CDS	Rv2043c	reverse	pncA	K96_		PZA-R	YADON	Yadon et al 10.1038/s41467-017-00721-2		2020-05-08	MM
SNP	CDS	Rv2043c	reverse	pncA	K96E		PZA-R	YADON	Yadon et al 10.1038/s41467-017-00721-2		2020-05-08	MM
SNP	CDS	Rv2043c	reverse	pncA	K96M		PZA-R	YADON	Yadon et al 10.1038/s41467-017-00721-2		2020-05-08	MM
SNP	CDS	Rv2043c	reverse	pncA	K96N		PZA-R	YADON	Yadon et al 10.1038/s41467-017-00721-2		2020-05-08	MM
SNP	CDS	Rv2043c	reverse	pncA	K96Q		PZA-R	YADON	Yadon et al 10.1038/s41467-017-00721-2		2020-05-08	MM
SNP	CDS	Rv2043c	reverse	pncA	K96R		PZA-R	YADON	Yadon et al 10.1038/s41467-017-00721-2		2020-05-08	MM
SNP	CDS	Rv2043c	reverse	pncA	K96T		PZA-R	YADON	Yadon et al 10.1038/s41467-017-00721-2		2020-05-08	MM
SNP	CDS	Rv2043c	reverse	pncA	L116M		PZA-R	YADON	Yadon et al 10.1038/s41467-017-00721-2	not confirmed	2020-05-08	MM
SNP	CDS	Rv2043c	reverse	pncA	L116P		PZA-R	YADON	Yadon et al 10.1038/s41467-017-00721-2	only in vivo PZA-R	2020-05-08	MM
SNP	CDS	Rv2043c	reverse	pncA	L116Q		PZA-R	YADON	Yadon et al 10.1038/s41467-017-00721-2		2020-05-08	MM
SNP	CDS	Rv2043c	reverse	pncA	L116R		PZA-R	YADON	Yadon et al 10.1038/s41467-017-00721-2		2020-05-08	MM
SNP	CDS	Rv2043c	reverse	pncA	L116V		PZA-R	YADON	Yadon et al 10.1038/s41467-017-00721-2	not confirmed	2020-05-08	MM
SNP	CDS	Rv2043c	reverse	pncA	L117M		PZA-R	YADON	Yadon et al 10.1038/s41467-017-00721-2	not confirmed	2020-05-08	MM
SNP	CDS	Rv2043c	reverse	pncA	L117Q		PZA-R	YADON	Yadon et al 10.1038/s41467-017-00721-2		2020-05-08	MM
SNP	CDS	Rv2043c	reverse	pncA	L117R		PZA-R	YADON	Yadon et al 10.1038/s41467-017-00721-2	not confirmed	2020-05-08	MM
SNP	CDS	Rv2043c	reverse	pncA	L120P		PZA-R	YADON	Yadon et al 10.1038/s41467-017-00721-2		2020-05-08	MM
SNP	CDS	Rv2043c	reverse	pncA	L120Q		PZA-R	YADON	Yadon et al 10.1038/s41467-017-00721-2		2020-05-08	MM
SNP	CDS	Rv2043c	reverse	pncA	L120R		PZA-R	YADON	Yadon et al 10.1038/s41467-017-00721-2	not confirmed	2020-05-08	MM
SNP	CDS	Rv2043c	reverse	pncA	L151_		PZA-R	YADON	Yadon et al 10.1038/s41467-017-00721-2		2020-05-08	MM
SNP	CDS	Rv2043c	reverse	pncA	L151S		PZA-R	YADON	Yadon et al 10.1038/s41467-017-00721-2		2020-05-08	MM
SNP	CDS	Rv2043c	reverse	pncA	L151V		PZA-R	YADON	Yadon et al 10.1038/s41467-017-00721-2	not confirmed	2020-05-08	MM
SNP	CDS	Rv2043c	reverse	pncA	L151W		PZA-R	YADON	Yadon et al 10.1038/s41467-017-00721-2	not confirmed	2020-05-08	MM
SNP	CDS	Rv2043c	reverse	pncA	L156P		PZA-R	YADON	Yadon et al 10.1038/s41467-017-00721-2		2020-05-08	MM
SNP	CDS	Rv2043c	reverse	pncA	L156Q		PZA-R	YADON	Yadon et al 10.1038/s41467-017-00721-2	not confirmed	2020-05-08	MM
SNP	CDS	Rv2043c	reverse	pncA	L156R		PZA-R	YADON	Yadon et al 10.1038/s41467-017-00721-2		2020-05-08	MM
SNP	CDS	Rv2043c	reverse	pncA	L156V		PZA-R	YADON	Yadon et al 10.1038/s41467-017-00721-2	not confirmed	2020-05-08	MM
SNP	CDS	Rv2043c	reverse	pncA	L159M		PZA-R	YADON	Yadon et al 10.1038/s41467-017-00721-2	not confirmed	2020-05-08	MM
SNP	CDS	Rv2043c	reverse	pncA	L159P		PZA-R	YADON	Yadon et al 10.1038/s41467-017-00721-2		2020-05-08	MM
SNP	CDS	Rv2043c	reverse	pncA	L159Q		PZA-R	YADON	Yadon et al 10.1038/s41467-017-00721-2		2020-05-08	MM
SNP	CDS	Rv2043c	reverse	pncA	L159V		PZA-R	YADON	Yadon et al 10.1038/s41467-017-00721-2		2020-05-08	MM
SNP	CDS	Rv2043c	reverse	pncA	L172E		PZA-R	WALKER			2020-05-08	MM
SNP	CDS	Rv2043c	reverse	pncA	L172M		PZA-R	YADON	Yadon et al 10.1038/s41467-017-00721-2	not confirmed	2020-05-08	MM
SNP	CDS	Rv2043c	reverse	pncA	L172P		PZA-R	YADON	Yadon et al 10.1038/s41467-017-00721-2		2020-05-08	MM
SNP	CDS	Rv2043c	reverse	pncA	L172R		PZA-R	YADON	Yadon et al 10.1038/s41467-017-00721-2	not confirmed	2020-05-08	MM
SNP	CDS	Rv2043c	reverse	pncA	L172V		PZA-R	YADON	Yadon et al 10.1038/s41467-017-00721-2	not confirmed	2020-05-08	MM
SNP	CDS	Rv2043c	reverse	pncA	L182_		PZA-R	YADON	Yadon et al 10.1038/s41467-017-00721-2	not confirmed	2020-05-08	MM
SNP	CDS	Rv2043c	reverse	pncA	L182F		PZA-R	YADON	Yadon et al 10.1038/s41467-017-00721-2	not confirmed	2020-05-08	MM
SNP	CDS	Rv2043c	reverse	pncA	L182S		PZA-R	YADON	Yadon et al 10.1038/s41467-017-00721-2		2020-05-08	MM
SNP	CDS	Rv2043c	reverse	pncA	L182V		PZA-R	YADON	Yadon et al 10.1038/s41467-017-00721-2	not confirmed	2020-05-08	MM
SNP	CDS	Rv2043c	reverse	pncA	L182W		PZA-R	YADON	Yadon et al 10.1038/s41467-017-00721-2	only in vivo PZA-R	2020-05-08	MM
SNP	CDS	Rv2043c	reverse	pncA	L19L		PZA-R	YADON	Yadon et al 10.1038/s41467-017-00721-2		2020-05-08	MM
SNP	CDS	Rv2043c	reverse	pncA	L19M		PZA-R	YADON	Yadon et al 10.1038/s41467-017-00721-2	not confirmed	2020-05-08	MM
SNP	CDS	Rv2043c	reverse	pncA	L19P		PZA-R	YADON	Yadon et al 10.1038/s41467-017-00721-2		2020-05-08	MM
SNP	CDS	Rv2043c	reverse	pncA	L19Q		PZA-R	YADON	Yadon et al 10.1038/s41467-017-00721-2		2020-05-08	MM
SNP	CDS	Rv2043c	reverse	pncA	L19R		PZA-R	YADON	Yadon et al 10.1038/s41467-017-00721-2	not confirmed	2020-05-08	MM
SNP	CDS	Rv2043c	reverse	pncA	L27M		PZA-R	YADON	Yadon et al 10.1038/s41467-017-00721-2	not confirmed	2020-05-08	MM
SNP	CDS	Rv2043c	reverse	pncA	L27P		PZA-R	YADON	Yadon et al 10.1038/s41467-017-00721-2		2020-05-08	MM
SNP	CDS	Rv2043c	reverse	pncA	L27Q		PZA-R	YADON	Yadon et al 10.1038/s41467-017-00721-2		2020-05-08	MM
SNP	CDS	Rv2043c	reverse	pncA	L27R		PZA-R	YADON	Yadon et al 10.1038/s41467-017-00721-2	not confirmed	2020-05-08	MM
SNP	CDS	Rv2043c	reverse	pncA	L35M		PZA-R	YADON	Yadon et al 10.1038/s41467-017-00721-2	not confirmed	2020-05-08	MM
SNP	CDS	Rv2043c	reverse	pncA	L35P		PZA-R	YADON	Yadon et al 10.1038/s41467-017-00721-2		2020-05-08	MM
SNP	CDS	Rv2043c	reverse	pncA	L35R		PZA-R	YADON	Yadon et al 10.1038/s41467-017-00721-2	not confirmed	2020-05-08	MM
SNP	CDS	Rv2043c	reverse	pncA	L4_		PZA-R	YADON	Yadon et al 10.1038/s41467-017-00721-2		2020-05-08	MM
SNP	CDS	Rv2043c	reverse	pncA	L4F		PZA-R	YADON	Yadon et al 10.1038/s41467-017-00721-2		2020-05-08	MM
SNP	CDS	Rv2043c	reverse	pncA	L4S		PZA-R	YADON	Yadon et al 10.1038/s41467-017-00721-2		2020-05-08	MM
SNP	CDS	Rv2043c	reverse	pncA	L4V		PZA-R	YADON	Yadon et al 10.1038/s41467-017-00721-2	only in vitro PZA-R	2020-05-08	MM
SNP	CDS	Rv2043c	reverse	pncA	L4W		PZA-R	YADON	Yadon et al 10.1038/s41467-017-00721-2		2020-05-08	MM
SNP	CDS	Rv2043c	reverse	pncA	L85M		PZA-R	YADON	Yadon et al 10.1038/s41467-017-00721-2	not confirmed	2020-05-08	MM
SNP	CDS	Rv2043c	reverse	pncA	L85P		PZA-R	YADON	Yadon et al 10.1038/s41467-017-00721-2		2020-05-08	MM
SNP	CDS	Rv2043c	reverse	pncA	L85Q		PZA-R	YADON	Yadon et al 10.1038/s41467-017-00721-2		2020-05-08	MM
SNP	CDS	Rv2043c	reverse	pncA	L85R		PZA-R	YADON	Yadon et al 10.1038/s41467-017-00721-2		2020-05-08	MM
SNP	CDS	Rv2043c	reverse	pncA	M175I		PZA-R	YADON	Yadon et al 10.1038/s41467-017-00721-2		2020-05-08	MM
SNP	CDS	Rv2043c	reverse	pncA	M175K		PZA-R	YADON	Yadon et al 10.1038/s41467-017-00721-2		2020-05-08	MM
SNP	CDS	Rv2043c	reverse	pncA	M175R		PZA-R	YADON	Yadon et al 10.1038/s41467-017-00721-2	not confirmed	2020-05-08	MM
SNP	CDS	Rv2043c	reverse	pncA	M175T		PZA-R	YADON	Yadon et al 10.1038/s41467-017-00721-2		2020-05-08	MM
SNP	CDS	Rv2043c	reverse	pncA	M175V		PZA-R	YADON	Yadon et al 10.1038/s41467-017-00721-2		2020-05-08	MM
SNP	CDS	Rv2043c	reverse	pncA	M1I		PZA-R	YADON	Yadon et al 10.1038/s41467-017-00721-2		2020-05-08	MM
SNP	CDS	Rv2043c	reverse	pncA	M1K		PZA-R	YADON	Yadon et al 10.1038/s41467-017-00721-2	not confirmed	2020-05-08	MM
SNP	CDS	Rv2043c	reverse	pncA	M1L		PZA-R	YADON	Yadon et al 10.1038/s41467-017-00721-2		2020-05-08	MM
SNP	CDS	Rv2043c	reverse	pncA	M1R		PZA-R	YADON	Yadon et al 10.1038/s41467-017-00721-2	not confirmed	2020-05-08	MM
SNP	CDS	Rv2043c	reverse	pncA	M1T		PZA-R	YADON	Yadon et al 10.1038/s41467-017-00721-2	not confirmed	2020-05-08	MM
SNP	CDS	Rv2043c	reverse	pncA	N112I		PZA-R	YADON	Yadon et al 10.1038/s41467-017-00721-2	not confirmed	2020-05-08	MM
SNP	CDS	Rv2043c	reverse	pncA	N112S		PZA-R	YADON	Yadon et al 10.1038/s41467-017-00721-2		2020-05-08	MM
SNP	CDS	Rv2043c	reverse	pncA	N112T		PZA-R	YADON	Yadon et al 10.1038/s41467-017-00721-2	not confirmed	2020-05-08	MM
SNP	CDS	Rv2043c	reverse	pncA	N118D		PZA-R	YADON	Yadon et al 10.1038/s41467-017-00721-2	not confirmed	2020-05-08	MM
SNP	CDS	Rv2043c	reverse	pncA	N118H		PZA-R	YADON	Yadon et al 10.1038/s41467-017-00721-2	not confirmed	2020-05-08	MM
SNP	CDS	Rv2043c	reverse	pncA	N118K		PZA-R	YADON	Yadon et al 10.1038/s41467-017-00721-2	not confirmed	2020-05-08	MM
SNP	CDS	Rv2043c	reverse	pncA	N118N		PZA-R	YADON	Yadon et al 10.1038/s41467-017-00721-2		2020-05-08	MM
SNP	CDS	Rv2043c	reverse	pncA	N118S		PZA-R	YADON	Yadon et al 10.1038/s41467-017-00721-2	not confirmed	2020-05-08	MM
SNP	CDS	Rv2043c	reverse	pncA	N118T		PZA-R	YADON	Yadon et al 10.1038/s41467-017-00721-2	not confirmed	2020-05-08	MM
SNP	CDS	Rv2043c	reverse	pncA	N118Y		PZA-R	YADON	Yadon et al 10.1038/s41467-017-00721-2		2020-05-08	MM
SNP	CDS	Rv2043c	reverse	pncA	N11D		PZA-R	YADON	Yadon et al 10.1038/s41467-017-00721-2	not confirmed	2020-05-08	MM
SNP	CDS	Rv2043c	reverse	pncA	N11K		PZA-R	YADON	Yadon et al 10.1038/s41467-017-00721-2	not confirmed	2020-05-08	MM
SNP	CDS	Rv2043c	reverse	pncA	N11T		PZA-R	YADON	Yadon et al 10.1038/s41467-017-00721-2		2020-05-08	MM
SNP	CDS	Rv2043c	reverse	pncA	N149I		PZA-R	YADON	Yadon et al 10.1038/s41467-017-00721-2		2020-05-08	MM
SNP	CDS	Rv2043c	reverse	pncA	N149T		PZA-R	YADON	Yadon et al 10.1038/s41467-017-00721-2	not confirmed	2020-05-08	MM
SNP	CDS	Rv2043c	reverse	pncA	N149Y		PZA-R	YADON	Yadon et al 10.1038/s41467-017-00721-2		2020-05-08	MM
SNP	CDS	Rv2043c	reverse	pncA	P115A		PZA-R	YADON	Yadon et al 10.1038/s41467-017-00721-2		2020-05-08	MM
SNP	CDS	Rv2043c	reverse	pncA	P115Q		PZA-R	YADON	Yadon et al 10.1038/s41467-017-00721-2	not confirmed	2020-05-08	MM
SNP	CDS	Rv2043c	reverse	pncA	P115R		PZA-R	YADON	Yadon et al 10.1038/s41467-017-00721-2		2020-05-08	MM
SNP	CDS	Rv2043c	reverse	pncA	P54A		PZA-R	YADON	Yadon et al 10.1038/s41467-017-00721-2	not confirmed	2020-05-08	MM
SNP	CDS	Rv2043c	reverse	pncA	P54L		PZA-R	YADON	Yadon et al 10.1038/s41467-017-00721-2		2020-05-08	MM
SNP	CDS	Rv2043c	reverse	pncA	P54Q		PZA-R	YADON	Yadon et al 10.1038/s41467-017-00721-2		2020-05-08	MM
SNP	CDS	Rv2043c	reverse	pncA	P54R		PZA-R	YADON	Yadon et al 10.1038/s41467-017-00721-2		2020-05-08	MM
SNP	CDS	Rv2043c	reverse	pncA	P54S		PZA-R	YADON	Yadon et al 10.1038/s41467-017-00721-2		2020-05-08	MM
SNP	CDS	Rv2043c	reverse	pncA	P54T		PZA-R	YADON	Yadon et al 10.1038/s41467-017-00721-2		2020-05-08	MM
SNP	CDS	Rv2043c	reverse	pncA	P62A		PZA-R	YADON	Yadon et al 10.1038/s41467-017-00721-2		2020-05-08	MM
SNP	CDS	Rv2043c	reverse	pncA	P62L		PZA-R	YADON	Yadon et al 10.1038/s41467-017-00721-2		2020-05-08	MM
SNP	CDS	Rv2043c	reverse	pncA	P62Q		PZA-R	YADON	Yadon et al 10.1038/s41467-017-00721-2		2020-05-08	MM
SNP	CDS	Rv2043c	reverse	pncA	P62R		PZA-R	YADON	Yadon et al 10.1038/s41467-017-00721-2		2020-05-08	MM
SNP	CDS	Rv2043c	reverse	pncA	P62S		PZA-R	YADON	Yadon et al 10.1038/s41467-017-00721-2		2020-05-08	MM
SNP	CDS	Rv2043c	reverse	pncA	P62T		PZA-R	YADON	Yadon et al 10.1038/s41467-017-00721-2	not confirmed	2020-05-08	MM
SNP	CDS	Rv2043c	reverse	pncA	P69A		PZA-R	YADON	Yadon et al 10.1038/s41467-017-00721-2	not confirmed	2020-05-08	MM
SNP	CDS	Rv2043c	reverse	pncA	P69L		PZA-R	YADON	Yadon et al 10.1038/s41467-017-00721-2		2020-05-08	MM
SNP	CDS	Rv2043c	reverse	pncA	P69Q		PZA-R	YADON	Yadon et al 10.1038/s41467-017-00721-2		2020-05-08	MM
SNP	CDS	Rv2043c	reverse	pncA	P69R		PZA-R	YADON	Yadon et al 10.1038/s41467-017-00721-2	not confirmed	2020-05-08	MM
SNP	CDS	Rv2043c	reverse	pncA	P69S		PZA-R	YADON	Yadon et al 10.1038/s41467-017-00721-2		2020-05-08	MM
SNP	CDS	Rv2043c	reverse	pncA	P69T		PZA-R	YADON	Yadon et al 10.1038/s41467-017-00721-2	only in vivo PZA-R	2020-05-08	MM
SNP	CDS	Rv2043c	reverse	pncA	P70A		PZA-R	YADON	Yadon et al 10.1038/s41467-017-00721-2	only in vitro PZA-R	2020-05-08	MM
SNP	CDS	Rv2043c	reverse	pncA	P70L		PZA-R	YADON	Yadon et al 10.1038/s41467-017-00721-2	not confirmed	2020-05-08	MM
SNP	CDS	Rv2043c	reverse	pncA	P70R		PZA-R	YADON	Yadon et al 10.1038/s41467-017-00721-2	not confirmed	2020-05-08	MM
SNP	CDS	Rv2043c	reverse	pncA	P70S		PZA-R	YADON	Yadon et al 10.1038/s41467-017-00721-2		2020-05-08	MM
SNP	CDS	Rv2043c	reverse	pncA	P77A		PZA-R	YADON	Yadon et al 10.1038/s41467-017-00721-2	not confirmed	2020-05-08	MM
SNP	CDS	Rv2043c	reverse	pncA	P77H		PZA-R	YADON	Yadon et al 10.1038/s41467-017-00721-2	not confirmed	2020-05-08	MM
SNP	CDS	Rv2043c	reverse	pncA	P77R		PZA-R	YADON	Yadon et al 10.1038/s41467-017-00721-2	not confirmed	2020-05-08	MM
SNP	CDS	Rv2043c	reverse	pncA	P77S		PZA-R	YADON	Yadon et al 10.1038/s41467-017-00721-2		2020-05-08	MM
SNP	CDS	Rv2043c	reverse	pncA	P83A		PZA-R	YADON	Yadon et al 10.1038/s41467-017-00721-2	not confirmed	2020-05-08	MM
SNP	CDS	Rv2043c	reverse	pncA	P83H		PZA-R	YADON	Yadon et al 10.1038/s41467-017-00721-2	not confirmed	2020-05-08	MM
SNP	CDS	Rv2043c	reverse	pncA	P83L		PZA-R	YADON	Yadon et al 10.1038/s41467-017-00721-2	not confirmed	2020-05-08	MM
SNP	CDS	Rv2043c	reverse	pncA	Q10_		PZA-R	YADON	Yadon et al 10.1038/s41467-017-00721-2		2020-05-08	MM
SNP	CDS	Rv2043c	reverse	pncA	Q10E		PZA-R	YADON	Yadon et al 10.1038/s41467-017-00721-2		2020-05-08	MM
SNP	CDS	Rv2043c	reverse	pncA	Q10H		PZA-R	YADON	Yadon et al 10.1038/s41467-017-00721-2		2020-05-08	MM
SNP	CDS	Rv2043c	reverse	pncA	Q10K		PZA-R	YADON	Yadon et al 10.1038/s41467-017-00721-2	not confirmed	2020-05-08	MM
SNP	CDS	Rv2043c	reverse	pncA	Q10L		PZA-R	YADON	Yadon et al 10.1038/s41467-017-00721-2		2020-05-08	MM
SNP	CDS	Rv2043c	reverse	pncA	Q10P		PZA-R	WHO	Yadon et al 10.1038/s41467-017-00721-2	not confirmed	2020-05-08	MM
SNP	CDS	Rv2043c	reverse	pncA	Q10R		PZA-R	YADON	Yadon et al 10.1038/s41467-017-00721-2		2020-05-08	MM
SNP	CDS	Rv2043c	reverse	pncA	Q122_		PZA-R	YADON	Yadon et al 10.1038/s41467-017-00721-2		2020-05-08	MM
SNP	CDS	Rv2043c	reverse	pncA	Q122E		PZA-R	YADON	Yadon et al 10.1038/s41467-017-00721-2	not confirmed	2020-05-08	MM
SNP	CDS	Rv2043c	reverse	pncA	Q122K		PZA-R	YADON	Yadon et al 10.1038/s41467-017-00721-2		2020-05-08	MM
SNP	CDS	Rv2043c	reverse	pncA	Q122Q		PZA-R	YADON	Yadon et al 10.1038/s41467-017-00721-2		2020-05-08	MM
SNP	CDS	Rv2043c	reverse	pncA	Q122R		PZA-R	YADON	Yadon et al 10.1038/s41467-017-00721-2	not confirmed	2020-05-08	MM
SNP	CDS	Rv2043c	reverse	pncA	Q141_		PZA-R	YADON	Yadon et al 10.1038/s41467-017-00721-2		2020-05-08	MM
SNP	CDS	Rv2043c	reverse	pncA	Q141H		PZA-R	YADON	Yadon et al 10.1038/s41467-017-00721-2	not confirmed	2020-05-08	MM
SNP	CDS	Rv2043c	reverse	pncA	Q141P		PZA-R	WHO	Yadon et al 10.1038/s41467-017-00721-2	not confirmed	2020-05-08	MM
SNP	CDS	Rv2043c	reverse	pncA	R121P		PZA-R	YADON	Yadon et al 10.1038/s41467-017-00721-2	not confirmed	2020-05-08	MM
SNP	CDS	Rv2043c	reverse	pncA	R121Q		PZA-R	YADON	Yadon et al 10.1038/s41467-017-00721-2	only in vitro PZA-R	2020-05-08	MM
SNP	CDS	Rv2043c	reverse	pncA	R121W		PZA-R	YADON	Yadon et al 10.1038/s41467-017-00721-2	not confirmed	2020-05-08	MM
SNP	CDS	Rv2043c	reverse	pncA	R123P		PZA-R	WHO	Yadon et al 10.1038/s41467-017-00721-2	not confirmed	2020-05-08	MM
SNP	CDS	Rv2043c	reverse	pncA	R123S		PZA-R	YADON	Yadon et al 10.1038/s41467-017-00721-2		2020-05-08	MM
SNP	CDS	Rv2043c	reverse	pncA	R140C		PZA-R	YADON	Yadon et al 10.1038/s41467-017-00721-2	not confirmed	2020-05-08	MM
SNP	CDS	Rv2043c	reverse	pncA	R140G		PZA-R	YADON	Yadon et al 10.1038/s41467-017-00721-2	not confirmed	2020-05-08	MM
SNP	CDS	Rv2043c	reverse	pncA	R140H		PZA-R	YADON	Yadon et al 10.1038/s41467-017-00721-2	not confirmed	2020-05-08	MM
SNP	CDS	Rv2043c	reverse	pncA	R140P		PZA-R	YADON	Yadon et al 10.1038/s41467-017-00721-2		2020-05-08	MM
SNP	CDS	Rv2043c	reverse	pncA	R148C		PZA-R	YADON	Yadon et al 10.1038/s41467-017-00721-2	not confirmed	2020-05-08	MM
SNP	CDS	Rv2043c	reverse	pncA	R148G		PZA-R	YADON	Yadon et al 10.1038/s41467-017-00721-2	not confirmed	2020-05-08	MM
SNP	CDS	Rv2043c	reverse	pncA	R148H		PZA-R	YADON	Yadon et al 10.1038/s41467-017-00721-2	not confirmed	2020-05-08	MM
SNP	CDS	Rv2043c	reverse	pncA	R148P		PZA-R	YADON	Yadon et al 10.1038/s41467-017-00721-2	not confirmed	2020-05-08	MM
SNP	CDS	Rv2043c	reverse	pncA	R154G		PZA-R	YADON	Yadon et al 10.1038/s41467-017-00721-2	not confirmed	2020-05-08	MM
SNP	CDS	Rv2043c	reverse	pncA	R154K		PZA-R	YADON	Yadon et al 10.1038/s41467-017-00721-2	not confirmed	2020-05-08	MM
SNP	CDS	Rv2043c	reverse	pncA	R154M		PZA-R	YADON	Yadon et al 10.1038/s41467-017-00721-2		2020-05-08	MM
SNP	CDS	Rv2043c	reverse	pncA	R154W		PZA-R	YADON	Yadon et al 10.1038/s41467-017-00721-2	not confirmed	2020-05-08	MM
SNP	CDS	Rv2043c	reverse	pncA	R176C		PZA-R	YADON	Yadon et al 10.1038/s41467-017-00721-2	not confirmed	2020-05-08	MM
SNP	CDS	Rv2043c	reverse	pncA	R176H		PZA-R	YADON	Yadon et al 10.1038/s41467-017-00721-2	not confirmed	2020-05-08	MM
SNP	CDS	Rv2043c	reverse	pncA	R176L		PZA-R	YADON	Yadon et al 10.1038/s41467-017-00721-2	not confirmed	2020-05-08	MM
SNP	CDS	Rv2043c	reverse	pncA	R176P		PZA-R	YADON	Yadon et al 10.1038/s41467-017-00721-2		2020-05-08	MM
SNP	CDS	Rv2043c	reverse	pncA	R29C		PZA-R	YADON	Yadon et al 10.1038/s41467-017-00721-2		2020-05-08	MM
SNP	CDS	Rv2043c	reverse	pncA	R29H		PZA-R	YADON	Yadon et al 10.1038/s41467-017-00721-2	not confirmed	2020-05-08	MM
SNP	CDS	Rv2043c	reverse	pncA	R29L		PZA-R	YADON	Yadon et al 10.1038/s41467-017-00721-2	not confirmed	2020-05-08	MM
SNP	CDS	Rv2043c	reverse	pncA	R2G		PZA-R	YADON	Yadon et al 10.1038/s41467-017-00721-2	not confirmed	2020-05-08	MM
SNP	CDS	Rv2043c	reverse	pncA	R2L		PZA-R	YADON	Yadon et al 10.1038/s41467-017-00721-2	not confirmed	2020-05-08	MM
SNP	CDS	Rv2043c	reverse	pncA	R2P		PZA-R	YADON	Yadon et al 10.1038/s41467-017-00721-2	not confirmed	2020-05-08	MM
SNP	CDS	Rv2043c	reverse	pncA	R2W		PZA-R	YADON	Yadon et al 10.1038/s41467-017-00721-2	not confirmed	2020-05-08	MM
SNP	CDS	Rv2043c	reverse	pncA	S104C		PZA-R	YADON	Yadon et al 10.1038/s41467-017-00721-2		2020-05-08	MM
SNP	CDS	Rv2043c	reverse	pncA	S104G		PZA-R	YADON	Yadon et al 10.1038/s41467-017-00721-2	not confirmed	2020-05-08	MM
SNP	CDS	Rv2043c	reverse	pncA	S104I		PZA-R	YADON	Yadon et al 10.1038/s41467-017-00721-2	only in vivo PZA-R	2020-05-08	MM
SNP	CDS	Rv2043c	reverse	pncA	S104N		PZA-R	YADON	Yadon et al 10.1038/s41467-017-00721-2	not confirmed	2020-05-08	MM
SNP	CDS	Rv2043c	reverse	pncA	S104R		PZA-R	YADON	Yadon et al 10.1038/s41467-017-00721-2		2020-05-08	MM
SNP	CDS	Rv2043c	reverse	pncA	S104T		PZA-R	YADON	Yadon et al 10.1038/s41467-017-00721-2	not confirmed	2020-05-08	MM
SNP	CDS	Rv2043c	reverse	pncA	S164_		PZA-R	YADON	Yadon et al 10.1038/s41467-017-00721-2		2020-05-08	MM
SNP	CDS	Rv2043c	reverse	pncA	S164A		PZA-R	YADON	Yadon et al 10.1038/s41467-017-00721-2	not confirmed	2020-05-08	MM
SNP	CDS	Rv2043c	reverse	pncA	S164L		PZA-R	YADON	Yadon et al 10.1038/s41467-017-00721-2	not confirmed	2020-05-08	MM
SNP	CDS	Rv2043c	reverse	pncA	S164P		PZA-R	YADON	Yadon et al 10.1038/s41467-017-00721-2		2020-05-08	MM
SNP	CDS	Rv2043c	reverse	pncA	S164T		PZA-R	YADON	Yadon et al 10.1038/s41467-017-00721-2	only in vitro PZA-R	2020-05-08	MM
SNP	CDS	Rv2043c	reverse	pncA	S164W		PZA-R	YADON	Yadon et al 10.1038/s41467-017-00721-2	not confirmed	2020-05-08	MM
SNP	CDS	Rv2043c	reverse	pncA	S179G		PZA-R	YADON	Yadon et al 10.1038/s41467-017-00721-2	not confirmed	2020-05-08	MM
SNP	CDS	Rv2043c	reverse	pncA	S179N		PZA-R	YADON	Yadon et al 10.1038/s41467-017-00721-2		2020-05-08	MM
SNP	CDS	Rv2043c	reverse	pncA	S179T		PZA-R	YADON	Yadon et al 10.1038/s41467-017-00721-2	not confirmed	2020-05-08	MM
SNP	CDS	Rv2043c	reverse	pncA	S18_		PZA-R	YADON	Yadon et al 10.1038/s41467-017-00721-2		2020-05-08	MM
SNP	CDS	Rv2043c	reverse	pncA	S186A		PZA-R	YADON	Yadon et al 10.1038/s41467-017-00721-2	not confirmed	2020-05-08	MM
SNP	CDS	Rv2043c	reverse	pncA	S186C		PZA-R	YADON	Yadon et al 10.1038/s41467-017-00721-2	not confirmed	2020-05-08	MM
SNP	CDS	Rv2043c	reverse	pncA	S186F		PZA-R	YADON	Yadon et al 10.1038/s41467-017-00721-2		2020-05-08	MM
SNP	CDS	Rv2043c	reverse	pncA	S186T		PZA-R	YADON	Yadon et al 10.1038/s41467-017-00721-2	not confirmed	2020-05-08	MM
SNP	CDS	Rv2043c	reverse	pncA	S186Y		PZA-R	YADON	Yadon et al 10.1038/s41467-017-00721-2	not confirmed	2020-05-08	MM
SNP	CDS	Rv2043c	reverse	pncA	S18A		PZA-R	YADON	Yadon et al 10.1038/s41467-017-00721-2	not confirmed	2020-05-08	MM
SNP	CDS	Rv2043c	reverse	pncA	S18L		PZA-R	YADON	Yadon et al 10.1038/s41467-017-00721-2		2020-05-08	MM
SNP	CDS	Rv2043c	reverse	pncA	S18T		PZA-R	YADON	Yadon et al 10.1038/s41467-017-00721-2	only in vitro PZA-R	2020-05-08	MM
SNP	CDS	Rv2043c	reverse	pncA	S18W		PZA-R	YADON	Yadon et al 10.1038/s41467-017-00721-2	not confirmed	2020-05-08	MM
SNP	CDS	Rv2043c	reverse	pncA	S32C		PZA-R	YADON	Yadon et al 10.1038/s41467-017-00721-2	not confirmed	2020-05-08	MM
SNP	CDS	Rv2043c	reverse	pncA	S32I		PZA-R	YADON	Yadon et al 10.1038/s41467-017-00721-2		2020-05-08	MM
SNP	CDS	Rv2043c	reverse	pncA	S32N		PZA-R	YADON	Yadon et al 10.1038/s41467-017-00721-2		2020-05-08	MM
SNP	CDS	Rv2043c	reverse	pncA	S59A		PZA-R	YADON	Yadon et al 10.1038/s41467-017-00721-2	not confirmed	2020-05-08	MM
SNP	CDS	Rv2043c	reverse	pncA	S59C		PZA-R	YADON	Yadon et al 10.1038/s41467-017-00721-2	not confirmed	2020-05-08	MM
SNP	CDS	Rv2043c	reverse	pncA	S59F		PZA-R	YADON	Yadon et al 10.1038/s41467-017-00721-2		2020-05-08	MM
SNP	CDS	Rv2043c	reverse	pncA	S59P		PZA-R	YADON	Yadon et al 10.1038/s41467-017-00721-2		2020-05-08	MM
SNP	CDS	Rv2043c	reverse	pncA	S59Y		PZA-R	YADON	Yadon et al 10.1038/s41467-017-00721-2	not confirmed	2020-05-08	MM
SNP	CDS	Rv2043c	reverse	pncA	S65A		PZA-R	YADON	Yadon et al 10.1038/s41467-017-00721-2	not confirmed	2020-05-08	MM
SNP	CDS	Rv2043c	reverse	pncA	S65F		PZA-R	YADON	Yadon et al 10.1038/s41467-017-00721-2		2020-05-08	MM
SNP	CDS	Rv2043c	reverse	pncA	S65P		PZA-R	YADON	Yadon et al 10.1038/s41467-017-00721-2		2020-05-08	MM
SNP	CDS	Rv2043c	reverse	pncA	S65T		PZA-R	YADON	Yadon et al 10.1038/s41467-017-00721-2	not confirmed	2020-05-08	MM
SNP	CDS	Rv2043c	reverse	pncA	S65Y		PZA-R	YADON	Yadon et al 10.1038/s41467-017-00721-2	not confirmed	2020-05-08	MM
SNP	CDS	Rv2043c	reverse	pncA	S66_		PZA-R	YADON	Yadon et al 10.1038/s41467-017-00721-2		2020-05-08	MM
SNP	CDS	Rv2043c	reverse	pncA	S66A		PZA-R	YADON	Yadon et al 10.1038/s41467-017-00721-2	not confirmed	2020-05-08	MM
SNP	CDS	Rv2043c	reverse	pncA	S66P		PZA-R	YADON	Yadon et al 10.1038/s41467-017-00721-2	only in vivo PZA-R	2020-05-08	MM
SNP	CDS	Rv2043c	reverse	pncA	S66W		PZA-R	YADON	Yadon et al 10.1038/s41467-017-00721-2	not confirmed	2020-05-08	MM
SNP	CDS	Rv2043c	reverse	pncA	S67_		PZA-R	YADON	Yadon et al 10.1038/s41467-017-00721-2		2020-05-08	MM
SNP	CDS	Rv2043c	reverse	pncA	S67A		PZA-R	YADON	Yadon et al 10.1038/s41467-017-00721-2	not confirmed	2020-05-08	MM
SNP	CDS	Rv2043c	reverse	pncA	S67P		PZA-R	YADON	Yadon et al 10.1038/s41467-017-00721-2		2020-05-08	MM
SNP	CDS	Rv2043c	reverse	pncA	S74N		PZA-R	YADON	Yadon et al 10.1038/s41467-017-00721-2	not confirmed	2020-05-08	MM
SNP	CDS	Rv2043c	reverse	pncA	S74T		PZA-R	YADON	Yadon et al 10.1038/s41467-017-00721-2	not confirmed	2020-05-08	MM
SNP	CDS	Rv2043c	reverse	pncA	S84T		PZA-R	YADON	Yadon et al 10.1038/s41467-017-00721-2	not confirmed	2020-05-08	MM
SNP	CDS	Rv2043c	reverse	pncA	S88_		PZA-R	YADON	Yadon et al 10.1038/s41467-017-00721-2		2020-05-08	MM
SNP	CDS	Rv2043c	reverse	pncA	S88T		PZA-R	YADON	Yadon et al 10.1038/s41467-017-00721-2		2020-05-08	MM
SNP	CDS	Rv2043c	reverse	pncA	S88W		PZA-R	YADON	Yadon et al 10.1038/s41467-017-00721-2	not confirmed	2020-05-08	MM
SNP	CDS	Rv2043c	reverse	pncA	T100I		PZA-R	YADON	Yadon et al 10.1038/s41467-017-00721-2	not confirmed	2020-05-08	MM
SNP	CDS	Rv2043c	reverse	pncA	T100N		PZA-R	YADON	Yadon et al 10.1038/s41467-017-00721-2	not confirmed	2020-05-08	MM
SNP	CDS	Rv2043c	reverse	pncA	T100P		PZA-R	YADON	Yadon et al 10.1038/s41467-017-00721-2	not confirmed	2020-05-08	MM
SNP	CDS	Rv2043c	reverse	pncA	T114A		PZA-R	YADON	Yadon et al 10.1038/s41467-017-00721-2		2020-05-08	MM
SNP	CDS	Rv2043c	reverse	pncA	T114K		PZA-R	YADON	Yadon et al 10.1038/s41467-017-00721-2	not confirmed	2020-05-08	MM
SNP	CDS	Rv2043c	reverse	pncA	T114P		PZA-R	WALKER	Yadon et al 10.1038/s41467-017-00721-2	not confirmed	2020-05-08	MM
SNP	CDS	Rv2043c	reverse	pncA	T114R		PZA-R	YADON	Yadon et al 10.1038/s41467-017-00721-2	not confirmed	2020-05-08	MM
SNP	CDS	Rv2043c	reverse	pncA	T114S		PZA-R	YADON	Yadon et al 10.1038/s41467-017-00721-2	not confirmed	2020-05-08	MM
SNP	CDS	Rv2043c	reverse	pncA	T114T		PZA-R	YADON	Yadon et al 10.1038/s41467-017-00721-2		2020-05-08	MM
SNP	PROM	Rv2043c	reverse	pncA	-11a>c		PZA-R	WALKER			2020-05-08	MM
SNP	CDS	Rv2043c	reverse	pncA	T135A		PZA-R	YADON	Yadon et al 10.1038/s41467-017-00721-2	not confirmed	2020-05-08	MM
SNP	CDS	Rv2043c	reverse	pncA	T135I		PZA-R	YADON	Yadon et al 10.1038/s41467-017-00721-2		2020-05-08	MM
SNP	CDS	Rv2043c	reverse	pncA	T135N		PZA-R	YADON	Yadon et al 10.1038/s41467-017-00721-2		2020-05-08	MM
SNP	CDS	Rv2043c	reverse	pncA	T135P		PZA-R	YADON	Yadon et al 10.1038/s41467-017-00721-2		2020-05-08	MM
SNP	CDS	Rv2043c	reverse	pncA	T135S		PZA-R	YADON	Yadon et al 10.1038/s41467-017-00721-2		2020-05-08	MM
SNP	CDS	Rv2043c	reverse	pncA	T142A		PZA-R	WHO	Yadon et al 10.1038/s41467-017-00721-2	not confirmed	2020-05-08	MM
SNP	CDS	Rv2043c	reverse	pncA	T142K		PZA-R	YADON	Yadon et al 10.1038/s41467-017-00721-2		2020-05-08	MM
SNP	CDS	Rv2043c	reverse	pncA	T142M		PZA-R	YADON	Yadon et al 10.1038/s41467-017-00721-2		2020-05-08	MM
SNP	CDS	Rv2043c	reverse	pncA	T142P		PZA-R	YADON	Yadon et al 10.1038/s41467-017-00721-2	not confirmed	2020-05-08	MM
SNP	CDS	Rv2043c	reverse	pncA	T142R		PZA-R	YADON	Yadon et al 10.1038/s41467-017-00721-2		2020-05-08	MM
SNP	CDS	Rv2043c	reverse	pncA	T142S		PZA-R	YADON	Yadon et al 10.1038/s41467-017-00721-2	not confirmed	2020-05-08	MM
SNP	CDS	Rv2043c	reverse	pncA	T142T		PZA-R	YADON	Yadon et al 10.1038/s41467-017-00721-2		2020-05-08	MM
SNP	CDS	Rv2043c	reverse	pncA	T153I		PZA-R	YADON	Yadon et al 10.1038/s41467-017-00721-2	not confirmed	2020-05-08	MM
SNP	CDS	Rv2043c	reverse	pncA	T153N		PZA-R	YADON	Yadon et al 10.1038/s41467-017-00721-2		2020-05-08	MM
SNP	CDS	Rv2043c	reverse	pncA	T153P		PZA-R	YADON	Yadon et al 10.1038/s41467-017-00721-2	not confirmed	2020-05-08	MM
SNP	CDS	Rv2043c	reverse	pncA	T160A		PZA-R	YADON	Yadon et al 10.1038/s41467-017-00721-2	not confirmed	2020-05-08	MM
SNP	CDS	Rv2043c	reverse	pncA	T160K		PZA-R	YADON	Yadon et al 10.1038/s41467-017-00721-2		2020-05-08	MM
SNP	CDS	Rv2043c	reverse	pncA	T160P		PZA-R	YADON	Yadon et al 10.1038/s41467-017-00721-2	not confirmed	2020-05-08	MM
SNP	CDS	Rv2043c	reverse	pncA	T160R		PZA-R	YADON	Yadon et al 10.1038/s41467-017-00721-2		2020-05-08	MM
SNP	CDS	Rv2043c	reverse	pncA	T167I		PZA-R	YADON	Yadon et al 10.1038/s41467-017-00721-2	not confirmed	2020-05-08	MM
SNP	CDS	Rv2043c	reverse	pncA	T167N		PZA-R	YADON	Yadon et al 10.1038/s41467-017-00721-2	not confirmed	2020-05-08	MM
SNP	CDS	Rv2043c	reverse	pncA	T167P		PZA-R	YADON	Yadon et al 10.1038/s41467-017-00721-2	not confirmed	2020-05-08	MM
SNP	CDS	Rv2043c	reverse	pncA	T167S		PZA-R	YADON	Yadon et al 10.1038/s41467-017-00721-2	not confirmed	2020-05-08	MM
SNP	CDS	Rv2043c	reverse	pncA	T168I		PZA-R	YADON	Yadon et al 10.1038/s41467-017-00721-2	not confirmed	2020-05-08	MM
SNP	CDS	Rv2043c	reverse	pncA	T168N		PZA-R	YADON	Yadon et al 10.1038/s41467-017-00721-2	not confirmed	2020-05-08	MM
SNP	CDS	Rv2043c	reverse	pncA	T168P		PZA-R	YADON	Yadon et al 10.1038/s41467-017-00721-2	only in vivo PZA-R	2020-05-08	MM
SNP	CDS	Rv2043c	reverse	pncA	T168S		PZA-R	YADON	Yadon et al 10.1038/s41467-017-00721-2		2020-05-08	MM
SNP	CDS	Rv2043c	reverse	pncA	T177A		PZA-R	YADON	Yadon et al 10.1038/s41467-017-00721-2	not confirmed	2020-05-08	MM
SNP	CDS	Rv2043c	reverse	pncA	T177P		PZA-R	YADON	Yadon et al 10.1038/s41467-017-00721-2	not confirmed	2020-05-08	MM
SNP	CDS	Rv2043c	reverse	pncA	T177T		PZA-R	YADON	Yadon et al 10.1038/s41467-017-00721-2		2020-05-08	MM
SNP	CDS	Rv2043c	reverse	pncA	T22I		PZA-R	YADON	Yadon et al 10.1038/s41467-017-00721-2		2020-05-08	MM
SNP	CDS	Rv2043c	reverse	pncA	T22N		PZA-R	YADON	Yadon et al 10.1038/s41467-017-00721-2	not confirmed	2020-05-08	MM
SNP	CDS	Rv2043c	reverse	pncA	T22P		PZA-R	YADON	Yadon et al 10.1038/s41467-017-00721-2	not confirmed	2020-05-08	MM
SNP	CDS	Rv2043c	reverse	pncA	T47A		PZA-R	YADON	Yadon et al 10.1038/s41467-017-00721-2	not confirmed	2020-05-08	MM
SNP	CDS	Rv2043c	reverse	pncA	T47I		PZA-R	YADON	Yadon et al 10.1038/s41467-017-00721-2		2020-05-08	MM
SNP	CDS	Rv2043c	reverse	pncA	T47N		PZA-R	YADON	Yadon et al 10.1038/s41467-017-00721-2	not confirmed	2020-05-08	MM
SNP	CDS	Rv2043c	reverse	pncA	T47P		PZA-R	YADON	Yadon et al 10.1038/s41467-017-00721-2	not confirmed	2020-05-08	MM
SNP	CDS	Rv2043c	reverse	pncA	T47S		PZA-R	YADON	Yadon et al 10.1038/s41467-017-00721-2		2020-05-08	MM
SNP	CDS	Rv2043c	reverse	pncA	T61I		PZA-R	YADON	Yadon et al 10.1038/s41467-017-00721-2	not confirmed	2020-05-08	MM
SNP	CDS	Rv2043c	reverse	pncA	T61P		PZA-R	YADON	Yadon et al 10.1038/s41467-017-00721-2	not confirmed	2020-05-08	MM
SNP	CDS	Rv2043c	reverse	pncA	T61R		PZA-R	YADON	Yadon et al 10.1038/s41467-017-00721-2	not confirmed	2020-05-08	MM
SNP	CDS	Rv2043c	reverse	pncA	T61S		PZA-R	YADON	Yadon et al 10.1038/s41467-017-00721-2	not confirmed	2020-05-08	MM
SNP	CDS	Rv2043c	reverse	pncA	T76A		PZA-R	YADON	Yadon et al 10.1038/s41467-017-00721-2	not confirmed	2020-05-08	MM
SNP	CDS	Rv2043c	reverse	pncA	T76I		PZA-R	YADON	Yadon et al 10.1038/s41467-017-00721-2		2020-05-08	MM
SNP	CDS	Rv2043c	reverse	pncA	T76N		PZA-R	YADON	Yadon et al 10.1038/s41467-017-00721-2	not confirmed	2020-05-08	MM
SNP	CDS	Rv2043c	reverse	pncA	T76P		PZA-R	WHO	Yadon et al 10.1038/s41467-017-00721-2	not confirmed	2020-05-08	MM
SNP	CDS	Rv2043c	reverse	pncA	T76S		PZA-R	YADON	Yadon et al 10.1038/s41467-017-00721-2		2020-05-08	MM
SNP	CDS	Rv2043c	reverse	pncA	T87A		PZA-R	YADON	Yadon et al 10.1038/s41467-017-00721-2	not confirmed	2020-05-08	MM
SNP	CDS	Rv2043c	reverse	pncA	T87K		PZA-R	YADON	Yadon et al 10.1038/s41467-017-00721-2	not confirmed	2020-05-08	MM
SNP	CDS	Rv2043c	reverse	pncA	T87M		PZA-R	YADON	Yadon et al 10.1038/s41467-017-00721-2	not confirmed	2020-05-08	MM
SNP	CDS	Rv2043c	reverse	pncA	T87P		PZA-R	YADON	Yadon et al 10.1038/s41467-017-00721-2	not confirmed	2020-05-08	MM
SNP	CDS	Rv2043c	reverse	pncA	T87S		PZA-R	YADON	Yadon et al 10.1038/s41467-017-00721-2	not confirmed	2020-05-08	MM
SNP	CDS	Rv2043c	reverse	pncA	V109A		PZA-R	YADON	Yadon et al 10.1038/s41467-017-00721-2	not confirmed	2020-05-08	MM
SNP	CDS	Rv2043c	reverse	pncA	V109I		PZA-R	YADON	Yadon et al 10.1038/s41467-017-00721-2	not confirmed	2020-05-08	MM
SNP	CDS	Rv2043c	reverse	pncA	V109L		PZA-R	YADON	Yadon et al 10.1038/s41467-017-00721-2		2020-05-08	MM
SNP	CDS	Rv2043c	reverse	pncA	V125A		PZA-R	YADON	Yadon et al 10.1038/s41467-017-00721-2		2020-05-08	MM
SNP	CDS	Rv2043c	reverse	pncA	V125D		PZA-R	YADON	Yadon et al 10.1038/s41467-017-00721-2		2020-05-08	MM
SNP	CDS	Rv2043c	reverse	pncA	V125F		PZA-R	WHO	Yadon et al 10.1038/s41467-017-00721-2	not confirmed	2020-05-08	MM
SNP	CDS	Rv2043c	reverse	pncA	V125V		PZA-R	YADON	Yadon et al 10.1038/s41467-017-00721-2		2020-05-08	MM
SNP	CDS	Rv2043c	reverse	pncA	V128A		PZA-R	YADON	Yadon et al 10.1038/s41467-017-00721-2		2020-05-08	MM
SNP	CDS	Rv2043c	reverse	pncA	V128D		PZA-R	YADON	Yadon et al 10.1038/s41467-017-00721-2		2020-05-08	MM
SNP	CDS	Rv2043c	reverse	pncA	V128F		PZA-R	YADON	Yadon et al 10.1038/s41467-017-00721-2	not confirmed	2020-05-08	MM
SNP	CDS	Rv2043c	reverse	pncA	V128G		PZA-R	WHO	Yadon et al 10.1038/s41467-017-00721-2	not confirmed	2020-05-08	MM
SNP	CDS	Rv2043c	reverse	pncA	V128L		PZA-R	YADON	Yadon et al 10.1038/s41467-017-00721-2	not confirmed	2020-05-08	MM
SNP	CDS	Rv2043c	reverse	pncA	V130A		PZA-R	YADON	Yadon et al 10.1038/s41467-017-00721-2	not confirmed	2020-05-08	MM
SNP	CDS	Rv2043c	reverse	pncA	V130E		PZA-R	YADON	Yadon et al 10.1038/s41467-017-00721-2		2020-05-08	MM
SNP	CDS	Rv2043c	reverse	pncA	V130G		PZA-R	YADON	Yadon et al 10.1038/s41467-017-00721-2	not confirmed	2020-05-08	MM
SNP	CDS	Rv2043c	reverse	pncA	V130M		PZA-R	YADON	Yadon et al 10.1038/s41467-017-00721-2	not confirmed	2020-05-08	MM
SNP	CDS	Rv2043c	reverse	pncA	V131D		PZA-R	YADON	Yadon et al 10.1038/s41467-017-00721-2		2020-05-08	MM
SNP	CDS	Rv2043c	reverse	pncA	V131F		PZA-R	YADON	Yadon et al 10.1038/s41467-017-00721-2		2020-05-08	MM
SNP	CDS	Rv2043c	reverse	pncA	V131G		PZA-R	YADON	Yadon et al 10.1038/s41467-017-00721-2	not confirmed	2020-05-08	MM
SNP	CDS	Rv2043c	reverse	pncA	V131I		PZA-R	YADON	Yadon et al 10.1038/s41467-017-00721-2		2020-05-08	MM
SNP	CDS	Rv2043c	reverse	pncA	V139A		PZA-R	YADON	Yadon et al 10.1038/s41467-017-00721-2		2020-05-08	MM
SNP	CDS	Rv2043c	reverse	pncA	V139E		PZA-R	YADON	Yadon et al 10.1038/s41467-017-00721-2		2020-05-08	MM
SNP	CDS	Rv2043c	reverse	pncA	V139G		PZA-R	YADON	Yadon et al 10.1038/s41467-017-00721-2		2020-05-08	MM
SNP	CDS	Rv2043c	reverse	pncA	V139L		PZA-R	WHO	Yadon et al 10.1038/s41467-017-00721-2	not confirmed	2020-05-08	MM
SNP	CDS	Rv2043c	reverse	pncA	V139M		PZA-R	YADON	Yadon et al 10.1038/s41467-017-00721-2		2020-05-08	MM
SNP	CDS	Rv2043c	reverse	pncA	V147A		PZA-R	YADON	Yadon et al 10.1038/s41467-017-00721-2		2020-05-08	MM
SNP	CDS	Rv2043c	reverse	pncA	V147E		PZA-R	YADON	Yadon et al 10.1038/s41467-017-00721-2	not confirmed	2020-05-08	MM
SNP	CDS	Rv2043c	reverse	pncA	V147G		PZA-R	YADON	Yadon et al 10.1038/s41467-017-00721-2	not confirmed	2020-05-08	MM
SNP	CDS	Rv2043c	reverse	pncA	V147I		PZA-R	YADON	Yadon et al 10.1038/s41467-017-00721-2	not confirmed	2020-05-08	MM
SNP	CDS	Rv2043c	reverse	pncA	V155A		PZA-R	YADON	Yadon et al 10.1038/s41467-017-00721-2	not confirmed	2020-05-08	MM
SNP	CDS	Rv2043c	reverse	pncA	V155E		PZA-R	YADON	Yadon et al 10.1038/s41467-017-00721-2		2020-05-08	MM
SNP	CDS	Rv2043c	reverse	pncA	V155G		PZA-R	WHO	Yadon et al 10.1038/s41467-017-00721-2	not confirmed	2020-05-08	MM
SNP	CDS	Rv2043c	reverse	pncA	V155L		PZA-R	YADON	Yadon et al 10.1038/s41467-017-00721-2	not confirmed	2020-05-08	MM
SNP	CDS	Rv2043c	reverse	pncA	V155M		PZA-R	YADON	Yadon et al 10.1038/s41467-017-00721-2		2020-05-08	MM
SNP	CDS	Rv2043c	reverse	pncA	V157E		PZA-R	YADON	Yadon et al 10.1038/s41467-017-00721-2	not confirmed	2020-05-08	MM
SNP	CDS	Rv2043c	reverse	pncA	V157G		PZA-R	YADON	Yadon et al 10.1038/s41467-017-00721-2	not confirmed	2020-05-08	MM
SNP	CDS	Rv2043c	reverse	pncA	V157M		PZA-R	YADON	Yadon et al 10.1038/s41467-017-00721-2	not confirmed	2020-05-08	MM
SNP	CDS	Rv2043c	reverse	pncA	V163E		PZA-R	YADON	Yadon et al 10.1038/s41467-017-00721-2		2020-05-08	MM
SNP	CDS	Rv2043c	reverse	pncA	V163G		PZA-R	YADON	Yadon et al 10.1038/s41467-017-00721-2	not confirmed	2020-05-08	MM
SNP	CDS	Rv2043c	reverse	pncA	V163L		PZA-R	YADON	Yadon et al 10.1038/s41467-017-00721-2	not confirmed	2020-05-08	MM
SNP	CDS	Rv2043c	reverse	pncA	V169G		PZA-R	YADON	Yadon et al 10.1038/s41467-017-00721-2	not confirmed	2020-05-08	MM
SNP	CDS	Rv2043c	reverse	pncA	V180A		PZA-R	YADON	Yadon et al 10.1038/s41467-017-00721-2	not confirmed	2020-05-08	MM
SNP	CDS	Rv2043c	reverse	pncA	V180D		PZA-R	YADON	Yadon et al 10.1038/s41467-017-00721-2		2020-05-08	MM
SNP	CDS	Rv2043c	reverse	pncA	V180F		PZA-R	YADON	Yadon et al 10.1038/s41467-017-00721-2		2020-05-08	MM
SNP	CDS	Rv2043c	reverse	pncA	V180G		PZA-R	WALKER	Yadon et al 10.1038/s41467-017-00721-2	not confirmed	2020-05-08	MM
SNP	CDS	Rv2043c	reverse	pncA	V180L		PZA-R	YADON	Yadon et al 10.1038/s41467-017-00721-2	not confirmed	2020-05-08	MM
SNP	CDS	Rv2043c	reverse	pncA	V183D		PZA-R	YADON	Yadon et al 10.1038/s41467-017-00721-2		2020-05-08	MM
SNP	CDS	Rv2043c	reverse	pncA	V183F		PZA-R	YADON	Yadon et al 10.1038/s41467-017-00721-2	not confirmed	2020-05-08	MM
SNP	CDS	Rv2043c	reverse	pncA	V183G		PZA-R	YADON	Yadon et al 10.1038/s41467-017-00721-2	not confirmed	2020-05-08	MM
SNP	CDS	Rv2043c	reverse	pncA	V183L		PZA-R	YADON	Yadon et al 10.1038/s41467-017-00721-2		2020-05-08	MM
SNP	CDS	Rv2043c	reverse	pncA	V21A		PZA-R	YADON	Yadon et al 10.1038/s41467-017-00721-2		2020-05-08	MM
SNP	CDS	Rv2043c	reverse	pncA	V21E		PZA-R	YADON	Yadon et al 10.1038/s41467-017-00721-2		2020-05-08	MM
SNP	CDS	Rv2043c	reverse	pncA	V21G		PZA-R	YADON	Yadon et al 10.1038/s41467-017-00721-2	not confirmed	2020-05-08	MM
SNP	CDS	Rv2043c	reverse	pncA	V21I		PZA-R	YADON	Yadon et al 10.1038/s41467-017-00721-2	not confirmed	2020-05-08	MM
SNP	CDS	Rv2043c	reverse	pncA	V44A		PZA-R	YADON	Yadon et al 10.1038/s41467-017-00721-2	not confirmed	2020-05-08	MM
SNP	CDS	Rv2043c	reverse	pncA	V44D		PZA-R	YADON	Yadon et al 10.1038/s41467-017-00721-2		2020-05-08	MM
SNP	CDS	Rv2043c	reverse	pncA	V44F		PZA-R	YADON	Yadon et al 10.1038/s41467-017-00721-2	not confirmed	2020-05-08	MM
SNP	CDS	Rv2043c	reverse	pncA	V44G		PZA-R	YADON	Yadon et al 10.1038/s41467-017-00721-2	not confirmed	2020-05-08	MM
SNP	CDS	Rv2043c	reverse	pncA	V45E		PZA-R	YADON	Yadon et al 10.1038/s41467-017-00721-2	not confirmed	2020-05-08	MM
SNP	CDS	Rv2043c	reverse	pncA	V45G		PZA-R	YADON	Yadon et al 10.1038/s41467-017-00721-2	not confirmed	2020-05-08	MM
SNP	CDS	Rv2043c	reverse	pncA	V45M		PZA-R	YADON	Yadon et al 10.1038/s41467-017-00721-2	not confirmed	2020-05-08	MM
SNP	CDS	Rv2043c	reverse	pncA	V73A		PZA-R	YADON	Yadon et al 10.1038/s41467-017-00721-2	not confirmed	2020-05-08	MM
SNP	CDS	Rv2043c	reverse	pncA	V73F		PZA-R	YADON	Yadon et al 10.1038/s41467-017-00721-2	not confirmed	2020-05-08	MM
SNP	CDS	Rv2043c	reverse	pncA	V73G		PZA-R	YADON	Yadon et al 10.1038/s41467-017-00721-2	not confirmed	2020-05-08	MM
SNP	CDS	Rv2043c	reverse	pncA	V7A		PZA-R	YADON	Yadon et al 10.1038/s41467-017-00721-2		2020-05-08	MM
SNP	CDS	Rv2043c	reverse	pncA	V7D		PZA-R	YADON	Yadon et al 10.1038/s41467-017-00721-2		2020-05-08	MM
SNP	CDS	Rv2043c	reverse	pncA	V7F		PZA-R	YADON	Yadon et al 10.1038/s41467-017-00721-2		2020-05-08	MM
SNP	CDS	Rv2043c	reverse	pncA	V7G		PZA-R	WHO	Yadon et al 10.1038/s41467-017-00721-2	not confirmed	2020-05-08	MM
SNP	CDS	Rv2043c	reverse	pncA	V7L		PZA-R	YADON	Yadon et al 10.1038/s41467-017-00721-2		2020-05-08	MM
SNP	CDS	Rv2043c	reverse	pncA	V93A		PZA-R	YADON	Yadon et al 10.1038/s41467-017-00721-2	not confirmed	2020-05-08	MM
SNP	CDS	Rv2043c	reverse	pncA	V93E		PZA-R	YADON	Yadon et al 10.1038/s41467-017-00721-2		2020-05-08	MM
SNP	CDS	Rv2043c	reverse	pncA	V93G		PZA-R	YADON	Yadon et al 10.1038/s41467-017-00721-2	not confirmed	2020-05-08	MM
SNP	CDS	Rv2043c	reverse	pncA	V93L		PZA-R	YADON	Yadon et al 10.1038/s41467-017-00721-2		2020-05-08	MM
SNP	CDS	Rv2043c	reverse	pncA	V93M		PZA-R	YADON	Yadon et al 10.1038/s41467-017-00721-2	not confirmed	2020-05-08	MM
SNP	CDS	Rv2043c	reverse	pncA	V9A		PZA-R	YADON	Yadon et al 10.1038/s41467-017-00721-2	only in vivo PZA-R	2020-05-08	MM
SNP	CDS	Rv2043c	reverse	pncA	V9E		PZA-R	YADON	Yadon et al 10.1038/s41467-017-00721-2	not confirmed	2020-05-08	MM
SNP	CDS	Rv2043c	reverse	pncA	V9G		PZA-R	YADON	Yadon et al 10.1038/s41467-017-00721-2	not confirmed	2020-05-08	MM
SNP	CDS	Rv2043c	reverse	pncA	W119_		PZA-R	YADON	Yadon et al 10.1038/s41467-017-00721-2		2020-05-08	MM
SNP	CDS	Rv2043c	reverse	pncA	W119G		PZA-R	YADON	Yadon et al 10.1038/s41467-017-00721-2		2020-05-08	MM
SNP	CDS	Rv2043c	reverse	pncA	W119L		PZA-R	YADON	Yadon et al 10.1038/s41467-017-00721-2		2020-05-08	MM
SNP	CDS	Rv2043c	reverse	pncA	W119R		PZA-R	YADON	Yadon et al 10.1038/s41467-017-00721-2		2020-05-08	MM
SNP	CDS	Rv2043c	reverse	pncA	W119S		PZA-R	YADON	Yadon et al 10.1038/s41467-017-00721-2	not confirmed	2020-05-08	MM
SNP	CDS	Rv2043c	reverse	pncA	W68_		PZA-R	YADON	Yadon et al 10.1038/s41467-017-00721-2		2020-05-08	MM
SNP	CDS	Rv2043c	reverse	pncA	W68C		PZA-R	YADON	Yadon et al 10.1038/s41467-017-00721-2		2020-05-08	MM
SNP	CDS	Rv2043c	reverse	pncA	W68G		PZA-R	WHO	Yadon et al 10.1038/s41467-017-00721-2	not confirmed	2020-05-08	MM
SNP	CDS	Rv2043c	reverse	pncA	W68L		PZA-R	YADON	Yadon et al 10.1038/s41467-017-00721-2		2020-05-08	MM
SNP	CDS	Rv2043c	reverse	pncA	W68R		PZA-R	YADON	Yadon et al 10.1038/s41467-017-00721-2		2020-05-08	MM
SNP	CDS	Rv2043c	reverse	pncA	W68S		PZA-R	YADON	Yadon et al 10.1038/s41467-017-00721-2	not confirmed	2020-05-08	MM
SNP	CDS	Rv2043c	reverse	pncA	Y103_		PZA-R	YADON	Yadon et al 10.1038/s41467-017-00721-2		2020-05-08	MM
SNP	CDS	Rv2043c	reverse	pncA	Y103C		PZA-R	YADON	Yadon et al 10.1038/s41467-017-00721-2	not confirmed	2020-05-08	MM
SNP	CDS	Rv2043c	reverse	pncA	Y103D		PZA-R	YADON	Yadon et al 10.1038/s41467-017-00721-2	not confirmed	2020-05-08	MM
SNP	CDS	Rv2043c	reverse	pncA	Y103F		PZA-R	YADON	Yadon et al 10.1038/s41467-017-00721-2	not confirmed	2020-05-08	MM
SNP	CDS	Rv2043c	reverse	pncA	Y103H		PZA-R	YADON	Yadon et al 10.1038/s41467-017-00721-2		2020-05-08	MM
SNP	CDS	Rv2043c	reverse	pncA	Y103S		PZA-R	YADON	Yadon et al 10.1038/s41467-017-00721-2	not confirmed	2020-05-08	MM
SNP	CDS	Rv2043c	reverse	pncA	Y34_		PZA-R	YADON	Yadon et al 10.1038/s41467-017-00721-2	not confirmed	2020-05-08	MM
SNP	CDS	Rv2043c	reverse	pncA	Y34D		PZA-R	WHO	Yadon et al 10.1038/s41467-017-00721-2	not confirmed	2020-05-08	MM
SNP	CDS	Rv2043c	reverse	pncA	Y34F		PZA-R	YADON	Yadon et al 10.1038/s41467-017-00721-2	not confirmed	2020-05-08	MM
SNP	CDS	Rv2043c	reverse	pncA	Y34N		PZA-R	YADON	Yadon et al 10.1038/s41467-017-00721-2	not confirmed	2020-05-08	MM
SNP	CDS	Rv2043c	reverse	pncA	Y34S		PZA-R	YADON	Yadon et al 10.1038/s41467-017-00721-2	not confirmed	2020-05-08	MM
SNP	CDS	Rv2043c	reverse	pncA	Y34Y		PZA-R	YADON	Yadon et al 10.1038/s41467-017-00721-2		2020-05-08	MM
SNP	CDS	Rv2043c	reverse	pncA	Y41_		PZA-R	YADON	Yadon et al 10.1038/s41467-017-00721-2		2020-05-08	MM
SNP	CDS	Rv2043c	reverse	pncA	Y41C		PZA-R	YADON	Yadon et al 10.1038/s41467-017-00721-2	not confirmed	2020-05-08	MM
SNP	CDS	Rv2043c	reverse	pncA	Y41D		PZA-R	YADON	Yadon et al 10.1038/s41467-017-00721-2	not confirmed	2020-05-08	MM
SNP	CDS	Rv2043c	reverse	pncA	Y41F		PZA-R	YADON	Yadon et al 10.1038/s41467-017-00721-2	not confirmed	2020-05-08	MM
SNP	CDS	Rv2043c	reverse	pncA	Y41H		PZA-R	YADON	Yadon et al 10.1038/s41467-017-00721-2		2020-05-08	MM
SNP	CDS	Rv2043c	reverse	pncA	Y41N		PZA-R	YADON	Yadon et al 10.1038/s41467-017-00721-2	not confirmed	2020-05-08	MM
SNP	CDS	Rv2043c	reverse	pncA	Y41S		PZA-R	YADON	Yadon et al 10.1038/s41467-017-00721-2	not confirmed	2020-05-08	MM
SNP	CDS	Rv2043c	reverse	pncA	Y41Y		PZA-R	YADON	Yadon et al 10.1038/s41467-017-00721-2		2020-05-08	MM
SNP	CDS	Rv2043c	reverse	pncA	Y64_		PZA-R	YADON	Yadon et al 10.1038/s41467-017-00721-2		2020-05-08	MM
SNP	CDS	Rv2043c	reverse	pncA	Y64C		PZA-R	YADON	Yadon et al 10.1038/s41467-017-00721-2	not confirmed	2020-05-08	MM
SNP	CDS	Rv2043c	reverse	pncA	Y64D		PZA-R	YADON	Yadon et al 10.1038/s41467-017-00721-2	not confirmed	2020-05-08	MM
SNP	CDS	Rv2043c	reverse	pncA	Y64F		PZA-R	YADON	Yadon et al 10.1038/s41467-017-00721-2	not confirmed	2020-05-08	MM
SNP	CDS	Rv2043c	reverse	pncA	Y64H		PZA-R	YADON	Yadon et al 10.1038/s41467-017-00721-2	not confirmed	2020-05-08	MM
SNP	CDS	Rv2043c	reverse	pncA	Y64S		PZA-R	YADON	Yadon et al 10.1038/s41467-017-00721-2	not confirmed	2020-05-08	MM
SNP	CDS	Rv2043c	reverse	pncA	Y95_		PZA-R	YADON	Yadon et al 10.1038/s41467-017-00721-2		2020-05-08	MM
SNP	CDS	Rv2043c	reverse	pncA	Y95D		PZA-R	YADON	Yadon et al 10.1038/s41467-017-00721-2	not confirmed	2020-05-08	MM
SNP	CDS	Rv2043c	reverse	pncA	Y95F		PZA-R	YADON	Yadon et al 10.1038/s41467-017-00721-2	not confirmed	2020-05-08	MM
SNP	CDS	Rv2043c	reverse	pncA	Y95S		PZA-R	YADON	Yadon et al 10.1038/s41467-017-00721-2	not confirmed	2020-05-08	MM
SNP	CDS	Rv2043c	reverse	pncA	Y99_		PZA-R	YADON	Yadon et al 10.1038/s41467-017-00721-2		2020-05-08	MM
SNP	CDS	Rv2043c	reverse	pncA	Y99H		PZA-R	YADON	Yadon et al 10.1038/s41467-017-00721-2	not confirmed	2020-05-08	MM
SNP	CDS	Rv2043c	reverse	pncA	Y99S		PZA-R	YADON	Yadon et al 10.1038/s41467-017-00721-2	not confirmed	2020-05-08	MM
SNP	PROM	Rv2416c	reverse	eis	-12c>t		KAN-R	WHO		low-level KAN-R
SNP	PROM	Rv2416c	reverse	eis	-14c>t		KAN-R,AMI-R	WHO		moderate effect on AMI
SNP	PROM	Rv2416c	reverse	eis	-10g>c		KAN-R	LITERATURE	Kambli et al doi: 10.1016/j.ijmyco.2015.09.001
SNP	PROM	Rv2416c	reverse	eis	-10g>a		KAN-R	WHO
SNP	PROM	Rv2416c	reverse	eis	-37g>t		KAN-R	WHO
SNP	CDS	Rv2447c	reverse	folC	A183P		PAS-R	LITERATURE	Zhao et al doi:10.1128/AAC.01775-13
SNP	CDS	Rv2447c	reverse	folC	E153A		PAS-R	LITERATURE	Zhao et al doi:10.1128/AAC.01775-13
SNP	CDS	Rv2447c	reverse	folC	E153G		PAS-R	LITERATURE	Zhao et al doi:10.1128/AAC.01775-13
SNP	CDS	Rv2447c	reverse	folC	E40G		PAS-R	LITERATURE	Zhao et al doi:10.1128/AAC.01775-13
SNP	CDS	Rv2447c	reverse	folC	F152L		PAS-R	LITERATURE	Zhao et al doi:10.1128/AAC.01775-13
SNP	CDS	Rv2447c	reverse	folC	F152S		PAS-R	LITERATURE	Zhao et al doi:10.1128/AAC.01775-13
SNP	CDS	Rv2447c	reverse	folC	I43A		PAS-R	LITERATURE	Zhao et al doi:10.1128/AAC.01775-13
SNP	CDS	Rv2447c	reverse	folC	I43T		PAS-R	LITERATURE	Zhao et al doi:10.1128/AAC.01775-13
SNP	CDS	Rv2447c	reverse	folC	N73S		PAS-R	LITERATURE	Zhao et al doi:10.1128/AAC.01775-13
SNP	CDS	Rv2447c	reverse	folC	R49W		PAS-R	LITERATURE	Zhao et al doi:10.1128/AAC.01775-13
SNP	CDS	Rv2447c	reverse	folC	S150G		PAS-R	LITERATURE	Zhao et al doi:10.1128/AAC.01775-13
SNP	CDS	Rv2447c	reverse	folC	S150R		PAS-R	LITERATURE	Zhao et al doi:10.1128/AAC.01775-13
SNP	CDS	Rv2670c	reverse	Rv2670c	A5V		PAS-R	LITERATURE	Zhengataldoiet al doi: 10.1074/jbc.M113.475798	gene annotation: ribD-12g/a	2020-12-10	MM
SNP	CDS	Rv2764c	reverse	thyA	A182P		PAS-R	LITERATURE	Mathys et al doi: 10.1128/AAC.01197-08
SNP	CDS	Rv2764c	reverse	thyA	A259P		PAS-R	LITERATURE	Mathys et al doi: 10.1128/AAC.01197-08
SNP	CDS	Rv2764c	reverse	thyA	C146R		PAS-R	LITERATURE	Mathys et al doi: 10.1128/AAC.01197-08
SNP	CDS	Rv2764c	reverse	thyA	L143P		PAS-R	LITERATURE	Mathys et al doi: 10.1128/AAC.01197-08
SNP	CDS	Rv2764c	reverse	thyA	L172P		PAS-R	LITERATURE	Mathys et al doi: 10.1128/AAC.01197-08
SNP	CDS	Rv2764c	reverse	thyA	R127L		PAS-R	LITERATURE	Mathys et al doi: 10.1128/AAC.01197-08
SNP	CDS	Rv2764c	reverse	thyA	R222G		PAS-R	LITERATURE	Rengarajan et al doi:10.1111/j.1365-2958.2004.04120.x
SNP	CDS	Rv2764c	reverse	thyA	V261G		PAS-R	LITERATURE	Mathys et al doi: 10.1128/AAC.01197-08
SNP	CDS	Rv2764c	reverse	thyA	V263I		PAS-R	LITERATURE	Mathys et al doi: 10.1128/AAC.01197-08
SNP	CDS	Rv3261	forward	fbiA	D49Y		DEL-R	LITERATURE	Hoffmann et al doi:10.1164/rccm.201502-0372LE
SNP	CDS	Rv3261	forward	fbiA	K250_		DEL-R	LITERATURE	Schena et al doi: 10.1093/jac/dkw044
SNP	CDS	Rv3423c	reverse	alr	M343T		CS-R	LITERATURE	Nakatani et al doi:10.1128/AAC.01575-17	updated gene annotation: M319T	2020-12-10	MM
SNP	CDS	Rv3423c	reverse	alr	D344N		CS-R	LITERATURE	Heyckendorf et al doi:10.1128/AAC.01550-17	updated gene annotation: D320T	2020-12-10	MM
SNP	CDS	Rv3423c	reverse	alr	R397G		CS-R	LITERATURE	Nakatani et al doi:10.1128/AAC.01575-17	updated gene annotation: R377G	2020-12-10	MM
SNP	CDS	Rv3423c	reverse	alr	R397L		CS-R	LITERATURE	Nakatani et al doi:10.1128/AAC.01575-17	updated gene annotation: R373L	2020-12-10	MM
SNP	CDS	Rv3423c	reverse	alr	S22L		CS-R	LITERATURE	Nakatanietal et al doi: 10.1128/AAC.01575-17	updated gene annotation: -8t/c	2020-12-10	MM
SNP	CDS	Rv3423c	reverse	alr	Y388C		CS-R	LITERATURE	Nakatani et al doi:10.1128/AAC.01575-17	updated gene annotation: Y364C	2020-12-10	MM
SNP	CDS	Rv3423c	reverse	alr	Y388D		CS-R	LITERATURE	Nakatani et al doi:10.1128/AAC.01575-17	updated gene annotation: Y364D	2020-12-10	MM
SNP	CDS	Rv3547	forward	ddn	G53D		DEL-R	LITERATURE	Polsfuss et al doi: 10.1093/cid/ciz074
SNP	CDS	Rv3547	forward	ddn	W88_		DEL-R	LITERATURE	Schena et al doi: 10.1093/jac/dkw044
SNP	PROM	Rv3794	forward	embA	-8c>t		EMB-R	LITERATURE	Cui et al DOI: 10.1128/AAC.03285-14	increased MIC	2020-05-08	MM
SNP	PROM	Rv3794	forward	embA	-8c>a		EMB-R	LITERATURE	Plinke et al doi:10.1093/jac/dkq120		2020-05-08	MM
SNP	PROM	Rv3794	forward	embA	-11c>a		EMB-R	LITERATURE	Cui et al DOI: 10.1128/AAC.03285-14	increased MIC	2020-05-08	MM
SNP	PROM	Rv3794	forward	embA	-16c>a		EMB-R	LITERATURE	Cui et al DOI: 10.1128/AAC.03285-14	increased MIC	2020-05-08	MM
SNP	PROM	Rv3794	forward	embA	-11c>t		EMB-R	LITERATURE	Cui et al DOI: 10.1128/AAC.03285-14	increased MIC	2020-05-08	MM
SNP	PROM	Rv3794	forward	embA	-12c>t		EMB-R	LITERATURE	Cui et al DOI: 10.1128/AAC.03285-14	increased MIC	2020-05-08	MM
SNP	PROM	Rv3794	forward	embA	-16c>g		EMB-R	LITERATURE	Cui et al DOI: 10.1128/AAC.03285-14	increased MIC	2020-05-08	MM
INDEL	PROM	Rv3794	forward	embA	-27_del_t		EMB-R	LITERATURE	Cui et al DOI: 10.1128/AAC.03285-14	increased MIC	2020-05-08	MM
SNP	PROM	Rv3794	forward	embA	-16c>t		EMB-R	LITERATURE	Cui et al DOI: 10.1128/AAC.03285-14	increased MIC	2020-05-08	MM
SNP	CDS	Rv3795	forward	embB	D328Y		EMB-R	WALKER
SNP	CDS	Rv3795	forward	embB	D354A		EMB-R	WALKER
SNP	CDS	Rv3795	forward	embB	G406A		EMB-R	WALKER
SNP	CDS	Rv3795	forward	embB	G406D		EMB-R	WALKER
SNP	CDS	Rv3795	forward	embB	G406S		EMB-R	WALKER
SNP	CDS	Rv3795	forward	embB	M306I		EMB-R	WALKER
SNP	CDS	Rv3795	forward	embB	M306V		EMB-R	WALKER
SNP	CDS	Rv3795	forward	embB	N1033K		EMB-R	WALKER
SNP	CDS	Rv3795	forward	embB	Q1002R		EMB-R	WALKER
SNP	CDS	Rv3795	forward	embB	Q497K		EMB-R	WALKER
SNP	CDS	Rv3795	forward	embB	Q497R		EMB-R	WALKER
SNP	PROM	Rv3854c	reverse	ethA	-7t>c		ETH-R	LITERATURE	Casali et al doi: 10.1038/ng.2878, unpublished MIC data	low-level ETH-R	2020-05-08	MM
SNP	CDS	Rv3854c	reverse	ethA	T314I		ETH-R	LITERATURE	Heyckendorf et al doi:10.1128/AAC.01550-17		2019-12-10	MM
SNP	CDS	Rv3854c	reverse	ethA	Q165P		ETH-R	LITERATURE	Brossier et al doi:10.1128/AAC.01030-10		2020-05-08	MM
SNP	CDS	Rv3854c	reverse	ethA	L272P		ETH-R	LITERATURE	Brossier et al doi:10.1128/AAC.01030-10		2020-05-08	MM
SNP	CDS	Rv3854c	reverse	ethA	Y386C		ETH-R	LITERATURE	Brossier et al doi:10.1128/AAC.01030-10		2020-05-08	MM
SNP	CDS	Rv3854c	reverse	ethA	Y461H		ETH-R	LITERATURE	Brossier et al doi:10.1128/AAC.01030-10		2020-05-08	MM
SNP	CDS	Rv3854c	reverse	ethA	T44N		ETH-R	LITERATURE	Brossier et al doi:10.1016/j.tube.2016.09.028		2020-05-08	MM
SNP	CDS	Rv3854c	reverse	ethA	T61M		ETH-R	LITERATURE	Brossier et al doi:10.1128/AAC.01030-10	low-level ETH-R	2020-05-08	MM
SNP	CDS	Rv3854c	reverse	ethA	G52E		ETH-R	LITERATURE	Brossier et al doi:10.1016/j.tube.2016.09.028		2020-05-08	MM
SNP	CDS	Rv3854c	reverse	ethA	A341V		ETH-R	LITERATURE	Brossier et al doi:10.1016/j.tube.2016.09.028		2020-05-08	MM
SNP	CDS	Rv3854c	reverse	ethA	A252D		ETH-R	LITERATURE	Brossier et al doi:10.1016/j.tube.2016.09.028		2020-05-08	MM
SNP	RNA	Rvnr01	forward	rrs	1401a>g		AMI-R,KAN-R,CAP-R	WHO
SNP	RNA	Rvnr01	forward	rrs	1402c>t		AMI-R,KAN-R,CAP-R	WHO		moderate effect on AMI	2020-05-08	MM
SNP	RNA	Rvnr01	forward	rrs	1484g>t		AMI-R,KAN-R,CAP-R	WHO
SNP	RNA	Rvnr01	forward	rrs	514a>c		SM-R	LITERATURE	Dobner et al doi:10.1006/mcpr.1996.0086
SNP	RNA	Rvnr01	forward	rrs	517c>t		SM-R	LITERATURE	Dobner et al doi:10.1006/mcpr.1996.0086
SNP	RNA	Rvnr01	forward	rrs	906a>g		SM-R	LITERATURE	Dobner et al doi:10.1006/mcpr.1996.0086
SNP	RNA	Rvnr01	forward	rrs	907a>t		SM-R	LITERATURE	Dobner et al doi:10.1006/mcpr.1996.0086
SNP	RNA	Rvnr02	forward	rrl	2299g>t		LIN-R	LITERATURE	Hillemann et al doi:10.1128/AAC.01189-07
SNP	RNA	Rvnr02	forward	rrl	2814g>t		LIN-R	LITERATURE	Hillemann et al doi:10.1128/AAC.01189-07
SNP	CDS	Rv2043c	reverse	pncA	H57D	M. bovis	PZA-R	YADON	Yadon et al 10.1038/s41467-017-00721-2		2020-05-08	MM
INDEL	CDS	Rv2780	forward	ald	266_del_a	L5 L6 "animal strains"	CS-R	MERKER
INDEL	CDS	Rv2780	forward	ald	366_del_c	L5	CS-R	MERKER
INDEL	CDS	Rv2780	forward	ald	367_del_g	L5	CS-R	MERKER
INDEL	CDS	Rv2780	forward	ald	368_del_c	L5	CS-R	MERKER
INDEL	CDS	Rv2780	forward	ald	369_del_c	L5	CS-R	MERKER
INDEL	CDS	Rv2780	forward	ald	370_del_g	L5	CS-R	MERKER
INDEL	CDS	Rv2780	forward	ald	371_del_a	L5	CS-R	MERKER
SNP	CDS	Rv3854c	reverse	ethA	M1R	4.2.2 (sub-group)	ETH-R	MERKER
