# Supplementary material for: High fluoroquinolone resistance proportions among multidrug-resistant tuberculosis driven by dominant L2 Mycobacterium tuberculosis clones in the Mumbai Metropolitan Region
Source: Genome Med. 2022 Aug 22;14:95. doi: 10.1186/s13073-022-01076-0 (PMC9394022; doi:10.1186/s13073-022-01076-0)
Supplement: Supplementary file 3 — Additional file 3: Table S3. Data table. [file 13073_2022_1076_MOESM3_ESM.xlsx]

## Sheet: resistance_summary_complete
Table S3. Data table
		WGS QC Values			Resistance_Profile (MTBseq)																																		Compensatory mutations
ID	Sorter	Mean_Cov	Cov_Unamb	Mixture	INH	Freq_INH	RMP	Freq_RMP	SM	Freq_SM	EMB	Freq_EMB	PZA	Freq_PZA	MFX	Freq_MFX	LFX	Freq_LFX	CFZ	Freq_CFZ	KAN	Freq_KAN	AMK	Freq_AMK	CPR	Freq_CPR	ETH/PTH	Freq_ETH/PTH	LZD	Freq_LZD	BDQ	Freq_BDQ	CS	Freq_CS	PAS	Freq_PAS	DEL	Freq_DEL	rpoA	Freq_rpoA	Comment	rpoC	Freq_rpoC		Comment	ahpC	Freq_ahpC	Comment
20218	1	75	0.99	NO	katG S315T	100	rpoB S450L	100	rpsL K43R	100	embB M306V	100	pncA D49G	100	gyrA D94A	100	gyrA D94A	100	-	-	-	-	-	-	-	-	-	-	-	-	-	-	-	-	-	-	-	-	-	-	-	rpoC G332S	100		compensates for rpoB mutations	-	-	-
20387	2	69	0.99	NO	katG S315T	100	rpoB M434I; rpoB D435Y	100; 100	gid 102_del_g	93.33	-	-	pncA D12A	100	gyrA D94G	100	gyrA D94G	100	-	-	-	-	-	-	-	-	-	-	-	-	-	-	-	-	-	-	-	-	-	-	-	-	-		-	-	-	-
20632	3	70	0.98	NO	-	-	-	-	-	-	-	-	-	-	-	-	-	-	-	-	-	-	-	-	-	-	-	-	-	-	-	-	-	-	-	-	-	-	-	-	-	-	-		-	-	-	-
20653	4	95	0.99	NO	-	-	-	-	-	-	-	-	-	-	-	-	-	-	-	-	-	-	-	-	-	-	-	-	-	-	-	-	-	-	-	-	-	-	-	-	-	-	-		-	-	-	-
20655	5	114	0.98	NO	katG S315T	100	rpoB S450L	100	rpsL K43R	99.21	embA -12c>t; embB M306V	99.17; 99.14	pncA L182S	99.14	gyrA A90V	100	gyrA A90V	100	-	-	-	-	-	-	-	-	-	-	-	-	-	-	-	-	-	-	-	-	-	-	-	rpoC G332S	100		compensates for rpoB mutations	-	-	-
20731	6	118	0.99	NO	-	-	-	-	-	-	-	-	-	-	-	-	-	-	-	-	-	-	-	-	-	-	-	-	-	-	-	-	-	-	-	-	-	-	-	-	-	-	-		-	-	-	-
20804	7	124	0.99	NO	fabG1 -15c>t; katG S315T	100; 100	rpoB S450L	100	rpsL K43R	100	embB Q497R	100	pncA G132A	100	gyrA D94N	100	gyrA D94N	100	-	-	-	-	-	-	-	-	fabG1 -15c>t	100	-	-	-	-	-	-	-	-	-	-	-	-	-	rpoC I491V	100		compensates for rpoB mutations	-	-	-
20808	8	125	0.99	NO	-	-	-	-	gid 371_del_t	100	-	-	-	-	-	-	-	-	-	-	-	-	-	-	-	-	-	-	-	-	-	-	-	-	-	-	-	-	-	-	-	-	-		-	-	-	-
20932	9	187	0.99	NO	-	-	-	-	-	-	-	-	-	-	-	-	-	-	-	-	-	-	-	-	-	-	-	-	-	-	-	-	-	-	-	-	-	-	-	-	-	rpoC G594E	100		phylogenetic mutation L4.1, no indication for increased MIC	-	-	-
21107	10	76	1.00	NO	-	-	-	-	-	-	-	-	-	-	-	-	-	-	-	-	-	-	-	-	-	-	-	-	-	-	-	-	-	-	-	-	-	-	-	-	-	-	-		-	-	-	-
21152	11	3	0.06	NA	-	-	rpoB Y85_	80	-	-	-	-	-	-	gyrA D94Y	95.12	gyrA D94Y	95.12	-	-	-	-	-	-	-	-	-	-	-	-	-	-	ald 924_ins_cact	30.56	-	-	-	-	rpoA A326A; rpoA P313A; rpoA S307S; rpoA L306L; rpoA G305G; rpoA G290G; and others	82.61; 83.33; 85.19; 87.5; 87.88; 91.3; and others	compensates for rpoB mutations; compensates for rpoB mutations; compensates for rpoB mutations; compensates for rpoB mutations; compensates for rpoB mutations; compensates for rpoB mutations; and others	rpoC L2L; rpoC G13G; rpoC E18D; rpoC T33T; rpoC P41P; rpoC G53G; and others	97.14; 95.45; 96.15; 88.89; 91.67; 91.43; and others		compensates for rpoB mutations; compensates for rpoB mutations; compensates for rpoB mutations; compensates for rpoB mutations; compensates for rpoB mutations; compensates for rpoB mutations; and others	-	-	-
21190	12	75	0.99	NO	fabG1 -15c>t; katG S315T	100; 100	rpoB S450L	100	rpsL K43R	100	embB Q497R	100	pncA G132A	100	gyrA D94G	100	gyrA D94G	100	-	-	-	-	-	-	-	-	fabG1 -15c>t; ethA 1391_ins_g	100; 93.83	-	-	-	-	-	-	-	-	-	-	-	-	-	rpoC I491V	100		compensates for rpoB mutations	-	-	-
21235	13	83	0.99	NO	-	-	-	-	-	-	-	-	-	-	-	-	-	-	-	-	-	-	-	-	-	-	-	-	-	-	-	-	-	-	-	-	-	-	-	-	-	-	-		-	-	-	-
21299	14	121	0.98	NO	katG S315T	100	rpoB S450L	100	gid 102_del_g	97.32	-	-	-	-	-	-	-	-	-	-	-	-	-	-	-	-	-	-	-	-	-	-	-	-	-	-	-	-	-	-	-	rpoC P434R	100		compensates for rpoB mutations	-	-	-
21334	15	79	0.98	NO	-	-	-	-	-	-	-	-	-	-	-	-	-	-	-	-	-	-	-	-	-	-	-	-	-	-	-	-	-	-	-	-	-	-	-	-	-	-	-		-	ahpC -	97.06	compensates for KatG deficit
21360	16	65	0.99	NO	-	-	-	-	-	-	-	-	-	-	-	-	-	-	-	-	-	-	-	-	-	-	-	-	-	-	-	-	-	-	-	-	-	-	-	-	-	rpoC A172V; rpoC R173R	97.18; 100		phylogenetic mutation L1, no indication for increased MIC; phylogenetic mutation L1, no indication for increased MIC	ahpC E76K	100	compensates for KatG deficit
21402	17	70	0.99	NO	fabG1 -15c>t; katG S315T	100; 100	rpoB S450L	100	rpsL K43R	100	embB Q497R	100	pncA G132A	98.65	-	-	-	-	-	-	-	-	-	-	-	-	fabG1 -15c>t	100	-	-	-	-	-	-	-	-	-	-	-	-	-	rpoC I491V	100		compensates for rpoB mutations	-	-	-
21594	18	65	0.99	NO	-	-	-	-	-	-	-	-	-	-	-	-	-	-	-	-	-	-	-	-	-	-	-	-	-	-	-	-	-	-	-	-	-	-	-	-	-	-	-		-	-	-	-
21659	19	53	0.99	NO	katG S315T	100	rpoB S450L	100	rpsL K43R	100	embB M306V	100	pncA V139A	100	gyrA A90V	100	gyrA A90V	100	-	-	rrs 1401a>g	100	rrs 1401a>g	100	rrs 1401a>g	100	-	-	-	-	-	-	-	-	-	-	-	-	-	-	-	rpoC G332S	100		compensates for rpoB mutations	-	-	-
21757	20	65	0.99	NO	fabG1 -15c>t; inhA S94A	100; 100	rpoB L430P; rpoB H445N	100; 100	rrs 514a>c	100	embB M306I	100	pncA H71P	100	-	-	-	-	-	-	-	-	-	-	-	-	fabG1 -15c>t	100	-	-	-	-	-	-	-	-	-	-	-	-	-	rpoC A172V; rpoC R173R	100; 100		phylogenetic mutation L1, no indication for increased MIC; phylogenetic mutation L1, no indication for increased MIC	-	-	-
21901	21	66	0.99	NO	fabG1 -15c>t; katG S315T	100; 100	rpoB S450L	100	rpsL K43R	98.31	embB Q497R	98.57	pncA G132A	100	gyrA A90V	100	gyrA A90V	100	Rv0678 141_ins_c	24.66	rrs 1401a>g	100	rrs 1401a>g	100	rrs 1401a>g	100	fabG1 -15c>t	100	-	-	Rv0678 141_ins_c	24.66	-	-	-	-	-	-	-	-	-	rpoC I491V	100		compensates for rpoB mutations	-	-	-
22128	22	96	0.99	NO	fabG1 -8t>c; katG S315T	100; 100	rpoB S450L	100	rpsL K43R	100	embB M306V	100	pncA L27P	96.55	gyrA D94G	100	gyrA D94G	100	-	-	rrs 1401a>g	100	rrs 1401a>g	100	rrs 1401a>g	100	-	-	-	-	-	-	-	-	-	-	-	-	-	-	-	rpoC P1040R	100		compensates for rpoB mutations	-	-	-
22290	23	126	1.00	NO	-	-	-	-	-	-	-	-	-	-	-	-	-	-	-	-	-	-	-	-	-	-	-	-	-	-	-	-	-	-	-	-	-	-	-	-	-	-	-		-	-	-	-
22319	24	84	1.00	NO	katG S315T	100	-	-	gid 115_del_c	96.74	-	-	-	-	-	-	-	-	-	-	-	-	-	-	-	-	-	-	-	-	-	-	-	-	-	-	-	-	-	-	-	-	-		-	-	-	-
22543	25	102	0.99	NO	-	-	-	-	-	-	-	-	-	-	-	-	-	-	-	-	-	-	-	-	-	-	-	-	-	-	-	-	-	-	-	-	-	-	-	-	-	-	-		-	-	-	-
23510	26	133	0.99	NO	katG S315T	99.25	rpoB S450L	100	-	-	embB M306V	100	pncA -11a>g	100	gyrA D94G	99.34	gyrA D94G	99.34	-	-	-	-	-	-	-	-	-	-	-	-	-	-	-	-	-	-	-	-	-	-	-	rpoC V1147A	100		compensates for rpoB mutations	-	-	-
23740	27	76	0.99	NO	-	-	-	-	-	-	-	-	-	-	-	-	-	-	-	-	-	-	-	-	-	-	-	-	-	-	-	-	-	-	-	-	-	-	-	-	-	rpoC A172V; rpoC R173R	100; 98.36		phylogenetic mutation L1, no indication for increased MIC; phylogenetic mutation L1, no indication for increased MIC	ahpC E76K	98.11	compensates for KatG deficit
24462	28	77	0.99	NO	katG S315T	100	rpoB S450L	100	rpsL K43R	100	embA -16c>t	100	pncA I5S	100	gyrA D94G	100	gyrA D94G	100	-	-	eis -12c>t	100	-	-	-	-	-	-	-	-	-	-	-	-	-	-	-	-	-	-	-	rpoC I491T	100		compensates for rpoB mutations	-	-	-
24473	29	97	0.99	NO	-	-	-	-	-	-	-	-	-	-	-	-	-	-	-	-	-	-	-	-	-	-	-	-	-	-	-	-	-	-	-	-	-	-	-	-	-	-	-		-	-	-	-
24474	30	69	0.99	NO	katG S315T	100	rpoB S450L	100	rpsL K43R	100	embB M306V	100	pncA L156P	100	gyrA D94A	97.62	gyrB A504T; gyrA D94A	100; 97.62	-	-	-	-	-	-	-	-	-	-	-	-	-	-	ald 154_ins_c	95.65	-	-	-	-	-	-	-	rpoC N698S	100		compensates for rpoB mutations	-	-	-
24490	31	59	0.99	NO	-	-	-	-	-	-	-	-	-	-	-	-	-	-	-	-	-	-	-	-	-	-	-	-	-	-	-	-	-	-	-	-	-	-	-	-	-	-	-		-	-	-	-
24647	32	70	0.99	NO	katG S315T	100	rpoB S450L	100	rpsL K43R	100	embB Q497R	100	pncA C138R	100	gyrA D94N	100	gyrA D94N	100	-	-	-	-	-	-	-	-	-	-	-	-	-	-	-	-	-	-	-	-	-	-	-	rpoC G388G; rpoC I491V	100; 100		compensates for rpoB mutations; compensates for rpoB mutations	-	-	-
24740	33	71	0.99	NO	-	-	-	-	-	-	-	-	-	-	-	-	-	-	-	-	-	-	-	-	-	-	-	-	-	-	-	-	-	-	-	-	-	-	-	-	-	-	-		-	-	-	-
24922	34	89	0.99	NO	-	-	-	-	-	-	-	-	-	-	-	-	-	-	-	-	-	-	-	-	-	-	-	-	-	-	-	-	-	-	-	-	-	-	-	-	-	-	-		-	-	-	-
24923	35	108	0.99	NO	katG S315T	100	rpoB L430P	100	-	-	-	-	pncA F58L	100	-	-	-	-	-	-	-	-	-	-	-	-	-	-	-	-	-	-	-	-	-	-	-	-	-	-	-	-	-		-	-	-	-
25208	36	60	0.99	NO	-	-	-	-	rpsL K43R	100	-	-	-	-	-	-	-	-	-	-	-	-	-	-	-	-	-	-	-	-	-	-	-	-	-	-	-	-	-	-	-	rpoC A172V; rpoC R173R; rpoC P601L; rpoC A621T	100; 98.18; 98.36; 98.33		phylogenetic mutation L1, no indication for increased MIC; phylogenetic mutation L1, no indication for increased MIC; phylogenetic mutation L1.1, no indication for increased MIC; phylogenetic mutation L1.1.3, no indication for increased MIC	-	-	-
25315	37	79	0.99	NO	katG S315T	100	rpoB S450L	100	rpsL K43R	100	embB M306V	98.98	-	-	gyrA D94N	100	gyrA D94N	100	-	-	-	-	-	-	-	-	-	-	-	-	-	-	-	-	-	-	-	-	-	-	-	rpoC V483A	100		compensates for rpoB mutations	-	-	-
25677	38	89	0.99	NO	-	-	-	-	-	-	-	-	-	-	-	-	-	-	-	-	-	-	-	-	-	-	-	-	-	-	-	-	-	-	-	-	-	-	-	-	-	rpoC A172V; rpoC R173R; rpoC P601L; rpoC G610G; rpoC A621T	97.62; 100; 98.29; 100; 99.02		phylogenetic mutation L1, no indication for increased MIC; phylogenetic mutation L1, no indication for increased MIC; phylogenetic mutation L1.1, no indication for increased MIC; compensates for rpoB mutations; phylogenetic mutation L1.1.3, no indication for increased MIC	-	-	-
26422	39	53	0.99	NO	katG S315T	100	rpoB S450L	100	rpsL K43R	100	embB M306V	98.31	-	-	gyrA D94G	100	gyrA D94G	100	-	-	rrs 1401a>g	100	rrs 1401a>g	100	rrs 1401a>g	100	-	-	-	-	-	-	-	-	-	-	-	-	-	-	-	rpoC V483A	100		compensates for rpoB mutations	-	-	-
26568	40	142	0.98	NO	katG S315T	100	rpoB S450L	100	rrs 514a>c	100	embB D328Y	100	pncA 408_ins_a	91.71	gyrA D94G	100	gyrA D94G	100	-	-	-	-	-	-	-	-	-	-	-	-	-	-	-	-	-	-	-	-	-	-	-	rpoC G332R	100		compensates for rpoB mutations	-	-	-
26670	41	94	0.98	NO	-	-	-	-	-	-	-	-	-	-	-	-	-	-	-	-	-	-	-	-	-	-	-	-	-	-	-	-	-	-	-	-	-	-	-	-	-	-	-		-	ahpC -	98.03	compensates for KatG deficit
26884	42	96	0.98	NO	-	-	-	-	-	-	-	-	-	-	-	-	-	-	-	-	-	-	-	-	-	-	-	-	-	-	-	-	-	-	-	-	-	-	-	-	-	rpoC A542A	99.15		phylogenetic mutation L4.3, no indication for increased MIC	-	-	-
27288	43	83	0.99	NA	katG S315T	100	rpoB S450L	100	rpsL K43R	100	embB M306V	100	pncA V44A	100	gyrA D94G	100	gyrA D94G	100	-	-	-	-	-	-	-	-	-	-	-	-	-	-	-	-	-	-	-	-	-	-	-	rpoC V483G	100		compensates for rpoB mutations	-	-	-
27691	44	76	0.98	NO	katG S315T	100	rpoB S450L	100	rpsL K43R	97.03	embB M306V	100	pncA H71Y	100	gyrA D94G	100	gyrA D94G	100	-	-	-	-	-	-	-	-	ethA 1242_del_t	96.39	rplC C154R	100	-	-	-	-	-	-	-	-	rpoA T187A	100	compensates for rpoB mutations	-	-		-	-	-	-
27708	45	114	1.00	NO	-	-	-	-	-	-	-	-	-	-	-	-	-	-	-	-	-	-	-	-	-	-	-	-	-	-	-	-	-	-	-	-	-	-	-	-	-	-	-		-	-	-	-
27784	46	93	0.99	NO	katG S315T	100	-	-	gid 115_del_c	95.29	-	-	-	-	-	-	-	-	-	-	-	-	-	-	-	-	-	-	-	-	-	-	-	-	-	-	-	-	-	-	-	-	-		-	-	-	-
27815	47	90	0.99	NO	katG S315T	100	rpoB S450L	100	rrs 517c>t	98	embB Q497R	100	pncA S59P	100	-	-	-	-	-	-	-	-	-	-	-	-	-	-	-	-	-	-	-	-	-	-	-	-	-	-	-	rpoC A172V; rpoC R173R; rpoC I491V	97.7; 100; 100		phylogenetic mutation L1, no indication for increased MIC; phylogenetic mutation L1, no indication for increased MIC; compensates for rpoB mutations	-	-	-
27859	48	73	0.99	NO	-	-	-	-	-	-	-	-	-	-	-	-	-	-	-	-	-	-	-	-	-	-	-	-	-	-	-	-	-	-	-	-	-	-	-	-	-	rpoC G594E	98.73		phylogenetic mutation L4.1, no indication for increased MIC	-	-	-
27972	49	93	0.99	NO	fabG1 -15c>t; katG S315T	97.47; 100	rpoB S450L	100	rpsL K43R	100	embB Q497R	100	pncA G132A	100	-	-	-	-	-	-	-	-	-	-	-	-	fabG1 -15c>t	97.47	-	-	-	-	-	-	-	-	-	-	-	-	-	rpoC I491V	100		compensates for rpoB mutations	-	-	-
27983	50	75	0.98	NO	katG S315T	100	rpoB S450L	100	rpsL K43R	100	embB M306V	100	pncA D136G	100	gyrA D94G	98.39	gyrA D94G	98.39	-	-	-	-	-	-	-	-	-	-	-	-	-	-	-	-	-	-	-	-	-	-	-	-	-		-	-	-	-
28097	51	158	0.99	NO	katG S315T	100	rpoB S450L	100	rpsL K43R	99.08	embB M306V	98.94	pncA L156P	100	gyrA D94A	100	gyrA D94A	100	-	-	rrs 1401a>g	100	rrs 1401a>g	100	rrs 1401a>g	100	-	-	-	-	-	-	-	-	-	-	-	-	-	-	-	rpoC N698S	99.37		compensates for rpoB mutations	-	-	-
28202	52	171	0.99	NO	fabG1 -8t>a; katG S315T	99.55; 100	rpoB S450L	99.46	rpsL K43R	99.53	embB M306V	98.99	pncA -11a>g	100	gyrA A90V	100	gyrA A90V	100	-	-	rrs 1401a>g	100	rrs 1401a>g	100	rrs 1401a>g	100	-	-	-	-	-	-	-	-	folC I43T	100	-	-	-	-	-	rpoC V1252L	99.41		compensates for rpoB mutations	-	-	-
28281	53	96	0.98	NO	-	-	-	-	-	-	-	-	-	-	-	-	-	-	-	-	-	-	-	-	-	-	-	-	-	-	-	-	-	-	-	-	-	-	rpoA P204P	100	compensates for rpoB mutations	-	-		-	-	-	-
28418	54	68	0.97	NO	fabG1 -15c>t; katG S315T	100; 100	rpoB D435Y	98.7	rpsL K43R	100	embB Q497R	100	pncA T160A	100	gyrA D94G	100	gyrA D94G	100	-	-	eis -14c>t	100	eis -14c>t	100	-	-	fabG1 -15c>t	100	-	-	-	-	ald 839_ins_g	84.21	folC S150G	100	-	-	-	-	-	-	-		-	-	-	-
625112	55	76	0.99	NO	katG S315T	100	rpoB S450L	100	rpsL K43R	100	embB M306V	100	pncA T177P	100	gyrA D94A	100	gyrA D94A	100	-	-	-	-	-	-	-	-	-	-	-	-	-	-	-	-	-	-	-	-	-	-	-	rpoC I491V	100		compensates for rpoB mutations	-	-	-
625240	56	75	0.99	NO	katG S315T	100	rpoB S450L	100	rpsL K43R	100	embB M306V	100	-	-	-	-	-	-	-	-	-	-	-	-	-	-	-	-	-	-	-	-	-	-	-	-	-	-	-	-	-	-	-		-	-	-	-
625883	57	70	0.99	NO	katG S315T	100	rpoB S450L	100	rpsL K43R	100	-	-	-	-	gyrB E501D	100	-	-	-	-	-	-	-	-	-	-	-	-	-	-	-	-	-	-	Rv2670c A5V	98.61	-	-	-	-	-	rpoC A542A	100		phylogenetic mutation L4.3, no indication for increased MIC	-	-	-
626511	58	60	0.99	NO	katG S315T	100	rpoB S450L	100	rpsL K43R	100	embB M306V	100	pncA L27P	100	gyrA D94G	98.31	gyrA D94G	98.31	-	-	-	-	-	-	-	-	-	-	-	-	-	-	-	-	-	-	-	-	-	-	-	rpoC P1040R	100		compensates for rpoB mutations	-	-	-
627175	59	52	0.98	NO	katG S315T	100	rpoB S450L	100	rpsL K43R	98.15	embB M306I	100	pncA I133T	100	-	-	-	-	-	-	-	-	-	-	-	-	ethA 1290_del_c	100	-	-	-	-	-	-	-	-	-	-	-	-	-	-	-		-	-	-	-
627585	60	80	0.99	NO	katG S315T	100	rpoB S450L	100	-	-	-	-	pncA M175V	100	gyrA S91P	100	gyrA S91P	100	-	-	-	-	-	-	-	-	ethA 568_ins_g	96.39	rplC C154R	100	-	-	-	-	-	-	-	-	-	-	-	-	-		-	-	-	-
627985	61	79	1.00	NO	-	-	-	-	gid 102_del_g	92.39	-	-	-	-	-	-	-	-	-	-	-	-	-	-	-	-	-	-	-	-	-	-	-	-	-	-	-	-	-	-	-	-	-		-	-	-	-
628076	62	87	0.99	NO	-	-	-	-	-	-	-	-	-	-	-	-	-	-	-	-	-	-	-	-	-	-	-	-	-	-	-	-	-	-	-	-	-	-	-	-	-	rpoC A172V; rpoC R173R; rpoC P601L	100; 97.83; 99		phylogenetic mutation L1, no indication for increased MIC; phylogenetic mutation L1, no indication for increased MIC; phylogenetic mutation L1.1, no indication for increased MIC	-	-	-
628218	63	168	0.99	NO	-	-	-	-	-	-	-	-	-	-	-	-	-	-	-	-	-	-	-	-	-	-	-	-	-	-	-	-	-	-	-	-	-	-	-	-	-	-	-		-	-	-	-
628381	64	59	0.99	NO	katG S315T	100	rpoB S450L	100	rpsL K43R	100	embB M306V	100	pncA _187G	100	gyrA A90V	100	gyrA A90V	100	-	-	-	-	-	-	-	-	-	-	-	-	-	-	-	-	-	-	-	-	-	-	-	rpoC V483G	100		compensates for rpoB mutations	-	-	-
629097	65	53	0.99	NO	katG S315T	100	rpoB S450L	100	rpsL K43R	100	embB G406S	100	pncA -11a>g	100	-	-	-	-	-	-	-	-	-	-	-	-	-	-	-	-	-	-	-	-	-	-	-	-	-	-	-	rpoC G433S	100		compensates for rpoB mutations	-	-	-
629294	66	85	1.00	YES	-	-	rpoB S450L	24.44	-	-	-	-	pncA G132A	20.65	-	-	-	-	-	-	rrs 1401a>g	32.65	rrs 1401a>g	32.65	rrs 1401a>g	32.65	-	-	-	-	-	-	-	-	-	-	-	-	rpoA D253G; rpoA V66L	20; 73.12	compensates for rpoB mutations; compensates for rpoB mutations	rpoC A172V; rpoC R173R	71.91; 72.94		compensates for rpoB mutations; compensates for rpoB mutations	-	-	-
629346	67	68	0.99	NO	katG S315T	100	rpoB S450L	100	rpsL K43R	100	embB M306V	100	pncA D136G	100	-	-	-	-	-	-	-	-	-	-	-	-	-	-	-	-	-	-	-	-	folC I43T	100	-	-	-	-	-	-	-		-	-	-	-
629419	68	53	0.99	NO	-	-	rpoB S450L	100	-	-	-	-	-	-	-	-	-	-	-	-	-	-	-	-	-	-	-	-	-	-	-	-	-	-	-	-	-	-	-	-	-	rpoC A172V; rpoC R173R; rpoC P601L	100; 100; 100		compensates for rpoB mutations; compensates for rpoB mutations; compensates for rpoB mutations	-	-	-
629655	69	61	0.99	NO	fabG1 -15c>t; katG S315T	100; 100	rpoB S450L	100	rpsL K43R	100	embB M306V	98.57	pncA -11a>g	100	-	-	-	-	-	-	-	-	-	-	-	-	fabG1 -15c>t	100	-	-	-	-	-	-	-	-	-	-	-	-	-	-	-		-	-	-	-
629761	70	63	0.99	NO	katG S315T	100	rpoB S450L	100	rpsL K43R	98.25	embB M306V	100	pncA V139A	100	gyrA D94G	100	gyrA D94G	100	-	-	-	-	-	-	-	-	-	-	-	-	-	-	-	-	-	-	-	-	-	-	-	rpoC G332S	100		compensates for rpoB mutations	-	-	-
629762	71	47	0.96	NO	-	-	-	-	-	-	-	-	-	-	-	-	-	-	-	-	-	-	-	-	-	-	-	-	-	-	-	-	-	-	-	-	-	-	-	-	-	rpoC A172V; rpoC R173R	100; 100		phylogenetic mutation L1, no indication for increased MIC; phylogenetic mutation L1, no indication for increased MIC	-	-	-
629780	72	70	0.99	NO	fabG1 -15c>t; katG S315T	100; 98.88	rpoB S450L	100	rpsL K43R	100	embA -11c>a; embB M306V	100; 100	pncA L27P	100	gyrA A90V; gyrA D94G	100; 100	gyrA A90V; gyrA D94G	100; 100	-	-	-	-	-	-	-	-	fabG1 -15c>t	100	-	-	-	-	-	-	-	-	-	-	-	-	-	rpoC P1040R	100		compensates for rpoB mutations	-	-	-
629889	73	78	0.99	NO	-	-	-	-	-	-	-	-	-	-	-	-	-	-	-	-	rrs 1402c>t	100	rrs 1402c>t	100	rrs 1402c>t	100	-	-	-	-	-	-	-	-	-	-	-	-	-	-	-	rpoC E948A	100		compensates for rpoB mutations	-	-	-
629907	74	57	0.99	NO	-	-	-	-	rpsL K88R	100	-	-	-	-	-	-	-	-	-	-	-	-	-	-	-	-	-	-	-	-	-	-	-	-	-	-	-	-	-	-	-	-	-		-	-	-	-
630081	75	76	0.99	NO	katG S315T	98.63	rpoB S450L	98.77	rpsL K43R	98.82	embB M306V	100	pncA T177P	100	gyrA A90V; gyrA D94A	100; 98.08	gyrA A90V; gyrA D94A	100; 98.08	-	-	rrs 1401a>g	100	rrs 1401a>g	100	rrs 1401a>g	100	ethA 757_del_t	97.96	-	-	-	-	-	-	-	-	-	-	-	-	-	-	-		-	-	-	-
630096	76	64	0.99	NO	katG S315T	100	rpoB S450L	98.36	rpsL K43R	100	embB G406S	100	-	-	gyrA A90V	100	gyrA A90V	100	-	-	-	-	-	-	-	-	-	-	-	-	-	-	-	-	Rv2670c A5V	100	-	-	-	-	-	rpoC V431M; rpoC A542A	100; 100		compensates for rpoB mutations; phylogenetic mutation L4.3, no indication for increased MIC	-	-	-
630236	77	74	0.99	NO	-	-	-	-	-	-	-	-	-	-	-	-	-	-	-	-	-	-	-	-	-	-	-	-	-	-	-	-	-	-	-	-	-	-	-	-	-	rpoC A172V; rpoC R173R; rpoC P601L	98.91; 100; 98.41		phylogenetic mutation L1, no indication for increased MIC; phylogenetic mutation L1, no indication for increased MIC; phylogenetic mutation L1.1, no indication for increased MIC	-	-	-
630391	78	64	0.99	NO	katG S315T	100	rpoB L430P; rpoB D435G	100; 100	rpsL K43R	100	embB M306I	100	-	-	gyrA D94G	100	gyrA D94G	100	-	-	rrs 1401a>g	100	rrs 1401a>g	100	rrs 1401a>g	100	-	-	-	-	-	-	-	-	folC S150G	100	-	-	-	-	-	-	-		-	-	-	-
630403	79	58	0.99	NO	-	-	-	-	-	-	-	-	-	-	-	-	-	-	-	-	-	-	-	-	-	-	-	-	-	-	-	-	-	-	-	-	-	-	-	-	-	-	-		-	-	-	-
630466	80	60	0.99	NO	fabG1 -15c>t; inhA I194T	100; 100	-	-	-	-	-	-	pncA G108V	100	gyrA A90V	100	gyrA A90V	100	-	-	-	-	-	-	-	-	fabG1 -15c>t	100	-	-	-	-	-	-	-	-	-	-	-	-	-	rpoC A172V; rpoC R173R; rpoC P601L; rpoC M663I	100; 100; 100; 100		compensates for rpoB mutations; compensates for rpoB mutations; compensates for rpoB mutations; compensates for rpoB mutations	-	-	-
630532	81	75	1.00	YES	-	-	-	-	-	-	-	-	-	-	gyrA D94G	21.92	gyrA D94G	21.92	-	-	-	-	-	-	-	-	-	-	-	-	-	-	-	-	-	-	-	-	rpoA E319K	31.33	compensates for rpoB mutations	rpoC G594E	26.98		compensates for rpoB mutations	ahpC -	86.52	compensates for KatG deficit
630654	82	58	0.99	NO	fabG1 -8t>c; katG S315T	100; 100	rpoB S450L	100	-	-	embB M306I	100	pncA F94C	100	gyrA A90V	100	gyrA A90V	100	Rv0678 325_del_cggg	97.92	-	-	-	-	-	-	ethA 1153_ins_t	96.15	rplC C154R	100	Rv0678 325_del_cggg	97.92	-	-	folC I43T	100	-	-	-	-	-	rpoC V483G	100		compensates for rpoB mutations	-	-	-
630662	83	76	0.99	NO	fabG1 -15c>t; katG S315T	100; 100	rpoB S450L	100	rpsL K43R	98.7	embB Q497R	100	pncA G132A	100	gyrA D94G	100	gyrA D94G	100	-	-	rrs 1401a>g	100	rrs 1401a>g	100	rrs 1401a>g	100	fabG1 -15c>t; ethA 1047_del_t	100; 80.43	rplC C154R	100	-	-	-	-	-	-	-	-	-	-	-	rpoC I491V	100		compensates for rpoB mutations	-	-	-
630666	84	54	0.98	NO	fabG1 -15c>t; katG S315T	100; 100	rpoB S450L	100	rpsL K43R	100	embB Q497R	100	pncA G132A	98.44	gyrA D94Y	100	gyrA D94Y	100	-	-	-	-	-	-	-	-	fabG1 -15c>t	100	-	-	-	-	-	-	-	-	-	-	-	-	-	rpoC I491V	100		compensates for rpoB mutations	-	-	-
630674	85	94	0.99	NO	-	-	rpoB 31_ins_ctagtc	64.44	-	-	-	-	-	-	-	-	-	-	-	-	-	-	-	-	-	-	-	-	-	-	-	-	-	-	-	-	-	-	-	-	-	rpoC A172V; rpoC R173R; rpoC P601L; rpoC M663I	98.02; 98.99; 98.82; 100		phylogenetic mutation L1, no indication for increased MIC; phylogenetic mutation L1, no indication for increased MIC; phylogenetic mutation L1.1, no indication for increased MIC; compensates for rpoB mutations	-	-	-
630776	86	77	0.99	NO	fabG1 -17g>t; katG S315T	100; 98.59	rpoB S450L	100	rrs 906a>g; gid 571_del_t	98.04; 100	embB M306I	100	pncA -11a>g	100	gyrA D94N	100	gyrA D94N	100	-	-	-	-	-	-	-	-	-	-	-	-	-	-	-	-	-	-	-	-	-	-	-	rpoC L516P	100		compensates for rpoB mutations	-	-	-
630821	87	73	0.99	NO	fabG1 -8t>a; katG S315T	100; 100	rpoB S450L	100	rpsL K43R	100	embA -16c>t	100	pncA I5S	100	gyrA D94A	100	gyrA D94A	100	-	-	eis -12c>t	100	-	-	-	-	ethA 753_ins_g	97.33	-	-	-	-	-	-	-	-	-	-	-	-	-	rpoC I491T	100		compensates for rpoB mutations	-	-	-
630891	88	57	0.99	NO	-	-	-	-	-	-	-	-	-	-	-	-	-	-	-	-	-	-	-	-	-	-	-	-	-	-	-	-	-	-	-	-	-	-	-	-	-	-	-		-	-	-	-
631012	89	50	0.99	NO	-	-	-	-	-	-	-	-	-	-	-	-	-	-	-	-	-	-	-	-	-	-	-	-	-	-	-	-	-	-	-	-	-	-	-	-	-	rpoC A172V; rpoC R173R	100; 100		phylogenetic mutation L1, no indication for increased MIC; phylogenetic mutation L1, no indication for increased MIC	ahpC E76K	100	compensates for KatG deficit
631082	90	71	1.00	NO	-	-	-	-	gid 471_del_g	100	-	-	-	-	gyrA S91P	100	gyrA S91P	100	-	-	-	-	-	-	-	-	-	-	-	-	-	-	-	-	-	-	-	-	-	-	-	-	-		-	-	-	-
631114	91	80	0.99	NO	-	-	-	-	-	-	-	-	-	-	-	-	-	-	-	-	-	-	-	-	-	-	-	-	-	-	-	-	-	-	-	-	-	-	-	-	-	rpoC A172V; rpoC R173R; rpoC P601L	97.87; 100; 100		phylogenetic mutation L1, no indication for increased MIC; phylogenetic mutation L1, no indication for increased MIC; phylogenetic mutation L1.1, no indication for increased MIC	-	-	-
631135	92	51	0.99	NO	-	-	-	-	-	-	-	-	-	-	-	-	-	-	-	-	-	-	-	-	-	-	-	-	-	-	-	-	-	-	-	-	-	-	-	-	-	-	-		-	-	-	-
631149	93	76	0.99	NO	katG S315T	100	rpoB L430P; rpoB D435G	38.03; 58.46	gid 102_del_g	96.55	embB M306I	100	-	-	-	-	-	-	-	-	-	-	-	-	-	-	-	-	-	-	-	-	-	-	-	-	-	-	-	-	-	rpoC A172V; rpoC R173R	100; 100		phylogenetic mutation L1, no indication for increased MIC; phylogenetic mutation L1, no indication for increased MIC	-	-	-
631235	94	53	0.98	NO	katG S315T	100	rpoB S450L	100	rpsL K43R	100	embB M306V	100	pncA H71Y	100	gyrA D94G	100	gyrA D94G	100	-	-	-	-	-	-	-	-	ethA 1242_del_t	98.95	-	-	-	-	-	-	-	-	-	-	-	-	-	rpoC T812I	100		compensates for rpoB mutations	-	-	-
631343	95	57	0.99	NO	katG S315T	100	rpoB L452P	100	-	-	-	-	-	-	-	-	-	-	-	-	-	-	-	-	-	-	-	-	-	-	-	-	-	-	-	-	-	-	-	-	-	rpoC A172V; rpoC R173R; rpoC P601L; rpoC M663I	100; 100; 100; 100		phylogenetic mutation L1, no indication for increased MIC; phylogenetic mutation L1, no indication for increased MIC; phylogenetic mutation L1.1, no indication for increased MIC; compensates for rpoB mutations	-	-	-
631354	96	58	0.99	NO	katG S315T	100	rpoB S450L	100	gid Q127_	100	embB M306V	100	-	-	-	-	-	-	-	-	-	-	-	-	-	-	-	-	-	-	-	-	-	-	-	-	-	-	-	-	-	-	-		-	-	-	-
631377	97	67	1.00	NO	-	-	-	-	-	-	-	-	-	-	gyrA S91P	100	gyrA S91P	100	-	-	-	-	-	-	-	-	-	-	-	-	-	-	-	-	-	-	-	-	-	-	-	-	-		-	-	-	-
631393	98	59	0.96	NO	katG S315T	100	rpoB S450L	100	rpsL K43R	100	embB M306V	100	-	-	gyrA D94Y	100	gyrA D94Y	100	-	-	-	-	-	-	-	-	-	-	-	-	-	-	-	-	-	-	-	-	-	-	-	rpoC V483A	100		compensates for rpoB mutations	-	-	-
631450	99	93	0.99	NO	katG S315T	100	rpoB S450L	98.94	rpsL K43R	100	embB M306V	97.92	pncA L27P	100	gyrA D94G	100	gyrA D94G	100	-	-	-	-	-	-	-	-	-	-	-	-	-	-	-	-	-	-	-	-	-	-	-	rpoC P1040R	100		compensates for rpoB mutations	-	-	-
631456	100	69	1.00	YES	katG S315T	38.89	-	-	rpsL K43R	34.94	-	-	-	-	-	-	-	-	-	-	-	-	-	-	-	-	-	-	-	-	-	-	-	-	folC S150G	38.46	-	-	-	-	-	rpoC A172V; rpoC R173R; rpoC P601L	68.35; 70.67; 63.89		compensates for rpoB mutations; compensates for rpoB mutations; compensates for rpoB mutations	ahpC -	32.35	compensates for KatG deficit
631465	101	71	1.00	NO	-	-	-	-	-	-	-	-	-	-	-	-	-	-	-	-	-	-	-	-	-	-	-	-	-	-	-	-	-	-	-	-	-	-	-	-	-	-	-		-	-	-	-
631466	102	37	0.95	NO	-	-	-	-	-	-	-	-	-	-	-	-	-	-	-	-	-	-	-	-	-	-	-	-	-	-	-	-	-	-	-	-	-	-	-	-	-	-	-		-	ahpC -	100	compensates for KatG deficit
631473	103	130	0.99	NO	katG S315T	99.17	rpoB S450L	100	rpsL K43R	99.34	embB M306V	100	pncA V139A	100	gyrA A90V	100	gyrA A90V	100	-	-	-	-	-	-	-	-	-	-	-	-	-	-	-	-	-	-	-	-	-	-	-	rpoC G332S	100		compensates for rpoB mutations	-	-	-
631516	104	112	0.99	NO	katG S315T	100	rpoB S450L	99.21	rpsL K43R	100	embA -16c>t	99.11	pncA I5S	99.24	gyrA S91P	100	gyrA S91P	100	-	-	eis -12c>t	100	-	-	-	-	-	-	-	-	-	-	-	-	-	-	-	-	-	-	-	rpoC I491T	100		compensates for rpoB mutations	-	-	-
631519	105	81	0.99	NO	-	-	-	-	-	-	-	-	-	-	-	-	-	-	-	-	-	-	-	-	-	-	-	-	-	-	-	-	-	-	-	-	-	-	-	-	-	-	-		-	-	-	-
631550	106	126	0.99	NO	katG S315T	100	rpoB S450L	100	rpsL K43R	100	embB M306V	100	-	-	gyrA D94A	100	gyrA D94A	100	-	-	-	-	-	-	-	-	-	-	-	-	-	-	-	-	-	-	-	-	-	-	-	rpoC V483A	99.4		compensates for rpoB mutations	-	-	-
631568	107	68	0.99	NO	katG S315T	100	rpoB S450L	100	rpsL K43R	100	embB M306V	100	pncA R121P	100	-	-	-	-	-	-	-	-	-	-	-	-	-	-	-	-	-	-	-	-	-	-	-	-	-	-	-	rpoC N698H	100		compensates for rpoB mutations	-	-	-
631608	108	42	0.97	NO	katG S315T	100	rpoB S450L	100	rpsL K43R	100	embA -12c>t; embB G406S	100; 100	pncA -11a>g	100	gyrA D94N	100	gyrA D94N	100	-	-	rrs 1401a>g	97.06	rrs 1401a>g	97.06	rrs 1401a>g	97.06	-	-	-	-	-	-	-	-	folC E153G	100	-	-	-	-	-	rpoC G433S	100		compensates for rpoB mutations	-	-	-
631621	109	75	0.99	NO	katG S315T	100	rpoB S450L	100	rpsL K43R	100	-	-	-	-	gyrA D94G	100	gyrA D94G	100	-	-	-	-	-	-	-	-	ethA A341V	100	-	-	-	-	-	-	-	-	-	-	-	-	-	rpoC I491V	100		compensates for rpoB mutations	-	-	-
631688	110	85	0.99	NO	-	-	-	-	-	-	-	-	-	-	-	-	-	-	-	-	-	-	-	-	-	-	-	-	-	-	-	-	-	-	-	-	-	-	-	-	-	-	-		-	-	-	-
631846	111	53	0.99	NO	katG S315T	100	rpoB Q432P	100	gid 102_del_g	95.45	-	-	-	-	-	-	-	-	-	-	-	-	-	-	-	-	-	-	-	-	-	-	-	-	-	-	-	-	-	-	-	-	-		-	-	-	-
631878	112	53	0.99	NO	katG S315T	100	rpoB S450L	100	rrs 906a>g	100	embB Q497R	98.11	-	-	-	-	-	-	-	-	-	-	-	-	-	-	-	-	-	-	-	-	-	-	-	-	-	-	-	-	-	-	-		-	-	-	-
631898	113	69	0.99	NO	-	-	-	-	-	-	-	-	-	-	-	-	-	-	-	-	-	-	-	-	-	-	-	-	-	-	-	-	-	-	-	-	-	-	-	-	-	-	-		-	-	-	-
631903	114	82	0.99	NO	-	-	-	-	-	-	-	-	-	-	-	-	-	-	-	-	-	-	-	-	-	-	-	-	-	-	-	-	-	-	-	-	-	-	-	-	-	rpoC A172V; rpoC R173R; rpoC P601L; rpoC F1175L	100; 100; 98.73; 100		phylogenetic mutation L1, no indication for increased MIC; phylogenetic mutation L1, no indication for increased MIC; phylogenetic mutation L1.1, no indication for increased MIC; compensates for rpoB mutations	-	-	-
631936	115	60	0.99	NO	fabG1 -15c>t; katG S315T	100; 100	rpoB S450L	100	-	-	embB G406D	98.57	pncA H71Y	98.55	gyrA A90V; gyrA D94N	98.28; 85.07	gyrA A90V; gyrA D94N	98.28; 85.07	-	-	-	-	-	-	-	-	fabG1 -15c>t	100	-	-	-	-	-	-	-	-	-	-	-	-	-	rpoC V517L; rpoC A542A	100; 98.46		compensates for rpoB mutations; phylogenetic mutation L4.3, no indication for increased MIC	-	-	-
631938	116	69	0.99	NO	katG S315T	100	rpoB S450L	100	rpsL K43R	100	embA -16c>a; embB M306V	100; 100	pncA Y103C	98.46	gyrA D94Y	98.81	gyrA D94Y	98.81	-	-	-	-	-	-	-	-	ethA 1048_ins_t	74.65	-	-	-	-	-	-	-	-	-	-	-	-	-	rpoC G433S	100		compensates for rpoB mutations	-	-	-
631941	117	153	0.99	NO	katG S315T	100	rpoB S450L	100	rrs 514a>c	94.12	embB G406S	100	-	-	gyrA A90V	100	gyrA A90V	100	-	-	-	-	-	-	-	-	-	-	-	-	-	-	-	-	-	-	-	-	-	-	-	rpoC V517L; rpoC A542A	100; 99.37		compensates for rpoB mutations; phylogenetic mutation L4.3, no indication for increased MIC	-	-	-
631970	118	85	0.99	NO	katG S315T	100	rpoB Q432K	92.94	rpsL K43R	100	embB M306V	100	pncA F94L	100	-	-	-	-	-	-	-	-	-	-	-	-	-	-	-	-	-	-	-	-	folC I43A	96.49	-	-	-	-	-	rpoC D485Y	100		compensates for rpoB mutations	-	-	-
631993	119	58	0.99	NO	katG S315T	98.59	rpoB S450L	98.21	rpsL K43R	100	embB M306V	100	-	-	gyrA D94G	100	gyrA D94G	100	-	-	-	-	-	-	-	-	-	-	-	-	-	-	-	-	-	-	-	-	-	-	-	rpoC V483A	100		compensates for rpoB mutations	-	-	-
632043	120	50	0.99	NO	-	-	-	-	-	-	-	-	-	-	-	-	-	-	-	-	-	-	-	-	-	-	-	-	-	-	-	-	-	-	-	-	-	-	-	-	-	rpoC A172V; rpoC R173R; rpoC P601L; rpoC V803L	100; 100; 100; 96.88		phylogenetic mutation L1, no indication for increased MIC; phylogenetic mutation L1, no indication for increased MIC; phylogenetic mutation L1.1, no indication for increased MIC; compensates for rpoB mutations	-	-	-
632082	121	47	0.98	NO	fabG1 -15c>t; katG S315T	100; 100	rpoB S450L	100	rpsL K88R	100	embA -12c>t	100	pncA V139A	100	gyrA D94G	100	gyrA D94G	100	-	-	eis -12c>t	100	-	-	-	-	fabG1 -15c>t; ethA 569_ins_cg	100; 91.07	-	-	-	-	-	-	-	-	-	-	-	-	-	rpoC V483G; rpoC E1092D	100; 100		compensates for rpoB mutations; phylogenetic mutation L2.2.1, no indication for increased MIC	-	-	-
632099	122	63	0.99	NO	fabG1 -15c>t	100	-	-	rrs 517c>t	95.83	-	-	-	-	-	-	-	-	-	-	-	-	-	-	-	-	fabG1 -15c>t	100	-	-	-	-	-	-	-	-	-	-	-	-	-	rpoC A172V; rpoC R173R	98.7; 98.68		phylogenetic mutation L1, no indication for increased MIC; phylogenetic mutation L1, no indication for increased MIC	-	-	-
632157	123	72	0.99	NO	katG S315T	98.55	rpoB S450L	100	rpsL K43R	100	embB M306V	100	pncA 295_del_t	98.44	-	-	-	-	-	-	-	-	-	-	-	-	-	-	-	-	-	-	-	-	-	-	-	-	-	-	-	-	-		-	-	-	-
632164	124	62	0.99	NO	katG S315T	100	rpoB S450L	98.44	rpsL K43R	100	embB M306V	100	pncA -11a>g	100	gyrA D94G	98.31	gyrA D94G	98.31	-	-	-	-	-	-	-	-	ethA 687_ins_t	94.81	-	-	-	-	-	-	-	-	-	-	-	-	-	-	-		-	-	-	-
632216	125	82	0.99	NO	katG S315T	98.72	rpoB S450L	100	rpsL K43R	100	embB M306V	100	pncA L27P	100	gyrA D94G	100	gyrA D94G	100	-	-	-	-	-	-	-	-	ethA W391_	98.95	-	-	-	-	-	-	-	-	-	-	-	-	-	rpoC P1040R	100		compensates for rpoB mutations	-	-	-
632253	126	64	0.99	NO	-	-	-	-	gid 102_del_g	93.06	-	-	-	-	-	-	-	-	-	-	-	-	-	-	-	-	-	-	-	-	-	-	-	-	-	-	-	-	rpoA E319K	100	phylogenetic mutation L4.1.1, no indication for increased MIC	rpoC G594E	100		phylogenetic mutation L4.1, no indication for increased MIC	-	-	-
632296	127	75	1.00	NO	katG S315T	100	rpoB S450L	100	-	-	embB M306I	100	pncA W119_	100	gyrA A90V	100	gyrA A90V	100	-	-	-	-	-	-	-	-	-	-	-	-	-	-	-	-	-	-	-	-	-	-	-	rpoC L449V	100		compensates for rpoB mutations	-	-	-
632322	128	98	1.00	NO	-	-	-	-	-	-	-	-	-	-	-	-	-	-	-	-	-	-	-	-	-	-	-	-	-	-	-	-	-	-	-	-	-	-	-	-	-	-	-		-	ahpC -	100	compensates for KatG deficit
632368	129	132	0.99	NO	katG S315T	100	rpoB Q432L	99.24	rpsL K43R	99.35	embB M306I	98.66	pncA -11a>g	100	-	-	-	-	-	-	-	-	-	-	-	-	ethA 1013_del_tactacagtcggccgtcaagcgctggactcaagtcggcctaaggccagcgccacttggcaag	100	-	-	-	-	-	-	Rv2670c A5V	98.37	-	-	-	-	-	-	-		-	-	-	-
632396	130	60	0.99	NO	katG S315T	100	rpoB S450L	100	rpsL K43R	100	embB M306V	100	-	-	gyrA D94G	98.21	gyrA D94G	98.21	-	-	-	-	-	-	-	-	-	-	-	-	-	-	-	-	-	-	-	-	-	-	-	rpoC V483A	100		compensates for rpoB mutations	-	-	-
632401	131	134	0.99	NO	katG S315T	100	rpoB S450L	100	rpsL K43R	99.44	embB Q497R	100	-	-	-	-	-	-	-	-	-	-	-	-	-	-	-	-	-	-	-	-	-	-	-	-	-	-	-	-	-	rpoC N698H	22.22		compensates for rpoB mutations	-	-	-
632412	132	61	0.99	NO	-	-	-	-	-	-	-	-	-	-	-	-	-	-	-	-	-	-	-	-	-	-	-	-	-	-	-	-	-	-	-	-	-	-	-	-	-	rpoC A542A	100		phylogenetic mutation L4.3, no indication for increased MIC	-	-	-
632416	133	93	0.99	NO	-	-	-	-	rpsL K43R	100	-	-	-	-	-	-	-	-	-	-	-	-	-	-	-	-	-	-	-	-	-	-	-	-	-	-	-	-	-	-	-	-	-		-	-	-	-
632506	134	67	1.00	NO	katG S315T	100	rpoB S450L	100	gid 352_ins_g	91.8	-	-	-	-	-	-	-	-	-	-	-	-	-	-	-	-	-	-	-	-	-	-	-	-	-	-	-	-	-	-	-	rpoC P1040S	100		compensates for rpoB mutations	-	-	-
632516	135	83	0.99	NO	katG S315T	100	rpoB S450L	100	rpsL K43R	100	embB M306V	100	-	-	gyrA D94N	96.67	gyrA D94N	96.67	-	-	-	-	-	-	-	-	-	-	-	-	-	-	-	-	-	-	-	-	-	-	-	rpoC V483A	100		compensates for rpoB mutations	-	-	-
632518	136	87	1.00	NO	-	-	-	-	-	-	-	-	-	-	-	-	-	-	-	-	-	-	-	-	-	-	-	-	-	-	-	-	-	-	-	-	-	-	-	-	-	-	-		-	-	-	-
632530	137	91	0.99	NO	katG S315T	100	rpoB S450L	100	rpsL K43R	100	embB M306V	100	pncA -11a>g	100	gyrA D94G	100	gyrA D94G	100	-	-	-	-	-	-	-	-	-	-	-	-	-	-	-	-	-	-	-	-	-	-	-	rpoC F452L	100		compensates for rpoB mutations	-	-	-
632539	138	75	0.99	NO	fabG1 -15c>t; katG S315T	100; 100	rpoB S450L	100	rpsL K43R	100	embB Q497R	96.3	pncA G132A	100	gyrA D94G	100	gyrA D94G	100	-	-	eis -10g>c	100	-	-	-	-	fabG1 -15c>t	100	-	-	-	-	-	-	-	-	-	-	-	-	-	rpoC I491V	100		compensates for rpoB mutations	-	-	-
632543	139	56	0.99	NO	-	-	-	-	-	-	-	-	-	-	-	-	-	-	-	-	-	-	-	-	-	-	-	-	-	-	-	-	-	-	-	-	-	-	-	-	-	rpoC A172V; rpoC R173R; rpoC P601L	96.23; 100; 100		phylogenetic mutation L1, no indication for increased MIC; phylogenetic mutation L1, no indication for increased MIC; phylogenetic mutation L1.1, no indication for increased MIC	-	-	-
632618	140	64	0.99	NO	-	-	-	-	-	-	-	-	-	-	-	-	-	-	-	-	-	-	-	-	-	-	-	-	-	-	-	-	-	-	-	-	-	-	-	-	-	-	-		-	-	-	-
632619	141	68	0.99	NO	katG S315T	100	rpoB S450L	100	rpsL K43R	100	embB M306V	100	pncA L27P	100	gyrA D94A	94.87	gyrA D94A	94.87	-	-	-	-	-	-	-	-	-	-	-	-	-	-	-	-	-	-	-	-	-	-	-	rpoC P1040R	100		compensates for rpoB mutations	-	-	-
632632	142	56	0.99	NO	-	-	-	-	-	-	-	-	-	-	-	-	-	-	-	-	-	-	-	-	-	-	-	-	-	-	-	-	-	-	-	-	-	-	-	-	-	-	-		-	-	-	-
632635	143	55	0.98	NO	-	-	-	-	-	-	-	-	-	-	-	-	-	-	-	-	-	-	-	-	-	-	-	-	-	-	-	-	-	-	-	-	-	-	-	-	-	rpoC A172V; rpoC R173R	98.46; 100		phylogenetic mutation L1, no indication for increased MIC; phylogenetic mutation L1, no indication for increased MIC	-	-	-
632644	144	76	1.00	NO	-	-	-	-	-	-	-	-	-	-	gyrA A90V	100	gyrA A90V	100	-	-	-	-	-	-	-	-	-	-	-	-	-	-	-	-	-	-	-	-	-	-	-	-	-		-	-	-	-
632664	145	61	0.99	NO	-	-	-	-	-	-	-	-	-	-	-	-	-	-	-	-	-	-	-	-	-	-	-	-	-	-	-	-	-	-	-	-	-	-	-	-	-	-	-		-	-	-	-
632666	146	153	1.00	YES	katG S315T	100	rpoB S450L; rpoB L452P	33.79; 66.91	rpsL K43R; rrs 517c>t	72.46; 53.03	embB M306I	37.09	pncA L116P	37.28	gyrB E501D	43.39	-	-	-	-	-	-	-	-	-	-	ethA Q359_	62.98	-	-	-	-	-	-	-	-	-	-	-	-	-	rpoC A172V; rpoC R173R	42.28; 42.25		compensates for rpoB mutations; compensates for rpoB mutations	-	-	-
632670	147	65	0.99	NO	-	-	-	-	-	-	-	-	-	-	-	-	-	-	-	-	-	-	-	-	-	-	-	-	-	-	-	-	-	-	-	-	-	-	-	-	-	rpoC A172V; rpoC R173R; rpoC P601L	97.18; 100; 98.18		phylogenetic mutation L1, no indication for increased MIC; phylogenetic mutation L1, no indication for increased MIC; phylogenetic mutation L1.1, no indication for increased MIC	-	-	-
632714	148	66	1.00	NO	-	-	-	-	-	-	-	-	-	-	-	-	-	-	-	-	-	-	-	-	-	-	-	-	-	-	-	-	-	-	-	-	-	-	-	-	-	rpoC S308S	98.28		compensates for rpoB mutations	-	-	-
632745	149	84	0.99	NO	katG S315T	100	rpoB S450L	100	rpsL K43R	98.72	embB M306V	100	-	-	gyrA A90V	98.44	gyrA A90V	98.44	-	-	-	-	-	-	-	-	-	-	rplC C154R	32.05	-	-	-	-	-	-	-	-	-	-	-	rpoC V483A	100		compensates for rpoB mutations	-	-	-
632752	150	99	0.99	NO	katG S315T	100	rpoB S450L	100	rpsL K43R	100	embB Q497R	100	pncA -11a>c	100	gyrA D94N	100	gyrA D94N	100	-	-	-	-	-	-	-	-	-	-	-	-	-	-	-	-	-	-	-	-	-	-	-	rpoC G945V	98.94		compensates for rpoB mutations	-	-	-
632816	151	41	0.96	NO	-	-	-	-	-	-	-	-	-	-	-	-	-	-	-	-	-	-	-	-	-	-	-	-	-	-	-	-	-	-	-	-	-	-	-	-	-	-	-		-	-	-	-
632901	152	84	1.00	NO	katG S315T	100	rpoB I491F	100	-	-	embB M306I	100	pncA G162D	98.72	gyrA D94G	98.59	gyrA D94G	98.59	-	-	-	-	-	-	-	-	-	-	-	-	-	-	-	-	-	-	-	-	-	-	-	rpoC F831L	100		compensates for rpoB mutations	-	-	-
632918	153	67	0.99	NO	-	-	-	-	-	-	-	-	-	-	-	-	-	-	-	-	-	-	-	-	-	-	-	-	-	-	-	-	-	-	-	-	-	-	-	-	-	-	-		-	-	-	-
632931	154	85	0.99	NO	-	-	-	-	-	-	-	-	-	-	-	-	-	-	-	-	-	-	-	-	-	-	-	-	-	-	-	-	-	-	-	-	-	-	-	-	-	rpoC A172V; rpoC R173R; rpoC P601L	98.91; 100; 100		phylogenetic mutation L1, no indication for increased MIC; phylogenetic mutation L1, no indication for increased MIC; phylogenetic mutation L1.1, no indication for increased MIC	-	-	-
632984	155	55	0.99	NO	fabG1 -15c>t; katG S315T	95.16; 100	rpoB S450L	100	rpsL K43R	100	embB Q497R	100	pncA G132A	100	gyrA A90V	100	gyrA A90V	100	-	-	rrs 1401a>g	100	rrs 1401a>g	100	rrs 1401a>g	100	fabG1 -15c>t	95.16	-	-	-	-	-	-	-	-	-	-	-	-	-	rpoC I491V	100		compensates for rpoB mutations	-	-	-
632996	156	66	0.99	NO	katG S315T	100	rpoB S450L	100	rpsL K43R	100	-	-	-	-	gyrA D94G	100	gyrA D94G	100	-	-	-	-	-	-	-	-	-	-	-	-	-	-	-	-	Rv2670c A5V	100	-	-	rpoA V183G	100	compensates for rpoB mutations	-	-		-	-	-	-
633000	157	65	0.99	NO	-	-	-	-	rrs 514a>c	96.43	-	-	-	-	-	-	-	-	-	-	-	-	-	-	-	-	-	-	-	-	-	-	-	-	-	-	-	-	-	-	-	-	-		-	-	-	-
633062	158	71	0.99	NO	-	-	-	-	-	-	-	-	-	-	-	-	-	-	-	-	-	-	-	-	-	-	-	-	-	-	-	-	-	-	-	-	-	-	-	-	-	rpoC A172V; rpoC R173R; rpoC P601L	98.36; 100; 98.48		phylogenetic mutation L1, no indication for increased MIC; phylogenetic mutation L1, no indication for increased MIC; phylogenetic mutation L1.1, no indication for increased MIC	-	-	-
633065	159	64	0.99	NO	katG S315T	100	rpoB S450L	98.21	-	-	embB M306V; embB G406D	100; 100	pncA H82R	100	gyrA D94G	100	gyrA D94G	100	-	-	-	-	-	-	-	-	ethA W240_	100	-	-	-	-	-	-	Rv2670c A5V	100	-	-	-	-	-	rpoC V517L	100		compensates for rpoB mutations	-	-	-
633070	160	74	1.00	NO	-	-	-	-	-	-	-	-	-	-	-	-	-	-	-	-	-	-	-	-	-	-	-	-	-	-	-	-	-	-	-	-	-	-	-	-	-	-	-		-	-	-	-
633071	161	67	0.99	NO	katG S315T	100	rpoB S450L	100	rpsL K43R	100	embB G406S	96.36	pncA -11a>g	100	-	-	-	-	-	-	-	-	-	-	-	-	-	-	-	-	-	-	-	-	-	-	-	-	-	-	-	rpoC G433S	98.86		compensates for rpoB mutations	-	-	-
633073	162	50	0.99	Maybe	-	-	-	-	-	-	-	-	-	-	-	-	-	-	-	-	-	-	-	-	-	-	-	-	-	-	-	-	-	-	-	-	-	-	rpoA E319Q; rpoA P317P; rpoA P313A; rpoA S307S; rpoA I299V; rpoA L284L; and others	26.32; 25.37; 25.76; 26.23; 26.56; 27.54; and others	compensates for rpoB mutations; compensates for rpoB mutations; compensates for rpoB mutations; compensates for rpoB mutations; compensates for rpoB mutations; compensates for rpoB mutations; and others	rpoC K29K; rpoC G53G; rpoC E59E; rpoC R67R; rpoC V68V; rpoC C75C; and others	20; 22.22; 26.56; 25.4; 26.09; 27.42; and others		compensates for rpoB mutations; compensates for rpoB mutations; compensates for rpoB mutations; compensates for rpoB mutations; compensates for rpoB mutations; compensates for rpoB mutations; and others	ahpC P62P	27.03	compensates for KatG deficit
633078	163	54	0.98	NO	katG S315T	100	rpoB S450L	100	rpsL K43R	100	embB M306V	100	-	-	gyrA A90V	100	gyrA A90V	100	-	-	-	-	-	-	-	-	ethA 227_ins_gcta	86.67	-	-	-	-	-	-	-	-	-	-	-	-	-	rpoC A542A; rpoC P1040T	98.55; 96.83		phylogenetic mutation L4.3, no indication for increased MIC; compensates for rpoB mutations	-	-	-
633080	164	84	0.99	NO	katG S315T	100	rpoB S450L	98.82	rpsL K43R	98.02	embB M306V	100	-	-	gyrA D94G	98.61	gyrA D94G	98.61	-	-	-	-	-	-	-	-	-	-	-	-	-	-	-	-	-	-	-	-	-	-	-	rpoC V483A	100		compensates for rpoB mutations	-	-	-
633132	165	57	0.99	NO	-	-	-	-	-	-	-	-	-	-	-	-	-	-	-	-	-	-	-	-	-	-	-	-	-	-	-	-	-	-	-	-	-	-	-	-	-	rpoC A172V; rpoC R173R	98; 100		phylogenetic mutation L1, no indication for increased MIC; phylogenetic mutation L1, no indication for increased MIC	-	-	-
633210	166	69	0.99	NO	-	-	-	-	-	-	-	-	-	-	-	-	-	-	-	-	-	-	-	-	-	-	-	-	-	-	-	-	-	-	-	-	-	-	-	-	-	rpoC A172V; rpoC R173R; rpoC P601L	98.44; 100; 100		phylogenetic mutation L1, no indication for increased MIC; phylogenetic mutation L1, no indication for increased MIC; phylogenetic mutation L1.1, no indication for increased MIC	-	-	-
633212	167	66	0.99	NO	fabG1 -15c>t; katG S315T	100; 100	rpoB S450L	98.72	rpsL K43R	100	embB Q497R	96.61	pncA G132A	100	gyrA D94G	100	gyrA D94G	100	-	-	rrs 1401a>g	100	rrs 1401a>g	100	rrs 1401a>g	100	fabG1 -15c>t	100	-	-	-	-	-	-	-	-	-	-	-	-	-	rpoC I491V	100		compensates for rpoB mutations	-	-	-
633220	168	56	0.99	NO	-	-	-	-	-	-	-	-	-	-	-	-	-	-	-	-	-	-	-	-	-	-	-	-	-	-	-	-	-	-	-	-	-	-	-	-	-	rpoC L627L	100		compensates for rpoB mutations	-	-	-
633228	169	75	0.99	NO	katG S315T	100	rpoB L430P	100	-	-	-	-	-	-	-	-	-	-	-	-	-	-	-	-	-	-	-	-	-	-	-	-	-	-	-	-	-	-	-	-	-	rpoC A172V; rpoC R173R; rpoC P601L	100; 100; 97.3		phylogenetic mutation L1, no indication for increased MIC; phylogenetic mutation L1, no indication for increased MIC; phylogenetic mutation L1.1, no indication for increased MIC	-	-	-
633243	170	63	0.99	NO	-	-	-	-	-	-	-	-	-	-	-	-	-	-	-	-	-	-	-	-	-	-	-	-	-	-	-	-	-	-	-	-	-	-	-	-	-	rpoC A172V; rpoC R173R	100; 100		phylogenetic mutation L1, no indication for increased MIC; phylogenetic mutation L1, no indication for increased MIC	-	-	-
633248	171	74	0.99	NO	katG S315T	100	rpoB S450L	100	rpsL K43R	98.7	embB M306V	100	-	-	gyrA A90V	100	gyrA A90V	100	-	-	rrs 1401a>g	100	rrs 1401a>g	100	rrs 1401a>g	100	-	-	-	-	-	-	-	-	-	-	-	-	-	-	-	rpoC V483A	98.88		compensates for rpoB mutations	-	-	-
633258	172	74	0.99	NO	katG S315T	100	rpoB S450L	100	rpsL K43R	100	embB M306V	100	-	-	-	-	-	-	-	-	-	-	-	-	-	-	-	-	-	-	-	-	-	-	-	-	-	-	-	-	-	rpoC V483A	100		compensates for rpoB mutations	-	-	-
633275	173	72	1.00	NO	katG S315T	100	rpoB S450L	100	-	-	embB Q497R	97.53	-	-	gyrA D94G	100	gyrA D94G	100	-	-	rrs 1401a>g	100	rrs 1401a>g	100	rrs 1401a>g	100	-	-	-	-	-	-	-	-	-	-	-	-	-	-	-	rpoC I491V	100		compensates for rpoB mutations	-	-	-
633277	174	105	0.99	NO	-	-	-	-	-	-	-	-	-	-	-	-	-	-	-	-	-	-	-	-	-	-	-	-	-	-	-	-	-	-	-	-	-	-	-	-	-	rpoC A172V; rpoC R173R; rpoC P601L; rpoC A621T	99.12; 99.08; 100; 100		phylogenetic mutation L1, no indication for increased MIC; phylogenetic mutation L1, no indication for increased MIC; phylogenetic mutation L1.1, no indication for increased MIC; phylogenetic mutation L1.1.3, no indication for increased MIC	-	-	-
633278	175	71	0.99	NO	katG S315T	100	rpoB Q432L	100	rpsL K88R	100	embB Q497R	100	-	-	-	-	-	-	-	-	-	-	-	-	-	-	-	-	-	-	-	-	-	-	-	-	-	-	rpoA R182W	98.36	compensates for rpoB mutations	-	-		-	-	-	-
633291	176	67	0.99	NO	fabG1 -15c>t; katG S315T	100; 98.36	rpoB S450L	100	rpsL K43R	100	embB Q497R	98.57	pncA G132A	100	gyrA D94A	100	gyrA D94A	100	-	-	-	-	-	-	-	-	fabG1 -15c>t	100	-	-	-	-	-	-	-	-	-	-	-	-	-	rpoC I491V	100		compensates for rpoB mutations	-	-	-
633399	177	77	0.99	NO	katG S315T	100	rpoB S450L	100	rpsL K43R	100	embB M306I; embB G406S	100; 100	pncA -11a>g	98.67	gyrA D94A	96.08	gyrA D94A	96.08	-	-	-	-	-	-	-	-	-	-	rplC C154R	100	-	-	ald 28_del_a	41.86	folC R49W	96.05	-	-	-	-	-	rpoC G433S	100		compensates for rpoB mutations	-	-	-
633418	178	69	0.99	NO	-	-	-	-	-	-	-	-	-	-	-	-	-	-	-	-	-	-	-	-	-	-	-	-	-	-	-	-	-	-	-	-	-	-	-	-	-	-	-		-	-	-	-
633433	179	62	0.99	NO	katG S315T	100	rpoB S450L	100	rpsL K43R	100	embB M306V	100	-	-	gyrA D94G	100	gyrA D94G	100	-	-	-	-	-	-	-	-	-	-	-	-	-	-	-	-	-	-	-	-	-	-	-	rpoC V483A	100		compensates for rpoB mutations	-	-	-
633467	180	67	0.99	NO	-	-	-	-	-	-	-	-	-	-	-	-	-	-	-	-	-	-	-	-	-	-	-	-	-	-	-	-	-	-	-	-	-	-	-	-	-	rpoC A172V; rpoC R173R; rpoC P601L	100; 100; 100		compensates for rpoB mutations; compensates for rpoB mutations; compensates for rpoB mutations	-	-	-
633472	181	68	0.99	NO	-	-	-	-	-	-	-	-	-	-	-	-	-	-	-	-	-	-	-	-	-	-	-	-	-	-	-	-	-	-	-	-	-	-	-	-	-	rpoC A172V; rpoC R173R; rpoC P601L; rpoC A621T	100; 100; 100; 98.72		phylogenetic mutation L1, no indication for increased MIC; phylogenetic mutation L1, no indication for increased MIC; phylogenetic mutation L1.1, no indication for increased MIC; phylogenetic mutation L1.1.3, no indication for increased MIC	-	-	-
633497	182	69	0.99	NO	katG S315T	100	rpoB S450L	100	rpsL K43R	100	embB M306V	100	pncA _187G	100	gyrA A90V	100	gyrA A90V	100	-	-	-	-	-	-	-	-	-	-	-	-	-	-	-	-	-	-	-	-	-	-	-	rpoC V483G	100		compensates for rpoB mutations	-	-	-
633499	183	81	0.99	NO	katG S315T	100	rpoB L452P	100	rpsL K43R	100	-	-	-	-	-	-	-	-	-	-	-	-	-	-	-	-	-	-	-	-	-	-	-	-	-	-	-	-	-	-	-	-	-		-	-	-	-
633506	184	81	0.99	NO	fabG1 -15c>t; katG S315T	98.86; 100	rpoB S450L	100	rpsL K43R	100	embA -11c>a; embB M306V	98.95; 100	pncA L27P	100	gyrA D94G	100	gyrA D94G	100	-	-	-	-	-	-	-	-	fabG1 -15c>t; ethA 481_del_agccgggctgctttaggaggctcggccgcttag	98.86; 51.61	-	-	-	-	-	-	-	-	-	-	-	-	-	rpoC P1040R	100		compensates for rpoB mutations	-	-	-
633512	185	62	0.99	NO	-	-	-	-	-	-	-	-	-	-	-	-	-	-	-	-	-	-	-	-	-	-	-	-	-	-	-	-	-	-	-	-	-	-	-	-	-	-	-		-	-	-	-
633513	186	61	0.99	NO	-	-	-	-	-	-	-	-	-	-	-	-	-	-	-	-	-	-	-	-	-	-	-	-	-	-	-	-	-	-	-	-	-	-	-	-	-	rpoC A172V; rpoC R173R; rpoC P601L; rpoC A621T	100; 100; 98.08; 97.87		phylogenetic mutation L1, no indication for increased MIC; phylogenetic mutation L1, no indication for increased MIC; phylogenetic mutation L1.1, no indication for increased MIC; phylogenetic mutation L1.1.3, no indication for increased MIC	-	-	-
633516	187	118	1.00	NO	-	-	-	-	-	-	-	-	-	-	-	-	-	-	-	-	-	-	-	-	-	-	-	-	-	-	-	-	-	-	-	-	-	-	-	-	-	-	-		-	-	-	-
633523	188	70	0.99	NO	katG S315T	98.67	rpoB S450L	100	gid 48_del_t	98.73	embB M306I	100	-	-	gyrA A90V	100	gyrA A90V	100	-	-	-	-	-	-	-	-	-	-	-	-	-	-	-	-	-	-	-	-	-	-	-	rpoC A1044L	100		compensates for rpoB mutations	-	-	-
633541	189	73	0.99	NO	katG S315T	98.85	rpoB S450L	98.63	-	-	embB G406D	98.44	pncA -11a>g	98.48	gyrA A90V	100	gyrA A90V	100	-	-	-	-	-	-	-	-	-	-	-	-	-	-	-	-	-	-	-	-	-	-	-	rpoC A172V; rpoC R173R; rpoC P601L	98.39; 100; 100		phylogenetic mutation L1, no indication for increased MIC; phylogenetic mutation L1, no indication for increased MIC; phylogenetic mutation L1.1, no indication for increased MIC	-	-	-
633542	190	115	1.00	NO	-	-	-	-	-	-	-	-	-	-	-	-	-	-	-	-	-	-	-	-	-	-	-	-	-	-	-	-	-	-	-	-	-	-	-	-	-	-	-		-	-	-	-
633594	191	184	0.99	NO	katG S315T	100	rpoB S450L	99.44	rpsL K43R	99.46	embB M306V	100	-	-	gyrA D94G	99.53	gyrA D94G	99.53	-	-	-	-	-	-	-	-	-	-	-	-	-	-	-	-	-	-	-	-	-	-	-	rpoC V483A	100		compensates for rpoB mutations	-	-	-
633617	192	87	0.99	NO	-	-	-	-	-	-	-	-	-	-	-	-	-	-	-	-	-	-	-	-	-	-	-	-	-	-	-	-	-	-	-	-	-	-	-	-	-	rpoC G594E	98.85		phylogenetic mutation L4.1, no indication for increased MIC	-	-	-
633619	193	150	0.99	NO	katG S315T	100	rpoB S450L	99.37	rpsL K43R	100	embA -16c>t	100	pncA I5S	100	gyrA D94G	100	gyrA D94G	100	-	-	eis -12c>t	100	-	-	-	-	-	-	-	-	-	-	-	-	-	-	-	-	-	-	-	rpoC I491T	100		compensates for rpoB mutations	-	-	-
633668	194	73	0.99	NO	katG S315T	100	rpoB S450L	100	rpsL K43R	100	embB M306V	100	pncA T177P	100	gyrA D94G	100	gyrA D94G	100	-	-	-	-	-	-	-	-	-	-	-	-	-	-	ald 460_del_g	92.5	-	-	-	-	-	-	-	rpoC I491V	100		compensates for rpoB mutations	-	-	-
633681	195	83	0.99	NO	-	-	-	-	-	-	-	-	-	-	-	-	-	-	-	-	-	-	-	-	-	-	-	-	-	-	-	-	-	-	-	-	-	-	-	-	-	rpoC A172V; rpoC R173R; rpoC P601L	100; 100; 100		phylogenetic mutation L1, no indication for increased MIC; phylogenetic mutation L1, no indication for increased MIC; phylogenetic mutation L1.1, no indication for increased MIC	-	-	-
633706	196	55	0.99	NO	fabG1 -15c>t	100	rpoB S450L	100	-	-	embB M306I	100	pncA 428_ins_g	91.38	-	-	-	-	-	-	-	-	-	-	-	-	fabG1 -15c>t	100	-	-	-	-	ald 381_ins_c	57.63	-	-	-	-	-	-	-	rpoC A172V; rpoC R173R	97.96; 97.92		phylogenetic mutation L1, no indication for increased MIC; phylogenetic mutation L1, no indication for increased MIC	-	-	-
633797	197	63	0.99	NO	katG S315T	100	rpoB S450L	100	rpsL K43R	100	embB M306V	100	pncA L27P	100	gyrA D94G	100	gyrA D94G	100	-	-	-	-	-	-	-	-	ethA 926_del_a	98.04	-	-	-	-	-	-	-	-	-	-	-	-	-	-	-		-	-	-	-
633838	198	72	0.99	NO	fabG1 -15c>t; katG S315T	100; 100	rpoB S450L	100	rpsL K43R	100	embA -11c>a; embB M306V	100; 100	pncA L27P	100	gyrA D94G	100	gyrA D94G	100	-	-	-	-	-	-	-	-	fabG1 -15c>t; ethA 481_del_agccgggctgctttaggaggctcggccgcttag	100; 69.64	-	-	-	-	ald W65_	100	-	-	-	-	-	-	-	rpoC P1040R	100		compensates for rpoB mutations	-	-	-
633839	199	56	0.99	NO	fabG1 -15c>t; katG S315T	98.55; 100	rpoB S450L	100	rpsL K43R	98.33	embB Q497R	100	pncA G132A	97.96	gyrA D94G	100	gyrA D94G	100	-	-	rrs 1401a>g	100	rrs 1401a>g	100	rrs 1401a>g	100	fabG1 -15c>t	98.55	-	-	-	-	ald 896_ins_g	75.56	-	-	-	-	-	-	-	rpoC I491V	100		compensates for rpoB mutations	-	-	-
633847	200	58	0.98	NO	-	-	-	-	-	-	-	-	-	-	-	-	-	-	-	-	-	-	-	-	-	-	-	-	-	-	-	-	-	-	-	-	-	-	-	-	-	rpoC A172V; rpoC R173R; rpoC P601L	100; 100; 100		phylogenetic mutation L1, no indication for increased MIC; phylogenetic mutation L1, no indication for increased MIC; phylogenetic mutation L1.1, no indication for increased MIC	-	-	-
633851	201	90	0.99	NO	fabG1 -15c>t; katG S315T	100; 100	rpoB S450L	100	rpsL K43R	100	embB Q497R	100	pncA G132A	98.96	gyrA D94N	100	gyrA D94N	100	-	-	eis -10g>c	100	-	-	-	-	fabG1 -15c>t	100	-	-	-	-	-	-	-	-	-	-	rpoA S210S	100	compensates for rpoB mutations	rpoC I491V	100		compensates for rpoB mutations	-	-	-
633873	202	88	0.99	NO	katG S315T	100	rpoB S450L	100	rpsL K43R	100	embB M306V	100	pncA T76P	100	gyrA D94G	100	gyrA D94G	100	-	-	eis -12c>t	100	-	-	-	-	-	-	-	-	-	-	-	-	-	-	-	-	-	-	-	rpoC V483A	100		compensates for rpoB mutations	-	-	-
633880	203	62	0.99	NO	-	-	-	-	-	-	-	-	-	-	-	-	-	-	-	-	-	-	-	-	-	-	-	-	-	-	-	-	-	-	-	-	-	-	-	-	-	-	-		-	-	-	-
633909	204	98	0.99	NO	katG S315T	99.03	rpoB S450L	100	rpsL K43R	100	embB M306V	100	pncA H71Y	100	gyrB E501V	100	gyrB E501V	100	-	-	-	-	-	-	-	-	ethA 1242_del_t	95.45	-	-	-	-	-	-	-	-	-	-	-	-	-	-	-		-	-	-	-
633913	205	160	1.00	YES	katG S315T	100	rpoB S450L; rpoB L452P	59.88; 39.35	rpsL K43R; rrs 517c>t	32.62; 80.95	embB M306I	59.38	pncA L116P	66.07	gyrB E501D	64.63	-	-	-	-	-	-	-	-	-	-	ethA Q359_	29.58	-	-	-	-	-	-	-	-	-	-	-	-	-	rpoC A172V; rpoC R173R	50.67; 51.72		compensates for rpoB mutations; compensates for rpoB mutations	-	-	-
633951	206	94	0.99	NO	fabG1 -15c>t; katG S315T	100; 100	rpoB H445L	100	rrs 514a>c	100	embB M306V	100	pncA T47A	100	gyrA D94G	100	gyrA D94G	100	-	-	eis -10g>a	100	-	-	-	-	fabG1 -15c>t	100	-	-	-	-	-	-	-	-	-	-	-	-	-	rpoC D44E	100		compensates for rpoB mutations	-	-	-
633952	207	77	0.99	NO	-	-	-	-	-	-	-	-	-	-	-	-	-	-	-	-	-	-	-	-	-	-	-	-	-	-	-	-	-	-	-	-	-	-	-	-	-	rpoC G594E	100		compensates for rpoB mutations	-	-	-
633958	208	44	0.99	NO	-	-	-	-	-	-	-	-	-	-	-	-	-	-	-	-	-	-	-	-	-	-	-	-	-	-	-	-	-	-	-	-	-	-	-	-	-	rpoC A172V; rpoC R173R; rpoC P601L; rpoC A621T; rpoC V756I	95.92; 100; 100; 100; 100		phylogenetic mutation L1, no indication for increased MIC; phylogenetic mutation L1, no indication for increased MIC; phylogenetic mutation L1.1, no indication for increased MIC; phylogenetic mutation L1.1.3, no indication for increased MIC; compensates for rpoB mutations	-	-	-
634028	209	72	0.99	NO	katG S315T	100	rpoB S450L	100	rpsL K43R	100	embB Q497R	100	pncA 200_del_ctgctccttatc	100	gyrA D94G	100	gyrA D94G	100	-	-	-	-	-	-	-	-	ethA 1160_ins_a	97.59	rplC C154R	100	atpE E61D	100	-	-	folC E153A	100	-	-	-	-	-	rpoC D485Y	26.51		compensates for rpoB mutations	-	-	-
634029	210	97	0.99	NO	katG S315T	100	rpoB S450L	100	rpsL K43R	100	embB G406D	100	pncA G97C	100	gyrA D94G	100	gyrA D94G	100	-	-	-	-	-	-	-	-	-	-	-	-	-	-	-	-	-	-	-	-	-	-	-	rpoC V483G	98.15		compensates for rpoB mutations	-	-	-
634032	211	88	0.58	NA	katG S315T	100	rpoB S450L	100	rpsL K43R	98.89	-	-	pncA -11a>g	100	gyrA D94A	97.96	gyrA D94A	97.96	-	-	-	-	-	-	-	-	-	-	-	-	-	-	-	-	-	-	-	-	-	-	-	rpoC F452L	100		compensates for rpoB mutations	-	-	-
634059	212	86	0.98	NO	katG S315T	100	rpoB S450L	98.99	rpsL K43R	100	embB M306V	100	-	-	gyrA D94H	100	gyrA D94H	100	-	-	-	-	-	-	-	-	ethA 48_del_tggcctctaaggtcgcgggtgctac	78	-	-	-	-	-	-	-	-	-	-	-	-	-	rpoC G433S	100		compensates for rpoB mutations	-	-	-
634082	213	89	1.00	NO	katG 1949_ins_tccgg; katG 1920_ins_g	77.5; 89.69	-	-	-	-	-	-	-	-	-	-	-	-	-	-	-	-	-	-	-	-	-	-	-	-	-	-	-	-	-	-	-	-	-	-	-	-	-		-	ahpC -	100	compensates for KatG deficit
634113	214	73	1.00	NO	fabG1 L203L; katG S315T	100; 98.84	rpoB S450L	98.57	rrs 514a>c	100	-	-	pncA 191_del_atcaggccac	90.28	gyrA A90V	100	gyrA A90V	100	-	-	-	-	-	-	-	-	-	-	-	-	-	-	-	-	-	-	-	-	-	-	-	rpoC N698S	100		compensates for rpoB mutations	-	-	-
634138	215	82	1.00	NO	-	-	-	-	-	-	-	-	-	-	-	-	-	-	-	-	-	-	-	-	-	-	-	-	-	-	-	-	-	-	-	-	-	-	-	-	-	-	-		-	-	-	-
634156	216	94	0.99	NO	fabG1 L203L; inhA S94A	100; 100	rpoB S450L	100	rpsL K43R	100	embB Q497R	100	pncA T100P	97.94	-	-	-	-	-	-	-	-	-	-	-	-	-	-	-	-	-	-	alr M343T	100	-	-	-	-	rpoA G31S	98.51	compensates for rpoB mutations	rpoC A172V; rpoC R173R	99.12; 99.08		phylogenetic mutation L1, no indication for increased MIC; phylogenetic mutation L1, no indication for increased MIC	-	-	-
634166	217	66	0.99	NO	-	-	-	-	-	-	-	-	-	-	-	-	-	-	-	-	-	-	-	-	-	-	-	-	-	-	-	-	-	-	-	-	-	-	-	-	-	rpoC A172V; rpoC R173R	100; 100		compensates for rpoB mutations; compensates for rpoB mutations	-	-	-
634179	218	88	0.99	NO	fabG1 -15c>t; katG S315T	100; 100	rpoB S450L	100	rpsL K43R	100	embB Q497R	100	pncA G132A	100	gyrA D94Y	100	gyrA D94Y	100	-	-	-	-	-	-	-	-	fabG1 -15c>t	100	-	-	-	-	-	-	-	-	-	-	-	-	-	rpoC I491V	98.84		compensates for rpoB mutations	-	-	-
634198	219	74	0.99	NO	-	-	-	-	-	-	-	-	-	-	-	-	-	-	-	-	-	-	-	-	-	-	-	-	-	-	-	-	-	-	-	-	-	-	-	-	-	rpoC A172V; rpoC R173R; rpoC P601L	100; 100; 100		compensates for rpoB mutations; compensates for rpoB mutations; compensates for rpoB mutations	-	-	-
634215	220	113	1.00	NO	katG S315T	100	rpoB S450L	100	-	-	embB M306I	100	pncA H82R	100	-	-	-	-	-	-	-	-	-	-	-	-	ethA 341_del_a	98.37	-	-	-	-	-	-	-	-	-	-	-	-	-	rpoC V483G	100		compensates for rpoB mutations	-	-	-
634217	221	115	1.00	NO	-	-	-	-	-	-	-	-	-	-	-	-	-	-	-	-	-	-	-	-	-	-	-	-	-	-	-	-	-	-	-	-	-	-	-	-	-	-	-		-	-	-	-
634218	222	87	0.99	NO	fabG1 -15c>t; katG S315T	100; 100	rpoB S450L	95.45	rpsL K43R	97.73	embB Q497R	95.29	pncA G132A	100	gyrA D94G	94.87	gyrA D94G	94.87	-	-	rrs 1401a>g	93.1	rrs 1401a>g	93.1	rrs 1401a>g	93.1	fabG1 -15c>t	100	-	-	-	-	-	-	-	-	-	-	-	-	-	rpoC I491V	96.74		compensates for rpoB mutations	-	-	-
634222	223	145	0.99	NO	-	-	-	-	-	-	-	-	-	-	-	-	-	-	-	-	-	-	-	-	-	-	-	-	-	-	-	-	-	-	-	-	-	-	-	-	-	rpoC A172V; rpoC R173R; rpoC P601L; rpoC A621T	99.43; 99.4; 100; 100		phylogenetic mutation L1, no indication for increased MIC; phylogenetic mutation L1, no indication for increased MIC; phylogenetic mutation L1.1, no indication for increased MIC; phylogenetic mutation L1.1.3, no indication for increased MIC	-	-	-
634315	224	54	0.98	NO	-	-	-	-	-	-	-	-	-	-	-	-	-	-	-	-	-	-	-	-	-	-	-	-	-	-	-	-	-	-	-	-	-	-	-	-	-	-	-		-	-	-	-
634373	225	78	1.00	NO	fabG1 -15c>t	100	-	-	-	-	-	-	-	-	-	-	-	-	-	-	-	-	-	-	-	-	fabG1 -15c>t	100	-	-	-	-	-	-	-	-	-	-	-	-	-	-	-		-	-	-	-
634379	226	76	0.99	NO	katG S315T	98.75	rpoB L430P; rpoB D435G	100; 100	gid 351_del_g	97.37	embB M306I	100	pncA H71Y	100	-	-	-	-	-	-	-	-	-	-	-	-	-	-	-	-	-	-	-	-	-	-	-	-	-	-	-	rpoC A172V; rpoC R173R; rpoC P601L	100; 98.8; 100		phylogenetic mutation L1, no indication for increased MIC; phylogenetic mutation L1, no indication for increased MIC; phylogenetic mutation L1.1, no indication for increased MIC	-	-	-
634380	227	61	0.99	NO	katG S315T	100	rpoB S450L	100	-	-	-	-	-	-	-	-	-	-	-	-	-	-	-	-	-	-	-	-	-	-	-	-	-	-	-	-	-	-	-	-	-	rpoC V483A	100		compensates for rpoB mutations	-	-	-
634391	228	113	1.00	NO	-	-	-	-	gid 351_del_g	97.2	-	-	-	-	-	-	-	-	-	-	-	-	-	-	-	-	-	-	-	-	-	-	-	-	-	-	-	-	-	-	-	rpoC G594E; rpoC E1074D	100; 100		phylogenetic mutation L4.1, no indication for increased MIC; compensates for rpoB mutations	-	-	-
634447	229	66	0.99	NO	-	-	-	-	-	-	-	-	-	-	-	-	-	-	-	-	-	-	-	-	-	-	-	-	-	-	-	-	-	-	-	-	-	-	-	-	-	rpoC A172V; rpoC R173R; rpoC T1234T	100; 100; 100		phylogenetic mutation L1, no indication for increased MIC; phylogenetic mutation L1, no indication for increased MIC; compensates for rpoB mutations	-	-	-
634461	230	74	1.00	NO	-	-	-	-	-	-	-	-	-	-	-	-	-	-	-	-	-	-	-	-	-	-	-	-	-	-	-	-	-	-	-	-	-	-	-	-	-	-	-		-	-	-	-
634474	231	78	0.99	NO	katG S315T	98.78	rpoB S450L	100	rpsL K43R	100	embB M306V	100	pncA L27P	100	gyrA D94N	100	gyrA D94N	100	-	-	-	-	-	-	-	-	-	-	-	-	-	-	-	-	-	-	-	-	-	-	-	rpoC P1040R	100		compensates for rpoB mutations	-	-	-
634475	232	88	1.00	NO	-	-	-	-	gid 115_del_c	100	-	-	-	-	-	-	-	-	-	-	-	-	-	-	-	-	-	-	-	-	-	-	-	-	-	-	-	-	rpoA D253A	100	compensates for rpoB mutations	-	-		-	ahpC -	100	compensates for KatG deficit
634592	233	92	0.99	NO	fabG1 -15c>t; katG S315T	100; 99.07	rpoB S450L	100	rpsL K43R	100	embB Q497R	100	pncA G132A	100	gyrA D94G	100	gyrA D94G	100	-	-	rrs 1401a>g; eis -12c>t	28.21; 31.62	rrs 1401a>g	28.21	rrs 1401a>g	28.21	fabG1 -15c>t	100	-	-	-	-	-	-	-	-	-	-	-	-	-	rpoC I491V	100		compensates for rpoB mutations	-	-	-
634616	234	72	0.99	NO	fabG1 -8t>g; inhA I21V	100; 100	rpoB S450L	100	rpsL K88R	100	embB M306V	100	pncA T47N	100	-	-	-	-	-	-	-	-	-	-	-	-	-	-	-	-	-	-	-	-	-	-	-	-	-	-	-	rpoC A172V; rpoC R173R; rpoC N416S	97.4; 100; 100		phylogenetic mutation L1, no indication for increased MIC; phylogenetic mutation L1, no indication for increased MIC; compensates for rpoB mutations	ahpC E76K	100	compensates for KatG deficit
634622	235	76	0.99	NO	katG S315T	100	rpoB S450L	100	rpsL K43R	100	embB M306V	100	pncA V139A	100	gyrA D94N	100	gyrA D94N	100	-	-	-	-	-	-	-	-	ethA 117_del_a	97.59	-	-	-	-	ald 28_del_a	96.51	-	-	-	-	-	-	-	rpoC G332S	100		compensates for rpoB mutations	-	-	-
634650	236	56	0.99	NO	-	-	-	-	-	-	-	-	-	-	-	-	-	-	-	-	-	-	-	-	-	-	-	-	-	-	-	-	-	-	-	-	-	-	-	-	-	rpoC A172V; rpoC R173R; rpoC P601L	100; 100; 98.53		phylogenetic mutation L1, no indication for increased MIC; phylogenetic mutation L1, no indication for increased MIC; phylogenetic mutation L1.1, no indication for increased MIC	-	-	-
700002	237	101	0.99	NO	fabG1 -15c>t; katG S315T	100; 100	rpoB S450L	100	rpsL K43R	100	embA -11c>a; embB M306V	100; 99.17	pncA L27P	100	gyrA D94G	98.94	gyrA D94G	98.94	-	-	-	-	-	-	-	-	fabG1 -15c>t; ethA 481_del_agccgggctgctttaggaggctcggccgcttag	100; 63.29	-	-	-	-	-	-	-	-	-	-	-	-	-	rpoC P1040R	100		compensates for rpoB mutations	-	-	-
700007	238	19	0.84	NA	fabG1 -15c>t	100	-	-	rpsL K43R	86.36	embB M306V	95.45	pncA L27P	100	gyrB A504V; gyrA A90V	90.91; 100	gyrB A504V; gyrA A90V	90.91; 100	-	-	-	-	-	-	-	-	fabG1 -15c>t	100	-	-	-	-	-	-	-	-	-	-	-	-	-	rpoC C75C; rpoC E76E; rpoC L436L; rpoC K437K; rpoC P444P; rpoC K453K; and others	31.58; 29.73; 37.5; 38.71; 41.18; 33.33; and others		compensates for rpoB mutations; compensates for rpoB mutations; compensates for rpoB mutations; compensates for rpoB mutations; compensates for rpoB mutations; compensates for rpoB mutations; and others	-	-	-
700009	239	98	0.99	NO	katG S315T	98.98	rpoB H445R	98.77	rpsL K88R	100	embB D328Y	100	-	-	-	-	-	-	-	-	-	-	-	-	-	-	-	-	-	-	-	-	-	-	-	-	-	-	-	-	-	-	-		-	-	-	-
700013	240	72	1.00	NO	-	-	-	-	-	-	-	-	-	-	-	-	-	-	-	-	-	-	-	-	-	-	-	-	-	-	-	-	-	-	-	-	-	-	-	-	-	-	-		-	ahpC -	93.18	compensates for KatG deficit
700048	241	160	1.00	NO	-	-	-	-	-	-	-	-	-	-	-	-	-	-	-	-	-	-	-	-	-	-	-	-	-	-	-	-	-	-	-	-	-	-	-	-	-	-	-		-	-	-	-
700115	242	73	0.99	NO	-	-	-	-	-	-	-	-	-	-	-	-	-	-	-	-	-	-	-	-	-	-	-	-	-	-	-	-	-	-	-	-	-	-	-	-	-	rpoC G1071G	95.45		compensates for rpoB mutations	-	-	-
700136	243	70	0.99	NO	-	-	-	-	-	-	-	-	-	-	-	-	-	-	-	-	-	-	-	-	-	-	-	-	-	-	-	-	-	-	-	-	-	-	-	-	-	rpoC A172V; rpoC R173R	100; 100		phylogenetic mutation L1, no indication for increased MIC; phylogenetic mutation L1, no indication for increased MIC	ahpC E76K	100	compensates for KatG deficit
700139	244	54	0.99	NO	-	-	-	-	-	-	-	-	-	-	-	-	-	-	-	-	-	-	-	-	-	-	-	-	-	-	-	-	-	-	-	-	-	-	-	-	-	rpoC A172V; rpoC R173R; rpoC P601L	100; 100; 100		phylogenetic mutation L1, no indication for increased MIC; phylogenetic mutation L1, no indication for increased MIC; phylogenetic mutation L1.1, no indication for increased MIC	-	-	-
700156	245	74	0.99	NO	katG S315T	100	rpoB S450L	100	rpsL K43R	100	embB M306V	100	pncA D49G	100	gyrA S91P	100	gyrA S91P	100	-	-	rrs 1401a>g	100	rrs 1401a>g	100	rrs 1401a>g	100	-	-	-	-	-	-	-	-	-	-	-	-	-	-	-	rpoC G332S	100		compensates for rpoB mutations	-	-	-
700159	246	75	0.99	NO	fabG1 -15c>t; katG S315T	100; 100	rpoB S450L	100	rpsL K43R	100	embB Q497R	100	pncA G132A	100	gyrA D94G	100	gyrA D94G	100	-	-	rrs 1401a>g	81.03	rrs 1401a>g	81.03	rrs 1401a>g	81.03	fabG1 -15c>t	100	rplC C154R	100	-	-	-	-	-	-	-	-	-	-	-	rpoC I491V	100		compensates for rpoB mutations	-	-	-
700160	247	75	0.99	NO	-	-	-	-	-	-	-	-	-	-	-	-	-	-	-	-	-	-	-	-	-	-	-	-	-	-	-	-	-	-	-	-	-	-	-	-	-	-	-		-	-	-	-
700199	248	59	0.99	NO	katG S315T	100	rpoB S450L	100	rpsL K43R	100	embA -16c>a; embB M306V	100; 100	pncA Y103C	100	gyrA D94Y	100	gyrA D94Y	100	-	-	-	-	-	-	-	-	ethA 1048_ins_t	75.76	-	-	-	-	-	-	-	-	-	-	-	-	-	rpoC G433S	100		compensates for rpoB mutations	-	-	-
700254	249	79	0.99	NO	-	-	-	-	-	-	-	-	-	-	-	-	-	-	-	-	-	-	-	-	-	-	-	-	-	-	-	-	-	-	-	-	-	-	-	-	-	-	-		-	-	-	-
700270	250	69	0.99	NO	katG S315T	100	rpoB S450L	100	rpsL K43R	100	embA -16c>t	100	pncA I5S	100	-	-	-	-	-	-	eis -12c>t	100	-	-	-	-	-	-	-	-	-	-	-	-	-	-	-	-	-	-	-	rpoC I491T	100		compensates for rpoB mutations	-	-	-
700271	251	71	0.99	NO	fabG1 -15c>t; katG S315T	100; 100	rpoB S450L	100	-	-	embA -16c>g; embB G406S	100; 100	pncA Y34_	100	gyrB T500N	100	gyrB T500N	100	-	-	rrs 1401a>g	100	rrs 1401a>g	100	rrs 1401a>g	100	fabG1 -15c>t	100	-	-	-	-	-	-	folC E153A	100	-	-	-	-	-	rpoC A172V; rpoC R173R; rpoC V1252M	98.46; 100; 100		phylogenetic mutation L1, no indication for increased MIC; phylogenetic mutation L1, no indication for increased MIC; compensates for rpoB mutations	ahpC E76K	100	compensates for KatG deficit
700277	252	53	1.00	NO	-	-	-	-	-	-	-	-	-	-	-	-	-	-	-	-	-	-	-	-	-	-	-	-	-	-	-	-	-	-	-	-	-	-	-	-	-	-	-		-	-	-	-
700328	253	51	0.99	NO	fabG1 -15c>t; katG 364_del_gcg	100; 93.88	rpoB L452P	100	-	-	-	-	-	-	-	-	-	-	-	-	-	-	-	-	-	-	fabG1 -15c>t	100	-	-	-	-	-	-	-	-	-	-	-	-	-	-	-		-	-	-	-
700344	254	61	0.99	NO	fabG1 -15c>t; katG S315T	98.36; 100	rpoB S450L	100	rpsL K43R	98.55	embA -11c>a; embB M306V	100; 100	pncA L27P	100	gyrA D94G	100	gyrA D94G	100	-	-	eis -10g>a	100	-	-	-	-	fabG1 -15c>t	98.36	-	-	-	-	-	-	-	-	-	-	-	-	-	rpoC P1040R	100		compensates for rpoB mutations	-	-	-
700367	255	88	0.99	NO	fabG1 -15c>t; katG S315T	99.11; 100	rpoB S450L	97.09	rpsL K43R	100	embB Q497R	100	pncA G132A	100	gyrA D94G	100	gyrA D94G	100	Rv0678 465_ins_c	97.83	rrs 1401a>g	100	rrs 1401a>g	100	rrs 1401a>g	100	fabG1 -15c>t	99.11	rrl 2814g>t	98.18	Rv0678 465_ins_c	97.83	-	-	-	-	-	-	rpoA D253G	100	compensates for rpoB mutations	rpoC I491V	100		compensates for rpoB mutations	-	-	-
700372	256	92	1.00	NO	-	-	-	-	-	-	-	-	-	-	-	-	-	-	-	-	-	-	-	-	-	-	-	-	-	-	-	-	-	-	-	-	-	-	-	-	-	-	-		-	-	-	-
700379	257	63	0.99	NO	-	-	-	-	-	-	-	-	-	-	-	-	-	-	-	-	-	-	-	-	-	-	-	-	-	-	-	-	-	-	-	-	-	-	-	-	-	-	-		-	-	-	-
700411	258	80	0.99	NO	fabG1 -15c>t	100	-	-	-	-	-	-	-	-	-	-	-	-	-	-	-	-	-	-	-	-	fabG1 -15c>t	100	-	-	-	-	-	-	-	-	-	-	-	-	-	rpoC A172V; rpoC R173R	97.14; 100		phylogenetic mutation L1, no indication for increased MIC; phylogenetic mutation L1, no indication for increased MIC	-	-	-
700418	259	108	0.99	NO	katG S315T	100	rpoB S450L	100	rpsL K43R	100	-	-	pncA -11a>c	100	gyrA D94G	100	gyrA D94G	100	-	-	rrs 1401a>g	100	rrs 1401a>g	100	rrs 1401a>g	100	ethA A341V	100	-	-	-	-	-	-	-	-	-	-	-	-	-	rpoC I491V	100		compensates for rpoB mutations	-	-	-
700423	260	77	1.00	NO	-	-	-	-	-	-	-	-	-	-	-	-	-	-	-	-	-	-	-	-	-	-	-	-	-	-	-	-	-	-	-	-	-	-	-	-	-	-	-		-	-	-	-
700430	261	74	1.00	NO	-	-	-	-	-	-	-	-	-	-	-	-	-	-	-	-	-	-	-	-	-	-	-	-	-	-	-	-	-	-	-	-	-	-	-	-	-	-	-		-	-	-	-
700481	262	64	0.99	NO	-	-	-	-	-	-	-	-	-	-	-	-	-	-	-	-	-	-	-	-	-	-	-	-	-	-	-	-	-	-	-	-	-	-	-	-	-	rpoC A172V; rpoC R173R; rpoC P601L; rpoC H1153H	100; 100; 96.43; 100		phylogenetic mutation L1, no indication for increased MIC; phylogenetic mutation L1, no indication for increased MIC; phylogenetic mutation L1.1, no indication for increased MIC; compensates for rpoB mutations	-	-	-
700487	263	49	0.99	NO	katG S315T	100	rpoB S450L	100	rrs 514a>c	100	embB M306V	100	pncA M175T	100	-	-	gyrB D461N	100	-	-	-	-	-	-	-	-	-	-	-	-	-	-	ald 1028_ins_ttcgacgcacg	53.57	-	-	-	-	-	-	-	rpoC A172V; rpoC R173R; rpoC A951A; rpoC S1214S; rpoC N1251S	100; 100; 100; 100; 100		phylogenetic mutation L1, no indication for increased MIC; phylogenetic mutation L1, no indication for increased MIC; compensates for rpoB mutations; compensates for rpoB mutations; compensates for rpoB mutations	-	-	-
700489	264	89	0.99	NO	-	-	-	-	-	-	-	-	-	-	-	-	-	-	-	-	-	-	-	-	-	-	-	-	-	-	-	-	-	-	-	-	-	-	-	-	-	rpoC A542A	100		phylogenetic mutation L4.3, no indication for increased MIC	-	-	-
700492	265	69	0.99	NO	fabG1 -15c>t; inhA S94A	98.61; 100	rpoB L430P; rpoB H445N	100; 100	rrs 514a>c	100	embA -12c>t; embB M306I	100; 100	pncA H71P	100	gyrA D94G	56.52	gyrA D94G	56.52	-	-	rrs 1401a>g	97.37	rrs 1401a>g	97.37	rrs 1401a>g	97.37	fabG1 -15c>t	98.61	-	-	-	-	-	-	-	-	-	-	-	-	-	rpoC A172V; rpoC R173R	100; 100		phylogenetic mutation L1, no indication for increased MIC; phylogenetic mutation L1, no indication for increased MIC	-	-	-
700493	266	45	0.98	NO	katG S315T	100	rpoB S450L	100	rpsL K43R	100	embB Q497R	97.87	pncA C138R	100	gyrA D94N	100	gyrA D94N	100	-	-	-	-	-	-	-	-	-	-	-	-	-	-	-	-	-	-	-	-	-	-	-	rpoC G388G; rpoC I491V	96.88; 100		compensates for rpoB mutations; compensates for rpoB mutations	-	-	-
700506	267	147	1.00	NO	-	-	-	-	-	-	-	-	-	-	-	-	-	-	-	-	-	-	-	-	-	-	-	-	-	-	-	-	-	-	-	-	-	-	-	-	-	-	-		-	ahpC -	100	compensates for KatG deficit
700538	268	112	0.99	NO	-	-	-	-	-	-	-	-	-	-	-	-	-	-	-	-	-	-	-	-	-	-	-	-	-	-	-	-	-	-	-	-	-	-	-	-	-	-	-		-	-	-	-
700540	269	81	0.99	NO	-	-	-	-	-	-	-	-	-	-	-	-	-	-	-	-	-	-	-	-	-	-	-	-	-	-	-	-	-	-	-	-	-	-	-	-	-	rpoC A172V; rpoC R173R; rpoC P601L	98.63; 100; 98.55		phylogenetic mutation L1, no indication for increased MIC; phylogenetic mutation L1, no indication for increased MIC; phylogenetic mutation L1.1, no indication for increased MIC	-	-	-
700579	270	62	0.99	NO	-	-	-	-	-	-	-	-	-	-	-	-	-	-	-	-	-	-	-	-	-	-	-	-	-	-	-	-	-	-	-	-	-	-	-	-	-	-	-		-	-	-	-
700582	271	76	0.99	NO	katG S315T	100	rpoB S450L	97.53	rpsL K43R	100	embB M306V	100	pncA V139A	100	gyrA D94N	100	gyrA D94N	100	-	-	-	-	-	-	-	-	-	-	-	-	-	-	-	-	-	-	-	-	-	-	-	rpoC G332S	100		compensates for rpoB mutations	-	-	-
700639	272	82	1.00	NO	fabG1 -15c>t; katG S315T	100; 98.82	rpoB D435V	98.57	rrs 906a>g	100	-	-	pncA K96T	100	gyrA D94G	100	gyrA D94G	100	-	-	-	-	-	-	-	-	fabG1 -15c>t	100	rrl 2814g>t	95.45	-	-	-	-	folC R49W	88.61	-	-	-	-	-	-	-		-	-	-	-
700654	273	64	0.99	NO	-	-	-	-	-	-	-	-	-	-	-	-	-	-	-	-	-	-	-	-	-	-	-	-	-	-	-	-	-	-	-	-	-	-	-	-	-	rpoC A172V; rpoC R173R; rpoC P601L; rpoC G1255G	98.41; 100; 98.51; 98.65		phylogenetic mutation L1, no indication for increased MIC; phylogenetic mutation L1, no indication for increased MIC; phylogenetic mutation L1.1, no indication for increased MIC; compensates for rpoB mutations	-	-	-
700656	274	85	0.97	NO	-	-	rpoB 2546_ins_cgagga	72.94	-	-	-	-	-	-	-	-	-	-	-	-	-	-	-	-	-	-	-	-	-	-	-	-	ald 266_del_a	100	-	-	-	-	-	-	-	-	-		-	ahpC P62P	100	compensates for KatG deficit
700662	275	69	1.00	NO	katG S315T	100	rpoB S450L	100	gid 351_del_g	98.36	embA -12c>t; embB G406S	100; 100	pncA V128F	98.61	gyrA D94Y	100	gyrA D94Y	100	-	-	-	-	-	-	-	-	-	-	-	-	-	-	-	-	-	-	-	-	-	-	-	rpoC G433S	100		compensates for rpoB mutations	-	-	-
700668	276	75	0.99	NO	-	-	-	-	-	-	-	-	-	-	-	-	-	-	-	-	-	-	-	-	-	-	-	-	-	-	-	-	-	-	-	-	-	-	-	-	-	-	-		-	ahpC -	100	compensates for KatG deficit
700689	277	114	0.99	NO	-	-	-	-	-	-	-	-	-	-	-	-	-	-	-	-	-	-	-	-	-	-	-	-	-	-	-	-	-	-	-	-	-	-	-	-	-	rpoC A172V; rpoC R173R; rpoC P601L	99.13; 99.15; 97.22		phylogenetic mutation L1, no indication for increased MIC; phylogenetic mutation L1, no indication for increased MIC; phylogenetic mutation L1.1, no indication for increased MIC	-	-	-
700720	278	67	0.99	NO	fabG1 -15c>t; katG S315T	100; 100	rpoB S450L	98.59	rpsL K43R	100	embA -16c>t; embB G406S	100; 100	pncA 392_ins_g	100	gyrA A90V	100	gyrA A90V	100	-	-	-	-	-	-	-	-	fabG1 -15c>t	100	-	-	-	-	-	-	-	-	-	-	-	-	-	rpoC F452L	100		compensates for rpoB mutations	-	-	-
700743	279	54	0.99	NO	-	-	rpoB L430P	100	-	-	-	-	-	-	-	-	-	-	-	-	-	-	-	-	-	-	-	-	-	-	-	-	-	-	-	-	-	-	-	-	-	rpoC A172V; rpoC R173R; rpoC V490I; rpoC P601L	98.15; 100; 100; 100		compensates for rpoB mutations; compensates for rpoB mutations; compensates for rpoB mutations; compensates for rpoB mutations	-	-	-
700758	280	65	1.00	NO	fabG1 -15c>t; inhA S94A	100; 100	-	-	-	-	embB M306I	100	-	-	-	-	-	-	-	-	-	-	-	-	-	-	fabG1 -15c>t	100	-	-	-	-	-	-	-	-	-	-	-	-	-	-	-		-	-	-	-
700775	281	68	0.99	NO	katG S315T	100	rpoB S450L	100	rpsL K43R	100	embB M306V	100	pncA D12A	100	gyrA A90V; gyrA D94G	30.56; 37.5	gyrA A90V; gyrA D94G	30.56; 37.5	-	-	-	-	-	-	-	-	-	-	-	-	-	-	-	-	-	-	-	-	-	-	-	-	-		-	-	-	-
700782	282	61	0.99	NO	katG S315T	100	rpoB S450L	100	rpsL K43R	100	embB M306V	100	-	-	gyrA D94G	100	gyrA D94G	100	-	-	-	-	-	-	-	-	-	-	-	-	-	-	-	-	-	-	-	-	-	-	-	rpoC V483A	100		compensates for rpoB mutations	-	-	-
700836	283	63	0.99	NO	katG S315T	100	rpoB S450L	100	rpsL K43R	100	embA -16c>t	100	pncA I5S	98.67	-	-	-	-	-	-	-	-	-	-	-	-	-	-	-	-	-	-	-	-	-	-	-	-	-	-	-	rpoC I885V	100		compensates for rpoB mutations	-	-	-
700869	284	120	0.97	NO	-	-	rpoB 2546_ins_cgagga	68.42	-	-	-	-	-	-	-	-	-	-	-	-	-	-	-	-	-	-	-	-	-	-	-	-	ald 266_del_a	100	-	-	-	-	-	-	-	-	-		-	ahpC P62P	100	compensates for KatG deficit
700891	285	39	0.98	NO	fabG1 -15c>t; katG S315T	100; 100	rpoB S450L	100	rpsL K43R	100	embB Q497R	97.3	pncA G132A	100	gyrA D94G	100	gyrA D94G	100	-	-	-	-	-	-	-	-	fabG1 -15c>t	100	-	-	-	-	-	-	-	-	-	-	-	-	-	rpoC I491V	100		compensates for rpoB mutations	-	-	-
700897	286	109	0.99	NO	katG S315T	100	rpoB S450L	99.17	rpsL K88R	100	embB Q497R	100	pncA -11a>g	100	gyrA S91P	100	gyrA S91P	100	-	-	-	-	-	-	-	-	ethA 341_del_a	99.17	-	-	-	-	-	-	-	-	-	-	-	-	-	rpoC G519D	100		compensates for rpoB mutations	-	-	-
700915	287	72	0.99	NO	fabG1 -15c>t; katG S315T	100; 100	rpoB S450L	100	rpsL K43R	100	embB Q497R	97.5	pncA G132A	100	gyrA D94G	100	gyrA D94G	100	-	-	-	-	-	-	-	-	fabG1 -15c>t	100	-	-	-	-	-	-	-	-	-	-	-	-	-	rpoC I491V	100		compensates for rpoB mutations	-	-	-
700917	288	109	0.98	NO	fabG1 -15c>t; katG S315T	100; 99.11	rpoB S450L	100	rpsL K43R	99.39	embB Q497R	100	pncA G132A	99.22	gyrA D94G	100	gyrA D94G	100	-	-	rrs 1401a>g	100	rrs 1401a>g	100	rrs 1401a>g	100	fabG1 -15c>t	100	-	-	-	-	-	-	-	-	-	-	-	-	-	rpoC I491V	100		compensates for rpoB mutations	-	-	-
700924	289	107	0.99	NO	-	-	-	-	-	-	-	-	-	-	-	-	-	-	-	-	-	-	-	-	-	-	-	-	-	-	-	-	-	-	-	-	-	-	-	-	-	-	-		-	-	-	-
700993	290	118	0.99	NO	katG S315T	100	rpoB S450L	100	rpsL K43R	100	embB M306V	100	pncA -11a>g	100	gyrA G88C	100	gyrA G88C	100	-	-	-	-	-	-	-	-	-	-	-	-	-	-	-	-	-	-	-	-	-	-	-	rpoC G332S	99.21		compensates for rpoB mutations	-	-	-
700996	291	74	0.99	NO	katG S315T	100	rpoB S450L	100	rpsL K43R	100	embB M306V	100	-	-	gyrA A90V; gyrA S91P	100; 100	gyrA A90V; gyrA S91P	100; 100	-	-	-	-	-	-	-	-	-	-	-	-	-	-	-	-	-	-	-	-	-	-	-	rpoC V483A	98.92		compensates for rpoB mutations	-	-	-
701014	292	119	0.99	NO	fabG1 -15c>t; inhA I21V	100; 100	rpoB H445D	100	gid 46_del_cggcgccaggcttctagcgtctg	64.76	embB M306I	100	pncA K96Q	100	gyrA A90V	100	gyrA A90V	100	-	-	-	-	-	-	-	-	fabG1 -15c>t	100	-	-	-	-	-	-	-	-	-	-	-	-	-	rpoC A172V; rpoC R173R; rpoC P601L	98.53; 98.5; 100		phylogenetic mutation L1, no indication for increased MIC; phylogenetic mutation L1, no indication for increased MIC; phylogenetic mutation L1.1, no indication for increased MIC	-	-	-
701037	293	112	0.98	NO	katG S315T	100	rpoB S450L	99.12	rpsL K43R	100	embA -16c>t	99.35	pncA I5S	100	gyrA D94G	100	gyrA D94G	100	-	-	eis -12c>t	99.35	-	-	-	-	-	-	-	-	-	-	-	-	-	-	-	-	-	-	-	rpoC I491T	99.33		compensates for rpoB mutations	-	-	-
701074	294	92	0.99	NO	katG S315T	100	rpoB S450L	100	rpsL K43R	100	embA -16c>t	100	pncA I5S	100	gyrA D94G	100	gyrA D94G	100	-	-	eis -12c>t	100	-	-	-	-	ethA 1054_del_g	90	-	-	-	-	-	-	-	-	-	-	-	-	-	rpoC I491T	100		compensates for rpoB mutations	-	-	-
701175	295	76	0.99	NO	-	-	-	-	-	-	-	-	-	-	gyrA D94N	96.67	gyrA D94N	96.67	-	-	-	-	-	-	-	-	-	-	-	-	-	-	-	-	-	-	-	-	-	-	-	-	-		-	-	-	-
701180	296	98	0.99	NO	katG S315T	100	rpoB S450L	100	rpsL K43R	100	embB M306V	100	pncA L27P	100	-	-	-	-	-	-	-	-	-	-	-	-	-	-	-	-	-	-	-	-	-	-	-	-	-	-	-	rpoC P1040R	100		compensates for rpoB mutations	-	-	-
701184	297	83	0.99	NO	fabG1 L203L; katG S315T	51.25; 100	rpoB S450L	100	rpsL K43R	100	embB M306V	100	-	-	gyrA D94G	100	gyrA D94G	100	-	-	-	-	-	-	-	-	ethA 551_del_ggt	98.13	-	-	-	-	-	-	-	-	-	-	-	-	-	rpoC S428A	98.89		compensates for rpoB mutations	-	-	-
701191	298	86	0.99	NO	fabG1 -15c>t; katG S315T	100; 100	rpoB S450L	100	rpsL K43R	100	embB Q497R	99.06	pncA G132A	100	gyrA A90V	100	gyrA A90V	100	-	-	eis -10g>c	100	-	-	-	-	fabG1 -15c>t	100	-	-	-	-	-	-	-	-	-	-	-	-	-	rpoC I491V	100		compensates for rpoB mutations	-	-	-
701257	299	95	1.00	NO	-	-	-	-	-	-	-	-	-	-	-	-	-	-	-	-	-	-	-	-	-	-	-	-	-	-	-	-	-	-	-	-	-	-	-	-	-	rpoC Y749Y	100		compensates for rpoB mutations	-	-	-
701264	300	81	1.00	NO	-	-	-	-	-	-	-	-	-	-	-	-	-	-	-	-	-	-	-	-	-	-	-	-	-	-	-	-	-	-	-	-	-	-	-	-	-	-	-		-	-	-	-
701332	301	81	0.99	NO	katG S315T	98.8	rpoB S450L	100	rpsL K43R	98.65	embB Q497R	100	pncA C138R	100	gyrA D94N	100	gyrA D94N	100	-	-	-	-	-	-	-	-	-	-	-	-	-	-	-	-	-	-	-	-	-	-	-	rpoC G388G; rpoC I491V	100; 100		compensates for rpoB mutations; compensates for rpoB mutations	-	-	-
701354	302	76	0.99	NO	katG S315T	100	rpoB S450L	100	rpsL K43R	100	embB M306V	100	-	-	-	-	-	-	-	-	-	-	-	-	-	-	-	-	-	-	-	-	-	-	-	-	-	-	-	-	-	rpoC V483A	100		compensates for rpoB mutations	-	-	-
701361	303	53	0.99	NO	katG S315N	95.08	-	-	gid 87_del_c	94	-	-	-	-	-	-	-	-	-	-	-	-	-	-	-	-	-	-	-	-	-	-	-	-	-	-	-	-	-	-	-	-	-		-	ahpC -	100	compensates for KatG deficit
701375	304	73	0.99	NO	-	-	-	-	-	-	-	-	-	-	-	-	-	-	-	-	-	-	-	-	-	-	-	-	-	-	-	-	-	-	-	-	-	-	-	-	-	-	-		-	-	-	-
701401	305	68	0.99	NO	katG S315T	100	rpoB S450L	98.55	rpsL K43R	100	embB M306V	100	pncA D136G	98.75	gyrA D94G	100	gyrA D94G	100	-	-	-	-	-	-	-	-	-	-	-	-	-	-	-	-	-	-	-	-	-	-	-	rpoC N698S	100		compensates for rpoB mutations	-	-	-
701404	306	95	1.00	NO	-	-	-	-	-	-	-	-	-	-	-	-	-	-	-	-	-	-	-	-	-	-	-	-	-	-	-	-	-	-	-	-	-	-	-	-	-	-	-		-	-	-	-
701432	307	102	0.99	NO	katG S315T	100	rpoB S450L	99.02	rpsL K43R	100	embB Q497R	100	pncA 200_del_ctgctccttatc	100	gyrA D94G	100	gyrA D94G	100	-	-	-	-	-	-	-	-	-	-	-	-	-	-	-	-	-	-	-	-	-	-	-	-	-		-	-	-	-
701433	308	12	0.38	NO	-	-	-	-	-	-	-	-	-	-	-	-	-	-	-	-	-	-	-	-	-	-	-	-	-	-	-	-	-	-	-	-	-	-	-	-	-	-	-		-	-	-	-
701521	309	148	1.00	NO	-	-	-	-	-	-	-	-	-	-	-	-	-	-	-	-	-	-	-	-	-	-	-	-	-	-	-	-	-	-	-	-	-	-	-	-	-	-	-		-	-	-	-
701553	310	62	0.99	NO	katG S315T	100	rpoB L430P; rpoB D435G	100; 96.61	rpsL K43R	100	embB M306V	100	pncA W119R	100	-	-	-	-	-	-	-	-	-	-	-	-	-	-	-	-	-	-	-	-	-	-	-	-	-	-	-	-	-		-	-	-	-
701566	311	71	0.99	NO	katG S315T	100	rpoB S450L	100	rpsL K43R	100	embB M306I	100	pncA V157G	100	gyrA D94G	98.44	gyrA D94G	98.44	-	-	-	-	-	-	-	-	ethA 712_ins_gc	96	-	-	-	-	-	-	Rv2670c A5V	100	-	-	-	-	-	-	-		-	-	-	-
701573	312	78	0.99	NO	katG S315T	100	rpoB S450L	100	rpsL K43R	100	embB M306V	100	-	-	-	-	-	-	-	-	-	-	-	-	-	-	-	-	-	-	-	-	-	-	-	-	-	-	-	-	-	rpoC V483A	100		compensates for rpoB mutations	-	-	-
701584	313	79	1.00	NO	katG S315T	100	rpoB S450L; rpoB 1509_ins_ggg	100; 81.48	gid 351_del_g	93.48	embB M306V	100	-	-	-	-	-	-	-	-	-	-	-	-	-	-	ethA 1047_del_t	90.59	-	-	-	-	-	-	-	-	-	-	-	-	-	-	-		-	-	-	-
701589	314	74	0.99	NO	katG S315T	100	rpoB S450L	100	-	-	-	-	-	-	-	-	-	-	-	-	-	-	-	-	-	-	-	-	-	-	-	-	-	-	-	-	-	-	-	-	-	-	-		-	-	-	-
701590	315	79	0.99	NO	katG S315T	100	rpoB S450L	97.37	rpsL K43R	98.94	embB G406S	97.83	pncA -11a>g	100	gyrA A90V	98.97	gyrA A90V	98.97	-	-	-	-	-	-	-	-	-	-	-	-	-	-	-	-	-	-	-	-	-	-	-	rpoC G433S	95.45		compensates for rpoB mutations	-	-	-
701593	316	67	0.99	Maybe	-	-	-	-	-	-	-	-	-	-	-	-	-	-	-	-	-	-	-	-	-	-	-	-	-	-	-	-	-	-	-	-	-	-	rpoA E184D	84.29	compensates for rpoB mutations	rpoC A172V; rpoC R173R; rpoC P601L	96.55; 100; 81.97		phylogenetic mutation L1, no indication for increased MIC; phylogenetic mutation L1, no indication for increased MIC; phylogenetic mutation L1.1, no indication for increased MIC	-	-	-
701609	317	58	0.99	NO	katG S315T	100	rpoB S450L	100	rpsL K43R	100	embB Q497R	100	pncA C138R	100	gyrA D94N	100	gyrA D94N	100	-	-	rrs 1401a>g	100	rrs 1401a>g	100	rrs 1401a>g	100	-	-	-	-	-	-	-	-	-	-	-	-	-	-	-	rpoC G388G; rpoC I491V	100; 98.55		compensates for rpoB mutations; compensates for rpoB mutations	-	-	-
701640	318	77	0.99	NO	katG S315T	100	rpoB S450L	98.67	rpsL K43R; gid 102_del_g	100; 91.55	-	-	pncA A46V	100	-	-	-	-	-	-	-	-	-	-	-	-	-	-	-	-	-	-	-	-	-	-	-	-	-	-	-	-	-		-	-	-	-
701645	319	93	0.99	NO	katG S315T	100	-	-	rpsL K43R	100	embB M306I	100	-	-	-	-	-	-	-	-	-	-	-	-	-	-	-	-	-	-	-	-	-	-	-	-	-	-	-	-	-	-	-		-	-	-	-
701649	320	277	0.99	NO	-	-	-	-	-	-	-	-	-	-	-	-	-	-	-	-	-	-	-	-	-	-	-	-	-	-	-	-	-	-	-	-	-	-	-	-	-	rpoC A172V; rpoC R173R	99.34; 99.67		compensates for rpoB mutations; compensates for rpoB mutations	-	-	-
701697	321	83	1.00	NO	-	-	-	-	-	-	-	-	-	-	-	-	-	-	-	-	-	-	-	-	-	-	-	-	-	-	-	-	-	-	-	-	-	-	-	-	-	rpoC S654S	100		compensates for rpoB mutations	-	-	-
701705	322	82	0.99	NO	-	-	-	-	-	-	-	-	-	-	-	-	-	-	-	-	-	-	-	-	-	-	-	-	-	-	-	-	-	-	-	-	-	-	-	-	-	rpoC A172V; rpoC R173R	95.51; 100		compensates for rpoB mutations; compensates for rpoB mutations	ahpC E76K	100	compensates for KatG deficit
701708	323	77	0.98	NO	-	-	-	-	-	-	-	-	-	-	gyrA A90V	100	gyrA A90V	100	-	-	-	-	-	-	-	-	-	-	-	-	-	-	-	-	-	-	-	-	-	-	-	rpoC A542A	100		phylogenetic mutation L4.3, no indication for increased MIC	-	-	-
701711	324	73	0.99	NO	-	-	-	-	-	-	-	-	-	-	-	-	-	-	-	-	-	-	-	-	-	-	-	-	-	-	-	-	-	-	-	-	-	-	-	-	-	rpoC A172V; rpoC R173R; rpoC P601L	100; 100; 100		phylogenetic mutation L1, no indication for increased MIC; phylogenetic mutation L1, no indication for increased MIC; phylogenetic mutation L1.1, no indication for increased MIC	-	-	-
701757	325	72	1.00	NO	katG S315T	100	rpoB S450L	100	gid E103_	100	embB M306I	100	pncA 52_ins_c	92.54	gyrA D94N	100	gyrA D94N	100	-	-	rrs 1401a>g	25	rrs 1401a>g	25	rrs 1401a>g	25	ethA E311_; ethA 311_del_t	23.53; 81.36	-	-	-	-	ald 473_ins_g	20.37	-	-	-	-	-	-	-	rpoC S308S; rpoC V483G	100; 100		compensates for rpoB mutations; compensates for rpoB mutations	-	-	-
701797	326	84	0.99	NO	-	-	-	-	-	-	-	-	-	-	-	-	-	-	-	-	-	-	-	-	-	-	-	-	-	-	-	-	-	-	-	-	-	-	-	-	-	-	-		-	ahpC -	100	compensates for KatG deficit
701806	327	80	0.99	NO	katG S315T	100	rpoB S450L	100	gid 115_del_c	94.29	embB Q497R	98.94	pncA L35P	100	-	-	-	-	-	-	-	-	-	-	-	-	-	-	-	-	-	-	-	-	-	-	-	-	-	-	-	rpoC A172V; rpoC R173R; rpoC I491V	100; 100; 100		phylogenetic mutation L1, no indication for increased MIC; phylogenetic mutation L1, no indication for increased MIC; compensates for rpoB mutations	-	-	-
701848	328	86	0.99	NO	-	-	-	-	gid 102_del_g	92.41	-	-	-	-	-	-	-	-	-	-	-	-	-	-	-	-	-	-	-	-	-	-	-	-	-	-	-	-	-	-	-	-	-		-	-	-	-
701856	329	63	0.99	NO	katG S315T	100	rpoB S450L	97.01	rpsL K43R	100	embB M306V	100	pncA T177P	100	gyrA D94G	100	gyrA D94G	100	-	-	-	-	-	-	-	-	ethA 753_ins_g	98.75	-	-	-	-	-	-	-	-	-	-	-	-	-	rpoC I491V	100		compensates for rpoB mutations	-	-	-
701880	330	94	0.99	NO	fabG1 -15c>t; katG S315T	100; 100	rpoB S450L	98.78	rpsL K43R	100	embB Q497R	100	pncA G132A	98.82	gyrA D94G	98.95	gyrA D94G	98.95	-	-	-	-	-	-	-	-	fabG1 -15c>t	100	-	-	-	-	-	-	-	-	-	-	-	-	-	rpoC I491V	100		compensates for rpoB mutations	-	-	-
701951	331	69	0.99	NO	fabG1 -15c>t; katG S315T	100; 100	rpoB S450L	100	rpsL K43R	100	embB Q497R	100	pncA G132A	100	-	-	-	-	-	-	-	-	-	-	-	-	fabG1 -15c>t	100	-	-	-	-	-	-	-	-	-	-	-	-	-	rpoC I491V	100		compensates for rpoB mutations	-	-	-
701952	332	72	0.99	NO	katG S315T	100	rpoB S450L	100	rpsL K43R	100	embB M306V	100	pncA T177P	100	gyrA A90V; gyrA D94A	100; 100	gyrA A90V; gyrA D94A	100; 100	-	-	-	-	-	-	-	-	ethA 694_ins_g	100	-	-	-	-	-	-	-	-	-	-	-	-	-	rpoC I491V	100		compensates for rpoB mutations	-	-	-
702036	333	97	1.00	NO	-	-	-	-	-	-	-	-	-	-	-	-	-	-	-	-	-	-	-	-	-	-	-	-	-	-	-	-	-	-	-	-	-	-	-	-	-	-	-		-	-	-	-
702072	334	79	1.00	NO	-	-	-	-	-	-	-	-	-	-	-	-	-	-	-	-	-	-	-	-	-	-	-	-	-	-	-	-	-	-	-	-	-	-	-	-	-	-	-		-	ahpC T5T	100; 98.7	compensates for KatG deficit
702097	335	79	1.00	NO	katG S315T	100	rpoB S441L	98.65	-	-	-	-	-	-	-	-	-	-	-	-	-	-	-	-	-	-	-	-	-	-	-	-	-	-	-	-	-	-	-	-	-	-	-		-	-	-	-
702098	336	54	0.99	NO	katG S315T	100	rpoB S450L	100	rpsL K43R	100	embB M306V	100	pncA V139A	100	gyrA D94H	97.37	gyrA D94H	97.37	-	-	-	-	-	-	-	-	-	-	-	-	-	-	-	-	-	-	-	-	-	-	-	rpoC G332S	100		compensates for rpoB mutations	-	-	-
702118	337	95	0.99	NO	-	-	-	-	-	-	-	-	-	-	-	-	-	-	-	-	-	-	-	-	-	-	-	-	-	-	-	-	-	-	-	-	-	-	-	-	-	rpoC A172V; rpoC R173R; rpoC P601L; rpoC A621T	99.04; 99.03; 100; 97.7		phylogenetic mutation L1, no indication for increased MIC; phylogenetic mutation L1, no indication for increased MIC; phylogenetic mutation L1.1, no indication for increased MIC; phylogenetic mutation L1.1.3, no indication for increased MIC	-	-	-
702122	338	77	0.99	NO	katG S315T	100	rpoB S450L	100	rpsL K43R	100	embB M306V	100	pncA L27P	100	gyrA D94N	100	gyrA D94N	100	-	-	-	-	-	-	-	-	-	-	-	-	-	-	-	-	-	-	-	-	-	-	-	rpoC P1040R	100		compensates for rpoB mutations	-	-	-
702130	339	69	1.00	NO	-	-	-	-	-	-	-	-	-	-	-	-	-	-	-	-	-	-	-	-	-	-	-	-	-	-	-	-	-	-	-	-	-	-	-	-	-	-	-		-	-	-	-
702164	340	82	0.99	NO	katG S315T	100	rpoB V359A; rpoB S450L	100; 98.99	-	-	embB G406A	100	pncA V139L	100	-	-	-	-	-	-	-	-	-	-	-	-	-	-	-	-	-	-	-	-	-	-	-	-	-	-	-	rpoC W105C	100		compensates for rpoB mutations	-	-	-
702173	341	70	0.99	NO	katG S315T	100	rpoB S450L	100	gid 352_ins_g	87.32	embB M306I	100	-	-	gyrA S91P	100	gyrA S91P	100	-	-	-	-	-	-	-	-	-	-	-	-	-	-	-	-	-	-	-	-	-	-	-	rpoC T812I	98.44		compensates for rpoB mutations	-	-	-
702176	342	102	0.99	NO	katG S315T	99.06	rpoB S450L	100	rpsL K88R; gid 351_del_g	100; 100	embB M306V	100	pncA W68R	100	gyrA D94G	100	gyrA D94G	100	-	-	rrs 1401a>g; eis -10g>a	64.86; 22.02	rrs 1401a>g	64.86	rrs 1401a>g	64.86	-	-	-	-	-	-	-	-	-	-	-	-	-	-	-	rpoC F452C	100		compensates for rpoB mutations	-	-	-
702214	343	81	0.99	NO	katG S315T	100	rpoB S450L	100	rpsL K43R	100	embB M306V	100	pncA V139A	100	gyrA A90V; gyrA D94A	100; 100	gyrA A90V; gyrA D94A	100; 100	-	-	-	-	-	-	-	-	-	-	-	-	-	-	-	-	-	-	-	-	-	-	-	rpoC G332S	100		compensates for rpoB mutations	-	-	-
702225	344	72	0.99	NO	-	-	-	-	-	-	-	-	-	-	-	-	-	-	-	-	-	-	-	-	-	-	-	-	-	-	-	-	-	-	-	-	-	-	-	-	-	-	-		-	-	-	-
702237	345	119	0.99	NO	fabG1 -15c>t; katG S315T	99.23; 100	rpoB S450L	100	rpsL K43R	100	embA -11c>a; embB M306V	100; 100	pncA L27P	100	gyrA A90V	99.18	gyrA A90V	99.18	-	-	-	-	-	-	-	-	fabG1 -15c>t	99.23	-	-	-	-	-	-	-	-	-	-	-	-	-	rpoC P1040R	100		compensates for rpoB mutations	-	-	-
702257	346	73	0.99	NO	katG S315T	100	rpoB S450L	100	rpsL K43R	100	embB M306V	100	pncA L27P	100	gyrA D94G	100	gyrA D94G	100	-	-	-	-	-	-	-	-	-	-	-	-	-	-	-	-	-	-	-	-	-	-	-	rpoC P1040R	100		compensates for rpoB mutations	-	-	-
702258	347	10	0.33	NA	inhA I21T	100	-	-	rpsL K88R	68.18	-	-	-	-	-	-	-	-	-	-	-	-	-	-	-	-	-	-	-	-	-	-	-	-	-	-	-	-	rpoA P313A; rpoA S307S; rpoA L304L; rpoA Q303A; rpoA I299V; rpoA V297V; and others	63.16; 65.85; 65.12; 62.79; 72.22; 73.21; and others	compensates for rpoB mutations; compensates for rpoB mutations; compensates for rpoB mutations; compensates for rpoB mutations; compensates for rpoB mutations; compensates for rpoB mutations; and others	rpoC K29K; rpoC T33T; rpoC L39L; rpoC G53G; rpoC E59E; rpoC R67R; and others	72.41; 75; 82.05; 85.45; 85.71; 84; and others		compensates for rpoB mutations; compensates for rpoB mutations; compensates for rpoB mutations; compensates for rpoB mutations; compensates for rpoB mutations; compensates for rpoB mutations; and others	ahpC V130V; ahpC R133R; ahpC V134A; ahpC F136F; ahpC P140P; ahpC N141N; and others	62.96; 66.67; 66.67; 77.14; 78.95; 80; and others	compensates for KatG deficit; compensates for KatG deficit; compensates for KatG deficit; compensates for KatG deficit; compensates for KatG deficit; compensates for KatG deficit; and others
702260	348	51	0.98	NO	-	-	-	-	gid 352_ins_g	83.64	-	-	-	-	-	-	-	-	-	-	-	-	-	-	-	-	-	-	-	-	-	-	-	-	-	-	-	-	-	-	-	rpoC A172V; rpoC R173R; rpoC P601L	100; 100; 98.31		phylogenetic mutation L1, no indication for increased MIC; phylogenetic mutation L1, no indication for increased MIC; phylogenetic mutation L1.1, no indication for increased MIC	-	-	-
702274	349	70	0.99	NO	katG S315T	100	rpoB S450L	100	rpsL K43R	100	embB M306V	98.63	-	-	gyrA D94G	82.35	gyrA D94G	82.35	-	-	-	-	-	-	-	-	-	-	-	-	-	-	-	-	-	-	-	-	-	-	-	rpoC V483A	100		compensates for rpoB mutations	-	-	-
702348	350	70	0.99	NO	-	-	-	-	-	-	-	-	-	-	-	-	-	-	-	-	-	-	-	-	-	-	-	-	-	-	-	-	-	-	-	-	-	-	-	-	-	-	-		-	-	-	-
702351	351	68	0.99	NO	katG S315T	100	rpoB S450L	100	-	-	-	-	-	-	-	-	-	-	-	-	-	-	-	-	-	-	-	-	-	-	-	-	-	-	-	-	-	-	-	-	-	-	-		-	-	-	-
702358	352	134	0.99	NO	-	-	-	-	-	-	-	-	-	-	-	-	-	-	-	-	-	-	-	-	-	-	-	-	-	-	-	-	-	-	-	-	-	-	-	-	-	rpoC A172V; rpoC R173R; rpoC P601L; rpoC A621T; rpoC D1169E	100; 99.34; 99.28; 100; 99.24		phylogenetic mutation L1, no indication for increased MIC; phylogenetic mutation L1, no indication for increased MIC; phylogenetic mutation L1.1, no indication for increased MIC; phylogenetic mutation L1.1.3, no indication for increased MIC; compensates for rpoB mutations	-	-	-
702361	353	73	0.99	NO	fabG1 -8t>c; katG S315T	100; 100	rpoB D435Y	100	-	-	embB G406A	100	pncA -11a>g	100	-	-	-	-	Rv0678 28_ins_t	96.67	-	-	-	-	-	-	-	-	-	-	Rv0678 28_ins_t	96.67	-	-	-	-	-	-	-	-	-	rpoC A172V; rpoC R173R	98.39; 100		phylogenetic mutation L1, no indication for increased MIC; phylogenetic mutation L1, no indication for increased MIC	-	-	-
702381	354	53	0.99	Maybe	-	-	-	-	-	-	-	-	-	-	-	-	-	-	-	-	-	-	-	-	-	-	-	-	-	-	-	-	-	-	-	-	-	-	-	-	-	rpoC A172V; rpoC R173R	89.39; 89.39		compensates for rpoB mutations; compensates for rpoB mutations	-	-	-
702383	355	83	0.99	NO	katG S315T	100	rpoB S450L	100	rpsL K43R	98.78	embB M306V	100	-	-	gyrA D94N	100	gyrA D94N	100	-	-	-	-	-	-	-	-	-	-	-	-	-	-	-	-	-	-	-	-	-	-	-	rpoC V483A	100		compensates for rpoB mutations	-	-	-
702386	356	104	0.99	NO	katG S315T	100	rpoB S450L	98.92	rpsL K43R	100	embB M306V	100	pncA V139A	100	gyrA D94G	100	gyrA D94G	100	-	-	-	-	-	-	-	-	ethA 1308_ins_c	81.05	-	-	-	-	-	-	-	-	-	-	-	-	-	rpoC G332S	100		compensates for rpoB mutations	-	-	-
702427	357	96	1.00	NO	-	-	-	-	-	-	-	-	-	-	-	-	-	-	-	-	-	-	-	-	-	-	-	-	-	-	-	-	-	-	-	-	-	-	-	-	-	-	-		-	-	-	-
702487	358	62	0.99	NO	fabG1 -15c>t; katG S315T	100; 100	rpoB S450L	100	rpsL K43R	100	embB Q497R	100	pncA G132A	100	gyrA D94A	96.77	gyrA D94A	96.77	-	-	-	-	-	-	-	-	fabG1 -15c>t	100	-	-	-	-	-	-	-	-	-	-	-	-	-	rpoC I491V	100		compensates for rpoB mutations	-	-	-
702501	359	70	0.99	NO	katG S315T	100	rpoB S450L	100	rpsL K43R	100	embA -16c>t	100	pncA I5S	100	gyrB E501D; gyrA D94N	100; 98.28	gyrA D94N	98.28	-	-	eis -12c>t	100	-	-	-	-	-	-	-	-	-	-	-	-	-	-	-	-	-	-	-	rpoC I491T	100		compensates for rpoB mutations	-	-	-
702512	360	81	0.99	NO	fabG1 -15c>t; katG S315T	100; 100	rpoB S450L	100	rpsL K43R	100	embB Q497R	98.75	pncA G132A	100	gyrA A90V	100	gyrA A90V	100	-	-	-	-	-	-	-	-	fabG1 -15c>t	100	-	-	-	-	-	-	-	-	-	-	-	-	-	rpoC I491V	100		compensates for rpoB mutations	-	-	-
702519	361	85	1.00	NO	-	-	-	-	-	-	-	-	-	-	-	-	-	-	-	-	-	-	-	-	-	-	-	-	-	-	-	-	-	-	-	-	-	-	-	-	-	-	-		-	-	-	-
702539	362	70	0.99	NO	-	-	-	-	-	-	-	-	-	-	-	-	-	-	-	-	-	-	-	-	-	-	-	-	-	-	-	-	-	-	-	-	-	-	-	-	-	-	-		-	-	-	-
702546	363	60	1.00	NO	-	-	-	-	-	-	-	-	-	-	-	-	-	-	-	-	-	-	-	-	-	-	-	-	-	-	-	-	-	-	-	-	-	-	-	-	-	-	-		-	-	-	-
702547	364	61	1.00	NO	fabG1 -15c>t; katG S315T	98.11; 100	rpoB D435V	100	rrs 906a>g	98.21	-	-	pncA -11a>g	100	gyrA A90V	100	gyrA A90V	100	-	-	eis -10g>a	100	-	-	-	-	fabG1 -15c>t	98.11	-	-	-	-	-	-	-	-	-	-	-	-	-	-	-		-	-	-	-
702560	365	54	0.99	NO	fabG1 -15c>t	98.44	rpoB S450L	100	-	-	embB M306I	100	pncA Y34S	100	gyrA A90V	100	gyrA A90V	100	-	-	-	-	-	-	-	-	fabG1 -15c>t	98.44	-	-	-	-	-	-	-	-	-	-	-	-	-	-	-		-	-	-	-
702571	366	66	0.99	NO	fabG1 -15c>t; katG S315T	100; 100	rpoB S450L	100	rpsL K43R	100	embA -12c>t; embB Q497R	100; 100	pncA G132A	100	gyrA D94G	100	gyrA D94G	100	-	-	-	-	-	-	-	-	fabG1 -15c>t	100	-	-	-	-	-	-	-	-	-	-	-	-	-	rpoC I491V	100		compensates for rpoB mutations	-	-	-
702626	367	58	0.99	NO	katG S315T	100	rpoB S450L	100	rpsL K43R	100	embB M306V	100	pncA V139A	100	gyrA D94Y	100	gyrA D94Y	100	-	-	-	-	-	-	-	-	-	-	-	-	-	-	-	-	-	-	-	-	-	-	-	rpoC G332S	100		compensates for rpoB mutations	-	-	-
702653	368	67	0.99	NO	-	-	-	-	-	-	-	-	-	-	-	-	-	-	-	-	-	-	-	-	-	-	-	-	-	-	-	-	-	-	-	-	-	-	-	-	-	rpoC A172V; rpoC R173R	97.1; 100		phylogenetic mutation L1, no indication for increased MIC; phylogenetic mutation L1, no indication for increased MIC	-	-	-
702669	369	77	0.99	NO	katG S315T	100	rpoB S450L	98.7	rpsL K43R	98.72	embA -12c>t; embB M306I; embB G406S	50; 54.74; 98.61	-	-	gyrB E501D; gyrA D94G	100; 100	gyrA D94G	100	-	-	-	-	-	-	-	-	ethA Q359_	100	-	-	-	-	-	-	-	-	-	-	-	-	-	rpoC P1040R	100		compensates for rpoB mutations	-	-	-
702744	370	38	0.95	NO	-	-	-	-	gid 102_del_g	93.94	-	-	-	-	-	-	-	-	-	-	-	-	-	-	-	-	-	-	-	-	-	-	-	-	-	-	-	-	-	-	-	-	-		-	ahpC -	100	compensates for KatG deficit
702745	371	67	0.99	NO	katG S315T	100	rpoB S450L	100	rpsL K43R	100	embB M306V	100	-	-	gyrA D94G	100	gyrA D94G	100	-	-	-	-	-	-	-	-	-	-	-	-	-	-	-	-	-	-	-	-	-	-	-	rpoC V483A	98.91		compensates for rpoB mutations	-	-	-
702752	372	66	0.99	NO	katG S315T	100	rpoB S450L	100	rpsL K43R	100	embB M306V	100	-	-	gyrA D94A	100	gyrA D94A	100	-	-	-	-	-	-	-	-	-	-	-	-	-	-	-	-	-	-	-	-	-	-	-	rpoC V483A	100		compensates for rpoB mutations	-	-	-
702807	373	65	0.99	NO	-	-	-	-	-	-	-	-	-	-	-	-	-	-	-	-	-	-	-	-	-	-	-	-	-	-	-	-	-	-	-	-	-	-	-	-	-	rpoC A172V; rpoC R173R; rpoC P601L	98.65; 100; 100		phylogenetic mutation L1, no indication for increased MIC; phylogenetic mutation L1, no indication for increased MIC; phylogenetic mutation L1.1, no indication for increased MIC	-	-	-
702850	374	84	0.99	NO	-	-	-	-	-	-	-	-	-	-	-	-	-	-	-	-	-	-	-	-	-	-	-	-	-	-	-	-	-	-	-	-	-	-	-	-	-	-	-		-	-	-	-
702857	375	116	0.99	NO	katG S315T	100	rpoB S450W	100	-	-	embA -8c>a	100	-	-	-	-	-	-	-	-	-	-	-	-	-	-	-	-	-	-	-	-	-	-	-	-	-	-	-	-	-	-	-		-	-	-	-
702957	376	80	0.99	NO	-	-	-	-	-	-	-	-	-	-	-	-	-	-	-	-	-	-	-	-	-	-	-	-	-	-	-	-	-	-	-	-	-	-	-	-	-	rpoC A172V; rpoC R173R; rpoC P601L; rpoC A621T	97.73; 100; 100; 100		phylogenetic mutation L1, no indication for increased MIC; phylogenetic mutation L1, no indication for increased MIC; phylogenetic mutation L1.1, no indication for increased MIC; phylogenetic mutation L1.1.3, no indication for increased MIC	-	-	-
702985	377	77	0.99	NO	katG S315T	100	rpoB L430P	100	-	-	-	-	-	-	-	-	-	-	-	-	-	-	-	-	-	-	-	-	-	-	-	-	-	-	-	-	-	-	-	-	-	-	-		-	-	-	-
702992	378	68	0.99	NO	katG S315T	100	rpoB S450L	100	rpsL K43R	100	embA -12c>t; embB G406S	100; 100	pncA -11a>g	100	gyrA A90V	100	gyrA A90V	100	-	-	-	-	-	-	-	-	ethA 1392_ins_ag	89.29	-	-	-	-	-	-	-	-	-	-	-	-	-	rpoC G433S	100		compensates for rpoB mutations	-	-	-
702993	379	64	1.00	NO	katG S315T	100	rpoB S450L	100	rpsL K43R	100	embB M306I	100	pncA V7G	100	gyrA S91P	100	gyrA S91P	100	-	-	-	-	-	-	-	-	ethA 365_ins_a	100	-	-	-	-	-	-	-	-	-	-	-	-	-	rpoC P434T	100		compensates for rpoB mutations	-	-	-
703002	380	82	0.99	NO	-	-	-	-	-	-	-	-	-	-	-	-	-	-	-	-	-	-	-	-	-	-	-	-	-	-	-	-	-	-	-	-	-	-	-	-	-	-	-		-	-	-	-
703013	381	82	1.00	NO	-	-	-	-	-	-	-	-	-	-	-	-	-	-	-	-	-	-	-	-	-	-	-	-	-	-	-	-	-	-	-	-	-	-	rpoA T33T	100	compensates for rpoB mutations	-	-		-	-	-	-
703080	382	92	1.00	NO	katG S315T; katG 72_ins_gg	100; 95.77	rpoB H445D	99.07	gid 464_del_c	100	embB M306V	100	-	-	gyrA D94N	100	gyrA D94N	100	-	-	-	-	-	-	-	-	-	-	-	-	-	-	-	-	-	-	-	-	-	-	-	-	-		-	-	-	-
703103	383	88	0.99	NO	katG S315T	100	rpoB S450L	100	rpsL K43R	100	embA -16c>t; embB G406S	100; 100	pncA 392_ins_g	93.48	gyrA A90V; gyrA D94A	100; 100	gyrA A90V; gyrA D94A	100; 100	-	-	-	-	-	-	-	-	-	-	-	-	-	-	-	-	-	-	-	-	-	-	-	rpoC F452L	100		compensates for rpoB mutations	-	-	-
703140	384	94	0.99	NO	-	-	-	-	-	-	-	-	-	-	-	-	-	-	-	-	-	-	-	-	-	-	-	-	-	-	-	-	-	-	-	-	-	-	-	-	-	rpoC A172V; rpoC R173R; rpoC L340L	98.96; 100; 100		compensates for rpoB mutations; compensates for rpoB mutations; compensates for rpoB mutations	-	-	-
703164	385	81	0.99	NO	katG S315T	100	rpoB I491F	100	rrs 514a>c	100	embB M306V	100	-	-	-	-	-	-	-	-	-	-	-	-	-	-	-	-	-	-	-	-	-	-	-	-	-	-	-	-	-	rpoC A172V; rpoC R173R; rpoC R1143R	98.91; 100; 98.96		phylogenetic mutation L1, no indication for increased MIC; phylogenetic mutation L1, no indication for increased MIC; compensates for rpoB mutations	-	-	-
703197	386	95	1.00	NO	-	-	-	-	-	-	-	-	-	-	-	-	-	-	-	-	-	-	-	-	-	-	-	-	-	-	-	-	-	-	-	-	-	-	-	-	-	rpoC A172V; rpoC R173R	98; 100		phylogenetic mutation L1, no indication for increased MIC; phylogenetic mutation L1, no indication for increased MIC	-	-	-
703202	387	160	0.98	NO	-	-	-	-	-	-	-	-	-	-	-	-	-	-	-	-	-	-	-	-	-	-	-	-	-	-	-	-	-	-	-	-	-	-	-	-	-	rpoC A172V; rpoC R173R; rpoC L340L	99.29; 100; 100		phylogenetic mutation L1, no indication for increased MIC; phylogenetic mutation L1, no indication for increased MIC; compensates for rpoB mutations	-	-	-
703215	388	78	0.99	NO	katG S315T	100	rpoB S450L	100	rpsL K43R	100	embB G406A	100	-	-	-	-	-	-	-	-	-	-	-	-	-	-	ethA C253_	100	-	-	-	-	-	-	-	-	-	-	rpoA V183G	100	compensates for rpoB mutations	-	-		-	-	-	-
703235	389	80	1.00	NO	-	-	-	-	-	-	-	-	pncA I6V	100	-	-	-	-	-	-	-	-	-	-	-	-	-	-	-	-	-	-	-	-	-	-	-	-	-	-	-	rpoC P54P; rpoC A172V; rpoC R173R	98.57; 98.84; 100		phylogenetic mutation, no indication for increased MIC; compensates for rpoB mutations; compensates for rpoB mutations	-	-	-
703266	390	97	1.00	NO	-	-	-	-	-	-	-	-	-	-	-	-	-	-	-	-	-	-	-	-	-	-	-	-	-	-	-	-	-	-	-	-	-	-	-	-	-	-	-		-	-	-	-
703282	391	113	0.99	NO	katG S315T	100	rpoB S450L	100	rrs 514a>c	100	embB M306I	100	pncA -11a>g	100	gyrA D94G	100	gyrA D94G	100	-	-	-	-	-	-	-	-	-	-	-	-	-	-	-	-	-	-	-	-	rpoA T187A	100	compensates for rpoB mutations	-	-		-	-	-	-
703312	392	96	0.99	NO	katG S315T	98.63	rpoB S450L	100	rpsL K43R	100	embB M306I	100	-	-	-	-	-	-	-	-	-	-	-	-	-	-	-	-	-	-	-	-	-	-	Rv2670c A5V	100	-	-	-	-	-	-	-		-	-	-	-
703321	393	69	0.99	NO	fabG1 -15c>t; katG S315T	100; 100	rpoB S450L	98.21	rpsL K43R	100	embB Q497R	98.33	pncA G132A	100	-	-	-	-	-	-	eis -10g>c	98.61	-	-	-	-	fabG1 -15c>t	100	-	-	-	-	-	-	-	-	-	-	rpoA S210S	100	compensates for rpoB mutations	rpoC I491V	100		compensates for rpoB mutations	-	-	-
703326	394	70	0.99	NO	fabG1 -17g>t; katG S315T	100; 100	rpoB S450L	100	rpsL K43R; gid 351_del_g	100; 94.34	embB M306V	100	pncA -11a>g	100	-	-	gyrB D461H	98.59	-	-	-	-	-	-	-	-	ethA 711_ins_cgc	87.69	-	-	-	-	-	-	-	-	-	-	-	-	-	rpoC T1230I	98.36		compensates for rpoB mutations	-	-	-
703328	395	92	0.99	NO	-	-	-	-	-	-	-	-	-	-	-	-	-	-	-	-	-	-	-	-	-	-	-	-	-	-	-	-	-	-	-	-	-	-	-	-	-	-	-		-	-	-	-
703329	396	84	1.00	NO	-	-	-	-	-	-	-	-	-	-	-	-	-	-	-	-	-	-	-	-	-	-	-	-	-	-	-	-	-	-	-	-	-	-	-	-	-	-	-		-	-	-	-
703346	397	80	0.99	NO	katG S315T	100	rpoB S450L	100	rpsL K43R	100	embB G406S	98.65	pncA -11a>g	100	gyrA A90V	100	gyrA A90V	100	-	-	-	-	-	-	-	-	-	-	-	-	-	-	-	-	-	-	-	-	-	-	-	rpoC G433S	100		compensates for rpoB mutations	-	-	-
703348	398	80	0.99	NO	katG S315T	100	rpoB S450L	100	rpsL K43R	100	embB G406S	100	pncA -11a>g	100	gyrA A90V	100	gyrA A90V	100	-	-	-	-	-	-	-	-	-	-	-	-	-	-	-	-	-	-	-	-	-	-	-	rpoC G433S	98.53		compensates for rpoB mutations	-	-	-
703351	399	84	0.99	NO	katG S315T	100	rpoB S450L	100	rpsL K43R	100	embB M306V	100	pncA V139A	98.92	gyrA D94G	100	gyrA D94G	100	-	-	-	-	-	-	-	-	ethA 753_ins_g	100	-	-	-	-	-	-	-	-	-	-	-	-	-	rpoC G332S	100		compensates for rpoB mutations	-	-	-
703367	400	84	1.00	NO	-	-	-	-	-	-	-	-	-	-	-	-	-	-	-	-	-	-	-	-	-	-	-	-	-	-	-	-	-	-	-	-	-	-	-	-	-	-	-		-	-	-	-
703428	401	81	0.99	NO	-	-	-	-	-	-	-	-	-	-	-	-	-	-	-	-	-	-	-	-	-	-	ethA 1465_del_g	95.71	-	-	-	-	-	-	-	-	ddn 6_ins_aaatc	88.29	-	-	-	-	-		-	-	-	-
703436	402	77	0.99	NO	-	-	-	-	-	-	-	-	-	-	-	-	-	-	-	-	-	-	-	-	-	-	-	-	-	-	-	-	-	-	-	-	-	-	-	-	-	rpoC A172V; rpoC R173R; rpoC P601L	100; 100; 100		phylogenetic mutation L1, no indication for increased MIC; phylogenetic mutation L1, no indication for increased MIC; phylogenetic mutation L1.1, no indication for increased MIC	-	-	-
703443	403	85	0.99	NO	katG S315T	100	rpoB S450L	98.82	rpsL K43R	100	embB M306V	100	pncA D49A	100	gyrA D94A	96.49	gyrA D94A	96.49	-	-	-	-	-	-	-	-	-	-	-	-	-	-	-	-	-	-	-	-	-	-	-	rpoC V483A	100		compensates for rpoB mutations	-	-	-
703450	404	139	1.00	NO	-	-	-	-	gid 102_del_g	92.62	-	-	-	-	gyrA D94G	100	gyrA D94G	100	-	-	-	-	-	-	-	-	-	-	-	-	-	-	-	-	-	-	-	-	-	-	-	-	-		-	-	-	-
703485	405	97	0.99	NO	fabG1 -15c>t; katG S315T	100; 100	rpoB S450L	100	-	-	embB M306I; embB Q497R	100; 100	-	-	gyrA D94G	100	gyrA D94G	100	-	-	-	-	-	-	-	-	fabG1 -15c>t	100	-	-	-	-	-	-	-	-	-	-	-	-	-	rpoC V483G; rpoC G594E	100; 100		compensates for rpoB mutations; phylogenetic mutation L4.1, no indication for increased MIC	-	-	-
703497	406	100	0.99	NO	katG S315T	100	rpoB S450L	100	rpsL K43R	100	embB M306V	100	-	-	gyrA D94G	100	gyrA D94G	100	-	-	-	-	-	-	-	-	-	-	-	-	-	-	-	-	-	-	-	-	-	-	-	rpoC V483A	100		compensates for rpoB mutations	-	-	-
703510	407	64	0.99	NO	-	-	-	-	-	-	-	-	-	-	-	-	-	-	-	-	-	-	-	-	-	-	-	-	-	-	-	-	-	-	-	-	-	-	-	-	-	rpoC A172V; rpoC R173R; rpoC P601L; rpoC A621T	100; 100; 100; 100		phylogenetic mutation L1, no indication for increased MIC; phylogenetic mutation L1, no indication for increased MIC; phylogenetic mutation L1.1, no indication for increased MIC; phylogenetic mutation L1.1.3, no indication for increased MIC	-	-	-
703517	408	104	0.99	NO	-	-	-	-	-	-	-	-	-	-	-	-	-	-	-	-	-	-	-	-	-	-	-	-	-	-	-	-	-	-	-	-	-	-	-	-	-	rpoC A172V; rpoC R173R; rpoC P601L	98.95; 100; 98.99		phylogenetic mutation L1, no indication for increased MIC; phylogenetic mutation L1, no indication for increased MIC; phylogenetic mutation L1.1, no indication for increased MIC	-	-	-
703577	409	94	1.00	NO	-	-	-	-	-	-	-	-	-	-	-	-	-	-	-	-	-	-	-	-	-	-	-	-	-	-	-	-	-	-	-	-	-	-	-	-	-	-	-		-	-	-	-
703578	410	95	0.99	NO	-	-	-	-	-	-	-	-	-	-	-	-	-	-	-	-	-	-	-	-	-	-	-	-	-	-	-	-	-	-	-	-	-	-	-	-	-	-	-		-	-	-	-
703592	411	104	0.99	NO	fabG1 L203L	100	rpoB I491F	100	-	-	-	-	-	-	-	-	-	-	-	-	-	-	-	-	-	-	-	-	-	-	-	-	-	-	-	-	-	-	-	-	-	-	-		-	-	-	-
703607	412	87	0.99	NO	-	-	-	-	-	-	-	-	-	-	-	-	-	-	-	-	-	-	-	-	-	-	-	-	-	-	-	-	-	-	-	-	-	-	-	-	-	rpoC A172V; rpoC R173R; rpoC P601L	100; 100; 100		phylogenetic mutation L1, no indication for increased MIC; phylogenetic mutation L1, no indication for increased MIC; phylogenetic mutation L1.1, no indication for increased MIC	-	-	-
703644	413	91	0.99	NO	-	-	-	-	-	-	-	-	-	-	-	-	-	-	-	-	-	-	-	-	-	-	-	-	-	-	-	-	-	-	-	-	-	-	-	-	-	rpoC A172V; rpoC R173R; rpoC P601L	98.84; 98.9; 100		phylogenetic mutation L1, no indication for increased MIC; phylogenetic mutation L1, no indication for increased MIC; phylogenetic mutation L1.1, no indication for increased MIC	-	-	-
703703	414	98	0.99	NO	-	-	-	-	-	-	-	-	-	-	-	-	-	-	-	-	-	-	-	-	-	-	-	-	-	-	-	-	-	-	-	-	-	-	rpoA L218L	99.21	compensates for rpoB mutations	rpoC A172V; rpoC R173R; rpoC P601L; rpoC M663I	99.16; 100; 100; 100		phylogenetic mutation L1, no indication for increased MIC; phylogenetic mutation L1, no indication for increased MIC; phylogenetic mutation L1.1, no indication for increased MIC; compensates for rpoB mutations	-	-	-
703717	415	106	0.99	NO	fabG1 -15c>t; katG S315T	100; 100	rpoB S450L	100	rpsL K43R	100	embB Q497R	98.28	pncA G132A	100	gyrA A90V; gyrA D94A	100; 98.92	gyrA A90V; gyrA D94A	100; 98.92	-	-	-	-	-	-	-	-	fabG1 -15c>t	100	-	-	-	-	-	-	-	-	-	-	-	-	-	rpoC I491V	100		compensates for rpoB mutations	-	-	-
703734	416	109	0.99	NO	fabG1 -15c>t; katG S315T	100; 100	rpoB S450L	99.17	rpsL K43R	100	embB Q497R	99.13	pncA G132A	100	gyrA A90V	100	gyrA A90V	100	-	-	eis -10g>c	100	-	-	-	-	fabG1 -15c>t	100	-	-	-	-	-	-	-	-	-	-	-	-	-	rpoC I491V	100		compensates for rpoB mutations	-	-	-
703745	417	90	0.99	NO	fabG1 -15c>t; katG S315T	100; 100	rpoB S450L	100	rpsL K43R	98.95	embA -11c>a; embB M306V	100; 100	pncA L27P	100	gyrA A90V	100	gyrA A90V	100	-	-	-	-	-	-	-	-	fabG1 -15c>t	100	-	-	-	-	-	-	-	-	-	-	-	-	-	rpoC P1040R	100		compensates for rpoB mutations	-	-	-
703753	418	104	0.99	NO	katG S315T	100	rpoB S450L	98.85	rpsL K43R	100	embA -11c>a; embB M306V	100; 100	pncA L27P	100	-	-	-	-	-	-	-	-	-	-	-	-	-	-	-	-	-	-	-	-	-	-	-	-	-	-	-	rpoC P1040R	100		compensates for rpoB mutations	-	-	-
703898	419	95	1.00	NO	katG S315T	100	rpoB D435V	100	rpsL K43R	99.15	embB M306I	100	pncA C14_	100	-	-	-	-	-	-	-	-	-	-	-	-	-	-	-	-	-	-	-	-	-	-	-	-	-	-	-	rpoC G594E	100		phylogenetic mutation L4.1, no indication for increased MIC	-	-	-
703902	420	79	0.99	NO	-	-	-	-	-	-	-	-	-	-	-	-	-	-	-	-	-	-	-	-	-	-	-	-	-	-	-	-	-	-	-	-	-	-	-	-	-	-	-		-	-	-	-
703904	421	60	0.99	NO	katG S315T	98.44	rpoB S450L	100	rpsL K43R	100	embB M306V	100	pncA L27P	98.67	gyrA A90V	98.68	gyrA A90V	98.68	-	-	-	-	-	-	-	-	-	-	-	-	-	-	-	-	-	-	-	-	-	-	-	rpoC P1040R	100		compensates for rpoB mutations	-	-	-
703907	422	103	0.99	NO	-	-	-	-	-	-	-	-	-	-	-	-	-	-	-	-	-	-	-	-	-	-	-	-	-	-	-	-	-	-	-	-	-	-	-	-	-	-	-		-	-	-	-
703914	423	106	0.99	NO	fabG1 -15c>t; katG S315T	99.15; 100	rpoB S450L	97.94	rpsL K43R	100	embB Q497R	100	pncA G132A	100	-	-	-	-	-	-	-	-	-	-	-	-	fabG1 -15c>t	99.15	-	-	-	-	-	-	-	-	-	-	-	-	-	rpoC I491V	100		compensates for rpoB mutations	-	-	-
703920	424	47	0.98	NO	-	-	-	-	-	-	-	-	-	-	-	-	-	-	-	-	-	-	-	-	-	-	-	-	-	-	-	-	-	-	-	-	-	-	-	-	-	rpoC A172V; rpoC R173R	100; 100		phylogenetic mutation L1, no indication for increased MIC; phylogenetic mutation L1, no indication for increased MIC	ahpC E76K	98.11	compensates for KatG deficit
703921	425	79	0.98	NO	fabG1 -15c>t; katG S315T	100; 100	rpoB S450L	100	rpsL K43R	100	embB Q497R	100	pncA G132A	100	gyrA D94G	100	gyrA D94G	100	-	-	rrs 1401a>g	100	rrs 1401a>g	100	rrs 1401a>g	100	fabG1 -15c>t	100	-	-	-	-	-	-	-	-	-	-	-	-	-	rpoC I491V	100		compensates for rpoB mutations	-	-	-
703939	426	96	0.99	NO	fabG1 -15c>t; katG S315T	100; 100	rpoB S450L	100	rpsL K43R	98.99	embB Q497R	99.07	pncA G132A	100	-	-	-	-	-	-	eis -10g>c	100	-	-	-	-	fabG1 -15c>t	100	-	-	-	-	-	-	-	-	-	-	-	-	-	rpoC I491V	100		compensates for rpoB mutations	-	-	-
703970	427	94	1.00	NO	-	-	-	-	-	-	-	-	-	-	-	-	-	-	-	-	-	-	-	-	-	-	-	-	-	-	-	-	-	-	-	-	-	-	-	-	-	-	-		-	-	-	-
703982	428	84	1.00	NO	fabG1 -15c>t	100	rpoB S450L	98.31	-	-	embB M306I	100	pncA Y34S	100	-	-	-	-	-	-	-	-	-	-	-	-	fabG1 -15c>t	100	-	-	-	-	-	-	-	-	-	-	-	-	-	-	-		-	-	-	-
704000	429	87	0.99	NO	-	-	-	-	-	-	-	-	-	-	-	-	-	-	-	-	-	-	-	-	-	-	-	-	-	-	-	-	-	-	-	-	-	-	-	-	-	rpoC A172V; rpoC R173R	94.44; 100		phylogenetic mutation L1, no indication for increased MIC; phylogenetic mutation L1, no indication for increased MIC	-	-	-
704030	430	48	0.98	NO	katG S315T	100	rpoB S450L	100	rpsL K43R	98.39	embB M306V; embB G406S	100; 100	pncA -11a>g	100	gyrA A90V	100	gyrA A90V	100	-	-	-	-	-	-	-	-	-	-	-	-	-	-	-	-	-	-	-	-	-	-	-	rpoC G433S	100		compensates for rpoB mutations	-	-	-
704043	431	99	0.99	NO	fabG1 -15c>t; katG S315T	98.23; 100	rpoB S450L	98.63	rpsL K43R	100	embB Q497R	96.36	pncA G132A	98.04	gyrA A90V	100	gyrA A90V	100	-	-	eis -10g>c	98.02	-	-	-	-	fabG1 -15c>t	98.23	-	-	-	-	-	-	-	-	-	-	-	-	-	rpoC I491V	100		compensates for rpoB mutations	-	-	-
704052	432	108	0.99	NO	fabG1 -15c>t	100	-	-	-	-	-	-	-	-	-	-	-	-	-	-	-	-	-	-	-	-	fabG1 -15c>t	100	-	-	-	-	-	-	-	-	-	-	-	-	-	rpoC A172V; rpoC R173R	98.15; 100		phylogenetic mutation L1, no indication for increased MIC; phylogenetic mutation L1, no indication for increased MIC	-	-	-
704067	433	104	0.99	NO	-	-	-	-	-	-	-	-	-	-	gyrA A90V	100	gyrA A90V	100	-	-	-	-	-	-	-	-	-	-	-	-	-	-	-	-	-	-	-	-	-	-	-	rpoC A172V; rpoC R173R	99.16; 99.13		compensates for rpoB mutations; compensates for rpoB mutations	-	-	-
704128	434	115	0.99	NO	katG S315T	99.2	-	-	-	-	-	-	-	-	-	-	-	-	-	-	-	-	-	-	-	-	-	-	-	-	-	-	-	-	-	-	-	-	-	-	-	rpoC A172V; rpoC R173R; rpoC P601L; rpoC M663I	97.25; 100; 97.6; 100		phylogenetic mutation L1, no indication for increased MIC; phylogenetic mutation L1, no indication for increased MIC; phylogenetic mutation L1.1, no indication for increased MIC; compensates for rpoB mutations	-	-	-
704157	435	83	0.99	NO	-	-	-	-	-	-	-	-	-	-	-	-	-	-	-	-	-	-	-	-	-	-	-	-	-	-	-	-	-	-	-	-	-	-	-	-	-	-	-		-	-	-	-
704165	436	97	0.99	NO	fabG1 -15c>t; katG S315T	100; 100	rpoB S450L	100	rpsL K43R	100	embA -11c>a; embB M306V	100; 100	pncA L27P	100	gyrA A90V	98.02	gyrA A90V	98.02	-	-	-	-	-	-	-	-	fabG1 -15c>t	100	-	-	-	-	-	-	-	-	-	-	-	-	-	rpoC P1040R	100		compensates for rpoB mutations	-	-	-
704175	437	102	0.99	NO	-	-	-	-	-	-	-	-	-	-	-	-	-	-	-	-	-	-	-	-	-	-	-	-	-	-	-	-	-	-	-	-	-	-	-	-	-	-	-		-	-	-	-
704210	438	96	1.00	NO	katG S315T	100	-	-	rpsL K43R	100	-	-	-	-	-	-	-	-	-	-	-	-	-	-	-	-	-	-	-	-	-	-	-	-	-	-	-	-	-	-	-	-	-		-	-	-	-
704212	439	103	1.00	NO	-	-	-	-	-	-	-	-	-	-	-	-	-	-	-	-	-	-	-	-	-	-	-	-	-	-	-	-	-	-	-	-	-	-	-	-	-	-	-		-	-	-	-
704234	440	94	1.00	YES	katG S315T	2021-08-23	-	-	rrs 517c>t	26.92	-	-	-	-	-	-	-	-	-	-	-	-	-	-	-	-	-	-	-	-	-	-	-	-	-	-	-	-	-	-	-	-	-		-	ahpC -	79.38	compensates for KatG deficit
704245	441	114	1.00	NO	-	-	-	-	-	-	-	-	-	-	-	-	-	-	-	-	-	-	-	-	-	-	-	-	-	-	-	-	-	-	-	-	-	-	-	-	-	-	-		-	-	-	-
704261	442	86	0.99	NO	-	-	-	-	-	-	-	-	-	-	-	-	-	-	-	-	-	-	-	-	-	-	-	-	-	-	-	-	-	-	-	-	-	-	-	-	-	rpoC A172V; rpoC R173R; rpoC P601L; rpoC H1153H	98.8; 100; 100; 100		phylogenetic mutation L1, no indication for increased MIC; phylogenetic mutation L1, no indication for increased MIC; phylogenetic mutation L1.1, no indication for increased MIC; compensates for rpoB mutations	-	-	-
704315	443	92	0.98	NO	katG S315T	100	rpoB S450L	100	rpsL K43R	100	embB M306V	99.18	-	-	gyrA D94G	100	gyrA D94G	100	-	-	-	-	-	-	-	-	-	-	-	-	-	-	-	-	-	-	-	-	-	-	-	rpoC V483A	99.15		compensates for rpoB mutations	-	-	-
704317	444	94	0.99	NO	katG S315T	100	rpoB S450L	100	rpsL K43R	98.98	embA -16c>t; embB M306I	100; 100	pncA Q141P	100	gyrA A90V	100	gyrA A90V	100	-	-	-	-	-	-	-	-	-	-	-	-	-	-	-	-	-	-	-	-	-	-	-	rpoC V1252L	100		compensates for rpoB mutations	-	-	-
704318	445	132	1.00	NO	-	-	-	-	-	-	-	-	-	-	-	-	-	-	-	-	-	-	-	-	-	-	-	-	-	-	-	-	-	-	-	-	-	-	-	-	-	-	-		-	-	-	-
704320	446	136	1.00	NO	-	-	-	-	-	-	-	-	-	-	-	-	-	-	-	-	-	-	-	-	-	-	-	-	-	-	-	-	-	-	-	-	-	-	-	-	-	-	-		-	-	-	-
704350	447	114	1.00	NO	fabG1 L203L; katG S315T	98.53; 100	-	-	gid 115_del_c	94.23	embB Q497R	97.89	-	-	gyrA D94A	100	gyrA D94A	100	-	-	rrs 1401a>g	100	rrs 1401a>g	100	rrs 1401a>g	100	-	-	-	-	-	-	-	-	-	-	-	-	-	-	-	-	-		-	ahpC -	100	compensates for KatG deficit
704429	448	72	0.98	NO	katG S315T	100	rpoB S450L	100	rpsL K43R	100	embB M306V	100	-	-	-	-	-	-	-	-	-	-	-	-	-	-	-	-	-	-	-	-	-	-	-	-	-	-	-	-	-	-	-		-	-	-	-
704448	449	82	0.99	NO	-	-	-	-	-	-	-	-	-	-	-	-	-	-	-	-	-	-	-	-	-	-	-	-	-	-	-	-	-	-	-	-	-	-	-	-	-	-	-		-	-	-	-
704469	450	103	0.99	NO	fabG1 -15c>t; katG S315T	100; 100	rpoB S450L	100	rpsL K43R	100	embB Q497R	97.22	pncA G132A	100	gyrA S91P	100	gyrA S91P	100	-	-	-	-	-	-	-	-	fabG1 -15c>t	100	-	-	-	-	-	-	-	-	-	-	-	-	-	rpoC I491V	100		compensates for rpoB mutations	-	-	-
704482	451	87	0.99	NO	-	-	-	-	-	-	-	-	-	-	-	-	-	-	-	-	-	-	-	-	-	-	-	-	-	-	-	-	-	-	-	-	-	-	-	-	-	rpoC A172V; rpoC R173R; rpoC P601L	98; 100; 98.06		phylogenetic mutation L1, no indication for increased MIC; phylogenetic mutation L1, no indication for increased MIC; phylogenetic mutation L1.1, no indication for increased MIC	-	-	-
704487	452	76	1.00	NO	katG S315T	100	rpoB S450L	100	rpsL K43R	100	embB M306I	100	pncA V7G	100	gyrA A90V	100	gyrA A90V	100	-	-	-	-	-	-	-	-	ethA 365_ins_a	95.83	-	-	-	-	-	-	-	-	-	-	-	-	-	rpoC P434T	100		compensates for rpoB mutations	-	-	-
704503	453	83	0.98	NO	fabG1 -15c>t; katG S315T	100; 100	rpoB S450L	100	rpsL K43R	99.18	embA -11c>a; embB M306V	99; 100	pncA L27P	100	gyrA A90V	100	gyrA A90V	100	-	-	-	-	-	-	-	-	fabG1 -15c>t	100	-	-	-	-	-	-	-	-	-	-	-	-	-	rpoC P1040R	100		compensates for rpoB mutations	-	-	-
704543	454	95	0.99	NO	fabG1 -15c>t; katG S315T	100; 100	rpoB S450L	98.25	rpsL K43R	100	embB Q497R	100	pncA G132A	100	-	-	-	-	-	-	-	-	-	-	-	-	fabG1 -15c>t	100	-	-	-	-	-	-	-	-	-	-	-	-	-	rpoC I491V	100		compensates for rpoB mutations	-	-	-
704593	455	93	1.00	NO	-	-	-	-	-	-	-	-	-	-	-	-	-	-	-	-	-	-	-	-	-	-	-	-	-	-	-	-	-	-	-	-	-	-	-	-	-	-	-		-	-	-	-
704617	456	107	1.00	NO	-	-	-	-	-	-	-	-	-	-	-	-	-	-	-	-	-	-	-	-	-	-	-	-	-	-	-	-	-	-	-	-	-	-	-	-	-	-	-		-	-	-	-
704618	457	90	1.00	NO	-	-	-	-	-	-	-	-	-	-	-	-	-	-	-	-	-	-	-	-	-	-	-	-	-	-	-	-	-	-	-	-	-	-	-	-	-	-	-		-	-	-	-
704624	458	103	0.99	NO	katG S315T	99.11	rpoB S450L	100	rpsL K43R	100	embB M306V	100	-	-	-	-	-	-	-	-	-	-	-	-	-	-	-	-	-	-	-	-	-	-	-	-	-	-	-	-	-	rpoC V483A	100		compensates for rpoB mutations	-	-	-
704638	459	111	1.00	NO	-	-	-	-	-	-	-	-	-	-	-	-	-	-	-	-	-	-	-	-	-	-	-	-	-	-	-	-	-	-	-	-	-	-	-	-	-	-	-		-	-	-	-
704737	460	100	1.00	NO	-	-	-	-	-	-	-	-	-	-	-	-	-	-	-	-	-	-	-	-	-	-	-	-	-	-	-	-	-	-	-	-	-	-	-	-	-	rpoC T958I	100		compensates for rpoB mutations	-	-	-
704763	461	56	0.99	NO	katG S315T	100	rpoB L452P	100	-	-	embB M306I	98.46	pncA F58S	100	-	-	-	-	-	-	-	-	-	-	-	-	-	-	-	-	-	-	-	-	-	-	-	-	-	-	-	-	-		-	-	-	-
704765	462	105	0.99	NO	fabG1 -15c>t; inhA I194T	100; 100	rpoB H445L	98.17	rrs 517c>t	97.59	-	-	pncA 217_ins_cgttacgc	82.5	gyrA A90V	100	gyrA A90V	100	-	-	-	-	-	-	-	-	fabG1 -15c>t	100	-	-	-	-	ald 332_ins_cac	88.39	-	-	-	-	-	-	-	rpoC A172V; rpoC R173R; rpoC P601L	99.22; 99.19; 100		phylogenetic mutation L1, no indication for increased MIC; phylogenetic mutation L1, no indication for increased MIC; phylogenetic mutation L1.1, no indication for increased MIC	-	-	-
704771	463	88	0.99	NO	katG S315T	100	rpoB S450L	100	rpsL K43R	98.98	embB G406D	100	pncA -11a>g	98.92	gyrA D94Y	100	gyrA D94Y	100	-	-	-	-	-	-	-	-	-	-	-	-	-	-	-	-	folC I43T	100	-	-	rpoA G31S	100	compensates for rpoB mutations	-	-		-	-	-	-
704773	464	95	1.00	NO	-	-	-	-	-	-	-	-	-	-	-	-	-	-	-	-	-	-	-	-	-	-	-	-	-	-	-	-	-	-	-	-	-	-	-	-	-	-	-		-	-	-	-
704787	465	81	0.99	NO	katG S315T	98.72	-	-	gid 351_del_g	96.05	-	-	-	-	-	-	-	-	-	-	-	-	-	-	-	-	-	-	-	-	-	-	-	-	-	-	-	-	-	-	-	rpoC G594E	97.8		phylogenetic mutation L4.1, no indication for increased MIC	-	-	-
704829	466	105	0.99	NO	-	-	-	-	-	-	-	-	-	-	-	-	-	-	-	-	-	-	-	-	-	-	-	-	-	-	-	-	-	-	-	-	-	-	-	-	-	rpoC A172V; rpoC R173R; rpoC P601L; rpoC A621T	97.89; 100; 99.11; 99.19		phylogenetic mutation L1, no indication for increased MIC; phylogenetic mutation L1, no indication for increased MIC; phylogenetic mutation L1.1, no indication for increased MIC; phylogenetic mutation L1.1.3, no indication for increased MIC	-	-	-
704830	467	99	0.99	NO	fabG1 -15c>t; katG S315T	98.89; 100	rpoB S450L	98.99	rpsL K43R	100	embB Q497R	100	pncA G132A	100	gyrA D94A	100	gyrA D94A	100	-	-	eis -12c>t; eis -37g>t	35.64; 58.06	-	-	-	-	fabG1 -15c>t	98.89	-	-	-	-	ald 1088_ins_c	45.45	-	-	-	-	-	-	-	rpoC I491V	100		compensates for rpoB mutations	-	-	-
704856	468	90	0.99	NO	fabG1 -15c>t	100	rpoB S450L	100	-	-	-	-	-	-	-	-	-	-	-	-	-	-	-	-	-	-	fabG1 -15c>t	100	-	-	-	-	-	-	-	-	-	-	-	-	-	rpoC A172V; rpoC R173R; rpoC P601L	100; 100; 100		phylogenetic mutation L1, no indication for increased MIC; phylogenetic mutation L1, no indication for increased MIC; phylogenetic mutation L1.1, no indication for increased MIC	-	-	-
704866	469	100	1.00	NO	-	-	-	-	-	-	-	-	-	-	-	-	-	-	-	-	-	-	-	-	-	-	-	-	-	-	-	-	-	-	-	-	-	-	-	-	-	-	-		-	-	-	-
704876	470	97	0.99	NO	fabG1 -15c>t; katG S315T	100; 99.1	rpoB S450L	99.04	rpsL K43R	100	embA -11c>a; embB M306V	100; 100	pncA L27P	100	gyrA A90V	100	gyrA A90V	100	-	-	-	-	-	-	-	-	fabG1 -15c>t	100	-	-	-	-	-	-	-	-	-	-	-	-	-	rpoC P1040R	100		compensates for rpoB mutations	-	-	-
704881	471	112	0.99	NO	katG S315T	100	rpoB S450L	99.16	rpsL K43R	99.26	embA -16c>t	100	pncA I5S	100	-	-	-	-	-	-	eis -37g>t	100	-	-	-	-	-	-	-	-	-	-	-	-	-	-	-	-	-	-	-	rpoC K445R	100		compensates for rpoB mutations	-	-	-
704882	472	103	1.00	NO	-	-	-	-	-	-	-	-	-	-	gyrA A90V	99.08	gyrA A90V	99.08	-	-	-	-	-	-	-	-	-	-	-	-	-	-	-	-	-	-	-	-	-	-	-	-	-		-	-	-	-
704884	473	91	0.99	NO	katG S315T	100	rpoB S450L	100	rpsL K43R	100	embA -12c>t; embB G406S	99.09; 98.91	pncA -11a>g	100	gyrA D94G	100	gyrA D94G	100	-	-	rrs 1401a>g	48.21	rrs 1401a>g	48.21	rrs 1401a>g	48.21	ethA 1392_ins_ag	91.57	-	-	-	-	-	-	folC E153A	25.74	-	-	-	-	-	rpoC G433S	98		compensates for rpoB mutations	-	-	-
704890	474	116	0.99	NO	fabG1 -15c>t; katG S315T	100; 100	rpoB S450L	99.24	rrs 514a>c	100	embB M306V	100	pncA 192_del_tatcaggccaca	100	gyrA D94N	99.03	gyrA D94N	99.03	-	-	-	-	-	-	-	-	fabG1 -15c>t	100	-	-	-	-	-	-	-	-	-	-	-	-	-	rpoC D44E; rpoC D485Y	96.94; 100		compensates for rpoB mutations; compensates for rpoB mutations	-	-	-
704892	475	91	0.99	NO	katG S315T	100	rpoB S450L	100	rpsL K43R	100	embA -16c>t	100	pncA I5S	100	gyrA D94G	100	gyrA D94G	100	-	-	eis -12c>t	100	-	-	-	-	ethA 1054_del_g	97.03	-	-	-	-	ald 1045_ins_c	97.75	-	-	-	-	-	-	-	rpoC I491T	100		compensates for rpoB mutations	-	-	-
704894	476	106	0.99	NO	fabG1 -15c>t	100	rpoB S450L	100	gid 34_ins_c	93.2	embB Q497K	100	pncA 392_ins_gg	94.26	-	-	-	-	-	-	-	-	-	-	-	-	fabG1 -15c>t	100	-	-	-	-	-	-	-	-	-	-	-	-	-	-	-		-	-	-	-
704901	477	96	1.00	NO	-	-	-	-	-	-	-	-	-	-	gyrA A90V	100	gyrA A90V	100	-	-	-	-	-	-	-	-	-	-	-	-	-	-	-	-	-	-	-	-	-	-	-	rpoC S308S	100		compensates for rpoB mutations	-	-	-
704910	478	104	1.00	NO	-	-	-	-	-	-	-	-	-	-	-	-	-	-	-	-	-	-	-	-	-	-	-	-	-	-	-	-	-	-	-	-	-	-	-	-	-	-	-		-	-	-	-
704912	479	68	0.99	NO	katG S315T	100	rpoB S450L	100	rpsL K43R	100	embB M306V	98.73	pncA 392_ins_gg	95.31	gyrA D94A	100	gyrA D94A	100	-	-	rrs 1401a>g	100	rrs 1401a>g	100	rrs 1401a>g	100	-	-	-	-	-	-	-	-	-	-	-	-	-	-	-	rpoC V483A	100		compensates for rpoB mutations	-	-	-
704942	480	106	0.99	NO	fabG1 -15c>t	100	-	-	-	-	-	-	-	-	-	-	-	-	-	-	-	-	-	-	-	-	fabG1 -15c>t	100	-	-	-	-	-	-	-	-	-	-	-	-	-	rpoC A542A	100		phylogenetic mutation L4.3, no indication for increased MIC	-	-	-
704944	481	75	0.99	NO	-	-	-	-	-	-	-	-	-	-	-	-	-	-	-	-	-	-	-	-	-	-	-	-	-	-	-	-	-	-	-	-	-	-	-	-	-	-	-		-	-	-	-
704951	482	135	0.99	NO	inhA I21V	100	-	-	-	-	-	-	-	-	-	-	-	-	-	-	-	-	-	-	-	-	-	-	-	-	-	-	-	-	-	-	-	-	-	-	-	rpoC A172V; rpoC R173R; rpoC P601L	100; 99.22; 100		phylogenetic mutation L1, no indication for increased MIC; phylogenetic mutation L1, no indication for increased MIC; phylogenetic mutation L1.1, no indication for increased MIC	-	-	-
705028	483	119	1.00	NO	inhA S94A	99.04	-	-	gid 115_del_c	95.94	-	-	-	-	-	-	-	-	-	-	-	-	-	-	-	-	-	-	-	-	-	-	-	-	-	-	-	-	-	-	-	-	-		-	-	-	-
705036	484	108	0.99	NO	katG S315T	100	rpoB S450L	98.77	rpsL K43R	100	embB M306V	99.16	-	-	gyrA D94A	100	gyrA D94A	100	-	-	-	-	-	-	-	-	-	-	-	-	-	-	-	-	-	-	-	-	-	-	-	rpoC V483A	100		compensates for rpoB mutations	-	-	-
705054	485	110	0.99	NO	katG S315T	100	rpoB S450L	100	rpsL K43R	100	embB M306V	100	pncA Q10P	100	-	-	-	-	-	-	-	-	-	-	-	-	-	-	-	-	-	-	-	-	-	-	-	-	-	-	-	rpoC P434S	100		compensates for rpoB mutations	-	-	-
705057	486	110	1.00	NO	-	-	-	-	-	-	-	-	-	-	-	-	-	-	-	-	-	-	-	-	-	-	-	-	-	-	-	-	-	-	-	-	-	-	rpoA G334D	99.17	compensates for rpoB mutations	-	-		-	-	-	-
705092	487	103	0.99	NO	katG S315T	100	rpoB S450L	100	rrs 906a>g	100	-	-	-	-	-	-	-	-	-	-	-	-	-	-	-	-	-	-	-	-	-	-	-	-	-	-	-	-	-	-	-	rpoC P434Q	97.78		compensates for rpoB mutations	-	-	-
705124	488	104	1.00	NO	katG S315T	100	-	-	-	-	-	-	-	-	-	-	-	-	-	-	-	-	-	-	-	-	-	-	-	-	-	-	-	-	-	-	-	-	-	-	-	-	-		-	-	-	-
705131	489	130	1.00	NO	-	-	-	-	-	-	-	-	-	-	-	-	-	-	-	-	-	-	-	-	-	-	-	-	-	-	-	-	-	-	-	-	-	-	-	-	-	rpoC A648T	100		compensates for rpoB mutations	-	-	-
705140	490	98	0.99	NO	-	-	-	-	-	-	-	-	-	-	-	-	-	-	-	-	-	-	-	-	-	-	-	-	-	-	-	-	-	-	-	-	-	-	-	-	-	rpoC A172V; rpoC R173R; rpoC P601L	98.04; 100; 100		phylogenetic mutation L1, no indication for increased MIC; phylogenetic mutation L1, no indication for increased MIC; phylogenetic mutation L1.1, no indication for increased MIC	-	-	-
705145	491	100	0.99	NO	katG S315T	100	-	-	-	-	-	-	-	-	-	-	-	-	-	-	-	-	-	-	-	-	-	-	-	-	-	-	-	-	-	-	-	-	-	-	-	rpoC A172V; rpoC R173R	98.96; 100		phylogenetic mutation L1, no indication for increased MIC; phylogenetic mutation L1, no indication for increased MIC	ahpC E76K	100	compensates for KatG deficit
705298	492	115	0.99	NO	-	-	-	-	-	-	-	-	-	-	-	-	-	-	-	-	-	-	-	-	-	-	-	-	-	-	-	-	-	-	-	-	-	-	-	-	-	rpoC A172V; rpoC R173R; rpoC E259K	99.12; 100; 100		phylogenetic mutation L1, no indication for increased MIC; phylogenetic mutation L1, no indication for increased MIC; compensates for rpoB mutations	-	-	-
705300	493	105	0.99	NO	-	-	-	-	-	-	-	-	-	-	-	-	-	-	-	-	-	-	-	-	-	-	-	-	-	-	-	-	-	-	-	-	-	-	-	-	-	rpoC A172V; rpoC R173R; rpoC P601L	100; 99.02; 98.04		phylogenetic mutation L1, no indication for increased MIC; phylogenetic mutation L1, no indication for increased MIC; phylogenetic mutation L1.1, no indication for increased MIC	-	-	-
705301	494	78	0.99	NO	-	-	-	-	-	-	-	-	-	-	-	-	-	-	-	-	-	-	-	-	-	-	-	-	-	-	-	-	-	-	-	-	-	-	-	-	-	-	-		-	-	-	-
705308	495	85	0.98	NO	katG S315T	100	rpoB S450L	100	rpsL K43R	100	embA -16c>t	99.21	pncA I5S	100	gyrA D94G	100	gyrA D94G	100	-	-	eis -12c>t	100	-	-	-	-	-	-	-	-	-	-	-	-	-	-	-	-	-	-	-	rpoC I491T	100		compensates for rpoB mutations	-	-	-
705315	496	90	0.99	NO	katG S315T	100	rpoB S450L	100	rpsL K43R	98.9	embB M306V	100	-	-	-	-	-	-	-	-	-	-	-	-	-	-	-	-	-	-	-	-	-	-	-	-	-	-	-	-	-	rpoC V483A	100		compensates for rpoB mutations	-	-	-
705331	497	66	0.99	NO	katG S315T	100	rpoB S450L	100	rpsL K43R	98.21	embB M306V	98.89	pncA L27P	100	gyrA D94G	100	gyrA D94G	100	-	-	-	-	-	-	-	-	ethA W391_	100	-	-	-	-	-	-	-	-	-	-	-	-	-	rpoC P1040R	100		compensates for rpoB mutations	-	-	-
705343	498	85	0.99	NO	fabG1 -15c>t; inhA I21T	100; 100	rpoB L430P	100	rrs 517c>t	98.11	embB M306V	100	-	-	-	-	-	-	-	-	-	-	-	-	-	-	fabG1 -15c>t	100	-	-	-	-	-	-	-	-	-	-	-	-	-	rpoC A172V; rpoC R173R	100; 100		phylogenetic mutation L1, no indication for increased MIC; phylogenetic mutation L1, no indication for increased MIC	-	-	-
705358	499	93	0.99	NO	katG S315T	100	rpoB S450L	100	rpsL K43R	100	embA -11c>a; embB M306V	99.06; 100	pncA L27P	100	-	-	-	-	-	-	-	-	-	-	-	-	-	-	-	-	-	-	-	-	-	-	-	-	-	-	-	rpoC P1040R	100		compensates for rpoB mutations	-	-	-
705362	500	117	0.99	NO	katG S315T	99.26	rpoB S450L	99.07	rpsL K43R	99.11	embB M306V	100	pncA T177P	100	gyrA D94A	98.8	gyrA D94A	98.8	-	-	-	-	-	-	-	-	-	-	-	-	-	-	-	-	-	-	-	-	-	-	-	rpoC I491V	100		compensates for rpoB mutations	-	-	-
705380	501	120	0.99	NO	-	-	-	-	-	-	-	-	-	-	-	-	-	-	-	-	-	-	-	-	-	-	-	-	-	-	-	-	-	-	-	-	-	-	-	-	-	rpoC A172V; rpoC R173R; rpoC P601L	100; 100; 99.14		phylogenetic mutation L1, no indication for increased MIC; phylogenetic mutation L1, no indication for increased MIC; phylogenetic mutation L1.1, no indication for increased MIC	-	-	-
705388	502	89	0.99	NO	-	-	-	-	gid 351_del_g	91.76	-	-	-	-	-	-	-	-	-	-	-	-	-	-	-	-	-	-	-	-	-	-	-	-	-	-	-	-	-	-	-	rpoC D3D; rpoC A172V; rpoC R173R; rpoC P601L	100; 98.94; 100; 97.89		compensates for rpoB mutations; phylogenetic mutation L1, no indication for increased MIC; phylogenetic mutation L1, no indication for increased MIC; phylogenetic mutation L1.1, no indication for increased MIC	-	-	-
705393	503	108	0.99	NO	katG S315T	100	rpoB S450L	100	rpsL K43R	98.64	embA -16c>a; embB M306V	100; 100	pncA G162R	100	gyrA D94G	100	gyrA D94G	100	-	-	-	-	-	-	-	-	ethA 1048_ins_t	97.73	-	-	-	-	-	-	-	-	-	-	-	-	-	rpoC G433S	100		compensates for rpoB mutations	-	-	-
705511	504	132	0.99	NO	-	-	-	-	-	-	-	-	-	-	-	-	-	-	-	-	-	-	-	-	-	-	-	-	-	-	-	-	-	-	-	-	-	-	-	-	-	rpoC A172V; rpoC R173R	98.83; 100		phylogenetic mutation L1, no indication for increased MIC; phylogenetic mutation L1, no indication for increased MIC	-	-	-
705521	505	67	0.99	NO	katG S315T	100	rpoB D435V	100	-	-	embB Q497K	95.59	pncA 392_ins_gg	93.75	gyrA A90V	97.33	gyrA A90V	97.33	-	-	-	-	-	-	-	-	-	-	-	-	-	-	-	-	-	-	-	-	rpoA F30L	98.77	compensates for rpoB mutations	rpoC E488D	96.74		compensates for rpoB mutations	-	-	-
705522	506	74	0.99	NO	katG S315T	100	rpoB S450L	100	gid 443_ins_t	95.6	embA -16c>g; embB G406A	100; 100	pncA V9G	100	gyrA A90V	100	gyrA A90V	100	-	-	-	-	-	-	-	-	-	-	-	-	-	-	-	-	-	-	-	-	-	-	-	rpoC G594E; rpoC V1252L	100; 98.88		phylogenetic mutation L4.1, no indication for increased MIC; compensates for rpoB mutations	-	-	-
705523	507	71	0.98	NO	katG S315T	100	rpoB S450L	100	rpsL K43R	100	embA -16c>t; embB M306V	100; 100	pncA G17D	100	gyrA D94G	100	gyrA D94G	100	-	-	-	-	-	-	-	-	-	-	-	-	-	-	-	-	-	-	-	-	-	-	-	rpoC N698S	100		compensates for rpoB mutations	-	-	-
705552	508	73	0.98	NO	katG S315T	100	rpoB S450L	100	rpsL K43R	100	embB M306V	100	pncA D136G	100	gyrA A90V	100	gyrA A90V	100	-	-	-	-	-	-	-	-	-	-	-	-	-	-	-	-	-	-	-	-	-	-	-	-	-		-	-	-	-
705571	509	80	0.99	NO	-	-	-	-	-	-	-	-	-	-	-	-	-	-	-	-	-	-	-	-	-	-	-	-	-	-	-	-	-	-	-	-	-	-	-	-	-	-	-		-	-	-	-
705573	510	81	0.99	NO	fabG1 -15c>t; katG S315T	100; 98.7	rpoB S450L	97.7	rpsL K43R	97.83	embB Q497R	100	pncA G132A	100	gyrA A90V	100	gyrA A90V	100	-	-	-	-	-	-	-	-	fabG1 -15c>t	100	-	-	-	-	-	-	-	-	-	-	-	-	-	rpoC I491V	100		compensates for rpoB mutations	-	-	-
705578	511	66	0.99	NO	fabG1 -15c>t; katG S315T	100; 100	rpoB S450L	100	rpsL K43R	98.63	embA -11c>a; embB M306V	98.48; 100	pncA L27P	100	gyrA D94G	100	gyrA D94G	100	-	-	rrs 1401a>g	77.14	rrs 1401a>g	77.14	rrs 1401a>g	77.14	fabG1 -15c>t; ethA 481_del_agccgggctgctttaggaggctcggccgcttag	100; 56.14	-	-	-	-	-	-	-	-	-	-	-	-	-	rpoC P1040R	100		compensates for rpoB mutations	-	-	-
705583	512	104	0.99	NO	-	-	-	-	-	-	-	-	-	-	-	-	-	-	-	-	-	-	-	-	-	-	-	-	-	-	-	-	-	-	-	-	-	-	-	-	-	rpoC R206C	98.75		compensates for rpoB mutations	-	-	-
705584	513	211	0.99	NO	fabG1 -15c>t; katG S315T	100; 100	rpoB S450L	100	rpsL K43R	98.99	embB Q497R	100	pncA G132A	100	gyrA D94G	99.04	gyrA D94G	99.04	-	-	-	-	-	-	-	-	fabG1 -15c>t	100	rplC C154R	61.26	-	-	-	-	-	-	-	-	-	-	-	rpoC I491V	100		compensates for rpoB mutations	-	-	-
705587	514	81	0.98	NO	-	-	-	-	-	-	-	-	-	-	-	-	-	-	-	-	-	-	-	-	-	-	-	-	-	-	-	-	-	-	-	-	-	-	-	-	-	-	-		-	-	-	-
705588	515	127	0.99	NO	fabG1 -15c>t; katG S315T	99.3; 100	rpoB S450L	100	rpsL K43R	99.21	embA -11c>a; embB M306V	100; 100	pncA L27P	100	gyrA A90V	100	gyrA A90V	100	-	-	rrs 1401a>g	57.53	rrs 1401a>g	57.53	rrs 1401a>g	57.53	fabG1 -15c>t	99.3	-	-	-	-	-	-	-	-	-	-	-	-	-	rpoC P1040R	100		compensates for rpoB mutations	-	-	-
705592	516	130	1.00	YES	katG S315T	71.76	rpoB S450L	69.17	rpsL K43R	84.09	embA -12c>t; embB G406S	72.79; 70.31	pncA -11a>g	78.68	gyrA A90V	71.9	gyrA A90V	71.9	-	-	-	-	-	-	-	-	ethA 1392_ins_ag	70.68	-	-	-	-	-	-	-	-	-	-	-	-	-	rpoC A172V; rpoC R173R; rpoC G433S; rpoC S1214S	27.21; 28.36; 73.68; 28.15		compensates for rpoB mutations; compensates for rpoB mutations; compensates for rpoB mutations; compensates for rpoB mutations	-	-	-
705647	517	69	0.99	NO	fabG1 -15c>t; katG S315T	100; 100	rpoB L430P	100	rpsL K88R	100	embB G406S	100	pncA 394_del_gctggtgta	86.15	-	-	-	-	-	-	-	-	-	-	-	-	fabG1 -15c>t	100	-	-	-	-	-	-	-	-	-	-	-	-	-	rpoC A172V; rpoC R173R	98.55; 100		phylogenetic mutation L1, no indication for increased MIC; phylogenetic mutation L1, no indication for increased MIC	ahpC E76K	100	compensates for KatG deficit
705698	518	87	0.98	NO	katG S315T	100	rpoB S450L	100	rpsL K43R	100	embB M306V	100	pncA D136G	100	-	-	-	-	-	-	eis -14c>t	100	eis -14c>t	100	-	-	-	-	-	-	-	-	-	-	-	-	-	-	-	-	-	rpoC D485N	100		compensates for rpoB mutations	-	-	-
705701	519	88	0.98	NO	katG S315T	100	rpoB S450L	100	rpsL K43R	100	embA -16c>t	100	pncA I5S	100	gyrA D94N	100	gyrA D94N	100	-	-	eis -12c>t	99.25	-	-	-	-	ethA 1290_del_c	100	-	-	-	-	-	-	-	-	-	-	-	-	-	rpoC I491T	100		compensates for rpoB mutations	-	-	-
705717	520	94	0.99	NO	-	-	-	-	-	-	-	-	-	-	-	-	-	-	-	-	-	-	-	-	-	-	-	-	-	-	-	-	-	-	-	-	-	-	-	-	-	rpoC A172V; rpoC R173R; rpoC D271N; rpoC P601L	97.85; 97.85; 100; 100		phylogenetic mutation L1, no indication for increased MIC; phylogenetic mutation L1, no indication for increased MIC; phylogenetic mutation L1.1, no indication for increased MIC	-	-	-
705725	521	98	0.99	NO	-	-	-	-	-	-	-	-	-	-	-	-	-	-	-	-	-	-	-	-	-	-	-	-	-	-	-	-	-	-	-	-	-	-	-	-	-	rpoC A542A	100		phylogenetic mutation L4.3, no indication for increased MIC	-	-	-
705736	522	79	0.99	NO	katG S315T	98.84	rpoB D435V	96.05	gid 102_del_g	86.73	-	-	-	-	-	-	-	-	-	-	-	-	-	-	-	-	-	-	-	-	-	-	-	-	-	-	-	-	-	-	-	-	-		-	-	-	-
705748	523	74	0.99	NO	katG S315T	100	-	-	-	-	-	-	-	-	-	-	-	-	-	-	-	-	-	-	-	-	-	-	-	-	-	-	-	-	-	-	-	-	-	-	-	rpoC A542A	100		phylogenetic mutation L4.3, no indication for increased MIC	-	-	-
705768	524	77	0.99	NO	katG S315T	100	rpoB S450L	100	rpsL K43R	100	embB Q497K	100	pncA -11a>g	100	-	-	-	-	-	-	-	-	-	-	-	-	ethA 826_ins_g	89.86	-	-	-	-	-	-	-	-	-	-	-	-	-	-	-		-	-	-	-
705771	525	98	1.00	NO	-	-	-	-	-	-	-	-	-	-	-	-	-	-	-	-	-	-	-	-	-	-	-	-	-	-	-	-	-	-	-	-	-	-	-	-	-	-	-		-	-	-	-
705786	526	100	1.00	NO	-	-	-	-	-	-	-	-	-	-	-	-	-	-	-	-	-	-	-	-	-	-	-	-	-	-	-	-	-	-	-	-	-	-	-	-	-	-	-		-	ahpC -	100	compensates for KatG deficit
705790	527	92	0.99	NO	-	-	-	-	gid 386_del_g	92.59	-	-	-	-	-	-	-	-	-	-	-	-	-	-	-	-	-	-	-	-	-	-	-	-	-	-	-	-	-	-	-	rpoC G594E	100		phylogenetic mutation L4.1, no indication for increased MIC	-	-	-
705846	528	84	0.99	NO	-	-	-	-	-	-	-	-	-	-	-	-	-	-	-	-	-	-	-	-	-	-	-	-	-	-	-	-	-	-	-	-	-	-	-	-	-	-	-		-	-	-	-
705853	529	111	0.99	NO	-	-	-	-	-	-	-	-	-	-	-	-	-	-	-	-	-	-	-	-	-	-	-	-	-	-	-	-	-	-	-	-	-	-	-	-	-	rpoC A172V; rpoC R173R; rpoC P601L	100; 99.15; 99.04		phylogenetic mutation L1, no indication for increased MIC; phylogenetic mutation L1, no indication for increased MIC; phylogenetic mutation L1.1, no indication for increased MIC	-	-	-
705856	530	132	0.99	NO	katG S315T	100	rpoB S450L	99.19	rpsL K88R	100	embB M306V	100	pncA T177P	100	gyrA D94G	100	gyrA D94G	100	-	-	-	-	-	-	-	-	-	-	-	-	-	-	-	-	-	-	-	-	-	-	-	rpoC Q435H	99.36		compensates for rpoB mutations	-	-	-
705871	531	80	0.98	NO	katG S315T	100	rpoB S450L	100	rpsL K43R	100	embB M306V	100	-	-	gyrA D94A	100	gyrA D94A	100	-	-	-	-	-	-	-	-	-	-	-	-	-	-	-	-	-	-	-	-	-	-	-	rpoC V483A	100		compensates for rpoB mutations	-	-	-
705876	532	115	0.98	NO	-	-	-	-	-	-	-	-	-	-	-	-	-	-	-	-	-	-	-	-	-	-	-	-	-	-	-	-	-	-	-	-	-	-	-	-	-	rpoC A172V; rpoC R173R; rpoC P601L; rpoC M663I	100; 100; 98.99; 100		phylogenetic mutation L1, no indication for increased MIC; phylogenetic mutation L1, no indication for increased MIC; phylogenetic mutation L1.1, no indication for increased MIC; compensates for rpoB mutations	-	-	-
705890	533	100	0.98	NO	inhA S94A	100	rpoB H445D	100	-	-	embB M306I	100	-	-	-	-	-	-	-	-	-	-	-	-	-	-	-	-	-	-	-	-	-	-	-	-	-	-	-	-	-	rpoC A172V; rpoC R173R	98.94; 100		compensates for rpoB mutations; compensates for rpoB mutations	-	-	-
705891	534	82	0.98	NO	katG S315T	100	rpoB S450L	100	rpsL K43R	100	embA -16c>t	100	pncA I5S	100	-	-	-	-	-	-	eis -12c>t	98.9	-	-	-	-	-	-	-	-	-	-	-	-	-	-	-	-	-	-	-	rpoC I491T	100		compensates for rpoB mutations	-	-	-
705912	535	91	0.99	NO	-	-	-	-	-	-	-	-	-	-	-	-	-	-	-	-	-	-	-	-	-	-	-	-	-	-	-	-	-	-	-	-	-	-	rpoA V66L	99.08	compensates for rpoB mutations	rpoC A172V; rpoC R173R	97.78; 100		phylogenetic mutation L1, no indication for increased MIC; phylogenetic mutation L1, no indication for increased MIC	-	-	-
705915	536	101	0.99	NO	katG S315T	100	rpoB S450L	98.2	rpsL K43R	100	embB M306V	100	-	-	gyrA D94A	100	gyrA D94A	100	-	-	-	-	-	-	-	-	-	-	-	-	-	-	-	-	-	-	-	-	-	-	-	rpoC V483A	100		compensates for rpoB mutations	-	-	-
705916	537	140	1.00	NO	-	-	-	-	-	-	-	-	-	-	gyrA S91P	100	gyrA S91P	100	-	-	-	-	-	-	-	-	-	-	-	-	-	-	-	-	-	-	-	-	-	-	-	-	-		-	-	-	-
705924	538	88	0.99	NO	katG S315T	100	rpoB S450L	98.82	rpsL K43R	100	embB M306V	100	pncA D136G	100	gyrA D94G	100	gyrA D94G	100	-	-	-	-	-	-	-	-	-	-	-	-	-	-	-	-	-	-	-	-	-	-	-	-	-		-	-	-	-
705999	539	68	0.98	NO	-	-	-	-	-	-	-	-	-	-	-	-	-	-	-	-	-	-	-	-	-	-	-	-	-	-	-	-	-	-	-	-	-	-	-	-	-	rpoC A172V; rpoC R173R; rpoC P601L	100; 100; 100		phylogenetic mutation L1, no indication for increased MIC; phylogenetic mutation L1, no indication for increased MIC; phylogenetic mutation L1.1, no indication for increased MIC	-	-	-
706032	540	100	0.98	NO	fabG1 -15c>t; katG S315T	99.14; 100	rpoB S450L	98.84	rpsL K43R	100	embA -11c>a; embB M306V	99.13; 100	pncA L27P	100	gyrA A90V	100	gyrA A90V	100	-	-	-	-	-	-	-	-	fabG1 -15c>t	99.14	-	-	-	-	-	-	-	-	-	-	-	-	-	rpoC P1040R	100		compensates for rpoB mutations	-	-	-
706035	541	94	0.98	NO	katG S315T	100	rpoB H445Y	97.83	gid 102_del_g	94.17	embB M306I	100	pncA V155G	99.17	gyrA A90V	100	gyrA A90V	100	-	-	-	-	-	-	-	-	-	-	-	-	-	-	-	-	-	-	-	-	-	-	-	rpoC A701V	97.8		compensates for rpoB mutations	-	-	-
706047	542	92	0.99	NO	-	-	-	-	-	-	-	-	-	-	-	-	-	-	-	-	-	-	-	-	-	-	-	-	-	-	-	-	-	-	-	-	-	-	-	-	-	-	-		-	-	-	-
706064	543	98	0.98	NO	-	-	-	-	-	-	-	-	-	-	-	-	-	-	-	-	-	-	-	-	-	-	-	-	-	-	-	-	-	-	-	-	-	-	-	-	-	-	-		-	-	-	-
706113	544	110	0.99	NO	katG S315T	100	rpoB S450L	100	rpsL K43R	100	embA -16c>a; embB M306V	99.13; 100	pncA 392_ins_g	95.24	gyrA D94G	99.21	gyrA D94G	99.21	-	-	-	-	-	-	-	-	ethA 1048_ins_t	85.47	-	-	-	-	-	-	-	-	-	-	-	-	-	rpoC G433S	100		compensates for rpoB mutations	-	-	-
706118	545	59	0.99	NO	-	-	-	-	-	-	-	-	-	-	-	-	-	-	-	-	-	-	-	-	-	-	-	-	-	-	-	-	-	-	-	-	-	-	-	-	-	-	-		-	-	-	-
706145	546	64	0.99	NO	fabG1 -15c>t; katG S315T	100; 100	rpoB S450L	100	rpsL K43R	100	embB Q497R	100	pncA G132A	98.31	gyrA D94G	98.63	gyrA D94G	98.63	-	-	rrs 1401a>g	100	rrs 1401a>g	100	rrs 1401a>g	100	fabG1 -15c>t	100	-	-	-	-	-	-	-	-	-	-	-	-	-	rpoC I491V	100		compensates for rpoB mutations	-	-	-
706146	547	66	0.99	NO	fabG1 -15c>t; katG S315T	100; 100	rpoB S450L	98.31	rpsL K43R	100	embB Q497R	98.75	pncA G132A	100	gyrA D94G	98.57	gyrA D94G	98.57	-	-	-	-	-	-	-	-	fabG1 -15c>t	100	-	-	-	-	-	-	-	-	-	-	-	-	-	rpoC I491V	98.04		compensates for rpoB mutations	-	-	-
706148	548	66	0.99	NO	katG S315T	100	rpoB S450L	100	rpsL K43R	100	embB M306V	100	pncA Y103_	100	gyrA A90V	100	gyrA A90V	100	-	-	-	-	-	-	-	-	-	-	-	-	-	-	-	-	-	-	-	-	-	-	-	rpoC V1039A	100		compensates for rpoB mutations	-	-	-
706150	549	151	0.98	NO	katG S315T	100	rpoB D435Y	99.29	rpsL K43R	100	embB M306V	100	-	-	-	-	-	-	-	-	-	-	-	-	-	-	ethA 1247_del_ca	96.18	-	-	-	-	-	-	-	-	-	-	-	-	-	-	-		-	-	-	-
706159	550	100	0.99	NO	katG S315T	100	rpoB S450L	100	rpsL K43R	100	embB M306V	100	pncA H71Y	100	gyrA A90V	100	gyrA A90V	100	-	-	-	-	-	-	-	-	ethA 1242_del_t	94.68	-	-	-	-	-	-	-	-	-	-	-	-	-	-	-		-	-	-	-
706166	551	146	0.99	YES	katG S315T	100	rpoB D435Y; rpoB H445D	77.1; 22.37	rpsL K43R	100	embB M306V	78.68	pncA 487_del_g	22.64	-	-	-	-	-	-	-	-	-	-	-	-	ethA 1247_del_ca	62.89	-	-	-	-	-	-	-	-	-	-	-	-	-	-	-		-	-	-	-
706173	552	50	0.99	NO	-	-	-	-	-	-	-	-	-	-	-	-	-	-	-	-	-	-	-	-	-	-	-	-	-	-	-	-	-	-	-	-	-	-	-	-	-	rpoC F107F; rpoC A172V; rpoC R173R	97.87; 100; 100		compensates for rpoB mutations; phylogenetic mutation L1, no indication for increased MIC; phylogenetic mutation L1, no indication for increased MIC	-	-	-
706205	553	107	1.00	NO	katG S315T	96.36	rpoB S450L	94.44	rpsL K43R	96.19	embA -16c>t; embB M306I	97.69; 94.16	pncA Q141P	96.64	gyrA D94G	95.94	gyrA D94G	95.94	-	-	-	-	-	-	-	-	-	-	-	-	-	-	-	-	-	-	-	-	-	-	-	rpoC V1252L	95.31		compensates for rpoB mutations	-	-	-
706226	554	40	0.97	NO	katG S315T	97.78	rpoB S450L	100	rpsL K43R	100	embB M306V	100	-	-	gyrA D94A	100	gyrA D94A	100	-	-	-	-	-	-	-	-	-	-	-	-	-	-	-	-	-	-	-	-	-	-	-	rpoC V483A	100		compensates for rpoB mutations	-	-	-
706238	555	77	0.99	NO	katG S315T	100	rpoB S450L	100	rpsL K43R	100	embB M306V	100	pncA T177P	100	gyrB T500N; gyrA D94G	100; 100	gyrB T500N; gyrA D94G	100; 100	-	-	-	-	-	-	-	-	-	-	-	-	-	-	-	-	-	-	-	-	-	-	-	rpoC I491V	100		compensates for rpoB mutations	-	-	-
706270	556	124	0.99	NO	-	-	-	-	-	-	-	-	pncA A146V	99.26	-	-	-	-	-	-	-	-	-	-	-	-	-	-	-	-	-	-	-	-	-	-	-	-	-	-	-	rpoC A172V; rpoC R173R; rpoC P601L	100; 100; 100		phylogenetic mutation L1, no indication for increased MIC; phylogenetic mutation L1, no indication for increased MIC; phylogenetic mutation L1.1, no indication for increased MIC	-	-	-
706308	557	96	1.00	NO	-	-	-	-	-	-	-	-	-	-	-	-	-	-	-	-	-	-	-	-	-	-	-	-	-	-	-	-	-	-	-	-	-	-	-	-	-	-	-		-	-	-	-
706340	558	105	1.00	NO	-	-	-	-	-	-	-	-	-	-	-	-	-	-	-	-	-	-	-	-	-	-	-	-	-	-	-	-	-	-	-	-	-	-	-	-	-	-	-		-	-	-	-
706351	559	87	0.99	NO	fabG1 -15c>t; katG S315T	98.67; 100	rpoB S450L	98.88	rpsL K43R	100	embA -11c>a; embB M306V	100; 100	pncA L27P	100	gyrA A90V	100	gyrA A90V	100	-	-	-	-	-	-	-	-	fabG1 -15c>t	98.67	-	-	-	-	-	-	-	-	-	-	-	-	-	rpoC P1040R	100		compensates for rpoB mutations	-	-	-
706354	560	116	0.99	NO	katG S315T	100	rpoB S450L	100	rpsL K43R	100	embB M306V	100	pncA S67P	100	-	-	-	-	-	-	-	-	-	-	-	-	-	-	-	-	-	-	-	-	-	-	-	-	-	-	-	rpoC L516P	100		compensates for rpoB mutations	-	-	-
706414	561	94	1.00	YES	katG S315T	52.27	rpoB S450L	45.36	gid 102_del_g	59.42	embB M306I	50	pncA S104R	58.06	-	-	-	-	-	-	-	-	-	-	-	-	-	-	-	-	-	-	-	-	-	-	-	-	-	-	-	rpoC A172V; rpoC R173R	30.23; 30.49		compensates for rpoB mutations; compensates for rpoB mutations	ahpC E76K	32.05	compensates for KatG deficit
706415	562	155	1.00	NO	katG S315T	100	rpoB D435V	100	rpsL K43R	100	embB D354A	99.35	pncA W68G	99.31	-	-	-	-	-	-	-	-	-	-	-	-	-	-	-	-	-	-	-	-	-	-	-	-	-	-	-	-	-		-	-	-	-
706416	563	141	0.99	NO	fabG1 -15c>t; katG S315T	100; 100	rpoB S450L	98.55	rpsL K43R	100	embA -11c>a; embB M306V	100; 100	pncA L27P	99.43	gyrA D94G	99.36	gyrA D94G	99.36	-	-	-	-	-	-	-	-	fabG1 -15c>t; ethA 481_del_agccgggctgctttaggaggctcggccgcttag	100; 54.55	-	-	-	-	-	-	-	-	-	-	-	-	-	rpoC P1040R	98.76		compensates for rpoB mutations	-	-	-
706419	564	70	1.00	NO	katG S315T	100	rpoB S450L	100	rpsL K43R	100	embB Q497R	100	pncA -11a>g	100	gyrA D94G	100	gyrA D94G	100	-	-	-	-	-	-	-	-	-	-	-	-	-	-	-	-	-	-	-	-	-	-	-	-	-		-	-	-	-
706420	565	151	0.99	NO	katG S315T	100	rpoB S450L	100	rpsL K43R	99.32	embB M306V	100	pncA L27P	100	-	-	-	-	-	-	-	-	-	-	-	-	-	-	-	-	-	-	-	-	-	-	-	-	-	-	-	rpoC P1040R	100		compensates for rpoB mutations	-	-	-
706421	566	95	0.99	NO	-	-	rpoB S450L	100	-	-	-	-	-	-	-	-	-	-	-	-	-	-	-	-	-	-	-	-	-	-	-	-	-	-	-	-	-	-	-	-	-	rpoC V1147A	100		compensates for rpoB mutations	ahpC -	100	compensates for KatG deficit
706424	567	94	0.99	NO	katG S315T	100	rpoB S450L	100	rpsL K43R	100	embA -16c>t	99.21	pncA I5S	100	gyrA D94G	100	gyrA D94G	100	-	-	eis -12c>t	100	-	-	-	-	-	-	-	-	-	-	-	-	-	-	-	-	-	-	-	rpoC I491T	100		compensates for rpoB mutations	-	-	-
706425	568	81	0.99	NO	katG S315T	100	rpoB S450L	100	rpsL K43R	98.99	embA -16c>t	100	pncA I5S	100	gyrA D94G	71.23	gyrA D94G	71.23	-	-	eis -12c>t	100	-	-	-	-	-	-	-	-	-	-	-	-	-	-	-	-	-	-	-	rpoC S428A	100		compensates for rpoB mutations	-	-	-
706426	569	107	0.99	NO	fabG1 L203L; katG S315T	100; 100	rpoB D435V	98.8	rpsL K88T; gid Q125_	100; 99.15	embB M306V	99.17	pncA T100P	100	gyrB A504V; gyrA A90V	100; 100	gyrB A504V; gyrA A90V	100; 100	-	-	-	-	-	-	-	-	ethA R279_	100	-	-	-	-	-	-	folC I43T	100	-	-	-	-	-	-	-		-	-	-	-
706434	570	92	1.00	NO	-	-	-	-	-	-	-	-	-	-	-	-	-	-	-	-	-	-	-	-	-	-	-	-	-	-	-	-	-	-	-	-	-	-	-	-	-	-	-		-	-	-	-
706448	571	88	0.99	NO	katG S315T	100	-	-	rrs 514a>c	100	-	-	-	-	-	-	-	-	-	-	-	-	-	-	-	-	-	-	-	-	-	-	-	-	-	-	-	-	-	-	-	-	-		-	-	-	-
706469	572	123	0.99	NO	fabG1 -15c>t; katG S315T	97.96; 100	rpoB S450L	99.16	-	-	embB M306I; embB Q497R	100; 98.31	-	-	-	-	-	-	-	-	-	-	-	-	-	-	fabG1 -15c>t	97.96	-	-	-	-	-	-	-	-	-	-	-	-	-	rpoC V483G; rpoC G594E	100; 100		compensates for rpoB mutations; phylogenetic mutation L4.1, no indication for increased MIC	-	-	-
706487	573	67	0.99	NO	-	-	-	-	-	-	-	-	-	-	-	-	-	-	-	-	-	-	-	-	-	-	-	-	-	-	-	-	-	-	-	-	-	-	-	-	-	rpoC A172V; rpoC R173R; rpoC P601L	100; 98.57; 100		compensates for rpoB mutations; compensates for rpoB mutations; compensates for rpoB mutations	-	-	-
706527	574	92	0.99	NO	-	-	-	-	-	-	-	-	-	-	-	-	-	-	-	-	-	-	-	-	-	-	-	-	-	-	-	-	-	-	-	-	-	-	-	-	-	rpoC V611V	100		compensates for rpoB mutations	-	-	-
706533	575	135	1.00	NO	-	-	-	-	-	-	-	-	-	-	-	-	-	-	-	-	-	-	-	-	-	-	-	-	-	-	-	-	-	-	-	-	-	-	-	-	-	-	-		-	-	-	-
706550	576	106	0.99	NO	katG S315T	98.91	rpoB S450W	94.69	rpsL K43R	100	embB G406S	96.94	pncA M175V	95.69	-	-	-	-	-	-	-	-	-	-	-	-	-	-	-	-	-	-	-	-	-	-	-	-	-	-	-	-	-		-	-	-	-
706551	577	65	0.99	NO	fabG1 -15c>t; katG S315T	100; 100	rpoB S450L	100	rpsL K43R	100	embB Q497R	100	pncA G132A	98.59	-	-	-	-	-	-	-	-	-	-	-	-	fabG1 -15c>t	100	-	-	-	-	-	-	-	-	-	-	-	-	-	rpoC I491V	100		compensates for rpoB mutations	-	-	-
706553	578	135	1.00	NO	-	-	-	-	-	-	-	-	-	-	-	-	-	-	-	-	-	-	-	-	-	-	-	-	-	-	-	-	-	-	-	-	-	-	-	-	-	-	-		-	ahpC -	100	compensates for KatG deficit
706555	579	94	0.99	NO	katG S315T	100	rpoB S450L	100	rpsL K43R	100	embB M306V	100	-	-	-	-	-	-	-	-	eis -10g>a	100	-	-	-	-	-	-	-	-	-	-	-	-	-	-	-	-	-	-	-	rpoC G332R	100		compensates for rpoB mutations	-	-	-
706558	580	100	1.00	NO	-	-	-	-	-	-	-	-	-	-	-	-	-	-	-	-	-	-	-	-	-	-	-	-	-	-	-	-	-	-	-	-	-	-	-	-	-	-	-		-	-	-	-
706561	581	101	1.00	NO	-	-	rpoB D435V	100	-	-	-	-	-	-	-	-	-	-	-	-	-	-	-	-	-	-	-	-	-	-	-	-	-	-	-	-	-	-	-	-	-	-	-		-	-	-	-
706591	582	94	0.99	NO	katG S315T	100	rpoB S450L	100	rpsL K43R	100	embB M306V	100	-	-	gyrA D94G	100	gyrA D94G	100	-	-	-	-	-	-	-	-	-	-	-	-	-	-	-	-	-	-	-	-	rpoA K99R	100	compensates for rpoB mutations	rpoC V483A	100		compensates for rpoB mutations	-	-	-
706618	583	99	0.99	NO	-	-	-	-	-	-	-	-	-	-	-	-	-	-	-	-	-	-	-	-	-	-	-	-	-	-	-	-	-	-	-	-	-	-	rpoA E319K	100	phylogenetic mutation L4.1.1, no indication for increased MIC	rpoC G594E	100		phylogenetic mutation L4.1, no indication for increased MIC	-	-	-
706651	584	95	0.99	NO	-	-	-	-	-	-	-	-	-	-	-	-	-	-	-	-	-	-	-	-	-	-	-	-	-	-	-	-	-	-	-	-	-	-	-	-	-	rpoC A172V; rpoC R173R; rpoC P601L	98.91; 100; 100		phylogenetic mutation L1, no indication for increased MIC; phylogenetic mutation L1, no indication for increased MIC; phylogenetic mutation L1.1, no indication for increased MIC	-	-	-
706656	585	63	1.00	NO	-	-	-	-	-	-	-	-	-	-	-	-	-	-	-	-	-	-	-	-	-	-	-	-	-	-	-	-	-	-	-	-	-	-	-	-	-	-	-		-	-	-	-
706660	586	101	0.99	NO	fabG1 -15c>t; katG S315T	99.12; 100	rpoB S450L	100	rpsL K43R	100	embB Q497R	99.03	pncA G132A	100	gyrA D94G	99.07	gyrA D94G	99.07	-	-	-	-	-	-	-	-	fabG1 -15c>t	99.12	-	-	-	-	-	-	-	-	-	-	-	-	-	rpoC I491V	100		compensates for rpoB mutations	-	-	-
706693	587	103	0.99	NO	katG S315T	100	rpoB S450L	99.04	rpsL K43R	100	embB M306V	100	pncA W68R	100	gyrA D94H	100	gyrA D94H	100	-	-	-	-	-	-	-	-	-	-	-	-	-	-	-	-	-	-	-	-	-	-	-	-	-		-	-	-	-
706697	588	50	1.00	NO	-	-	-	-	-	-	-	-	-	-	-	-	-	-	-	-	-	-	-	-	-	-	-	-	-	-	-	-	-	-	-	-	-	-	-	-	-	-	-		-	-	-	-
706699	589	165	0.99	NO	-	-	-	-	-	-	-	-	-	-	-	-	-	-	-	-	-	-	-	-	-	-	-	-	-	-	-	-	-	-	-	-	-	-	-	-	-	-	-		-	-	-	-
706706	590	131	0.99	YES	katG S315T	100	rpoB S450L	100	rpsL K43R	100	embB M306V; embB G406S	61.03; 35.34	pncA V139A; pncA -11a>g	48.92; 38.58	gyrB E501D; gyrA D94G	61.49; 98.69	gyrA D94G	98.69	-	-	rrs 1401a>g	55.56	rrs 1401a>g	55.56	rrs 1401a>g	55.56	ethA 756_ins_cg	51.88	-	-	-	-	-	-	-	-	-	-	-	-	-	rpoC G332S; rpoC G433S	70.27; 44.92		compensates for rpoB mutations; compensates for rpoB mutations	-	-	-
706711	591	88	0.99	NO	katG S315T	100	rpoB S450L	100	rpsL K43R	100	embB G406D	98.67	-	-	gyrA D94Y	20.72	gyrA D94Y	20.72	-	-	-	-	-	-	-	-	-	-	-	-	-	-	-	-	-	-	-	-	rpoA R182W	98.15	compensates for rpoB mutations	-	-		-	-	-	-
706721	592	57	0.99	NO	katG S315T	98	rpoB S450L	100	rpsL K43R	100	embB Q497R	100	-	-	gyrA D94G	100	gyrA D94G	100	-	-	rrs 1401a>g	100	rrs 1401a>g	100	rrs 1401a>g	100	-	-	-	-	-	-	-	-	-	-	-	-	-	-	-	-	-		-	-	-	-
706739	593	68	0.99	NO	-	-	-	-	gid 464_ins_cggcatagt	73.02	-	-	-	-	-	-	-	-	-	-	-	-	-	-	-	-	-	-	-	-	-	-	-	-	-	-	-	-	-	-	-	rpoC A542A	100		phylogenetic mutation L4.3, no indication for increased MIC	-	-	-
706780	594	47	0.99	NO	katG S315T	100	rpoB S450L	100	rpsL K43R	100	embA -12c>t; embB G406S	100; 100	pncA -11a>g	100	gyrA D94Y	97.5	gyrA D94Y	97.5	-	-	-	-	-	-	-	-	ethA 1392_ins_ag	91.43	rplC C154R	100	-	-	-	-	-	-	-	-	-	-	-	rpoC G433S	100		compensates for rpoB mutations	-	-	-
706781	595	65	0.99	NO	katG S315T	100	rpoB S450L	98.48	rpsL K43R	98.48	embB G406A	100	-	-	-	-	-	-	-	-	-	-	-	-	-	-	ethA C253_	100	-	-	-	-	-	-	-	-	-	-	rpoA V183G	100	compensates for rpoB mutations	-	-		-	-	-	-
706783	596	113	0.99	NO	katG S315T	100	rpoB S450L	98.86	rpsL K43R; gid 102_del_g	100; 93.55	embB M306I	99.37	-	-	gyrA A90V; gyrA D94A	98.28; 100	gyrA A90V; gyrA D94A	98.28; 100	-	-	-	-	-	-	-	-	-	-	-	-	-	-	-	-	-	-	-	-	-	-	-	rpoC V1039G	100		compensates for rpoB mutations	-	-	-
706785	597	84	0.99	NO	katG S315T	98.68	rpoB S450L	100	rpsL K43R	100	embB M306V	100	pncA D49G	100	-	-	-	-	-	-	-	-	-	-	-	-	-	-	-	-	-	-	-	-	-	-	-	-	-	-	-	rpoC G332S	100		compensates for rpoB mutations	-	-	-
706789	598	77	0.99	NO	fabG1 -15c>t; katG S315T	100; 100	rpoB S450L	100	rpsL K43R	100	embB Q497R	97.89	pncA G132A	100	gyrA D94G	98.89	gyrA D94G	98.89	-	-	-	-	-	-	-	-	fabG1 -15c>t	100	-	-	-	-	-	-	-	-	-	-	-	-	-	rpoC I491V	100		compensates for rpoB mutations	-	-	-
706790	599	77	0.99	NO	katG S315T	100	rpoB S450L	100	rpsL K43R	100	-	-	-	-	-	-	-	-	-	-	-	-	-	-	-	-	-	-	-	-	-	-	-	-	-	-	-	-	-	-	-	-	-		-	-	-	-
706791	600	61	0.99	NO	fabG1 -15c>t	100	rpoB S450L	100	-	-	-	-	-	-	-	-	-	-	-	-	-	-	-	-	-	-	fabG1 -15c>t	100	-	-	-	-	-	-	-	-	-	-	-	-	-	rpoC A172V; rpoC R173R; rpoC P601L	100; 100; 100		phylogenetic mutation L1, no indication for increased MIC; phylogenetic mutation L1, no indication for increased MIC; phylogenetic mutation L1.1, no indication for increased MIC	-	-	-
706792	601	99	0.99	NO	-	-	rpoB S450L	98.92	-	-	-	-	-	-	-	-	-	-	-	-	-	-	-	-	-	-	-	-	-	-	-	-	-	-	-	-	-	-	-	-	-	-	-		-	-	-	-
706793	602	76	1.00	NO	katG S315T	98.86	rpoB D435V	100	rpsL K43R	100	embB D354A	98.8	pncA W68G	98.61	-	-	-	-	-	-	-	-	-	-	-	-	-	-	-	-	-	-	-	-	-	-	-	-	-	-	-	-	-		-	-	-	-
706811	603	54	0.99	NO	-	-	-	-	-	-	-	-	-	-	-	-	-	-	-	-	-	-	-	-	-	-	-	-	-	-	-	-	-	-	-	-	-	-	-	-	-	-	-		-	-	-	-
706812	604	63	0.99	NO	-	-	-	-	-	-	-	-	-	-	-	-	-	-	-	-	-	-	-	-	-	-	-	-	-	-	-	-	-	-	-	-	-	-	-	-	-	-	-		-	-	-	-
706828	605	101	0.99	NO	katG S315T	100	rpoB S450L	100	rpsL K43R	100	embB M306V	99.15	-	-	gyrB E501D	98.2	-	-	-	-	-	-	-	-	-	-	-	-	-	-	-	-	-	-	-	-	-	-	-	-	-	rpoC V483A	100		compensates for rpoB mutations	-	-	-
706830	606	78	1.00	NO	katG S315T	100	rpoB S450L	100	-	-	embA -16c>t	98.72	pncA 392_ins_g	93.02	gyrA A90V	100	gyrA A90V	100	-	-	-	-	-	-	-	-	-	-	-	-	-	-	-	-	-	-	-	-	-	-	-	rpoC V483G	100		compensates for rpoB mutations	-	-	-
706834	607	101	0.99	NO	fabG1 -15c>t; katG S315T	100; 100	rpoB S450L	100	rpsL K43R	100	embB Q497R	100	pncA G132A	100	gyrA D94G	98.97	gyrA D94G	98.97	-	-	-	-	-	-	-	-	fabG1 -15c>t	100	-	-	-	-	-	-	-	-	-	-	-	-	-	rpoC I491V	100		compensates for rpoB mutations	-	-	-
706847	608	151	1.00	YES	katG S315T	62.5	-	-	-	-	-	-	-	-	-	-	-	-	-	-	-	-	-	-	-	-	-	-	-	-	-	-	-	-	-	-	-	-	-	-	-	rpoC A172V; rpoC R173R; rpoC P601L; rpoC M663I; rpoC T1234T	97.83; 99.32; 74.85; 57.64; 26.72		compensates for rpoB mutations; compensates for rpoB mutations; compensates for rpoB mutations; compensates for rpoB mutations; compensates for rpoB mutations	-	-	-
706882	609	88	0.99	NO	-	-	-	-	-	-	-	-	-	-	-	-	-	-	-	-	-	-	-	-	-	-	-	-	-	-	-	-	-	-	-	-	-	-	-	-	-	-	-		-	-	-	-
706910	610	75	0.99	NO	katG S315T	100	rpoB S450L	100	rpsL K43R	100	embB M306V	100	pncA S67P	100	-	-	-	-	-	-	-	-	-	-	-	-	-	-	-	-	-	-	-	-	-	-	-	-	-	-	-	rpoC L516P	100		compensates for rpoB mutations	-	-	-
706914	611	81	1.00	NO	katG S315T	100	rpoB S450L	100	gid 102_del_g	95.6	-	-	-	-	-	-	-	-	-	-	-	-	-	-	-	-	-	-	-	-	-	-	-	-	-	-	-	-	-	-	-	rpoC S308S; rpoC N698S	100; 100		compensates for rpoB mutations; compensates for rpoB mutations	-	-	-
706918	612	75	0.99	NO	katG S315T	100	rpoB H445L	100	rpsL K43R	100	-	-	-	-	-	-	-	-	-	-	-	-	-	-	-	-	-	-	-	-	-	-	-	-	-	-	-	-	-	-	-	-	-		-	-	-	-
706924	613	80	0.99	NO	katG S315T	100	rpoB S450L	100	rpsL K43R	100	embB M306V	100	-	-	gyrA D94G	100	gyrA D94G	100	-	-	-	-	-	-	-	-	-	-	-	-	-	-	-	-	-	-	-	-	-	-	-	rpoC V483A	100		compensates for rpoB mutations	-	-	-
706930	614	85	0.99	NO	katG S315T	100	rpoB S450L	100	rpsL K43R	100	embA -11c>a; embB M306V	100; 100	pncA L27P	100	gyrA D94G	100	gyrA D94G	100	-	-	-	-	-	-	-	-	-	-	-	-	-	-	-	-	-	-	-	-	-	-	-	rpoC P1040R	100		compensates for rpoB mutations	-	-	-
706954	615	62	0.99	NO	-	-	-	-	-	-	-	-	-	-	-	-	-	-	-	-	-	-	-	-	-	-	-	-	-	-	-	-	-	-	-	-	-	-	-	-	-	rpoC A172V; rpoC R173R; rpoC P601L; rpoC G1255G	100; 100; 100; 100		phylogenetic mutation L1, no indication for increased MIC; phylogenetic mutation L1, no indication for increased MIC; phylogenetic mutation L1.1, no indication for increased MIC; compensates for rpoB mutations	-	-	-
706956	616	69	0.99	NO	-	-	-	-	-	-	-	-	-	-	-	-	-	-	-	-	-	-	-	-	-	-	-	-	-	-	-	-	-	-	-	-	-	-	-	-	-	-	-		-	-	-	-
706973	617	96	0.99	NO	fabG1 -15c>t; katG S315T	100; 100	rpoB S450L	100	rpsL K43R	100	embB Q497R	99.12	pncA G132A	100	gyrA D94G	100	gyrA D94G	100	-	-	-	-	-	-	-	-	fabG1 -15c>t	100	-	-	-	-	-	-	-	-	-	-	-	-	-	rpoC I491V	100		compensates for rpoB mutations	-	-	-
706991	618	80	0.99	NO	-	-	-	-	-	-	-	-	-	-	-	-	-	-	-	-	-	-	-	-	-	-	-	-	-	-	-	-	-	-	-	-	-	-	-	-	-	-	-		-	-	-	-
706998	619	93	0.99	NO	katG S315T	100	rpoB S450L	98.88	rpsL K43R	100	embB M306V	100	pncA _187G	100	-	-	-	-	-	-	-	-	-	-	-	-	-	-	-	-	-	-	-	-	-	-	-	-	-	-	-	rpoC V483G	100		compensates for rpoB mutations	-	-	-
707047	620	80	0.99	NO	-	-	-	-	-	-	-	-	-	-	-	-	-	-	-	-	-	-	-	-	-	-	-	-	-	-	-	-	-	-	-	-	-	-	-	-	-	-	-		-	-	-	-
707071	621	88	0.99	NO	katG S315T	99.09	rpoB Q432P	98.95	-	-	embB M306V	100	pncA L172P	100	gyrA S91P	100	gyrA S91P	100	-	-	-	-	-	-	-	-	-	-	-	-	-	-	-	-	-	-	-	-	-	-	-	rpoC A542A	100		phylogenetic mutation L4.3, no indication for increased MIC	-	-	-
707147	622	81	1.00	NO	-	-	-	-	-	-	-	-	-	-	-	-	-	-	-	-	-	-	-	-	-	-	-	-	-	-	-	-	-	-	-	-	-	-	-	-	-	-	-		-	-	-	-
707166	623	80	0.99	NO	-	-	-	-	-	-	-	-	-	-	-	-	-	-	-	-	-	-	-	-	-	-	ethA 886_del_g	98.57	-	-	-	-	-	-	-	-	-	-	-	-	-	rpoC A1299V	97.75		compensates for rpoB mutations	-	-	-
707170	624	97	0.99	NO	katG S315T	100	rpoB S450L	100	rpsL K43R	100	embB G406S	100	pncA -11a>g	100	gyrA A90V	100	gyrA A90V	100	-	-	-	-	-	-	-	-	-	-	-	-	-	-	-	-	-	-	-	-	-	-	-	rpoC G433S	100		compensates for rpoB mutations	-	-	-
707196	625	74	0.99	NO	fabG1 -15c>t; katG S315T	100; 100	rpoB S450L	100	rpsL K43R	100	embA -11c>a; embB M306V	98.68; 100	pncA L27P	100	gyrA D94G	100	gyrA D94G	100	-	-	-	-	-	-	-	-	fabG1 -15c>t; ethA 481_del_agccgggctgctttaggaggctcggccgcttag	100; 55.56	-	-	-	-	-	-	-	-	-	-	-	-	-	rpoC P1040R	100		compensates for rpoB mutations	-	-	-
707220	626	121	1.00	YES	-	-	-	-	-	-	-	-	-	-	-	-	-	-	-	-	-	-	-	-	-	-	-	-	-	-	-	-	-	-	-	-	-	-	-	-	-	-	-		-	ahpC -	82.46	compensates for KatG deficit
707240	627	45	0.95	NO	katG S315T	100	rpoB S450L	97.62	rpsL K43R	98.57	embB M306V	100	pncA T177P	100	gyrA D94G	100	gyrA D94G	100	-	-	rrs 1401a>g	100	rrs 1401a>g	100	rrs 1401a>g	100	ethA 753_ins_g	100	-	-	-	-	-	-	-	-	-	-	-	-	-	rpoC I491V	100		compensates for rpoB mutations	-	-	-
707277	628	113	1.00	NO	-	-	-	-	-	-	-	-	-	-	-	-	-	-	-	-	-	-	-	-	-	-	-	-	-	-	-	-	-	-	-	-	-	-	-	-	-	rpoC P54P; rpoC A172V; rpoC R173R	98; 100; 99.17		phylogenetic mutation, no indication for increased MIC; compensates for rpoB mutations; compensates for rpoB mutations	-	-	-
707308	629	65	0.99	NO	katG S315T	100	rpoB S450L	100	-	-	embB M306I	81.08	-	-	gyrA S91P	98.68	gyrA S91P	98.68	-	-	-	-	-	-	-	-	-	-	-	-	-	-	-	-	-	-	-	-	-	-	-	rpoC G1026A	97.65		compensates for rpoB mutations	-	-	-
707373	630	94	0.99	NO	-	-	-	-	-	-	-	-	-	-	-	-	-	-	-	-	-	-	-	-	-	-	-	-	-	-	-	-	-	-	-	-	-	-	-	-	-	-	-		-	-	-	-
707440	631	76	0.99	NO	fabG1 -15c>t; katG S315T	100; 100	rpoB S450L	100	rpsL K43R	100	embB Q497R	100	pncA G132A	100	gyrA D94G	100	gyrA D94G	100	-	-	-	-	-	-	-	-	fabG1 -15c>t	100	-	-	-	-	-	-	-	-	-	-	-	-	-	rpoC I491V	100		compensates for rpoB mutations	-	-	-
707443	632	99	0.99	NO	katG S315T	100	rpoB S450L	100	rpsL K43R	99.03	embB M306I	100	pncA -11a>g	100	gyrA D94G	100	gyrA D94G	100	-	-	rrs 1484g>t	100	rrs 1484g>t	100	rrs 1484g>t	100	ethA C253_	100	-	-	-	-	-	-	-	-	-	-	-	-	-	rpoC V1252L	100		compensates for rpoB mutations	-	-	-
707449	633	84	0.99	NO	-	-	-	-	gid 115_del_c	84.38	-	-	-	-	-	-	-	-	-	-	-	-	-	-	-	-	-	-	-	-	-	-	-	-	-	-	-	-	-	-	-	rpoC G594E	95.45		phylogenetic mutation L4.1, no indication for increased MIC	-	-	-
707464	634	94	1.00	NO	-	-	-	-	-	-	-	-	-	-	-	-	-	-	-	-	-	-	-	-	-	-	-	-	-	-	-	-	-	-	-	-	-	-	-	-	-	-	-		-	-	-	-
707489	635	78	0.99	NO	katG S315T	100	rpoB S450L	100	rpsL K43R	100	embB M306V	100	pncA L27P	100	-	-	-	-	-	-	-	-	-	-	-	-	-	-	-	-	-	-	-	-	-	-	-	-	-	-	-	rpoC P1040R	100		compensates for rpoB mutations	-	-	-
707540	636	102	1.00	NO	katG S315T	100	rpoB D435Y	100	gid 102_del_g	93.02	embA -12c>t; embB G406A	100; 100	-	-	-	-	-	-	-	-	-	-	-	-	-	-	-	-	-	-	-	-	-	-	-	-	-	-	-	-	-	-	-		-	-	-	-
707545	637	67	1.00	NO	katG S315T	100	rpoB S450L	98.44	gid 351_del_g	92.54	-	-	-	-	gyrA A90V	100	gyrA A90V	100	-	-	-	-	-	-	-	-	ethA 1386_del_a	100	-	-	-	-	-	-	-	-	-	-	-	-	-	rpoC I491V	100		compensates for rpoB mutations	ahpC K55K	100; 100	compensates for KatG deficit
707570	638	89	1.00	NO	katG S315T	100	rpoB S450L	98.63	rpsL K43R	98.99	embB M306V	100	pncA D63G	100	gyrA A90V	100	gyrA A90V	100	-	-	rrs 1401a>g	100	rrs 1401a>g	100	rrs 1401a>g	100	-	-	-	-	-	-	ald 896_ins_g	100	-	-	-	-	-	-	-	rpoC F831L	100		compensates for rpoB mutations	-	-	-
707619	639	90	0.99	NO	-	-	-	-	-	-	-	-	-	-	-	-	-	-	-	-	-	-	-	-	-	-	-	-	-	-	-	-	-	-	-	-	-	-	-	-	-	rpoC A172V; rpoC R173R; rpoC P601L	99.04; 100; 100		phylogenetic mutation L1, no indication for increased MIC; phylogenetic mutation L1, no indication for increased MIC; phylogenetic mutation L1.1, no indication for increased MIC	-	-	-
707623	640	78	0.99	NO	-	-	-	-	-	-	-	-	-	-	-	-	-	-	-	-	-	-	-	-	-	-	-	-	-	-	-	-	-	-	-	-	-	-	-	-	-	-	-		-	-	-	-
707627	641	85	1.00	YES	-	-	rpoB L430P; rpoB D435N	24.71; 24.39	-	-	embB M306V	20.59	-	-	-	-	-	-	-	-	-	-	-	-	-	-	ethA T61M	25.56	-	-	-	-	-	-	-	-	-	-	-	-	-	-	-		-	ahpC -	71.26	compensates for KatG deficit
707633	642	54	1.00	NO	katG S315T	100	rpoB S450L	97.62	rpsL K88R	100	embB M306V	100	pncA Q10R	100	-	-	-	-	-	-	-	-	-	-	-	-	ethA 341_del_a	98.11	-	-	-	-	-	-	-	-	-	-	-	-	-	-	-		-	-	-	-
707659	643	69	0.99	NO	fabG1 -15c>t; katG S315T	100; 100	rpoB S450L	100	rpsL K43R	100	embB Q497R	100	pncA G132A	100	gyrA D94G	100	gyrA D94G	100	-	-	rrs 1401a>g; eis -14c>t	20.83; 63.53	rrs 1401a>g; eis -14c>t	20.83; 63.53	rrs 1401a>g	20.83	fabG1 -15c>t	100	-	-	-	-	-	-	-	-	-	-	-	-	-	rpoC I491V	100		compensates for rpoB mutations	-	-	-
707680	644	90	1.00	NO	-	-	-	-	-	-	-	-	-	-	-	-	-	-	-	-	-	-	-	-	-	-	-	-	-	-	-	-	-	-	-	-	-	-	-	-	-	rpoC S308S	100		compensates for rpoB mutations	-	-	-
707702	645	124	1.00	NO	fabG1 -15c>t	24.43	rpoB H445R	100	gid 115_del_c	95.97	-	-	-	-	-	-	-	-	-	-	-	-	-	-	-	-	fabG1 -15c>t	24.43	-	-	-	-	-	-	-	-	-	-	-	-	-	-	-		-	-	-	-
707806	646	83	0.99	NO	katG S315T	100	rpoB S450L	98.73	rpsL K43R	100	embB M306V	100	pncA M175V	100	gyrA D94G	100	gyrA D94G	100	-	-	-	-	-	-	-	-	-	-	-	-	-	-	-	-	-	-	-	-	-	-	-	-	-		-	-	-	-
707807	647	117	0.99	NO	-	-	-	-	-	-	-	-	-	-	-	-	-	-	-	-	-	-	-	-	-	-	-	-	-	-	-	-	-	-	-	-	-	-	-	-	-	-	-		-	ahpC -	100	compensates for KatG deficit
707840	648	126	1.00	NO	-	-	-	-	-	-	-	-	-	-	-	-	-	-	-	-	-	-	-	-	-	-	-	-	-	-	-	-	-	-	-	-	-	-	-	-	-	-	-		-	-	-	-
707856	649	84	0.99	NO	katG S315T	98.96	rpoB S450L	100	rpsL K43R	100	embA -16c>t; embB M306V	100; 100	pncA G17D	100	-	-	-	-	-	-	-	-	-	-	-	-	-	-	-	-	-	-	-	-	-	-	-	-	-	-	-	rpoC N698S	98.85		compensates for rpoB mutations	-	-	-
707857	650	132	1.00	NO	katG S315T	99.03	rpoB S441L	100	gid 115_del_c	95.12	-	-	-	-	-	-	-	-	-	-	-	-	-	-	-	-	-	-	-	-	-	-	-	-	-	-	-	-	-	-	-	-	-		-	-	-	-
707860	651	119	0.99	NO	katG S315T	100	rpoB S450L	100	rpsL K43R	99.24	embB M306V	100	-	-	gyrA D94G	100	gyrA D94G	100	-	-	rrs 1401a>g	98.4	rrs 1401a>g	98.4	rrs 1401a>g	98.4	ethA 776_ins_cggcac	74.17	-	-	-	-	-	-	-	-	-	-	-	-	-	-	-		-	-	-	-
707874	652	125	1.00	NO	katG S315T	100	rpoB H445D	100	-	-	embB Q497K	100	-	-	-	-	-	-	-	-	-	-	-	-	-	-	-	-	-	-	-	-	-	-	-	-	-	-	-	-	-	-	-		-	-	-	-
707875	653	94	0.99	NO	katG S315T	100	rpoB S450L	100	rpsL K43R	100	embB M306V	100	-	-	-	-	-	-	-	-	-	-	-	-	-	-	-	-	-	-	-	-	-	-	-	-	-	-	-	-	-	rpoC V483A	100		compensates for rpoB mutations	-	-	-
707921	654	94	1.00	NO	katG S315T	100	-	-	-	-	-	-	-	-	-	-	-	-	-	-	-	-	-	-	-	-	-	-	-	-	-	-	-	-	-	-	-	-	-	-	-	-	-		-	-	-	-
707932	655	109	0.99	NO	katG S315T	100	rpoB S450L	100	rpsL K43R	100	embB M306V	100	pncA D136G	100	-	-	-	-	-	-	-	-	-	-	-	-	-	-	-	-	-	-	-	-	-	-	-	-	-	-	-	rpoC D485N	100		compensates for rpoB mutations	-	-	-
707933	656	74	0.99	NO	katG S315T	100	-	-	rpsL K43R	100	-	-	-	-	-	-	-	-	-	-	-	-	-	-	-	-	-	-	-	-	-	-	-	-	-	-	-	-	-	-	-	-	-		-	-	-	-
707940	657	104	1.00	NO	-	-	-	-	-	-	-	-	-	-	-	-	-	-	-	-	-	-	-	-	-	-	-	-	-	-	-	-	-	-	-	-	-	-	-	-	-	-	-		-	-	-	-
707967	658	83	0.99	NO	katG S315T	100	rpoB S450L	98.96	rpsL K43R	98.94	embA -16c>t	100	pncA I5S	100	-	-	-	-	-	-	eis -12c>t	100	-	-	-	-	-	-	-	-	-	-	-	-	-	-	-	-	-	-	-	rpoC I491T	100		compensates for rpoB mutations	-	-	-
707975	659	82	0.99	NO	katG S315T	100	rpoB S450L	100	rpsL K43R	98.88	embB M306V	100	pncA L27P	100	gyrA D94G	100	gyrA D94G	100	-	-	-	-	-	-	-	-	-	-	-	-	-	-	-	-	-	-	-	-	-	-	-	rpoC P1040R	100		compensates for rpoB mutations	-	-	-
708028	660	83	1.00	NO	-	-	-	-	-	-	-	-	-	-	-	-	-	-	-	-	-	-	-	-	-	-	-	-	-	-	-	-	-	-	-	-	-	-	-	-	-	-	-		-	-	-	-
708061	661	98	1.00	NO	-	-	-	-	-	-	-	-	-	-	-	-	-	-	-	-	-	-	-	-	-	-	-	-	-	-	-	-	-	-	-	-	-	-	-	-	-	-	-		-	-	-	-
708067	662	67	0.99	NO	-	-	-	-	-	-	-	-	-	-	-	-	-	-	-	-	-	-	-	-	-	-	-	-	-	-	-	-	-	-	-	-	-	-	-	-	-	-	-		-	-	-	-
708074	663	113	0.99	NO	-	-	-	-	-	-	-	-	-	-	-	-	-	-	-	-	-	-	-	-	-	-	-	-	-	-	-	-	-	-	-	-	-	-	-	-	-	-	-		-	-	-	-
708090	664	107	1.00	NO	katG S315T	100	rpoB S450L	100	-	-	embB G406D	100	-	-	gyrA D94Y	100	gyrA D94Y	100	-	-	-	-	-	-	-	-	ethA 1397_ins_t	100	-	-	-	-	-	-	-	-	-	-	rpoA V183G	100	compensates for rpoB mutations	-	-		-	-	-	-
708143	665	105	0.99	NO	fabG1 -8t>c; katG S315T	100; 100	rpoB S450L	100	rpsL K43R	100	embB M306V	100	-	-	gyrA D94G	100	gyrA D94G	100	-	-	-	-	-	-	-	-	-	-	-	-	-	-	-	-	-	-	-	-	-	-	-	rpoC V483A	100		compensates for rpoB mutations	-	-	-
708146	666	133	0.99	NO	fabG1 -15c>t; katG S315T	99.34; 100	rpoB S450L	100	rpsL K43R	100	embA -11c>a; embB M306V	100; 100	pncA L27P	100	gyrA D94G	100	gyrA D94G	100	-	-	-	-	-	-	-	-	fabG1 -15c>t; ethA 481_del_agccgggctgctttaggaggctcggccgcttag	99.34; 51.35	-	-	-	-	-	-	-	-	-	-	-	-	-	rpoC P1040R	99.31		compensates for rpoB mutations	-	-	-
708160	667	117	0.99	NO	katG S315T	100	rpoB S450L	100	rpsL K43R	100	embA -12c>t; embB G406S	99.19; 100	pncA -11a>g	100	gyrA S91P	100	gyrA S91P	100	-	-	-	-	-	-	-	-	-	-	-	-	-	-	-	-	-	-	-	-	-	-	-	rpoC G433S	98.95		compensates for rpoB mutations	-	-	-
708183	668	103	0.99	NO	fabG1 L203L; katG S315T	97.3; 98.95	rpoB S450L	100	rpsL K43R	99.17	embA -16c>t	99.25	pncA I5S	100	gyrA D94Y	98.8	gyrA D94Y	98.8	-	-	rrs 1401a>g; eis -12c>t	100; 100	rrs 1401a>g	100	rrs 1401a>g	100	-	-	rrl 2814g>t	98.53	-	-	ald 896_ins_ga	96.85	-	-	-	-	-	-	-	rpoC I491T	100		compensates for rpoB mutations	-	-	-
708225	669	54	0.97	NO	katG S315T	100	rpoB S450L	100	gid 115_del_c	95.56	embB M306I	100	pncA I6T	100	-	-	-	-	-	-	-	-	-	-	-	-	-	-	-	-	-	-	-	-	-	-	-	-	-	-	-	rpoC A618A; rpoC P1040S	100; 100		compensates for rpoB mutations; compensates for rpoB mutations	-	-	-
708226	670	69	0.98	NO	katG S315T	100	rpoB S450L	100	rpsL K43R	100	embB Q497R	100	pncA -11a>g	98.77	gyrA D94A	100	gyrA D94A	100	-	-	rrs 1401a>g	100	rrs 1401a>g	100	rrs 1401a>g	100	ethA 585_ins_c	96.88	rplC C154R	97.33	-	-	ald 433_ins_gc	89.86	-	-	-	-	-	-	-	-	-		-	-	-	-
708227	671	57	0.97	NO	fabG1 -15c>t; katG S315T	100; 100	rpoB S450L	100	rpsL K43R	100	embA -11c>a; embB M306V	100; 100	pncA L27P	100	gyrA D94G	100	gyrA D94G	100	-	-	-	-	-	-	-	-	fabG1 -15c>t; ethA 481_del_agccgggctgctttaggaggctcggccgcttag	100; 68.92	-	-	-	-	-	-	-	-	-	-	-	-	-	rpoC P1040R	100		compensates for rpoB mutations	-	-	-
708284	672	93	0.98	NO	katG S315T	100	rpoB S450L	100	rpsL K43R	100	embB M306V	100	-	-	gyrA G88C	98.46	gyrA G88C	98.46	-	-	-	-	-	-	-	-	-	-	-	-	-	-	-	-	-	-	-	-	-	-	-	rpoC V483A	100		compensates for rpoB mutations	-	-	-
708295	673	114	0.98	NO	-	-	-	-	-	-	-	-	-	-	-	-	-	-	-	-	-	-	-	-	-	-	-	-	-	-	-	-	-	-	-	-	-	-	-	-	-	-	-		-	-	-	-
708301	674	107	0.99	NO	-	-	-	-	-	-	-	-	-	-	-	-	-	-	-	-	-	-	-	-	-	-	-	-	-	-	-	-	-	-	-	-	-	-	-	-	-	-	-		-	-	-	-
708309	675	86	0.99	NO	-	-	-	-	-	-	-	-	-	-	-	-	-	-	-	-	-	-	-	-	-	-	-	-	-	-	-	-	-	-	-	-	-	-	-	-	-	-	-		-	-	-	-
708359	676	60	0.98	NO	-	-	-	-	-	-	-	-	-	-	-	-	-	-	-	-	-	-	-	-	-	-	-	-	-	-	-	-	-	-	-	-	-	-	rpoA E197A	100	compensates for rpoB mutations	-	-		-	-	-	-
708404	677	67	0.97	NO	katG S315T	100	rpoB S450L	100	rpsL K43R	100	embB M306V	100	pncA D49G	100	-	-	-	-	-	-	-	-	-	-	-	-	-	-	-	-	-	-	-	-	-	-	-	-	-	-	-	rpoC G332S	100		compensates for rpoB mutations	-	-	-
708438	678	70	0.98	NO	-	-	-	-	-	-	-	-	-	-	-	-	-	-	-	-	-	-	-	-	-	-	-	-	-	-	-	-	-	-	-	-	-	-	-	-	-	-	-		-	-	-	-
708444	679	67	0.98	NO	fabG1 -15c>t; katG S315T	100; 100	rpoB S450L	100	rpsL K43R	100	embB Q497R	100	pncA G132A	100	gyrA D94G	100	gyrA D94G	100	-	-	eis -10g>c	100	-	-	-	-	fabG1 -15c>t	100	-	-	-	-	-	-	-	-	-	-	-	-	-	rpoC I491V	100		compensates for rpoB mutations	-	-	-
708445	680	166	0.98	NO	katG S315T	100	rpoB S450L	100	rpsL K43R	99.56	embA -16c>t; embB G406S	100; 99.55	pncA -11a>g	100	gyrA A90V	99.34	gyrB A504T; gyrA A90V	68.15; 99.34	-	-	-	-	-	-	-	-	-	-	-	-	-	-	-	-	-	-	-	-	-	-	-	rpoC G433S	99.41		compensates for rpoB mutations	-	-	-
708446	681	52	0.98	NO	katG S315T	100	rpoB S450L	100	rpsL K43R	100	embB M306I	100	pncA S88_	98.85	-	-	-	-	-	-	-	-	-	-	-	-	-	-	-	-	-	-	-	-	-	-	-	-	-	-	-	rpoC A542A	100		phylogenetic mutation L4.3, no indication for increased MIC	-	-	-
708449	682	124	0.98	NO	katG S315T	100	rpoB S450L	100	rpsL K43R	99.3	-	-	-	-	gyrA D94A	100	gyrA D94A	100	-	-	-	-	-	-	-	-	-	-	-	-	-	-	-	-	-	-	-	-	-	-	-	-	-		-	-	-	-
708494	683	76	0.98	NO	-	-	-	-	-	-	-	-	-	-	-	-	-	-	-	-	-	-	-	-	-	-	-	-	-	-	-	-	-	-	-	-	-	-	-	-	-	-	-		-	ahpC -	98.26	compensates for KatG deficit
708511	684	70	0.98	NO	-	-	-	-	-	-	embB M306V	98.77	-	-	gyrA D94N	100	gyrA D94N	100	-	-	-	-	-	-	-	-	-	-	rrl 2814g>t	100	-	-	-	-	-	-	-	-	-	-	-	-	-		-	-	-	-
708530	685	77	0.98	NO	-	-	-	-	-	-	-	-	-	-	-	-	-	-	-	-	-	-	-	-	-	-	-	-	-	-	-	-	-	-	-	-	-	-	-	-	-	rpoC A172V; rpoC R173R; rpoC A1195V	98.61; 100; 100		phylogenetic mutation L1, no indication for increased MIC; phylogenetic mutation L1, no indication for increased MIC; compensates for rpoB mutations	-	-	-
708531	686	69	0.97	NO	katG S315T	100	rpoB S450L	100	rpsL K43R	98.31	embB M306V	100	pncA _187G	96.72	gyrA A90V	100	gyrA A90V	100	-	-	-	-	-	-	-	-	-	-	-	-	-	-	-	-	-	-	-	-	-	-	-	rpoC V483G	100		compensates for rpoB mutations	-	-	-
708569	687	110	0.98	NO	katG S315T	100	rpoB D435V	97.32	-	-	embB Q497R	100	pncA 392_ins_gg	96.88	gyrA A90V	99.07	gyrA A90V	99.07	-	-	-	-	-	-	-	-	-	-	-	-	-	-	-	-	-	-	-	-	-	-	-	rpoC G594E	100		phylogenetic mutation L4.1, no indication for increased MIC	-	-	-
708572	688	80	0.98	NO	fabG1 -15c>t; katG S315T	100; 100	rpoB S450L	100	rpsL K43R	99.21	embB Q497R	100	pncA G132A	100	gyrA D94G	100	gyrA D94G	100	-	-	-	-	-	-	-	-	fabG1 -15c>t	100	-	-	-	-	-	-	-	-	-	-	-	-	-	rpoC I491V	100		compensates for rpoB mutations	-	-	-
708600	689	55	0.98	NO	-	-	-	-	-	-	-	-	-	-	-	-	-	-	-	-	-	-	-	-	-	-	-	-	-	-	-	-	-	-	-	-	-	-	-	-	-	-	-		-	-	-	-
708601	690	74	0.98	NO	katG S315T	100	rpoB S450L	100	rpsL K43R	100	embB M306V	100	pncA L27P	100	gyrA D94G	100	gyrA D94G	100	-	-	-	-	-	-	-	-	-	-	-	-	-	-	-	-	-	-	-	-	-	-	-	rpoC P1040R	98.63		compensates for rpoB mutations	-	-	-
708693	691	68	0.98	NO	katG S315T	100	rpoB S450L	98.21	rpsL K43R	100	embB M306V	100	-	-	gyrA D94G	100	gyrA D94G	100	-	-	rrs 1401a>g	100	rrs 1401a>g	100	rrs 1401a>g	100	-	-	-	-	-	-	-	-	-	-	-	-	-	-	-	rpoC V483A	100		compensates for rpoB mutations	-	-	-
708711	692	58	0.97	NO	fabG1 -15c>t; katG S315T	98.81; 98.44	rpoB S450L	100	rpsL K43R	100	embB Q497R	100	pncA G132A	98.91	gyrA A90V	100	gyrA A90V	100	-	-	-	-	-	-	-	-	fabG1 -15c>t	98.81	-	-	-	-	-	-	-	-	-	-	-	-	-	rpoC I491V	100		compensates for rpoB mutations	-	-	-
708715	693	83	0.98	NO	-	-	-	-	-	-	-	-	-	-	-	-	-	-	-	-	-	-	-	-	-	-	-	-	-	-	-	-	-	-	-	-	-	-	-	-	-	-	-		-	-	-	-
708845	694	111	0.98	NO	-	-	-	-	-	-	-	-	-	-	-	-	-	-	-	-	-	-	-	-	-	-	-	-	-	-	-	-	-	-	-	-	-	-	-	-	-	-	-		-	-	-	-
708854	695	86	0.98	NO	fabG1 -15c>t; katG S315T	100; 100	rpoB S450L	100	rpsL K43R	100	embB Q497R	99.31	pncA G132A	100	gyrA D94G	98.11	gyrA D94G	98.11	-	-	-	-	-	-	-	-	fabG1 -15c>t	100	-	-	-	-	-	-	-	-	-	-	-	-	-	rpoC I491V	100		compensates for rpoB mutations	-	-	-
708950	696	88	0.98	NO	katG S315T	100	rpoB S450L	95.89	rpsL K43R	100	embB M306V	100	-	-	gyrA D94G	97.3	gyrA D94G	97.3	-	-	-	-	-	-	-	-	-	-	-	-	-	-	-	-	-	-	-	-	-	-	-	rpoC V483A	99.3		compensates for rpoB mutations	-	-	-
708991	697	74	0.98	NO	katG S315T	100	-	-	rpsL K43R	99.18	embB M306V	100	pncA 76_ins_c	57.3	gyrA D94G	100	gyrA D94G	100	-	-	-	-	-	-	-	-	ethA 1343_del_a	97.83	-	-	-	-	-	-	-	-	-	-	-	-	-	-	-		-	-	-	-
709045	698	81	0.98	NO	fabG1 -15c>t; katG S315T	100; 98.57	rpoB H445D	94.44	rrs 517c>t	98.41	embB G406D	100	-	-	-	-	-	-	-	-	-	-	-	-	-	-	fabG1 -15c>t; ethA W289_	100; 99.04	-	-	-	-	-	-	-	-	-	-	-	-	-	rpoC Y979C	100		compensates for rpoB mutations	-	-	-
709046	699	68	0.98	NO	fabG1 -15c>t; katG S315T	100; 100	rpoB S450L	100	rpsL K43R	98.15	embB Q497R	100	pncA G132A	100	gyrA A90V; gyrA D94N	100; 100	gyrA A90V; gyrA D94N	100; 100	-	-	-	-	-	-	-	-	fabG1 -15c>t	100	-	-	-	-	-	-	-	-	-	-	-	-	-	rpoC I491V	100		compensates for rpoB mutations	-	-	-
709105	700	56	0.97	NO	fabG1 -15c>t; katG S315T	100; 100	rpoB S450L	100	rpsL K43R	100	embA -11c>a; embB M306V	100; 98.51	pncA L27P	100	gyrA A90V	98.08	gyrA A90V	98.08	-	-	-	-	-	-	-	-	fabG1 -15c>t	100	-	-	-	-	-	-	-	-	-	-	-	-	-	rpoC P1040R	100		compensates for rpoB mutations	-	-	-
709109	701	73	0.98	NO	fabG1 -15c>t	97.1	rpoB 1291_ins_gcc	70.91	-	-	embB G406D	98.67	pncA 35_ins_g	95.24	gyrA D94G	100	gyrA D94G	100	-	-	-	-	-	-	-	-	fabG1 -15c>t	97.1	-	-	-	-	-	-	-	-	-	-	-	-	-	rpoC A542A	100		compensates for rpoB mutations	-	-	-
709124	702	73	0.97	NO	fabG1 -15c>t; katG S315T	100; 100	rpoB S450L	100	rpsL K43R	98.43	embB Q497R	100	pncA G132A	100	gyrA A90V; gyrA D94G	100; 100	gyrA A90V; gyrA D94G	100; 100	-	-	-	-	-	-	-	-	fabG1 -15c>t	100	-	-	-	-	-	-	-	-	-	-	-	-	-	rpoC I491V	100		compensates for rpoB mutations	-	-	-
709302	703	86	0.98	NO	fabG1 -15c>t; katG S315T	100; 100	rpoB S450L	100	rpsL K43R	99.03	embB Q497R	100	pncA G132A	100	gyrA D94N	100	gyrA D94N	100	-	-	-	-	-	-	-	-	fabG1 -15c>t	100	-	-	-	-	-	-	-	-	-	-	-	-	-	rpoC I491V	100		compensates for rpoB mutations	-	-	-
709305	704	62	0.97	NO	katG S315T	100	rpoB S450L	98.28	rpsL K43R	100	embB M306V	100	pncA L27P	100	gyrA D94N	100	gyrA D94N	100	-	-	-	-	-	-	-	-	-	-	-	-	-	-	-	-	-	-	-	-	-	-	-	rpoC P1040R	100		compensates for rpoB mutations	-	-	-
709373	705	94	0.98	NO	-	-	-	-	gid 432_ins_a	93.26	-	-	-	-	-	-	-	-	-	-	-	-	-	-	-	-	-	-	-	-	-	-	-	-	-	-	-	-	-	-	-	rpoC A172V; rpoC R173R; rpoC S1214S	100; 98.72; 100		phylogenetic mutation L1, no indication for increased MIC; phylogenetic mutation L1, no indication for increased MIC; compensates for rpoB mutations	-	-	-
709433	706	77	0.99	Maybe	katG S315T	98.33	rpoB S450L	100	rpsL K43R	100	embB Q497R	100	pncA -11a>g	100	gyrA A90V	100	gyrA A90V	100	-	-	-	-	-	-	-	-	-	-	-	-	-	-	-	-	-	-	-	-	-	-	-	-	-		-	-	-	-
709463	707	119	0.99	NO	fabG1 -15c>t; katG S315T	100; 100	rpoB L452P	98.46	-	-	-	-	pncA H71Y	99.28	gyrA D94Y	98.41	gyrA D94Y	98.41	-	-	-	-	-	-	-	-	fabG1 -15c>t	100	-	-	-	-	-	-	-	-	-	-	-	-	-	rpoC A542A	100		phylogenetic mutation L4.3, no indication for increased MIC	-	-	-
709531	708	71	0.99	NO	-	-	-	-	-	-	-	-	-	-	-	-	-	-	-	-	-	-	-	-	-	-	-	-	-	-	-	-	-	-	-	-	-	-	-	-	-	rpoC A542A	100		phylogenetic mutation L4.3, no indication for increased MIC	-	-	-
709555	709	115	0.99	NO	-	-	-	-	-	-	-	-	-	-	-	-	-	-	-	-	-	-	-	-	-	-	-	-	-	-	-	-	-	-	-	-	-	-	-	-	-	rpoC F107F; rpoC A172V; rpoC R173R	100; 96.08; 100		compensates for rpoB mutations; phylogenetic mutation L1, no indication for increased MIC; phylogenetic mutation L1, no indication for increased MIC	-	-	-
709715	710	77	0.98	NO	katG S315T	100	rpoB S450L	98.33	rpsL K43R	99.07	embB M306V	100	-	-	gyrA A90V	100	gyrA A90V	100	-	-	-	-	-	-	-	-	-	-	-	-	-	-	-	-	-	-	-	-	-	-	-	rpoC V483A	100		compensates for rpoB mutations	-	-	-
709866	711	71	0.97	NO	katG S315T	100	rpoB S450L	100	rpsL K43R	99.13	embB G406S	98.99	pncA -11a>g	100	gyrA D94G	100	gyrA D94G	100	-	-	-	-	-	-	-	-	-	-	-	-	-	-	-	-	-	-	-	-	-	-	-	rpoC G433S	100		compensates for rpoB mutations	-	-	-
709972	712	138	0.98	NO	katG S315T	100	rpoB S450L	100	rpsL K43R	98.75	embA -16c>t	100	pncA I5S	100	gyrA D94G	100	gyrA D94G	100	-	-	eis -12c>t	100	-	-	-	-	-	-	-	-	-	-	-	-	-	-	-	-	-	-	-	rpoC I491T	100		compensates for rpoB mutations	-	-	-
709993	713	154	0.99	NO	fabG1 -8t>c; katG S315T	100; 100	rpoB S450L	100	rpsL K43R	98.95	embA -16c>t	100	pncA I5S	100	gyrA D94G	100	gyrA D94G	100	-	-	eis -12c>t	100	-	-	-	-	-	-	-	-	-	-	-	-	-	-	-	-	-	-	-	rpoC I491T	100		compensates for rpoB mutations	-	-	-
710061	714	95	0.99	NO	katG S315T	100	rpoB S450L	98.9	rpsL K43R	100	embB M306V	100	-	-	gyrA D94G	99.06	gyrA D94G	99.06	-	-	-	-	-	-	-	-	-	-	-	-	-	-	-	-	-	-	-	-	-	-	-	rpoC V483A	100		compensates for rpoB mutations	-	-	-
710100	715	134	0.99	NO	katG S315T	99.26	rpoB L452P	98.84	rrs 517c>t	100	embB M306I	100	pncA C138R	100	-	-	-	-	-	-	-	-	-	-	-	-	-	-	-	-	-	-	-	-	-	-	-	-	-	-	-	rpoC A172V; rpoC R173R	98.98; 100		phylogenetic mutation L1, no indication for increased MIC; phylogenetic mutation L1, no indication for increased MIC	ahpC E76K	100	compensates for KatG deficit
710202	716	55	0.99	NO	-	-	-	-	-	-	-	-	-	-	-	-	-	-	-	-	-	-	-	-	-	-	-	-	-	-	-	-	-	-	-	-	-	-	-	-	-	-	-		-	-	-	-
710343	717	165	0.99	NO	-	-	-	-	rpsL K43R	99.11	-	-	-	-	-	-	-	-	-	-	-	-	-	-	-	-	-	-	-	-	-	-	-	-	-	-	-	-	-	-	-	-	-		-	-	-	-
710579	718	73	0.99	NO	-	-	-	-	-	-	-	-	pncA I6V	100	-	-	-	-	-	-	-	-	-	-	-	-	-	-	-	-	-	-	-	-	-	-	-	-	-	-	-	rpoC P54P; rpoC A172V; rpoC R173R	96.77; 96.77; 100		compensates for rpoB mutations; compensates for rpoB mutations; compensates for rpoB mutations	-	-	-
710583	719	233	1.00	NO	-	-	rpoB S450L	100	-	-	-	-	-	-	-	-	-	-	-	-	-	-	-	-	-	-	-	-	-	-	-	-	-	-	-	-	-	-	-	-	-	rpoC K445R	100		compensates for rpoB mutations	-	-	-
710812	720	89	0.99	NO	katG S315T	100	rpoB S450L	98.81	rpsL K43R	98.97	embB M306V	100	-	-	gyrA S91P	100	gyrA S91P	100	-	-	-	-	-	-	-	-	-	-	-	-	-	-	-	-	-	-	-	-	-	-	-	rpoC V483A	100		compensates for rpoB mutations	-	-	-
710846	721	75	0.99	NO	fabG1 -15c>t; katG S315T	100; 100	rpoB S450L	100	rpsL K43R	97.18	embA -11c>a; embB M306V	100; 100	pncA L27P	100	gyrA D94G	100	gyrA D94G	100	-	-	-	-	-	-	-	-	fabG1 -15c>t; ethA 481_del_agccgggctgctttaggaggctcggccgcttag	100; 43.86	-	-	-	-	-	-	-	-	-	-	-	-	-	rpoC P1040R	100		compensates for rpoB mutations	-	-	-
710866	722	147	0.99	NO	katG S315T	100	rpoB S450L	99.18	rpsL K43R	98.96	embB M306V	100	pncA D63G	100	-	-	-	-	-	-	-	-	-	-	-	-	-	-	-	-	-	-	-	-	-	-	-	-	-	-	-	rpoC F831L	99.32		compensates for rpoB mutations	-	-	-
711002	723	89	0.99	NO	katG S315T	100	rpoB S450L	100	rpsL K43R	100	embB Q497R	100	-	-	-	-	gyrB D461A	98.97	-	-	-	-	-	-	-	-	-	-	-	-	-	-	-	-	-	-	-	-	-	-	-	rpoC N564D	31.19		compensates for rpoB mutations	-	-	-
711159	724	72	0.99	NO	katG S315T	100	rpoB S450L	100	rpsL K43R	100	embB M306V	100	pncA M175T	100	-	-	-	-	-	-	-	-	-	-	-	-	-	-	-	-	-	-	-	-	-	-	-	-	-	-	-	rpoC V483G	100		compensates for rpoB mutations	-	-	-
711169	725	150	0.99	NO	fabG1 -8t>c; katG S315T	100; 100	rpoB S450L	100	rpsL K43R	100	embB M306V	100	pncA V139A	100	gyrB E501D; gyrA D94A	100; 100	gyrA D94A	100	-	-	eis -37g>t	98.9	-	-	-	-	ethA 825_del_g	93.87	-	-	-	-	-	-	-	-	-	-	-	-	-	rpoC G332S	100		compensates for rpoB mutations	-	-	-
711543	726	95	0.99	NO	katG S315T	100	rpoB S450L	100	rpsL K43R	99.11	embA -12c>t; embB M306I	99.03; 100	pncA D12G	100	gyrA D94A	100	gyrA D94A	100	-	-	-	-	-	-	-	-	-	-	-	-	-	-	-	-	-	-	-	-	-	-	-	rpoC V1252L	99.06		compensates for rpoB mutations	-	-	-
711603	727	61	0.98	NO	fabG1 -15c>t; katG S315T	100; 100	rpoB S450L	100	rpsL K43R	100	embB Q497R	97.75	pncA G132A	100	-	-	-	-	-	-	-	-	-	-	-	-	fabG1 -15c>t	100	-	-	-	-	-	-	-	-	-	-	-	-	-	rpoC I491V	100		compensates for rpoB mutations	-	-	-
711638	728	122	0.99	NO	katG S315T	100	rpoB S450L	100	rpsL K43R	100	embB M306V	100	pncA D129G	100	gyrA D94G	100	gyrA D94G	100	-	-	-	-	-	-	-	-	-	-	-	-	-	-	-	-	-	-	-	-	-	-	-	-	-		-	-	-	-
711640	729	135	0.99	NO	katG S315T	100	rpoB S450L	100	-	-	-	-	pncA I133T	100	-	-	-	-	-	-	-	-	-	-	-	-	ethA 532_ins_c	97.84	-	-	-	-	-	-	-	-	-	-	-	-	-	rpoC A172V; rpoC R173R	96.08; 98.96		phylogenetic mutation L1, no indication for increased MIC; phylogenetic mutation L1, no indication for increased MIC	-	-	-
711642	730	82	0.99	NO	katG S315T	100	rpoB S450L	100	rpsL K43R	100	embB M306V	97.12	-	-	-	-	-	-	-	-	-	-	-	-	-	-	-	-	-	-	-	-	-	-	-	-	-	-	rpoA D190G	100	compensates for rpoB mutations	-	-		-	-	-	-
711643	731	134	0.98	NO	katG S315N	99.31	rpoB H445Y	96.55	rpsL K43R	100	embB M306I	99.26	pncA V139A	100	-	-	-	-	-	-	-	-	-	-	-	-	-	-	-	-	-	-	-	-	-	-	-	-	-	-	-	-	-		-	-	-	-
711647	732	136	0.98	NO	fabG1 -15c>t; katG S315T	100; 100	rpoB S450L	100	-	-	embB M306I; embB Q497R	100; 100	-	-	-	-	-	-	-	-	-	-	-	-	-	-	fabG1 -15c>t	100	-	-	-	-	-	-	-	-	-	-	-	-	-	rpoC V483G; rpoC G594E	99.37; 99.34		compensates for rpoB mutations; phylogenetic mutation L4.1, no indication for increased MIC	-	-	-
711662	733	123	0.99	NO	-	-	-	-	-	-	-	-	-	-	-	-	-	-	-	-	-	-	-	-	-	-	-	-	-	-	-	-	-	-	-	-	-	-	-	-	-	-	-		-	-	-	-
711792	734	93	0.99	NO	-	-	-	-	gid 115_del_c	97.1	-	-	-	-	-	-	-	-	-	-	-	-	-	-	-	-	-	-	-	-	-	-	-	-	-	-	-	-	-	-	-	rpoC A172V; rpoC R173R; rpoC P601L; rpoC A621T	97.96; 98.96; 98.67; 100		phylogenetic mutation L1, no indication for increased MIC; phylogenetic mutation L1, no indication for increased MIC; phylogenetic mutation L1.1, no indication for increased MIC; phylogenetic mutation L1.1.3, no indication for increased MIC	-	-	-
711797	735	92	0.98	NO	fabG1 -15c>t; katG S315T	99.17; 100	rpoB S450L	99.07	rpsL K43R	99.46	embA -11c>a; embB M306V	100; 100	pncA L27P	100	gyrA D94G	100	gyrA D94G	100	-	-	-	-	-	-	-	-	fabG1 -15c>t; ethA 481_del_agccgggctgctttaggaggctcggccgcttag	99.17; 69.47	-	-	-	-	-	-	-	-	-	-	-	-	-	rpoC P1040R	100		compensates for rpoB mutations	-	-	-
711869	736	103	0.99	Maybe	katG S315T	87.13	rpoB S450L	92.79	rpsL K43R	82.73	embB M306V	91.47	-	-	-	-	-	-	-	-	-	-	-	-	-	-	-	-	-	-	-	-	-	-	-	-	-	-	-	-	-	rpoC V483A	90.22		compensates for rpoB mutations	-	-	-
711870	737	121	0.99	NO	katG 496_ins_t	95.24	rpoB 1277_del_gcacca	91.75	-	-	embB M306V	99.33	pncA 64_del_aa	40.67	gyrA A90V	100	gyrA A90V	100	-	-	eis -14c>t	99	eis -14c>t	99	-	-	-	-	-	-	-	-	-	-	-	-	-	-	-	-	-	-	-		-	ahpC -	92.67	compensates for KatG deficit
711871	738	126	0.99	NO	katG S315T	100	rpoB S450L	100	gid 351_del_g	98.41	embB M306I	100	-	-	gyrA D94G	98.94	gyrA D94G	98.94	-	-	-	-	-	-	-	-	ethA 87_del_c	100	-	-	-	-	-	-	-	-	-	-	-	-	-	-	-		-	-	-	-
711872	739	143	0.99	NO	fabG1 -15c>t	100	rpoB S450L	99.32	-	-	embB M306I	100	-	-	-	-	-	-	-	-	-	-	-	-	-	-	fabG1 -15c>t	100	-	-	-	-	-	-	-	-	-	-	-	-	-	rpoC D747N	32.12		compensates for rpoB mutations	-	-	-
711911	740	90	0.99	NO	katG S315T	100	rpoB S450L	100	rpsL K43R	99.06	embB M306V	99	pncA L27P	98.95	gyrA D94G	100	gyrA D94G	100	-	-	-	-	-	-	-	-	-	-	-	-	-	-	-	-	-	-	-	-	-	-	-	rpoC P1040R	100		compensates for rpoB mutations	-	-	-
711976	741	144	0.99	NO	katG S315T	100	rpoB S450L	100	rpsL K43R	98.89	embB M306V	100	pncA D136G	100	gyrA A90V	100	gyrA A90V	100	-	-	-	-	-	-	-	-	-	-	-	-	-	-	-	-	-	-	-	-	-	-	-	rpoC I491V	100		compensates for rpoB mutations	-	-	-
712056	742	53	0.96	NO	katG S315T	100	-	-	rpsL K43R	98.48	embB M306V	100	-	-	-	-	-	-	-	-	-	-	-	-	-	-	-	-	-	-	-	-	-	-	-	-	-	-	-	-	-	-	-		-	-	-	-
712086	743	143	0.98	NO	fabG1 -15c>t; katG S315T	100; 100	rpoB S450L	100	rpsL K43R	99.4	embB Q497R	100	pncA G132A	100	gyrA D94G	100	gyrA D94G	100	-	-	-	-	-	-	-	-	fabG1 -15c>t	100	-	-	-	-	-	-	-	-	-	-	-	-	-	rpoC I491V	100		compensates for rpoB mutations	-	-	-
712171	744	107	0.99	NO	katG S315T	100	rpoB S450L	100	rpsL K43R	100	embB G406S	96.15	pncA -11a>g	100	gyrA S91P	100	gyrA S91P	100	-	-	rrs 1401a>g	98.46	rrs 1401a>g	98.46	rrs 1401a>g	98.46	-	-	-	-	-	-	-	-	-	-	-	-	-	-	-	rpoC G433S	98.17		compensates for rpoB mutations	-	-	-
712172	745	140	0.99	NO	katG S315T	100	rpoB H445C	96.27	rpsL K43R	98.48	embB M306V	98.27	pncA -11a>g	100	-	-	-	-	-	-	rrs 1401a>g	97.32	rrs 1401a>g	97.32	rrs 1401a>g	97.32	ethA 501_del_g	94.48	-	-	-	-	-	-	-	-	-	-	-	-	-	-	-		-	-	-	-
712176	746	118	0.99	NO	-	-	-	-	-	-	-	-	-	-	-	-	-	-	-	-	-	-	-	-	-	-	-	-	-	-	-	-	-	-	-	-	-	-	-	-	-	rpoC M447T	100		compensates for rpoB mutations	-	-	-
712228	747	59	0.98	NO	-	-	-	-	-	-	-	-	-	-	-	-	-	-	-	-	-	-	-	-	-	-	-	-	-	-	-	-	-	-	-	-	-	-	-	-	-	rpoC A172V; rpoC R173R	97.33; 98.55		phylogenetic mutation L1, no indication for increased MIC; phylogenetic mutation L1, no indication for increased MIC	-	-	-
712230	748	92	0.99	NO	katG S315T	100	rpoB S450L	100	rpsL K43R	98.72	embB M306V	100	pncA H71Y	100	gyrA A90V	100	gyrA A90V	100	-	-	-	-	-	-	-	-	ethA 1242_del_t	88.68	-	-	-	-	-	-	-	-	-	-	-	-	-	-	-		-	-	-	-
712261	749	91	0.99	NO	fabG1 -15c>t; katG S315T	87.39; 98.8	rpoB S450L	98.82	rpsL K43R	100	embB Q497R	89.89	pncA G132A	90.83	gyrA D94G	98.88	gyrA D94G	98.88	-	-	eis -10g>c	82.61	-	-	-	-	fabG1 -15c>t	87.39	-	-	-	-	-	-	-	-	-	-	-	-	-	rpoC I491V	86.52		compensates for rpoB mutations	-	-	-
712263	750	108	0.99	NO	fabG1 -15c>t; katG S315T	90.52; 93.1	rpoB S450L	95.16	rpsL K43R	96.75	embB Q497R	88.54	pncA G132A	78.91	gyrA D94G	95.45	gyrA D94G	95.45	-	-	eis -10g>c	82.42	-	-	-	-	fabG1 -15c>t	90.52	-	-	-	-	-	-	-	-	-	-	-	-	-	rpoC I491V	85.71		compensates for rpoB mutations	-	-	-
712264	751	130	0.99	NO	katG S315T	100	rpoB S450L	100	gid 102_del_g	89.93	embB Q497K	100	pncA T76P	100	-	-	-	-	-	-	-	-	-	-	-	-	-	-	-	-	-	-	-	-	-	-	-	-	-	-	-	rpoC I491V	100		compensates for rpoB mutations	-	-	-
712329	752	148	0.99	NO	fabG1 -8t>a; katG S315T	100; 100	rpoB D435V	99.31	rpsL K43R	100	embB M306I	99.37	pncA 528_ins_g; pncA R154G	96.3; 100	gyrA D94H	100	gyrA D94H	100	Rv0678 141_ins_c	80.2	-	-	-	-	-	-	ethA W289_	94.84	-	-	Rv0678 141_ins_c	80.2	-	-	Rv2670c A5V	99.43	-	-	-	-	-	-	-		-	-	-	-
712337	753	88	0.99	NO	katG S315T	100	rpoB S450L	100	rpsL K43R	99.03	embB M306V	98.91	pncA D136G	100	-	-	-	-	-	-	-	-	-	-	-	-	-	-	-	-	-	-	-	-	-	-	-	-	-	-	-	-	-		-	-	-	-
712419	754	133	0.98	NO	katG S315T	100	rpoB S450L	100	rpsL K43R	98.4	embA -12c>t; embB M306V	100; 100	-	-	gyrA D94G	100	gyrA D94G	100	-	-	rrs 1401a>g	100	rrs 1401a>g	100	rrs 1401a>g	100	-	-	-	-	-	-	-	-	-	-	-	-	-	-	-	rpoC N698K	99.2		compensates for rpoB mutations	-	-	-
712431	755	119	0.99	NO	fabG1 -15c>t; inhA I21T	100; 100	rpoB S450L	99.13	rrs 514a>c	100	embB M306V	99.2	pncA 52_ins_c	96.9	gyrA D94G	100	gyrA D94G	100	-	-	rrs 1401a>g	100	rrs 1401a>g	100	rrs 1401a>g	100	fabG1 -15c>t	100	-	-	-	-	-	-	-	-	-	-	-	-	-	rpoC D44E; rpoC V483G	100; 100		compensates for rpoB mutations; compensates for rpoB mutations	-	-	-
712482	756	135	0.99	NO	-	-	-	-	-	-	-	-	-	-	-	-	-	-	-	-	-	-	-	-	-	-	-	-	-	-	-	-	-	-	-	-	-	-	-	-	-	-	-		-	-	-	-
712486	757	92	0.99	NO	-	-	-	-	-	-	-	-	-	-	-	-	-	-	-	-	-	-	-	-	-	-	-	-	-	-	-	-	-	-	-	-	-	-	-	-	-	-	-		-	-	-	-
712577	758	92	0.98	NO	katG S315T	100	rpoB S450L	100	rpsL K43R	98.52	embB M306V	100	pncA L27P	100	gyrA D94G	100	gyrA D94G	100	-	-	-	-	-	-	-	-	-	-	-	-	-	-	-	-	-	-	-	-	-	-	-	rpoC P1040R	100		compensates for rpoB mutations	-	-	-
712578	759	110	0.99	NO	fabG1 -15c>t; katG S315T	100; 100	rpoB S450L	100	rpsL K43R	100	embA -11c>a; embB M306V	100; 100	pncA L27P	100	gyrA A90V	100	gyrA A90V	100	-	-	-	-	-	-	-	-	fabG1 -15c>t	100	-	-	-	-	-	-	-	-	-	-	-	-	-	rpoC P1040R	98.82		compensates for rpoB mutations	-	-	-
712646	760	85	0.99	NO	katG S315T	100	rpoB S450L	98.84	rpsL K43R	100	embA -16c>t	97.98	pncA I5S	100	gyrA D94G	100	gyrA D94G	100	-	-	eis -12c>t	100	-	-	-	-	-	-	-	-	-	-	-	-	-	-	-	-	-	-	-	rpoC I491T	100		compensates for rpoB mutations	-	-	-
712693	761	86	0.99	NO	katG S315T	100	rpoB S450L	100	rpsL K43R	98.51	embB G406A	100	-	-	-	-	-	-	-	-	-	-	-	-	-	-	ethA C253_	100	-	-	-	-	-	-	-	-	-	-	-	-	-	-	-		-	-	-	-
712837	762	63	0.99	NO	-	-	-	-	-	-	-	-	-	-	-	-	-	-	-	-	-	-	-	-	-	-	-	-	-	-	-	-	-	-	-	-	-	-	-	-	-	rpoC A542A	100		phylogenetic mutation L4.3, no indication for increased MIC	-	-	-
712845	763	78	0.99	NO	katG S315T	100	rpoB S450L	100	rpsL K43R	100	embB Q497R	100	pncA C138R	100	gyrA A90V; gyrA S91P	100; 97.33	gyrA A90V; gyrA S91P	100; 97.33	-	-	-	-	-	-	-	-	-	-	-	-	-	-	-	-	-	-	-	-	-	-	-	rpoC G388G; rpoC I491V	98.61; 100		compensates for rpoB mutations; compensates for rpoB mutations	-	-	-
712870	764	116	0.99	NO	katG S315T	100	rpoB S450L	100	rpsL K43R	97.01	embB M306V	100	pncA T142M	100	-	-	-	-	-	-	-	-	-	-	-	-	-	-	-	-	-	-	-	-	-	-	-	-	-	-	-	-	-		-	-	-	-
712907	765	66	0.99	NO	fabG1 -15c>t; katG S315T	98.48; 100	rpoB S450L	100	rpsL K43R	100	embB Q497R	98.63	pncA G132A	100	gyrA A90V	100	gyrA A90V	100	-	-	eis -10g>c	100	-	-	-	-	fabG1 -15c>t	98.48	-	-	-	-	-	-	-	-	-	-	-	-	-	rpoC I491V	98.15		compensates for rpoB mutations	-	-	-
712908	766	84	0.99	NO	katG S315T	100	rpoB S450L	100	rpsL K43R	100	embB M306V	100	pncA V139A	100	gyrA A90V	100	gyrA A90V	100	-	-	-	-	-	-	-	-	-	-	-	-	-	-	-	-	-	-	-	-	-	-	-	rpoC G332S	100		compensates for rpoB mutations	-	-	-
712922	767	143	0.98	NO	katG S315T	100	rpoB D435V	98.27	rpsL K43R	99.42	-	-	pncA D12A	100	-	-	-	-	-	-	-	-	-	-	-	-	ethA 1352_ins_t	89.94	-	-	-	-	-	-	-	-	-	-	-	-	-	-	-		-	-	-	-
712945	768	93	0.99	NO	-	-	-	-	-	-	-	-	-	-	-	-	-	-	-	-	-	-	-	-	-	-	-	-	-	-	-	-	-	-	-	-	-	-	-	-	-	-	-		-	-	-	-
712949	769	95	0.99	NO	-	-	-	-	-	-	-	-	-	-	-	-	-	-	-	-	-	-	-	-	-	-	-	-	-	-	-	-	-	-	-	-	-	-	-	-	-	-	-		-	-	-	-
712980	770	83	0.99	NO	katG S315T	100	rpoB S450L	100	rpsL K43R	100	embB M306V	100	pncA L27P	100	gyrA D94G	98.86	gyrA D94G	98.86	-	-	-	-	-	-	-	-	-	-	-	-	-	-	-	-	-	-	-	-	-	-	-	rpoC P1040R	98.48		compensates for rpoB mutations	-	-	-
712985	771	141	0.98	NO	-	-	-	-	-	-	-	-	-	-	-	-	-	-	-	-	-	-	-	-	-	-	-	-	-	-	-	-	-	-	-	-	-	-	-	-	-	rpoC A172V; rpoC R173R; rpoC P601L	97.12; 99.29; 99.3		phylogenetic mutation L1, no indication for increased MIC; phylogenetic mutation L1, no indication for increased MIC; phylogenetic mutation L1.1, no indication for increased MIC	-	-	-
713017	772	89	1.00	NO	-	-	-	-	-	-	-	-	-	-	-	-	-	-	-	-	-	-	-	-	-	-	-	-	-	-	-	-	-	-	-	-	-	-	-	-	-	-	-		-	-	-	-
713081	773	134	0.99	NO	katG S315T	100	rpoB S450L	100	rpsL K43R	100	embB G406S	99.23	pncA -11a>g	100	-	-	-	-	-	-	-	-	-	-	-	-	-	-	-	-	-	-	-	-	-	-	-	-	-	-	-	rpoC G433S	100		compensates for rpoB mutations	-	-	-
713082	774	60	0.98	NO	fabG1 -15c>t; katG S315T	100; 100	rpoB S450L	94	rpsL K43R	100	embB Q497R	98.28	pncA G132A	100	gyrA D94G	100	gyrA D94G	100	-	-	rrs 1401a>g	100	rrs 1401a>g	100	rrs 1401a>g	100	fabG1 -15c>t	100	-	-	-	-	-	-	-	-	-	-	-	-	-	rpoC I491V	100		compensates for rpoB mutations	-	-	-
713106	775	79	1.00	NO	katG S315T	100	rpoB S450L	100	gid 115_del_c	96.88	embB M306I	100	pncA I6T	100	-	-	-	-	-	-	-	-	-	-	-	-	-	-	-	-	-	-	-	-	-	-	-	-	-	-	-	rpoC A618A; rpoC P1040S	100; 100		compensates for rpoB mutations; compensates for rpoB mutations	-	-	-
713122	776	129	0.98	NO	fabG1 -15c>t; katG S315T	100; 100	rpoB S450L	100	rpsL K43R	100	embB Q497R	100	pncA G132A	99.4	gyrA D94G	100	gyrA D94G	100	-	-	-	-	-	-	-	-	fabG1 -15c>t	100	-	-	-	-	-	-	-	-	-	-	-	-	-	rpoC I491V	100		compensates for rpoB mutations	-	-	-
713124	777	155	0.99	NO	katG S315T	100	rpoB S450L	100	rpsL K43R	99.48	embA -16c>t	100	pncA I5S	99.42	-	-	gyrB D461N	100	-	-	eis -12c>t	100	-	-	-	-	-	-	-	-	-	-	-	-	-	-	-	-	-	-	-	rpoC I491T	100		compensates for rpoB mutations	-	-	-
713146	778	147	0.98	Maybe	fabG1 -15c>t; katG S315T	100; 99.21	rpoB S450L	100	rpsL K43R	98.57	embB Q497R	100	pncA G132A	100	gyrA D94G	100	gyrA D94G	100	-	-	rrs 1401a>g	100	rrs 1401a>g	100	rrs 1401a>g	100	fabG1 -15c>t	100	-	-	-	-	-	-	-	-	-	-	-	-	-	rpoC I491V	100		compensates for rpoB mutations	-	-	-
713166	779	74	0.99	NO	katG S315T	100	rpoB S450L	100	rpsL K43R	100	embB M306V	100	-	-	gyrA D94G	100	gyrA D94G	100	-	-	-	-	-	-	-	-	-	-	-	-	-	-	-	-	-	-	-	-	-	-	-	rpoC H525N	100		compensates for rpoB mutations	-	-	-
713197	780	75	0.99	NO	-	-	-	-	-	-	-	-	-	-	-	-	-	-	-	-	-	-	-	-	-	-	-	-	-	-	-	-	-	-	-	-	-	-	-	-	-	-	-		-	-	-	-
713259	781	53	0.96	NO	-	-	rpoB S450L	100	rpsL K43R	100	embA -16c>t; embB M306V	93.75; 100	pncA I5S	93.94	gyrA A90V	94.23	gyrA A90V	94.23	-	-	rrs 1401a>g	96.77	rrs 1401a>g	96.77	rrs 1401a>g	96.77	ethA 83_del_c	85	-	-	-	-	-	-	-	-	-	-	-	-	-	-	-		-	-	-	-
713276	782	160	0.99	NO	-	-	-	-	-	-	-	-	-	-	-	-	-	-	-	-	-	-	-	-	-	-	-	-	-	-	-	-	-	-	-	-	-	-	-	-	-	rpoC G594E	100		phylogenetic mutation L4.1, no indication for increased MIC	-	-	-
713283	783	142	0.98	NO	-	-	-	-	-	-	-	-	-	-	-	-	-	-	-	-	-	-	-	-	-	-	-	-	-	-	-	-	-	-	-	-	-	-	-	-	-	rpoC A172V; rpoC R173R; rpoC P601L	98.33; 100; 99.36		phylogenetic mutation L1, no indication for increased MIC; phylogenetic mutation L1, no indication for increased MIC; phylogenetic mutation L1.1, no indication for increased MIC	-	-	-
713291	784	83	1.00	NO	-	-	-	-	-	-	-	-	-	-	-	-	-	-	-	-	-	-	-	-	-	-	-	-	-	-	-	-	-	-	-	-	-	-	-	-	-	-	-		-	-	-	-
713315	785	94	0.99	NO	fabG1 -15c>t; katG S315T	98.29; 100	rpoB S450L	100	rpsL K43R	97.85	embA -11c>a; embB M306V	99.21; 100	pncA L27P	100	gyrA A90V	98.85	gyrA A90V	98.85	-	-	-	-	-	-	-	-	fabG1 -15c>t	98.29	-	-	-	-	-	-	-	-	-	-	-	-	-	rpoC P1040R	100		compensates for rpoB mutations	-	-	-
713352	786	85	1.00	NO	-	-	-	-	-	-	-	-	-	-	gyrA D89N	100	gyrA D89N	100	-	-	-	-	-	-	-	-	-	-	-	-	-	-	-	-	-	-	-	-	-	-	-	-	-		-	-	-	-
713365	787	81	1.00	NO	-	-	-	-	-	-	-	-	-	-	-	-	-	-	-	-	-	-	-	-	-	-	-	-	-	-	-	-	-	-	-	-	-	-	-	-	-	rpoC G594E	100		phylogenetic mutation L4.1, no indication for increased MIC	-	-	-
713384	788	129	0.98	NO	-	-	-	-	-	-	-	-	-	-	-	-	-	-	-	-	-	-	-	-	-	-	-	-	-	-	-	-	-	-	-	-	-	-	rpoA E319K	100	phylogenetic mutation L4.1.1, no indication for increased MIC	rpoC G594E	99.4		phylogenetic mutation L4.1, no indication for increased MIC	ahpC I6I	100	compensates for KatG deficit
713388	789	75	1.00	YES	-	-	-	-	-	-	-	-	-	-	-	-	-	-	-	-	-	-	-	-	-	-	-	-	-	-	-	-	-	-	-	-	-	-	-	-	-	rpoC A172V; rpoC R173R; rpoC P601L; rpoC A621T	63.86; 63.75; 62.34; 64.63		compensates for rpoB mutations; compensates for rpoB mutations; compensates for rpoB mutations; compensates for rpoB mutations	ahpC -	33.98	compensates for KatG deficit
713461	790	16	0.73	NO	-	-	-	-	-	-	-	-	-	-	-	-	-	-	-	-	-	-	-	-	-	-	-	-	-	-	-	-	-	-	-	-	-	-	-	-	-	rpoC A172V; rpoC R173R; rpoC P601L	100; 100; 100		compensates for rpoB mutations; compensates for rpoB mutations; compensates for rpoB mutations	-	-	-
713494	791	91	0.99	NO	-	-	-	-	-	-	-	-	-	-	-	-	-	-	-	-	-	-	-	-	-	-	-	-	-	-	-	-	-	-	-	-	-	-	-	-	-	-	-		-	-	-	-
713506	792	74	0.99	NO	inhA S94A	96.88	rpoB S450L	100	-	-	embB M306V	96.59	pncA Q10P	98.48	-	-	-	-	-	-	-	-	-	-	-	-	-	-	-	-	-	-	-	-	-	-	-	-	-	-	-	rpoC A172V; rpoC R173R	97.37; 98.68		phylogenetic mutation L1, no indication for increased MIC; phylogenetic mutation L1, no indication for increased MIC	ahpC E76K	95.12	compensates for KatG deficit
713507	793	93	0.99	NO	katG S315T	98.98	rpoB S450L	100	rpsL K43R	100	embA -16c>t	100	pncA I5S	100	gyrA D94G	100	gyrA D94G	100	-	-	eis -12c>t	100	-	-	-	-	-	-	-	-	-	-	-	-	-	-	-	-	-	-	-	rpoC I491T	100		compensates for rpoB mutations	-	-	-
713529	794	89	0.98	NO	katG S315T	100	rpoB H445N	98.81	-	-	embB M306V	100	-	-	gyrA D94N	100	gyrA D94N	100	-	-	-	-	-	-	-	-	ethA M1R	100	-	-	-	-	-	-	-	-	-	-	-	-	-	-	-		-	-	-	-
713542	795	123	0.98	NO	katG S315T	100	rpoB S450L	100	rpsL K43R	100	embB G406A	99.37	-	-	gyrA A90V	98.51	gyrA A90V	98.51	-	-	-	-	-	-	-	-	ethA C253_	100	-	-	-	-	-	-	-	-	-	-	rpoA V183G	23.08	compensates for rpoB mutations	-	-		-	-	-	-
713544	796	88	0.99	NO	katG S315T	100	-	-	-	-	embB M306V	100	pncA 291_ins_g	90.12	-	-	-	-	-	-	-	-	-	-	-	-	-	-	-	-	-	-	-	-	-	-	-	-	-	-	-	rpoC A542A	100		compensates for rpoB mutations	-	-	-
713562	797	61	0.97	NO	katG S315T	100	rpoB D435V	100	gid 48_del_ttcggcgccaggcttctagcgtc	100	-	-	pncA F58S; pncA D12Y	43.28; 60.81	gyrA D94N	25	gyrA D94N	25	-	-	-	-	-	-	-	-	-	-	-	-	-	-	-	-	-	-	-	-	-	-	-	rpoC A542A	100		phylogenetic mutation L4.3, no indication for increased MIC	-	-	-
713586	798	102	0.98	Maybe	katG S315T	100	rpoB D435Y	99.08	-	-	-	-	-	-	-	-	-	-	-	-	-	-	-	-	-	-	-	-	-	-	-	-	-	-	-	-	-	-	-	-	-	-	-		-	-	-	-
713588	799	73	0.99	NO	-	-	-	-	-	-	-	-	-	-	-	-	-	-	-	-	-	-	-	-	-	-	-	-	-	-	-	-	-	-	-	-	-	-	-	-	-	rpoC A172V; rpoC R173R	100; 100		phylogenetic mutation L1, no indication for increased MIC; phylogenetic mutation L1, no indication for increased MIC	-	-	-
713595	800	109	0.98	NO	-	-	-	-	-	-	-	-	-	-	-	-	-	-	-	-	-	-	-	-	-	-	-	-	-	-	-	-	-	-	-	-	-	-	-	-	-	rpoC D271G	100		phylogenetic mutation L3, no indication for increased MIC	-	-	-
713599	801	78	0.99	NO	-	-	-	-	-	-	-	-	-	-	-	-	-	-	-	-	-	-	-	-	-	-	-	-	-	-	-	-	-	-	-	-	-	-	-	-	-	rpoC G594E	100		phylogenetic mutation L4.1, no indication for increased MIC	-	-	-
713620	802	81	0.97	NO	-	-	-	-	-	-	-	-	-	-	-	-	-	-	-	-	-	-	-	-	-	-	-	-	-	-	-	-	-	-	-	-	-	-	-	-	-	rpoC A172V; rpoC R173R	100; 100		phylogenetic mutation L1, no indication for increased MIC; phylogenetic mutation L1, no indication for increased MIC	ahpC E76K	99.31	compensates for KatG deficit
713678	803	93	0.98	NO	katG S315T	100	rpoB S450L	100	-	-	embB M306I	99.21	pncA W119_	99.23	gyrA A90V	98.72	gyrA A90V	98.72	-	-	-	-	-	-	-	-	-	-	-	-	-	-	-	-	-	-	-	-	-	-	-	rpoC L449V	100		compensates for rpoB mutations	-	-	-
713690	804	8	0.32	NO	-	-	-	-	-	-	-	-	-	-	-	-	-	-	-	-	-	-	-	-	-	-	-	-	-	-	-	-	-	-	-	-	-	-	-	-	-	rpoC Y1293Y	100		compensates for rpoB mutations	-	-	-
713693	805	93	0.99	NO	fabG1 -15c>t; inhA I21V	100; 100	rpoB S450L	100	-	-	-	-	-	-	-	-	-	-	-	-	-	-	-	-	-	-	fabG1 -15c>t	100	-	-	-	-	alr R397L	86.6	-	-	-	-	-	-	-	rpoC A172V; rpoC R173R; rpoC N416S; rpoC P601L	100; 98.84; 100; 100		phylogenetic mutation L1, no indication for increased MIC; phylogenetic mutation L1, no indication for increased MIC; compensates for rpoB mutations; phylogenetic mutation L1.1, no indication for increased MIC	-	-	-
713695	806	75	0.99	NO	katG S315T	100	rpoB V170F	100	-	-	-	-	pncA D12A	100	gyrA A90V	100	gyrA A90V	100	-	-	-	-	-	-	-	-	ethA W455_	98.44	-	-	-	-	-	-	-	-	-	-	-	-	-	rpoC A172V; rpoC R173R; rpoC W484G; rpoC P601L; rpoC M663I	100; 100; 100; 98.77; 100		phylogenetic mutation L1, no indication for increased MIC; phylogenetic mutation L1, no indication for increased MIC; compensates for rpoB mutations; phylogenetic mutation L1.1, no indication for increased MIC; compensates for rpoB mutations	-	-	-
713704	807	51	0.95	NO	-	-	-	-	-	-	-	-	-	-	-	-	-	-	-	-	-	-	-	-	-	-	-	-	-	-	-	-	-	-	-	-	-	-	-	-	-	rpoC A172V; rpoC R173R; rpoC P601L	100; 100; 100		phylogenetic mutation L1, no indication for increased MIC; phylogenetic mutation L1, no indication for increased MIC; phylogenetic mutation L1.1, no indication for increased MIC	-	-	-
713716	808	71	0.99	NO	-	-	-	-	-	-	-	-	-	-	-	-	-	-	-	-	-	-	-	-	-	-	-	-	-	-	-	-	-	-	-	-	-	-	-	-	-	rpoC A172V; rpoC R173R; rpoC P601L	96.05; 100; 98.31		phylogenetic mutation L1, no indication for increased MIC; phylogenetic mutation L1, no indication for increased MIC; phylogenetic mutation L1.1, no indication for increased MIC	-	-	-
713738	809	65	0.98	NO	-	-	-	-	-	-	-	-	-	-	-	-	-	-	-	-	-	-	-	-	-	-	-	-	-	-	-	-	-	-	-	-	-	-	-	-	-	rpoC D271G	94.83		phylogenetic mutation L3, no indication for increased MIC	-	-	-
713739	810	86	0.99	NO	-	-	-	-	-	-	-	-	-	-	-	-	-	-	-	-	-	-	-	-	-	-	-	-	-	-	-	-	-	-	-	-	-	-	-	-	-	-	-		-	-	-	-
713757	811	100	0.98	NO	-	-	-	-	-	-	-	-	-	-	-	-	-	-	-	-	-	-	-	-	-	-	-	-	-	-	-	-	-	-	-	-	-	-	rpoA E319K	100	phylogenetic mutation L4.1.1, no indication for increased MIC	rpoC G594E	100		phylogenetic mutation L4.1, no indication for increased MIC	-	-	-
713800	812	62	0.97	NO	fabG1 -8t>c; katG S315T	100; 100	rpoB S450L	100	rpsL K43R	98.36	embB M306V	100	pncA V139A	100	gyrA D94G	100	gyrA D94G	100	-	-	rrs 1401a>g	100	rrs 1401a>g	100	rrs 1401a>g	100	-	-	-	-	-	-	ald 896_ins_g	100	-	-	-	-	-	-	-	rpoC G332S	100		compensates for rpoB mutations	-	-	-
713882	813	86	0.98	NO	katG S315T	100	rpoB H445Y	98.9	rpsL K43R	99.35	embB M306V	100	pncA 392_ins_gg	96.43	gyrA A90V	100	gyrA A90V	100	-	-	-	-	-	-	-	-	ethA 140_del_t	98.13	-	-	-	-	-	-	-	-	-	-	-	-	-	-	-		-	-	-	-
713893	814	83	0.98	NO	-	-	-	-	-	-	-	-	pncA I6V	100	-	-	-	-	-	-	-	-	-	-	-	-	-	-	-	-	-	-	-	-	-	-	-	-	-	-	-	rpoC P54P; rpoC A172V; rpoC R173R	100; 98.82; 100		phylogenetic mutation, no indication for increased MIC; compensates for rpoB mutations; compensates for rpoB mutations	-	-	-
713900	815	76	0.97	Maybe	katG S315T	95.4	rpoB S450L	94.25	rpsL K43R	92.86	embA -16c>t; embB M306I	97.75; 97.06	pncA G108R	99.03	gyrA D94G	97.3	gyrA D94G	97.3	-	-	-	-	-	-	-	-	-	-	-	-	-	-	-	-	-	-	-	-	rpoA T187A; rpoA R6R; rpoA S4S	95.31; 25.53; 26.67	compensates for rpoB mutations; compensates for rpoB mutations; compensates for rpoB mutations	-	-		-	-	-	-
713917	816	97	0.99	NO	-	-	-	-	-	-	-	-	-	-	-	-	-	-	-	-	-	-	-	-	-	-	-	-	-	-	-	-	-	-	-	-	-	-	-	-	-	rpoC A172V; rpoC R173R; rpoC N1265K	100; 100; 100		phylogenetic mutation L1, no indication for increased MIC; phylogenetic mutation L1, no indication for increased MIC; compensates for rpoB mutations	-	-	-
713951	817	74	0.99	NO	fabG1 -15c>t; katG S315T	98.75; 100	rpoB S450L	100	rpsL K43R	100	embB Q497R	96.74	pncA G132A	100	gyrA A90V	100	gyrA A90V	100	-	-	-	-	-	-	-	-	fabG1 -15c>t	98.75	-	-	-	-	-	-	-	-	-	-	-	-	-	rpoC I491V	100		compensates for rpoB mutations	-	-	-
713967	818	91	0.99	NO	katG S315T	100	rpoB S450L	100	rpsL K43R	100	embA -11c>a; embB M306V	100; 100	pncA L27P	100	gyrA D94G	100	gyrA D94G	100	-	-	-	-	-	-	-	-	-	-	-	-	-	-	-	-	-	-	-	-	-	-	-	rpoC P1040R	100		compensates for rpoB mutations	-	-	-
714018	819	60	0.98	NO	-	-	-	-	-	-	-	-	-	-	-	-	-	-	-	-	-	-	-	-	-	-	-	-	-	-	-	-	-	-	-	-	-	-	-	-	-	rpoC H525Y	98.63		compensates for rpoB mutations	-	-	-
714029	820	58	0.98	NO	katG S315T	100	rpoB D435V	97.14	rpsL K43R	100	embB M306I	100	-	-	-	-	-	-	-	-	-	-	-	-	-	-	-	-	-	-	-	-	-	-	-	-	-	-	-	-	-	-	-		-	-	-	-
714044	821	57	0.99	NO	katG S315T	100	rpoB Q432L	100	gid 94_ins_tt	97.18	embB M306I	100	pncA K96E	100	-	-	-	-	-	-	-	-	-	-	-	-	-	-	-	-	-	-	-	-	-	-	-	-	-	-	-	rpoC A172V; rpoC R173R; rpoC P601L	98.65; 98.51; 100		phylogenetic mutation L1, no indication for increased MIC; phylogenetic mutation L1, no indication for increased MIC; phylogenetic mutation L1.1, no indication for increased MIC	-	-	-
714045	822	86	0.99	NO	katG S315T	100	rpoB S450L	100	rpsL K43R	100	embB M306V	100	-	-	gyrA A90V	100	gyrA A90V	100	-	-	rrs 1401a>g	100	rrs 1401a>g	100	rrs 1401a>g	100	-	-	-	-	-	-	-	-	-	-	-	-	-	-	-	rpoC V483A	100		compensates for rpoB mutations	-	-	-
714067	823	72	1.00	NO	-	-	-	-	-	-	-	-	-	-	gyrA A90V	100	gyrA A90V	100	-	-	-	-	-	-	-	-	-	-	-	-	-	-	-	-	-	-	-	-	-	-	-	-	-		-	-	-	-
714073	824	62	0.99	NO	katG S315T	100	-	-	rpsL K88R	100	-	-	-	-	-	-	-	-	-	-	-	-	-	-	-	-	-	-	-	-	-	-	-	-	-	-	-	-	-	-	-	rpoC A172V; rpoC R173R	98.25; 98.04		phylogenetic mutation L1, no indication for increased MIC; phylogenetic mutation L1, no indication for increased MIC	ahpC E76K	100	compensates for KatG deficit
714108	825	49	0.94	NO	fabG1 -8t>c; katG S315T	100; 100	rpoB S450L	100	rpsL K43R	100	embA -16c>g; embB M306V	100; 100	pncA H71Y	100	gyrA D94G	100	gyrA D94G	100	-	-	-	-	-	-	-	-	ethA 1242_del_t	91.11	-	-	-	-	-	-	-	-	-	-	-	-	-	-	-		-	-	-	-
714111	826	83	0.97	NO	katG S315T	100	rpoB S450L	100	rpsL K43R	100	embB G406D	100	pncA D136G	100	gyrA D94N	100	gyrA D94N	100	-	-	-	-	-	-	-	-	ethA Q359_	99.16	-	-	-	-	-	-	-	-	-	-	-	-	-	rpoC P434V	100		compensates for rpoB mutations	-	-	-
714114	827	89	0.99	NO	-	-	-	-	-	-	-	-	-	-	-	-	-	-	-	-	-	-	-	-	-	-	-	-	-	-	-	-	-	-	-	-	-	-	-	-	-	-	-		-	-	-	-
714121	828	61	0.98	NO	katG S315T	100	-	-	rpsL K43R	100	embB M306I	100	-	-	-	-	-	-	-	-	-	-	-	-	-	-	-	-	-	-	-	-	-	-	-	-	-	-	-	-	-	rpoC A172V; rpoC R173R; rpoC P601L; rpoC E830Q	100; 100; 98; 100		compensates for rpoB mutations; compensates for rpoB mutations; compensates for rpoB mutations; compensates for rpoB mutations	-	-	-
714123	829	81	0.99	NO	katG S315T	100	rpoB S450L	98.72	rpsL K43R	100	embB M306V	100	-	-	gyrA A90V; gyrA D94G	100; 100	gyrA A90V; gyrA D94G	100; 100	-	-	-	-	-	-	-	-	-	-	-	-	-	-	-	-	-	-	-	-	-	-	-	rpoC V483A	100		compensates for rpoB mutations	-	-	-
714159	830	81	0.99	NO	katG S315T	100	rpoB S450L	100	-	-	-	-	pncA H82L	98.78	-	-	-	-	-	-	-	-	-	-	-	-	-	-	-	-	-	-	-	-	-	-	-	-	-	-	-	rpoC F107F; rpoC A172V; rpoC R173R	100; 100; 100		compensates for rpoB mutations; phylogenetic mutation L1, no indication for increased MIC; phylogenetic mutation L1, no indication for increased MIC	-	-	-
714162	831	89	0.99	NO	katG S315T	98.84	rpoB H445N	98.63	rpsL K88R	98.84	embB M306I	100	-	-	-	-	-	-	-	-	-	-	-	-	-	-	-	-	-	-	-	-	-	-	-	-	-	-	-	-	-	-	-		-	-	-	-
714165	832	24	0.87	NA	katG S315T	38.46	rpoB S450L; rpoB 1913_del_c; rpoB 1922_ins_c	28.33; 31.91; 65.79	rpsL K43R	40.35	embB M306V	46.88	rpsA T5A; rpsA T210A; pncA D136G	75; 50; 100	gyrA D94G	42.55	gyrA D94G	42.55	-	-	-	-	-	-	-	-	-	-	-	-	-	-	ald Y82_	100	-	-	-	-	rpoA A342A; rpoA E338D; rpoA A335A; rpoA G334A; rpoA S331S; rpoA E319Q; and others	64.29; 59.68; 59.02; 61.29; 60; 76.62; and others	compensates for rpoB mutations; compensates for rpoB mutations; compensates for rpoB mutations; compensates for rpoB mutations; compensates for rpoB mutations; compensates for rpoB mutations; and others	rpoC R11R; rpoC L14L; rpoC A15A; rpoC S24S; rpoC Y25Y; rpoC K29K; and others	71.43; 77.05; 75.76; 70.77; 72.73; 77.27; and others		compensates for rpoB mutations; compensates for rpoB mutations; compensates for rpoB mutations; compensates for rpoB mutations; compensates for rpoB mutations; compensates for rpoB mutations; and others	ahpC P2P; ahpC L4L; ahpC I6I; ahpC D8D; ahpC Q9Q; ahpC Q14E; and others	43.59; 45; 45; 48.72; 46.34; 50; and others	compensates for KatG deficit; compensates for KatG deficit; compensates for KatG deficit; compensates for KatG deficit; compensates for KatG deficit; compensates for KatG deficit; and others
714176	833	71	0.97	NO	-	-	-	-	-	-	-	-	-	-	-	-	-	-	-	-	-	-	-	-	-	-	-	-	-	-	-	-	-	-	-	-	-	-	-	-	-	-	-		-	-	-	-
714210	834	93	0.99	NO	katG S315T	100	rpoB S450L	100	rpsL K43R	99.11	-	-	-	-	-	-	-	-	-	-	-	-	-	-	-	-	ethA A341V	100	-	-	-	-	-	-	-	-	-	-	-	-	-	-	-		-	-	-	-
714245	835	92	0.98	NO	-	-	-	-	-	-	-	-	-	-	-	-	-	-	-	-	-	-	-	-	-	-	-	-	-	-	-	-	-	-	-	-	-	-	-	-	-	-	-		-	-	-	-
714255	836	122	0.98	NO	-	-	-	-	-	-	-	-	-	-	-	-	-	-	-	-	-	-	-	-	-	-	-	-	-	-	-	-	-	-	-	-	-	-	-	-	-	-	-		-	-	-	-
714267	837	94	1.00	NO	katG S315T	100	rpoB D435V	100	-	-	embA -16c>t	100	pncA P69R	100	gyrA A90V; gyrA D94N	100; 88.75	gyrA A90V; gyrA D94N	100; 88.75	-	-	rrs 1401a>g	100	rrs 1401a>g	100	rrs 1401a>g	100	-	-	-	-	-	-	-	-	-	-	-	-	-	-	-	rpoC G594E	100		phylogenetic mutation L4.1, no indication for increased MIC	-	-	-
714270	838	130	0.98	NO	katG S315T	100	rpoB S450L	100	rpsL K43R	100	embB Q497R	100	-	-	gyrA D94G	100	gyrA D94G	100	-	-	-	-	-	-	-	-	-	-	-	-	-	-	-	-	-	-	-	-	-	-	-	-	-		-	-	-	-
714316	839	65	0.98	NO	fabG1 L203L; katG S315T	100; 100	rpoB S450L	100	rpsL K43R	97.53	embA -16c>g; embB M306V	100; 100	pncA H71Y	98.82	gyrA D94G	100	gyrA D94G	100	-	-	-	-	-	-	-	-	ethA 1242_del_t	87.5	-	-	-	-	-	-	-	-	-	-	-	-	-	-	-		-	-	-	-
714320	840	113	0.98	NO	-	-	-	-	-	-	-	-	-	-	-	-	-	-	-	-	-	-	-	-	-	-	-	-	-	-	-	-	-	-	-	-	-	-	-	-	-	-	-		-	-	-	-
714329	841	95	0.98	NO	-	-	-	-	-	-	-	-	-	-	-	-	-	-	-	-	-	-	-	-	-	-	-	-	-	-	-	-	-	-	-	-	-	-	-	-	-	-	-		-	-	-	-
714337	842	101	0.98	NO	-	-	-	-	-	-	-	-	-	-	-	-	-	-	-	-	-	-	-	-	-	-	-	-	-	-	-	-	-	-	-	-	-	-	-	-	-	-	-		-	-	-	-
714355	843	101	1.00	NO	-	-	-	-	-	-	-	-	-	-	-	-	-	-	-	-	-	-	-	-	-	-	-	-	-	-	-	-	-	-	-	-	-	-	-	-	-	-	-		-	-	-	-
714356	844	75	0.99	NO	fabG1 -15c>t; katG S315T	100; 100	rpoB S450L	98.73	rpsL K43R	100	embB Q497R	100	pncA G132A	100	gyrA D94G	100	gyrA D94G	100	-	-	-	-	-	-	-	-	fabG1 -15c>t	100	-	-	-	-	-	-	-	-	-	-	-	-	-	rpoC I491V	100		compensates for rpoB mutations	-	-	-
714429	845	90	0.99	NO	-	-	-	-	-	-	-	-	-	-	-	-	-	-	-	-	-	-	-	-	-	-	-	-	-	-	-	-	-	-	-	-	-	-	rpoA T106T	100	compensates for rpoB mutations	-	-		-	-	-	-
714461	846	96	0.99	NO	fabG1 -15c>t	98.98	rpoB S450L	100	rrs 514a>c	100	embB M306V	100	pncA A146V	99.12	gyrA D94Y	98.88	gyrA D94Y	98.88	-	-	-	-	-	-	-	-	fabG1 -15c>t	98.98	-	-	-	-	-	-	-	-	-	-	-	-	-	rpoC D44E	100		compensates for rpoB mutations	-	-	-
714462	847	62	0.97	NO	fabG1 -15c>t	98.48	rpoB S450L	100	rrs 514a>c	100	embB M306V	100	pncA A146V	100	gyrA D94Y	100	gyrA D94Y	100	-	-	-	-	-	-	-	-	fabG1 -15c>t	98.48	-	-	-	-	-	-	-	-	-	-	-	-	-	rpoC D44E	97.65		compensates for rpoB mutations	-	-	-
714469	848	94	0.99	NO	fabG1 -15c>t; katG S315T	100; 100	rpoB S450L	100	rpsL K43R	100	embB Q497R	100	pncA G132A	100	gyrA D94G	100	gyrA D94G	100	-	-	eis -10g>c	100	-	-	-	-	fabG1 -15c>t	100	-	-	-	-	-	-	-	-	-	-	-	-	-	rpoC I491V	100		compensates for rpoB mutations	-	-	-
714480	849	79	0.99	NO	-	-	-	-	-	-	-	-	-	-	-	-	-	-	-	-	-	-	-	-	-	-	-	-	-	-	-	-	-	-	-	-	-	-	-	-	-	-	-		-	ahpC S148S	100	compensates for KatG deficit
714496	850	72	0.99	NO	fabG1 -15c>t; katG S315T	100; 98.67	rpoB S450L	100	rpsL K43R	100	embB Q497R	97.53	pncA G132A	100	gyrA D94G	98.51	gyrA D94G	98.51	-	-	-	-	-	-	-	-	fabG1 -15c>t	100	-	-	-	-	-	-	-	-	-	-	-	-	-	rpoC I491V	100		compensates for rpoB mutations	-	-	-
714505	851	75	0.99	NO	-	-	-	-	-	-	-	-	-	-	-	-	-	-	-	-	-	-	-	-	-	-	-	-	-	-	-	-	-	-	-	-	-	-	-	-	-	rpoC A172V; rpoC R173R; rpoC P601L; rpoC M663I	97.33; 100; 98.61; 100		phylogenetic mutation L1, no indication for increased MIC; phylogenetic mutation L1, no indication for increased MIC; phylogenetic mutation L1.1, no indication for increased MIC; compensates for rpoB mutations	-	-	-
714514	852	57	0.97	NO	fabG1 -15c>t; katG S315T	100; 100	rpoB S450L	97.67	rrs 514a>c	91.18	-	-	pncA I133T	100	gyrA D94G	100	gyrA D94G	100	-	-	-	-	-	-	-	-	fabG1 -15c>t	100	-	-	-	-	-	-	folC I43T	100	-	-	-	-	-	rpoC E1033K; rpoC T1166T	100; 100		compensates for rpoB mutations; compensates for rpoB mutations	-	-	-
714571	853	63	0.97	NO	katG S315T	100	-	-	-	-	-	-	-	-	-	-	-	-	-	-	-	-	-	-	-	-	-	-	-	-	-	-	-	-	-	-	-	-	-	-	-	rpoC A172V; rpoC R173R; rpoC P601L; rpoC M663I	100; 100; 98.7; 98.31		phylogenetic mutation L1, no indication for increased MIC; phylogenetic mutation L1, no indication for increased MIC; phylogenetic mutation L1.1, no indication for increased MIC; compensates for rpoB mutations	-	-	-
714630	854	95	1.00	NO	-	-	-	-	-	-	-	-	-	-	-	-	-	-	-	-	-	-	-	-	-	-	-	-	-	-	-	-	-	-	-	-	-	-	-	-	-	-	-		-	-	-	-
714637	855	75	0.99	NO	-	-	-	-	-	-	-	-	-	-	-	-	-	-	-	-	-	-	-	-	-	-	-	-	-	-	-	-	-	-	-	-	-	-	-	-	-	-	-		-	-	-	-
714655	856	64	1.00	NO	-	-	-	-	-	-	-	-	-	-	-	-	-	-	-	-	-	-	-	-	-	-	-	-	-	-	-	-	-	-	-	-	-	-	-	-	-	-	-		-	-	-	-
714659	857	75	0.99	NO	-	-	-	-	-	-	-	-	-	-	-	-	-	-	-	-	-	-	-	-	-	-	-	-	-	-	-	-	-	-	-	-	-	-	-	-	-	-	-		-	-	-	-
714670	858	71	0.98	NO	katG S315T	100	rpoB S450L	98.44	rpsL K43R	100	embB M306V	98.59	pncA L27P	100	gyrA A90V	98.8	gyrA A90V	98.8	-	-	-	-	-	-	-	-	-	-	-	-	-	-	-	-	-	-	-	-	-	-	-	rpoC P1040R	100		compensates for rpoB mutations	-	-	-
714678	859	93	0.99	NO	fabG1 -15c>t; katG S315T	100; 100	rpoB S450L	100	rpsL K43R	100	embA -16c>t	100	pncA I5S	100	gyrA D94G	100	gyrA D94G	100	-	-	eis -12c>t	100	-	-	-	-	fabG1 -15c>t	100	-	-	-	-	-	-	-	-	-	-	-	-	-	rpoC I491T	100		compensates for rpoB mutations	-	-	-
714761	860	100	0.99	NO	katG S315T	100	rpoB S450L	100	rpsL K43R	100	embB M306V	100	-	-	gyrA S91P	100	gyrA S91P	100	-	-	-	-	-	-	-	-	-	-	-	-	-	-	-	-	-	-	-	-	-	-	-	rpoC V483A	100		compensates for rpoB mutations	-	-	-
714777	861	98	0.99	NO	katG S315T	100	rpoB S450L	100	rpsL K43R	100	embB M306V	100	pncA V139A	100	gyrA D94N	98.8	gyrA D94N	98.8	-	-	-	-	-	-	-	-	-	-	-	-	-	-	-	-	-	-	-	-	-	-	-	rpoC G332S	98.11		compensates for rpoB mutations	-	-	-
714780	862	72	0.99	NO	katG S315T	98.41	rpoB S450L	100	rpsL K43R	100	embB M306V	100	pncA _187G	100	gyrA D94G	100	gyrA D94G	100	-	-	-	-	-	-	-	-	-	-	-	-	-	-	-	-	-	-	-	-	-	-	-	rpoC V483G	100		compensates for rpoB mutations	-	-	-
714788	863	91	1.00	NO	-	-	-	-	-	-	-	-	-	-	-	-	-	-	-	-	-	-	-	-	-	-	-	-	-	-	-	-	-	-	-	-	-	-	-	-	-	-	-		-	ahpC -	100	compensates for KatG deficit
714790	864	190	0.99	NO	katG S315T	100	rpoB S450L	100	rpsL K43R	100	embA -16c>t	100	pncA I5S	99.51	gyrA A90V	99.46	gyrA A90V	99.46	-	-	eis -12c>t	100	-	-	-	-	-	-	-	-	-	-	-	-	-	-	-	-	-	-	-	rpoC I491T	100		compensates for rpoB mutations	-	-	-
714794	865	112	0.98	NO	-	-	-	-	-	-	-	-	-	-	-	-	-	-	-	-	-	-	-	-	-	-	-	-	-	-	-	-	-	-	-	-	-	-	-	-	-	-	-		-	-	-	-
714798	866	64	0.98	NO	-	-	-	-	-	-	-	-	-	-	gyrA A90V	100	gyrA A90V	100	-	-	-	-	-	-	-	-	-	-	-	-	-	-	-	-	-	-	-	-	-	-	-	-	-		-	-	-	-
714823	867	53	0.98	NO	-	-	-	-	-	-	-	-	-	-	-	-	-	-	-	-	-	-	-	-	-	-	-	-	-	-	-	-	-	-	-	-	-	-	-	-	-	rpoC A172V; rpoC R173R; rpoC P601L	100; 100; 95.12		phylogenetic mutation L1, no indication for increased MIC; phylogenetic mutation L1, no indication for increased MIC; phylogenetic mutation L1.1, no indication for increased MIC	-	-	-
714837	868	67	0.99	NO	-	-	-	-	gid 102_del_g	95.59	-	-	-	-	-	-	-	-	-	-	-	-	-	-	-	-	-	-	-	-	-	-	-	-	-	-	-	-	-	-	-	-	-		-	-	-	-
714841	869	122	1.00	YES	katG S315T	28.26	rpoB S450L	33.59	rpsL K43R	28.57	embB M306V	35.76	-	-	gyrA A90V	33.05	gyrA A90V	33.05	-	-	-	-	-	-	-	-	ethA 227_ins_gcta	20.33	-	-	-	-	-	-	-	-	-	-	-	-	-	rpoC A172V; rpoC R173R; rpoC A542A; rpoC P601L; rpoC A621T; rpoC P1040T	61.72; 64.75; 34.13; 57.03; 61.67; 36.72		compensates for rpoB mutations; compensates for rpoB mutations; compensates for rpoB mutations; compensates for rpoB mutations; compensates for rpoB mutations; compensates for rpoB mutations	-	-	-
714859	870	89	0.99	NO	katG S315T	100	rpoB S450L	98.82	rpsL K43R	100	embB M306V	100	-	-	gyrA D94G	100	gyrA D94G	100	-	-	-	-	-	-	-	-	-	-	-	-	-	-	-	-	-	-	-	-	-	-	-	rpoC V483A	100		compensates for rpoB mutations	-	-	-
714875	871	82	0.98	NO	-	-	-	-	-	-	-	-	-	-	-	-	-	-	-	-	-	-	-	-	-	-	-	-	-	-	-	-	-	-	-	-	-	-	-	-	-	-	-		-	ahpC -	97.89	compensates for KatG deficit
714898	872	99	1.00	Maybe	-	-	-	-	-	-	-	-	-	-	-	-	-	-	-	-	-	-	-	-	-	-	-	-	-	-	-	-	-	-	-	-	-	-	-	-	-	rpoC A172V; rpoC R173R; rpoC P601L	84.44; 85.11; 88.99		compensates for rpoB mutations; compensates for rpoB mutations; compensates for rpoB mutations	-	-	-
714903	873	117	0.99	NO	-	-	-	-	-	-	-	-	-	-	-	-	-	-	-	-	-	-	-	-	-	-	-	-	-	-	-	-	-	-	-	-	-	-	rpoA L80L	100	compensates for rpoB mutations	rpoC A172V; rpoC R173R; rpoC P601L	100; 100; 100		phylogenetic mutation L1, no indication for increased MIC; phylogenetic mutation L1, no indication for increased MIC; phylogenetic mutation L1.1, no indication for increased MIC	-	-	-
714909	874	170	1.00	YES	-	-	-	-	-	-	-	-	-	-	-	-	-	-	-	-	-	-	-	-	-	-	-	-	-	-	-	-	-	-	-	-	-	-	-	-	-	rpoC L627L	51.53		compensates for rpoB mutations	-	-	-
714914	875	107	0.99	NO	katG S315T	100	rpoB L452P	100	gid 102_del_g	93.13	-	-	pncA V128G	99.11	gyrA A90V	99.1	gyrA A90V	99.1	-	-	-	-	-	-	-	-	-	-	-	-	-	-	-	-	-	-	-	-	-	-	-	-	-		-	-	-	-
714916	876	29	0.76	NO	katG S315T	97.56	-	-	rpsL K43R	100	embA -16c>t	100	-	-	-	-	-	-	-	-	eis -12c>t	100	-	-	-	-	-	-	-	-	-	-	-	-	-	-	-	-	-	-	-	-	-		-	-	-	-
714935	877	28	0.92	NO	katG S315T	100	rpoB S450L	100	rrs 517c>t	96.88	embB M306V	100	pncA D136N	100	gyrA A90V	100	gyrA A90V	100	-	-	-	-	-	-	-	-	-	-	-	-	-	-	-	-	Rv2670c A5V	100	-	-	-	-	-	rpoC V517L	100		compensates for rpoB mutations	ahpC -	100	compensates for KatG deficit
714945	878	118	1.00	YES	katG S315T	100	rpoB L430P; rpoB S450L	21.1; 82.14	rpsL K43R	78.12	embB M306V	86.36	pncA T76P	82.24	gyrA D94G	78.63	gyrA D94G	78.63	-	-	eis -12c>t	73.77	-	-	-	-	-	-	-	-	-	-	-	-	-	-	-	-	-	-	-	rpoC V483A	79.39		compensates for rpoB mutations	-	-	-
714955	879	78	0.99	NO	-	-	-	-	-	-	-	-	-	-	-	-	-	-	-	-	-	-	-	-	-	-	-	-	-	-	-	-	-	-	-	-	-	-	-	-	-	rpoC A172V; rpoC R173R; rpoC T590T; rpoC P601L	100; 98.63; 43.42; 98.63		phylogenetic mutation L1, no indication for increased MIC; phylogenetic mutation L1, no indication for increased MIC; compensates for rpoB mutations; phylogenetic mutation L1.1, no indication for increased MIC	-	-	-
715044	880	84	0.99	NO	fabG1 -15c>t; katG S315T	100; 100	rpoB S450L	100	rpsL K43R	100	embA -11c>a; embB M306V	100; 100	pncA L27P	100	gyrA A90V	100	gyrA A90V	100	-	-	-	-	-	-	-	-	fabG1 -15c>t	100	-	-	-	-	-	-	-	-	-	-	-	-	-	rpoC P1040R	98.77		compensates for rpoB mutations	-	-	-
715050	881	68	0.99	YES	fabG1 -15c>t; katG S315T	81.25; 100	rpoB D435V	88.37	rrs 906a>g	85.71	-	-	pncA D12A	86.21	-	-	-	-	-	-	-	-	-	-	-	-	fabG1 -15c>t	81.25	-	-	-	-	-	-	-	-	-	-	-	-	-	rpoC A172V; rpoC R173R	25; 22.22		compensates for rpoB mutations; compensates for rpoB mutations	ahpC -	72.22	compensates for KatG deficit
715057	882	161	0.99	YES	-	-	-	-	-	-	-	-	-	-	-	-	-	-	-	-	-	-	-	-	-	-	-	-	-	-	-	-	-	-	-	-	-	-	-	-	-	rpoC A172V; rpoC R173R; rpoC P601L	99.36; 100; 67.09		compensates for rpoB mutations; compensates for rpoB mutations; compensates for rpoB mutations	-	-	-
715079	883	125	0.98	NO	katG S315T	100	rpoB S450L	100	rpsL K43R	100	embA -12c>t; embB G406S	100; 100	pncA -11a>g	100	gyrA D94G	100	gyrA D94G	100	-	-	-	-	-	-	-	-	ethA 1392_ins_ag	93.92	-	-	-	-	-	-	-	-	-	-	-	-	-	rpoC G433S	100		compensates for rpoB mutations	-	-	-
715082	884	83	0.99	NO	-	-	-	-	-	-	-	-	-	-	-	-	-	-	-	-	-	-	-	-	-	-	-	-	-	-	-	-	-	-	-	-	-	-	-	-	-	rpoC A542A	98.84		phylogenetic mutation L4.3, no indication for increased MIC	-	-	-
715093	885	82	0.99	NO	-	-	-	-	-	-	-	-	-	-	-	-	-	-	-	-	-	-	-	-	-	-	-	-	-	-	-	-	-	-	-	-	-	-	-	-	-	rpoC A172V; rpoC R173R; rpoC P601L	100; 100; 100		phylogenetic mutation L1, no indication for increased MIC; phylogenetic mutation L1, no indication for increased MIC; phylogenetic mutation L1.1, no indication for increased MIC	-	-	-
715099	886	89	0.99	Maybe	katG S315T	100	rpoB S450L	100	rpsL K43R	100	embB M306V	98	pncA D49G	92.86	gyrA D94G	91.67	gyrA D94G	91.67	-	-	-	-	-	-	-	-	-	-	-	-	-	-	-	-	-	-	-	-	-	-	-	rpoC G332S	92.68		compensates for rpoB mutations	-	-	-
715102	887	119	0.98	NO	fabG1 -15c>t; katG S315T	100; 100	rpoB S450L	100	rpsL K43R	99.07	embB Q497R	100	pncA G132A	100	gyrA A90V	100	gyrA A90V	100	-	-	-	-	-	-	-	-	fabG1 -15c>t	100	-	-	-	-	-	-	-	-	-	-	-	-	-	rpoC I491V	100		compensates for rpoB mutations	-	-	-
715170	888	83	0.99	NO	katG S315T	100	rpoB L430P	100	rpsL K88R	98.7	embB M306I	98.89	pncA Q10P	100	gyrA S91P	100	gyrA S91P	100	-	-	-	-	-	-	-	-	ethA Q165_	100	-	-	-	-	-	-	-	-	-	-	-	-	-	-	-		-	-	-	-
715192	889	85	0.99	NO	katG S315T	98.96	rpoB S450L	98.91	rpsL K43R	100	embB M306V	100	pncA D136G	100	gyrA A90V	100	gyrA A90V	100	-	-	-	-	-	-	-	-	-	-	-	-	-	-	-	-	-	-	-	-	-	-	-	rpoC N698S	98.84		compensates for rpoB mutations	-	-	-
715226	890	87	0.99	NO	-	-	-	-	-	-	-	-	-	-	-	-	-	-	-	-	-	-	-	-	-	-	-	-	-	-	-	-	-	-	-	-	-	-	-	-	-	-	-		-	-	-	-
715240	891	87	1.00	NO	katG S315T	100	rpoB H445D	100	rpsL K43R	100	embB M306I	100	pncA G108E	100	gyrA D94G	100	gyrA D94G	100	-	-	-	-	-	-	-	-	ethA 740_ins_g	97.52	-	-	-	-	-	-	-	-	-	-	-	-	-	-	-		-	-	-	-
715241	892	88	0.99	NO	katG S315T	100	rpoB S450L	98.88	rpsL K43R	100	embA -16c>t	100	pncA I5S	100	gyrA D94G	100	gyrA D94G	100	-	-	eis -12c>t	98.88	-	-	-	-	ethA 1392_ins_ag	75.28	-	-	-	-	-	-	-	-	-	-	-	-	-	rpoC I491T	100		compensates for rpoB mutations	-	-	-
715266	893	78	0.98	Maybe	fabG1 -8t>c; inhA S94A	97.32; 80.56	rpoB S450L	91.09	-	-	embB G406A	100	-	-	-	-	-	-	-	-	-	-	-	-	-	-	-	-	-	-	-	-	-	-	-	-	-	-	rpoA A50A; rpoA G48G; rpoA L43L	21.88; 22.11; 22.11	compensates for rpoB mutations; compensates for rpoB mutations; compensates for rpoB mutations	rpoC A172V; rpoC R173R; rpoC R397R; rpoC L399L; rpoC L402L; rpoC G720G; and others	87.84; 88.41; 21.51; 20.83; 21.88; 21.43; and others		phylogenetic mutation L1, no indication for increased MIC; phylogenetic mutation L1, no indication for increased MIC; compensates for rpoB mutations; compensates for rpoB mutations; compensates for rpoB mutations; compensates for rpoB mutations; and others	-	-	-
715342	894	88	0.99	NO	-	-	-	-	-	-	-	-	-	-	-	-	-	-	-	-	-	-	-	-	-	-	-	-	-	-	-	-	-	-	-	-	-	-	-	-	-	rpoC A172V; rpoC R173R	98.48; 100		phylogenetic mutation L1, no indication for increased MIC; phylogenetic mutation L1, no indication for increased MIC	-	-	-
715388	895	89	0.99	NO	katG S315T	100	rpoB S450L	100	rpsL K43R	100	embB M306V	100	-	-	gyrA D94Y	100	gyrA D94Y	100	-	-	-	-	-	-	-	-	-	-	-	-	-	-	-	-	-	-	-	-	-	-	-	rpoC V483A	100		compensates for rpoB mutations	-	-	-
715417	896	54	0.97	YES	katG S315T	25.71	rpoB L452P	26.67	gid 102_del_g	72.97	-	-	pncA H71Y	20.25	gyrA D94Y	20.97	gyrA D94Y	20.97	-	-	-	-	-	-	-	-	-	-	-	-	-	-	-	-	-	-	-	-	-	-	-	rpoC A542A	25.51		compensates for rpoB mutations	ahpC -	75.79	compensates for KatG deficit
715466	897	122	0.99	NO	katG S315T	100	rpoB S450L	100	rpsL K43R	100	embB M306V	100	-	-	gyrA D94A	98.89	gyrA D94A	98.89	-	-	-	-	-	-	-	-	-	-	-	-	-	-	-	-	-	-	-	-	-	-	-	rpoC V483A	100		compensates for rpoB mutations	-	-	-
715481	898	87	0.99	NO	-	-	-	-	-	-	-	-	-	-	-	-	-	-	-	-	-	-	-	-	-	-	-	-	-	-	-	-	-	-	-	-	-	-	-	-	-	-	-		-	-	-	-
715513	899	84	0.99	NO	-	-	rpoB I491F	100	-	-	-	-	-	-	-	-	-	-	-	-	-	-	-	-	-	-	-	-	-	-	-	-	-	-	-	-	-	-	-	-	-	rpoC A172V; rpoC R173R	98.63; 100		compensates for rpoB mutations; compensates for rpoB mutations	-	-	-
715518	900	101	0.98	NO	-	-	-	-	-	-	-	-	-	-	-	-	-	-	-	-	-	-	-	-	-	-	-	-	-	-	-	-	-	-	-	-	-	-	-	-	-	rpoC A542A	99.36		phylogenetic mutation L4.3, no indication for increased MIC	-	-	-
715528	901	88	0.99	NO	fabG1 -15c>t; katG S315T	100; 100	rpoB S450L	100	rpsL K43R	100	embA -11c>a; embB M306V	99.07; 100	pncA L27P	100	gyrA A90V	100	gyrA A90V	100	-	-	-	-	-	-	-	-	fabG1 -15c>t	100	-	-	-	-	-	-	-	-	-	-	-	-	-	rpoC P1040R	100		compensates for rpoB mutations	-	-	-
715554	902	77	0.99	NO	-	-	-	-	-	-	-	-	-	-	-	-	-	-	-	-	-	-	-	-	-	-	-	-	-	-	-	-	-	-	-	-	-	-	-	-	-	rpoC G594E	100		phylogenetic mutation L4.1, no indication for increased MIC	-	-	-
715576	903	91	1.00	NO	fabG1 -15c>t; katG S315T	100; 100	rpoB H445D	99.01	rpsL K88R	100	embB M306V	100	-	-	gyrA D94G	100	gyrA D94G	100	-	-	eis -14c>t	100	eis -14c>t	100	-	-	fabG1 -15c>t	100	rplC C154R	100	-	-	-	-	folC E153A	100	-	-	-	-	-	-	-		-	-	-	-
715584	904	1823	1.00	NO	-	-	-	-	-	-	-	-	-	-	-	-	-	-	-	-	-	-	-	-	-	-	-	-	-	-	-	-	-	-	-	-	-	-	-	-	-	rpoC A172V; rpoC R173R; rpoC S1214S	96.3; 96.71; 96.97		phylogenetic mutation L1, no indication for increased MIC; phylogenetic mutation L1, no indication for increased MIC; compensates for rpoB mutations	-	-	-
715611	905	95	0.99	NO	-	-	-	-	-	-	-	-	-	-	-	-	-	-	-	-	-	-	-	-	-	-	-	-	-	-	-	-	-	-	-	-	-	-	-	-	-	rpoC G594E	99.01		phylogenetic mutation L4.1, no indication for increased MIC	-	-	-
715620	906	90	0.99	NO	katG S315T	100	rpoB S450L	98.73	rpsL K43R	100	embB M306V	100	-	-	-	-	-	-	-	-	-	-	-	-	-	-	-	-	-	-	-	-	-	-	-	-	-	-	-	-	-	rpoC V483A	100		compensates for rpoB mutations	-	-	-
715637	907	81	0.99	NO	-	-	-	-	-	-	-	-	-	-	-	-	-	-	-	-	-	-	-	-	-	-	-	-	-	-	-	-	-	-	-	-	-	-	-	-	-	rpoC A172V; rpoC R173R; rpoC P601L; rpoC A621T	100; 100; 100; 100		phylogenetic mutation L1, no indication for increased MIC; phylogenetic mutation L1, no indication for increased MIC; phylogenetic mutation L1.1, no indication for increased MIC; phylogenetic mutation L1.1.3, no indication for increased MIC	-	-	-
715638	908	83	0.99	NO	-	-	-	-	gid 351_del_g	92.68	-	-	-	-	-	-	-	-	-	-	-	-	-	-	-	-	-	-	-	-	-	-	-	-	-	-	-	-	-	-	-	-	-		-	-	-	-
715647	909	93	0.98	NO	-	-	-	-	-	-	-	-	-	-	gyrA D94G	100	gyrA D94G	100	-	-	-	-	-	-	-	-	-	-	-	-	-	-	-	-	-	-	-	-	-	-	-	-	-		-	-	-	-
715649	910	83	1.00	YES	-	-	-	-	gid 351_del_g	68.42	-	-	-	-	-	-	-	-	-	-	-	-	-	-	-	-	-	-	-	-	-	-	-	-	-	-	-	-	-	-	-	rpoC A172V; rpoC R173R; rpoC P601L	64.94; 68.92; 73.42		compensates for rpoB mutations; compensates for rpoB mutations; compensates for rpoB mutations	-	-	-
715659	911	85	0.99	NO	-	-	-	-	-	-	-	-	-	-	-	-	-	-	-	-	-	-	-	-	-	-	-	-	-	-	-	-	-	-	-	-	-	-	-	-	-	rpoC A172V; rpoC R173R; rpoC S1214S	100; 100; 100		compensates for rpoB mutations; compensates for rpoB mutations; compensates for rpoB mutations	-	-	-
715681	912	83	0.99	NO	-	-	rpoB S450L	100	-	-	-	-	-	-	-	-	-	-	-	-	-	-	-	-	-	-	-	-	-	-	-	-	-	-	-	-	-	-	-	-	-	-	-		-	-	-	-
715683	913	81	0.99	NO	fabG1 -15c>t; katG S315T	100; 98.94	rpoB S450L	100	rpsL K43R	98.89	embB Q497R	97.92	pncA G132A	96.1	-	-	-	-	-	-	-	-	-	-	-	-	fabG1 -15c>t	100	-	-	-	-	-	-	-	-	-	-	-	-	-	rpoC I491V	98.72		compensates for rpoB mutations	-	-	-
715684	914	93	0.99	NO	katG S315T	100	rpoB S450L	100	rpsL K43R	100	embB M306V	100	-	-	gyrA D94G	100	gyrA D94G	100	-	-	-	-	-	-	-	-	-	-	-	-	-	-	-	-	-	-	-	-	-	-	-	rpoC V483A	100		compensates for rpoB mutations	-	-	-
715691	915	96	0.98	NO	fabG1 -8t>c; katG S315T	100; 100	rpoB S450L	100	-	-	-	-	pncA 446_ins_ac	93.04	-	-	-	-	-	-	-	-	-	-	-	-	ethA 479_del_c	64.52	-	-	-	-	-	-	-	-	-	-	-	-	-	rpoC A172V; rpoC R173R; rpoC V483G; rpoC P601L; rpoC M663I	100; 97.98; 100; 100; 100		phylogenetic mutation L1, no indication for increased MIC; phylogenetic mutation L1, no indication for increased MIC; compensates for rpoB mutations; phylogenetic mutation L1.1, no indication for increased MIC; compensates for rpoB mutations	-	-	-
715696	916	84	0.99	NO	-	-	-	-	-	-	-	-	-	-	-	-	-	-	-	-	-	-	-	-	-	-	-	-	-	-	-	-	-	-	-	-	-	-	-	-	-	-	-		-	-	-	-
715739	917	90	1.00	NO	-	-	-	-	-	-	-	-	-	-	-	-	-	-	-	-	-	-	-	-	-	-	-	-	-	-	-	-	-	-	-	-	-	-	-	-	-	rpoC S308S	100		compensates for rpoB mutations	ahpC -	100	compensates for KatG deficit
715770	918	82	0.99	NO	-	-	-	-	-	-	-	-	-	-	-	-	-	-	-	-	-	-	-	-	-	-	-	-	-	-	-	-	-	-	-	-	-	-	-	-	-	rpoC A172V; rpoC R173R; rpoC P601L	98.85; 100; 98.81		phylogenetic mutation L1, no indication for increased MIC; phylogenetic mutation L1, no indication for increased MIC; phylogenetic mutation L1.1, no indication for increased MIC	-	-	-
715778	919	104	0.99	NO	-	-	-	-	-	-	-	-	-	-	-	-	-	-	-	-	-	-	-	-	-	-	-	-	-	-	-	-	-	-	-	-	-	-	-	-	-	-	-		-	ahpC -	94.67	compensates for KatG deficit
715781	920	51	0.99	NO	katG S315T	97.62	rpoB S450L	100	rpsL K43R	100	embB Q497R	95.74	-	-	-	-	-	-	-	-	-	-	-	-	-	-	-	-	-	-	-	-	-	-	-	-	-	-	-	-	-	rpoC I1046M	100		compensates for rpoB mutations	-	-	-
715791	921	87	0.99	NO	fabG1 -15c>t; katG S315T	98.99; 98.39	rpoB S450L	100	rpsL K43R	100	embB Q497R	100	pncA G132A	100	gyrA D94G	100	gyrA D94G	100	-	-	-	-	-	-	-	-	fabG1 -15c>t	98.99	-	-	-	-	-	-	-	-	-	-	-	-	-	rpoC I491V	100		compensates for rpoB mutations	-	-	-
715805	922	88	1.00	NO	-	-	-	-	-	-	-	-	-	-	-	-	-	-	-	-	-	-	-	-	-	-	-	-	-	-	-	-	-	-	-	-	-	-	-	-	-	-	-		-	ahpC -	100	compensates for KatG deficit
715806	923	88	0.99	NO	-	-	-	-	-	-	-	-	-	-	-	-	-	-	-	-	-	-	-	-	-	-	-	-	-	-	-	-	-	-	-	-	-	-	-	-	-	-	-		-	-	-	-
715845	924	91	1.00	NO	-	-	-	-	-	-	-	-	-	-	-	-	-	-	-	-	-	-	-	-	-	-	-	-	-	-	-	-	-	-	-	-	-	-	-	-	-	-	-		-	-	-	-
715863	925	25	0.94	NA	-	-	rpoB 3128_ins_cagc; rpoB 3133_del_atga	50; 44.19	-	-	-	-	-	-	-	-	-	-	-	-	-	-	-	-	-	-	-	-	-	-	-	-	-	-	-	-	-	-	-	-	-	rpoC D359E; rpoC G361R; rpoC E364D; rpoC V367V; rpoC N368R; rpoC R372R; and others	45.31; 50; 55.93; 51.79; 51.72; 55.56; and others		compensates for rpoB mutations; compensates for rpoB mutations; compensates for rpoB mutations; compensates for rpoB mutations; compensates for rpoB mutations; compensates for rpoB mutations; and others	ahpC -	100	compensates for KatG deficit
715869	926	76	0.99	NO	-	-	-	-	-	-	-	-	-	-	-	-	-	-	-	-	-	-	-	-	-	-	-	-	-	-	-	-	-	-	-	-	-	-	-	-	-	rpoC A172V; rpoC R173R	98.68; 100		phylogenetic mutation L1, no indication for increased MIC; phylogenetic mutation L1, no indication for increased MIC	ahpC E76K	100	compensates for KatG deficit
715879	927	0	0.00	NA	-	-	-	-	-	-	-	-	-	-	-	-	-	-	-	-	-	-	-	-	-	-	-	-	-	-	-	-	-	-	-	-	-	-	-	-	-	-	-		-	-	-	-
715883	928	52	0.99	NO	fabG1 -15c>t; katG S315T	97.37; 98.15	rpoB S450L	100	rpsL K43R	100	embB Q497R	100	pncA G132A	100	gyrA D94G	100	gyrA D94G	100	-	-	-	-	-	-	-	-	fabG1 -15c>t	97.37	-	-	-	-	-	-	-	-	-	-	-	-	-	rpoC I491V	100		compensates for rpoB mutations	-	-	-
715884	929	96	0.99	NO	katG S315T	100	rpoB L452P	98.94	gid 102_del_g	90.91	-	-	pncA D8G	98.97	gyrA A90V	100	gyrA A90V	100	-	-	-	-	-	-	-	-	ethA 753_ins_g	97.12	-	-	-	-	-	-	-	-	-	-	-	-	-	rpoC T1230I	100		compensates for rpoB mutations	-	-	-
715901	930	85	1.00	NO	-	-	-	-	-	-	-	-	-	-	-	-	-	-	-	-	-	-	-	-	-	-	-	-	-	-	-	-	-	-	-	-	-	-	-	-	-	-	-		-	-	-	-
715906	931	80	0.99	NO	fabG1 -15c>t; katG S315T	100; 100	rpoB S450L	100	rpsL K43R	100	embB Q497R	100	pncA G132A	100	gyrA D94G	98.44	gyrA D94G	98.44	-	-	-	-	-	-	-	-	fabG1 -15c>t	100	-	-	-	-	-	-	-	-	-	-	-	-	-	rpoC I491V	100		compensates for rpoB mutations	-	-	-
715931	932	78	0.99	NO	katG S315T	100	rpoB S450L	98.78	rpsL K43R	98.63	embB M306V	100	pncA G108R	100	gyrA D94G	98.84	gyrA D94G	98.84	-	-	-	-	-	-	-	-	-	-	-	-	-	-	-	-	-	-	-	-	-	-	-	rpoC D485Y	100		compensates for rpoB mutations	-	-	-
715948	933	81	0.01	NA	-	-	-	-	-	-	-	-	-	-	-	-	-	-	-	-	-	-	-	-	-	-	-	-	-	-	-	-	-	-	-	-	-	-	-	-	-	-	-		-	-	-	-
715951	934	67	0.99	NO	-	-	-	-	-	-	-	-	-	-	-	-	-	-	-	-	-	-	-	-	-	-	-	-	-	-	-	-	-	-	-	-	-	-	-	-	-	rpoC A172V; rpoC R173R; rpoC P601L	100; 100; 100		compensates for rpoB mutations; compensates for rpoB mutations; compensates for rpoB mutations	-	-	-
715954	935	85	0.99	NO	fabG1 -8t>g; katG S315T	100; 98.84	rpoB S450L	100	rpsL K43R	100	embA -12c>t; embB G406A	100; 100	pncA T142P	98.91	gyrA D94A	98.25	gyrA D94A	98.25	-	-	rrs 1401a>g	97.73	rrs 1401a>g	97.73	rrs 1401a>g	97.73	-	-	-	-	-	-	-	-	-	-	-	-	-	-	-	rpoC V517L	100		compensates for rpoB mutations	-	-	-
715956	936	83	0.99	NO	katG S315T	96.83	rpoB S450L	98.88	rpsL K43R	100	embB M306I	100	-	-	gyrA D94A	100	gyrA D94A	100	-	-	-	-	-	-	-	-	-	-	-	-	-	-	-	-	-	-	-	-	rpoA V183L	100	compensates for rpoB mutations	-	-		-	-	-	-
715969	937	86	0.99	NO	fabG1 -15c>t; katG S315T	100; 100	rpoB S450L	98.59	rpsL K43R	100	embA -11c>a; embB M306V	98.75; 100	pncA L27P	98.63	gyrA A90V	100	gyrA A90V	100	-	-	rrs 1401a>g	100	rrs 1401a>g	100	rrs 1401a>g	100	fabG1 -15c>t	100	-	-	-	-	-	-	-	-	-	-	-	-	-	rpoC P1040R	100		compensates for rpoB mutations	-	-	-
715971	938	86	0.99	NO	-	-	-	-	-	-	-	-	-	-	-	-	-	-	-	-	-	-	-	-	-	-	-	-	-	-	-	-	-	-	-	-	-	-	-	-	-	-	-		-	-	-	-
715980	939	115	0.99	NO	-	-	-	-	-	-	-	-	-	-	-	-	-	-	-	-	-	-	-	-	-	-	-	-	-	-	-	-	-	-	-	-	-	-	-	-	-	-	-		-	-	-	-
715998	940	100	0.98	NO	-	-	-	-	-	-	-	-	-	-	-	-	-	-	-	-	-	-	-	-	-	-	-	-	-	-	-	-	-	-	-	-	-	-	-	-	-	-	-		-	ahpC -	95.36	compensates for KatG deficit
716003	941	67	0.99	NO	fabG1 -15c>t; katG S315T	100; 100	rpoB S450L	100	rpsL K43R	100	embB Q497R	100	pncA G132A	100	gyrB E501D	100	-	-	-	-	-	-	-	-	-	-	fabG1 -15c>t	100	-	-	-	-	alr Y388D	100	-	-	-	-	-	-	-	rpoC I491V	100		compensates for rpoB mutations	-	-	-
716004	942	97	0.98	NO	fabG1 -8t>c; katG S315T	100; 100	rpoB S450L	100	rpsL K88R	100	embB M306V	100	pncA H51R	98.08	-	-	-	-	-	-	-	-	-	-	-	-	-	-	-	-	-	-	-	-	folC E153A	100	-	-	-	-	-	rpoC K445R	100		compensates for rpoB mutations	-	-	-
716012	943	86	1.00	NO	fabG1 -8t>c; katG S315T	100; 100	rpoB S450L	100	-	-	embA -16c>t	99.04	pncA A46V	100	gyrA D94G	100	gyrA D94G	100	-	-	-	-	-	-	-	-	-	-	-	-	-	-	-	-	-	-	-	-	-	-	-	rpoC V483G	100		compensates for rpoB mutations	-	-	-
716026	944	91	0.97	NO	-	-	-	-	-	-	-	-	-	-	-	-	-	-	-	-	-	-	-	-	-	-	-	-	-	-	-	-	-	-	-	-	-	-	-	-	-	-	-		-	ahpC -	97.41	compensates for KatG deficit
716085	945	78	0.99	NO	fabG1 -15c>t; katG S315T	100; 100	rpoB S450L	100	rpsL K43R	100	embB Q497R	98.89	pncA G132A	100	gyrA A90V; gyrA S91P; gyrA D94G	98.55; 58.82; 36.62	gyrA A90V; gyrA S91P; gyrA D94G	98.55; 58.82; 36.62	-	-	eis -10g>c	100	-	-	-	-	fabG1 -15c>t	100	-	-	-	-	-	-	-	-	-	-	rpoA D253G	64	compensates for rpoB mutations	rpoC I491V	100		compensates for rpoB mutations	-	-	-
716097	946	119	0.99	NO	-	-	-	-	-	-	-	-	-	-	-	-	-	-	-	-	-	-	-	-	-	-	-	-	-	-	-	-	-	-	-	-	-	-	-	-	-	-	-		-	-	-	-
716187	947	79	0.99	NO	katG S315T	100	rpoB S450L	100	rpsL K43R	100	embB M306V	100	pncA 139_del_a	92.11	gyrA D94G	100	gyrA D94G	100	-	-	-	-	-	-	-	-	-	-	-	-	-	-	-	-	-	-	-	-	-	-	-	rpoC V483A	100		compensates for rpoB mutations	-	-	-
716197	948	109	0.98	NO	katG S315T	99.3	rpoB S450L	100	rpsL K43R	100	embB M306V	100	-	-	gyrA D94G	99.21	gyrA D94G	99.21	-	-	-	-	-	-	-	-	-	-	-	-	-	-	-	-	-	-	-	-	-	-	-	rpoC V483A	100		compensates for rpoB mutations	-	-	-
716209	949	89	0.99	NO	katG S315T	100	rpoB V170F	98.77	rpsL K43R	100	embB M306V	98.92	-	-	-	-	-	-	-	-	-	-	-	-	-	-	-	-	-	-	-	-	-	-	-	-	-	-	-	-	-	rpoC V483G	100		compensates for rpoB mutations	-	-	-
716216	950	73	0.97	NO	katG S315T	100	rpoB S450L	100	rpsL K43R	99.21	embA -16c>t; embB M306V	100; 97.47	pncA -11a>g	100	gyrA D94G	100	gyrA D94G	100	-	-	-	-	-	-	-	-	ethA 1268_del_g	97.06	-	-	-	-	-	-	-	-	-	-	-	-	-	rpoC E1137G	100		compensates for rpoB mutations	-	-	-
716223	951	85	0.00	NA	-	-	-	-	-	-	-	-	-	-	-	-	-	-	-	-	-	-	-	-	-	-	-	-	-	-	-	-	-	-	-	-	-	-	-	-	-	-	-		-	-	-	-
716226	952	89	0.98	NO	-	-	-	-	-	-	-	-	-	-	-	-	-	-	-	-	-	-	-	-	-	-	-	-	-	-	-	-	-	-	-	-	-	-	-	-	-	-	-		-	ahpC I144I	95.16; 100	compensates for KatG deficit
716264	953	112	0.98	NO	-	-	rpoB H445G	98.02	-	-	-	-	-	-	gyrA A90V	100	gyrA A90V	100	-	-	-	-	-	-	-	-	-	-	-	-	-	-	-	-	-	-	-	-	-	-	-	-	-		-	-	-	-
716267	954	155	0.99	NO	katG S315T	99.43	rpoB S450L	99.39	rpsL K43R	99.44	embB M306V	99.47	pncA L27P	100	gyrA A90V; gyrA S91P	100; 99.38	gyrA A90V; gyrA S91P	100; 99.38	-	-	rrs 1401a>g	100	rrs 1401a>g	100	rrs 1401a>g	100	ethA 846_ins_ttca	91.44	-	-	-	-	-	-	-	-	-	-	rpoA V183G	99.45	compensates for rpoB mutations	-	-		-	-	-	-
716294	955	173	0.99	NO	katG S315T	100	rpoB S450L	100	gid 102_del_g	91.94	embB M306V	100	pncA D49A	100	gyrA A90V	100	gyrA A90V	100	-	-	-	-	-	-	-	-	-	-	-	-	-	-	-	-	-	-	-	-	-	-	-	rpoC P434R; rpoC V1252L	51.79; 44.05		compensates for rpoB mutations; compensates for rpoB mutations	-	-	-
716298	956	138	0.00	NA	-	-	-	-	-	-	-	-	-	-	-	-	-	-	-	-	-	-	-	-	-	-	-	-	-	-	-	-	-	-	-	-	-	-	-	-	-	-	-		-	-	-	-
716301	957	68	0.99	NO	-	-	-	-	gid 115_del_c	95.45	-	-	-	-	-	-	-	-	-	-	-	-	-	-	-	-	-	-	-	-	-	-	-	-	-	-	-	-	-	-	-	rpoC G594E	100		phylogenetic mutation L4.1, no indication for increased MIC	-	-	-
716328	958	100	0.99	NO	katG S315T	99.26	rpoB S450L	100	rpsL K43R	100	embB Q497R	100	pncA C138R	100	gyrA S91P	100	gyrA S91P	100	-	-	-	-	-	-	-	-	-	-	-	-	-	-	-	-	-	-	-	-	-	-	-	rpoC G388G; rpoC I491V	100; 100		compensates for rpoB mutations; compensates for rpoB mutations	-	-	-
716396	959	99	0.00	NA	-	-	-	-	-	-	-	-	-	-	-	-	-	-	-	-	-	-	-	-	-	-	-	-	-	-	-	-	-	-	-	-	-	-	-	-	-	-	-		-	-	-	-
716407	960	106	0.98	NO	-	-	-	-	gid G71_	99.32	-	-	-	-	-	-	-	-	-	-	-	-	-	-	-	-	-	-	-	-	-	-	-	-	-	-	-	-	-	-	-	rpoC A172V; rpoC R173R; rpoC P601L	99.01; 98.94; 100		phylogenetic mutation L1, no indication for increased MIC; phylogenetic mutation L1, no indication for increased MIC; phylogenetic mutation L1.1, no indication for increased MIC	-	-	-
716437	961	95	0.99	NO	katG S315T	100	rpoB S450L	100	-	-	-	-	pncA H71L	100	gyrA D94G	100	gyrA D94G	100	-	-	-	-	-	-	-	-	-	-	-	-	-	-	-	-	-	-	-	-	-	-	-	-	-		-	-	-	-
716455	962	158	0.99	NO	fabG1 -15c>t; katG S315T	99.57; 100	rpoB S450L	100	rpsL K43R	99.6	embB Q497R	100	pncA G132A	100	gyrA A90V; gyrA D94A	100; 100	gyrA A90V; gyrA D94A	100; 100	-	-	eis -10g>c	100	-	-	-	-	fabG1 -15c>t	99.57	-	-	-	-	-	-	-	-	-	-	-	-	-	rpoC I491V	100		compensates for rpoB mutations	-	-	-
716459	963	91	0.99	NO	-	-	-	-	-	-	-	-	-	-	-	-	-	-	-	-	-	-	-	-	-	-	-	-	-	-	-	-	-	-	-	-	-	-	-	-	-	-	-		-	-	-	-
716460	964	94	0.98	NO	katG S315T	99.08	rpoB S450L	100	rpsL K43R	100	embB M306I	100	pncA V157G	100	gyrA D94G	100	gyrA D94G	100	-	-	-	-	-	-	-	-	ethA 712_ins_gc	85.4	-	-	-	-	-	-	Rv2670c A5V	100	-	-	-	-	-	-	-		-	-	-	-
716467	965	241	1.00	YES	katG S315T	41.55	rpoB S450L	40.24	rpsL K43R	39.57	embB M306V	34.09	-	-	-	-	-	-	-	-	-	-	-	-	-	-	-	-	-	-	-	-	-	-	-	-	-	-	-	-	-	rpoC A172V; rpoC R173R; rpoC V483A; rpoC A1195V	59.05; 58.54; 43; 57.92		compensates for rpoB mutations; compensates for rpoB mutations; compensates for rpoB mutations; compensates for rpoB mutations	-	-	-
716500	966	99	0.99	NO	katG S315T	100	rpoB S450L	100	rpsL K43R	100	embB M306V	100	-	-	gyrA D94N	100	gyrA D94N	100	-	-	eis -10g>a	100	-	-	-	-	-	-	-	-	-	-	-	-	-	-	-	-	-	-	-	rpoC A492V	99.09		compensates for rpoB mutations	-	-	-
716518	967	90	0.98	NO	fabG1 -15c>t; katG S315T	100; 100	rpoB S450L	100	-	-	embB M306I	100	pncA R2G	100	gyrA G88C	99.03	gyrA G88C	99.03	-	-	eis -12c>t	99.28	-	-	-	-	fabG1 -15c>t	100	-	-	-	-	-	-	-	-	-	-	-	-	-	rpoC A542A	99.29		phylogenetic mutation L4.3, no indication for increased MIC	-	-	-
716574	968	112	0.98	NO	-	-	-	-	-	-	-	-	-	-	-	-	-	-	-	-	-	-	-	-	-	-	-	-	-	-	-	-	-	-	-	-	-	-	-	-	-	rpoC A172V; rpoC R173R; rpoC P601L	99.13; 100; 99.15		phylogenetic mutation L1, no indication for increased MIC; phylogenetic mutation L1, no indication for increased MIC; phylogenetic mutation L1.1, no indication for increased MIC	-	-	-
716576	969	92	0.99	NO	-	-	-	-	-	-	-	-	-	-	-	-	-	-	-	-	-	-	-	-	-	-	-	-	-	-	-	-	-	-	-	-	-	-	-	-	-	rpoC G594E	99.19		phylogenetic mutation L4.1, no indication for increased MIC	-	-	-
716621	970	70	0.98	NO	katG S315T	100	rpoB S450L	98.72	rrs 906a>g	100	embB M306I; embB G406A	97.73; 100	pncA L116R	100	gyrA D94G	100	gyrA D94G	100	-	-	-	-	-	-	-	-	-	-	-	-	-	-	-	-	-	-	-	-	-	-	-	-	-		-	-	-	-
716630	971	129	0.98	NO	-	-	-	-	-	-	-	-	-	-	-	-	-	-	-	-	-	-	-	-	-	-	-	-	-	-	-	-	-	-	-	-	-	-	-	-	-	rpoC A172V; rpoC R173R	100; 99.24		phylogenetic mutation L1, no indication for increased MIC; phylogenetic mutation L1, no indication for increased MIC	-	-	-
716639	972	119	0.99	NO	fabG1 -15c>t; katG S315T	99.39; 100	rpoB S450L	99.04	rpsL K43R	100	embA -11c>a; embB M306V	100; 100	pncA L27P	100	gyrA A90V	100	gyrA A90V	100	Rv0678 140_ins_tc	65.93	-	-	-	-	-	-	fabG1 -15c>t	99.39	-	-	Rv0678 140_ins_tc	65.93	-	-	-	-	-	-	-	-	-	rpoC P1040R	98.26		compensates for rpoB mutations	-	-	-
716654	973	197	0.99	NO	katG S315T	100	rpoB S450L	99.54	-	-	embB G406D	99.61	-	-	gyrA D94G	100	gyrA D94G	100	Rv0678 138_ins_g; Rv0678 141_ins_c	39.39; 26.21	-	-	-	-	-	-	-	-	-	-	Rv0678 138_ins_g; Rv0678 141_ins_c	39.39; 26.21	-	-	-	-	-	-	-	-	-	rpoC V483A	100		compensates for rpoB mutations	-	-	-
716672	974	87	0.98	YES	katG S315T	100	rpoB S450L	99.01	rpsL K43R	85.52	embB Q497R	81.05	pncA 413_ins_ttactagccaccgtta	30.77	gyrA D94G	80.95	gyrA D94G	80.95	-	-	rrs 1401a>g	83.61	rrs 1401a>g	83.61	rrs 1401a>g	83.61	-	-	-	-	-	-	-	-	-	-	-	-	-	-	-	rpoC V483A	20.25		compensates for rpoB mutations	ahpC -	23.6	compensates for KatG deficit
716722	975	48	0.98	NO	-	-	-	-	-	-	-	-	-	-	-	-	-	-	-	-	-	-	-	-	-	-	-	-	-	-	-	-	-	-	-	-	-	-	-	-	-	rpoC A172V; rpoC R173R; rpoC P601L	97.92; 100; 97.56		phylogenetic mutation L1, no indication for increased MIC; phylogenetic mutation L1, no indication for increased MIC; phylogenetic mutation L1.1, no indication for increased MIC	-	-	-
716723	976	139	0.99	NO	fabG1 -15c>t; katG S315T	99.32; 100	rpoB S450L	100	rpsL K43R	100	embA -11c>a; embB M306V	100; 100	pncA L27P	100	gyrA A90V	100	gyrA A90V	100	-	-	-	-	-	-	-	-	fabG1 -15c>t	99.32	-	-	-	-	-	-	-	-	-	-	-	-	-	rpoC P1040R	98.83		compensates for rpoB mutations	-	-	-
716739	977	115	0.99	NO	fabG1 L203L; inhA S94A	100; 100	rpoB S450L	100	rpsL K43R	100	embB Q497R	100	pncA T100P	100	-	-	-	-	-	-	-	-	-	-	-	-	-	-	-	-	-	-	alr M343T	99.15	-	-	-	-	rpoA G31S	96.55	compensates for rpoB mutations	rpoC A172V; rpoC R173R	97.46; 99.11		phylogenetic mutation L1, no indication for increased MIC; phylogenetic mutation L1, no indication for increased MIC	-	-	-
716748	978	95	0.98	NO	-	-	-	-	gid 351_del_g	98.89	-	-	-	-	-	-	-	-	-	-	-	-	-	-	-	-	-	-	-	-	-	-	-	-	-	-	-	-	-	-	-	-	-		-	-	-	-
716765	979	82	0.98	NO	katG S315T	100	rpoB S450L	100	rpsL K43R	100	embB Q497R	100	pncA -11a>c	100	gyrA D94G	100	gyrA D94G	100	-	-	-	-	-	-	-	-	ethA 1265_del_c	99.26	-	-	-	-	-	-	-	-	-	-	-	-	-	-	-		-	-	-	-
716767	980	94	0.98	NO	fabG1 -15c>t; katG S315T	99.04; 100	rpoB S450L	100	rpsL K43R	99.25	embB Q497R	100	pncA G132A	100	gyrA D94G	100	gyrA D94G	100	-	-	-	-	-	-	-	-	fabG1 -15c>t	99.04	-	-	-	-	-	-	-	-	-	-	-	-	-	rpoC I491V	100		compensates for rpoB mutations	-	-	-
716778	981	191	0.99	NO	fabG1 -15c>t; katG S315T	99.54; 100	rpoB S450L	100	rpsL K43R	99.22	embB Q497R	100	pncA G132A	100	gyrA A90V	100	gyrA A90V	100	-	-	eis -10g>c	100	-	-	-	-	fabG1 -15c>t	99.54	-	-	-	-	-	-	-	-	-	-	-	-	-	rpoC I491V	100		compensates for rpoB mutations	-	-	-
716824	982	87	0.99	NO	katG S315T	100	rpoB S450L	100	rpsL K43R	100	embB M306V	100	-	-	gyrA D94G	100	gyrA D94G	100	-	-	-	-	-	-	-	-	ethA 551_del_ggt	92.47	-	-	-	-	-	-	-	-	-	-	-	-	-	rpoC K445R	100		compensates for rpoB mutations	-	-	-
716850	983	130	0.99	NO	-	-	-	-	-	-	-	-	-	-	-	-	-	-	-	-	-	-	-	-	-	-	-	-	-	-	-	-	-	-	-	-	-	-	-	-	-	-	-		-	-	-	-
716852	984	92	0.99	NO	-	-	-	-	-	-	-	-	-	-	-	-	-	-	-	-	-	-	-	-	-	-	-	-	-	-	-	-	-	-	-	-	-	-	-	-	-	-	-		-	-	-	-
716900	985	134	0.99	NO	-	-	-	-	-	-	-	-	-	-	-	-	-	-	-	-	-	-	-	-	-	-	-	-	-	-	-	-	-	-	-	-	-	-	-	-	-	rpoC A172V; rpoC R173R	99.3; 100		phylogenetic mutation L1, no indication for increased MIC; phylogenetic mutation L1, no indication for increased MIC	-	-	-
716901	986	124	0.99	NO	-	-	-	-	-	-	-	-	-	-	-	-	-	-	-	-	-	-	-	-	-	-	-	-	-	-	-	-	-	-	-	-	-	-	-	-	-	-	-		-	-	-	-
716945	987	89	0.99	NO	-	-	-	-	-	-	-	-	-	-	-	-	-	-	-	-	-	-	-	-	-	-	-	-	-	-	-	-	-	-	-	-	-	-	rpoA E319K	100	phylogenetic mutation L4.1.1, no indication for increased MIC	rpoC G594E	100		phylogenetic mutation L4.1, no indication for increased MIC	-	-	-
716955	988	115	0.98	NO	katG S315T	100	rpoB S450L	100	rpsL K43R	100	embB M306V	100	pncA L27P	100	gyrA A90V	100	gyrA A90V	100	-	-	rrs 1401a>g	100	rrs 1401a>g	100	rrs 1401a>g	100	-	-	rplC C154R	100	-	-	-	-	folC E153A	97	ddn 111_del_g	98.66	-	-	-	rpoC P1040R	99.11		compensates for rpoB mutations	-	-	-
716971	989	156	0.99	YES	katG S315T	99.36	rpoB S450L	100	rpsL K43R	100	embB M306V	31.11	pncA A134V	65.62	gyrA D94G	91.43	gyrA D94G	91.43	-	-	rrs 1401a>g	70.37	rrs 1401a>g	70.37	rrs 1401a>g	70.37	ethA 757_ins_c	51.34	-	-	-	-	-	-	folC R49W	64.49	-	-	-	-	-	rpoC V483A; rpoC I491V; rpoC A542A	32.67; 65.24; 59.04		compensates for rpoB mutations; compensates for rpoB mutations; compensates for rpoB mutations	-	-	-
716973	990	108	0.98	Maybe	fabG1 -15c>t	100	-	-	-	-	-	-	-	-	gyrA D94G	63.41	gyrA D94G	63.41	-	-	-	-	-	-	-	-	fabG1 -15c>t	100	-	-	-	-	-	-	-	-	-	-	rpoA A326A; rpoA V325A; rpoA A321A; rpoA S307S; rpoA L306L; rpoA G305G; and others	20.92; 20.3; 20.5; 29.09; 29.02; 29.82; and others	compensates for rpoB mutations; compensates for rpoB mutations; compensates for rpoB mutations; compensates for rpoB mutations; compensates for rpoB mutations; compensates for rpoB mutations; and others	rpoC L2L; rpoC K29K; rpoC T33T; rpoC T38T; rpoC L39L; rpoC G53G; and others	26.25; 32.42; 31.6; 30.77; 30.97; 32.84; and others		compensates for rpoB mutations; compensates for rpoB mutations; compensates for rpoB mutations; compensates for rpoB mutations; compensates for rpoB mutations; compensates for rpoB mutations; and others	ahpC V134A; ahpC F136F; ahpC D139D; ahpC A149A; ahpC A151A; ahpC G152G; and others	20.95; 21.23; 21.53; 21.05; 20.16; 21.31; and others	compensates for KatG deficit; compensates for KatG deficit; compensates for KatG deficit; compensates for KatG deficit; compensates for KatG deficit; compensates for KatG deficit; and others
717007	991	84	0.98	NO	fabG1 -8t>a	100	-	-	-	-	-	-	-	-	-	-	-	-	-	-	-	-	-	-	-	-	-	-	-	-	-	-	-	-	-	-	-	-	-	-	-	rpoC A172V; rpoC R173R; rpoC P601L; rpoC A621T	97.06; 100; 100; 99.09		phylogenetic mutation L1, no indication for increased MIC; phylogenetic mutation L1, no indication for increased MIC; phylogenetic mutation L1.1, no indication for increased MIC; phylogenetic mutation L1.1.3, no indication for increased MIC	-	-	-
717035	992	94	0.98	NO	-	-	-	-	-	-	-	-	-	-	gyrA D94G	100	gyrA D94G	100	-	-	-	-	-	-	-	-	-	-	-	-	-	-	-	-	-	-	-	-	-	-	-	-	-		-	ahpC -	97.34	compensates for KatG deficit
717046	993	83	0.99	NO	-	-	-	-	-	-	-	-	-	-	-	-	-	-	-	-	-	-	-	-	-	-	-	-	-	-	-	-	-	-	-	-	-	-	-	-	-	rpoC A172V; rpoC R173R	100; 100		phylogenetic mutation L1, no indication for increased MIC; phylogenetic mutation L1, no indication for increased MIC	-	-	-
717048	994	146	0.99	YES	fabG1 -15c>t; katG S315T	64.2; 63.33	rpoB S450L	64.02	-	-	-	-	pncA T135P	62.86	-	-	-	-	-	-	-	-	-	-	-	-	fabG1 -15c>t	64.2	-	-	-	-	-	-	-	-	-	-	-	-	-	rpoC A172V; rpoC R173R; rpoC A542A	37.21; 36.22; 60.64		compensates for rpoB mutations; compensates for rpoB mutations; compensates for rpoB mutations	-	-	-
717059	995	104	0.98	NO	-	-	-	-	-	-	-	-	-	-	-	-	-	-	-	-	-	-	-	-	-	-	-	-	-	-	-	-	-	-	-	-	-	-	-	-	-	rpoC G594E	100		phylogenetic mutation L4.1, no indication for increased MIC	-	-	-
717085	996	76	0.98	NO	katG S315T	100	rpoB S450L	100	rpsL K43R	100	embB D354A	100	pncA D63G	98.85	gyrA S91P	100	gyrA S91P	100	-	-	-	-	-	-	-	-	ethA 268_del_g	98.88	-	-	-	-	-	-	-	-	-	-	-	-	-	rpoC A734V	98.7		compensates for rpoB mutations	-	-	-
717086	997	102	0.98	NO	-	-	-	-	-	-	-	-	-	-	-	-	-	-	-	-	-	-	-	-	-	-	-	-	-	-	-	-	-	-	-	-	-	-	-	-	-	rpoC A172V; rpoC R173R; rpoC P601L; rpoC M663I	98.02; 98.98; 99.22; 100		phylogenetic mutation L1, no indication for increased MIC; phylogenetic mutation L1, no indication for increased MIC; phylogenetic mutation L1.1, no indication for increased MIC; compensates for rpoB mutations	-	-	-
717103	998	53	0.99	NO	-	-	-	-	-	-	-	-	-	-	-	-	-	-	-	-	-	-	-	-	-	-	-	-	-	-	-	-	-	-	-	-	-	-	-	-	-	rpoC G63A; rpoC A172V; rpoC R173R; rpoC P601L; rpoC A621T	100; 100; 100; 98.18; 98.04		compensates for rpoB mutations; phylogenetic mutation L1, no indication for increased MIC; phylogenetic mutation L1, no indication for increased MIC; phylogenetic mutation L1.1, no indication for increased MIC; phylogenetic mutation L1.1.3, no indication for increased MIC	-	-	-
717123	999	116	0.98	NO	fabG1 L203L; katG S315T	100; 100	rpoB S450L	99.17	-	-	embB M306V	100	pncA D12A	99.26	gyrA D94A	100	gyrA D94A	100	-	-	-	-	-	-	-	-	-	-	-	-	-	-	-	-	-	-	-	-	-	-	-	rpoC V483G	100		compensates for rpoB mutations	-	-	-
717126	1000	107	0.98	NO	katG S315N	99.22	rpoB D435Y; rpoB H445Y	23.2; 70.54	-	-	-	-	-	-	gyrA D94N	83.5	gyrA D94N	83.5	-	-	-	-	-	-	-	-	-	-	-	-	-	-	-	-	-	-	-	-	-	-	-	-	-		-	-	-	-
717128	1001	120	0.98	NA	katG 301_ins_cg; katG 298_del_cg	22.77; 23.58	rpoB 1922_ins_c	2021-07-23	-	-	-	-	rpsA T5A	30.77	-	-	-	-	-	-	-	-	-	-	-	-	-	-	-	-	-	-	-	-	-	-	-	-	rpoA E338D; rpoA A335A; rpoA G334A; rpoA S331S; rpoA E319Q; rpoA P313A; and others	25.48; 25.74; 26.09; 27.05; 28.44; 27.78; and others	compensates for rpoB mutations; compensates for rpoB mutations; compensates for rpoB mutations; compensates for rpoB mutations; compensates for rpoB mutations; compensates for rpoB mutations; and others	rpoC R11R; rpoC L14L; rpoC A15A; rpoC S24S; rpoC Y25Y; rpoC K29K; and others	33.45; 32.71; 32.85; 33.1; 34.11; 35.93; and others		compensates for rpoB mutations; compensates for rpoB mutations; compensates for rpoB mutations; compensates for rpoB mutations; compensates for rpoB mutations; compensates for rpoB mutations; and others	ahpC T37T; ahpC A149V; ahpC A151A; ahpC G155G; ahpC R163R; ahpC L165L; and others	20.29; 21.14; 23.26; 23.64; 20; 21.51; and others	compensates for KatG deficit; compensates for KatG deficit; compensates for KatG deficit; compensates for KatG deficit; compensates for KatG deficit; compensates for KatG deficit; and others
717134	1002	122	0.99	NO	katG S315T	100	rpoB S450L	100	rpsL K43R	100	embB M306V	100	pncA L151S	100	-	-	-	-	-	-	-	-	-	-	-	-	-	-	-	-	-	-	-	-	-	-	-	-	-	-	-	-	-		-	-	-	-
717137	1003	118	0.98	NO	-	-	-	-	-	-	-	-	-	-	-	-	-	-	-	-	-	-	-	-	-	-	-	-	-	-	-	-	-	-	-	-	-	-	-	-	-	rpoC A172V; rpoC R173R	98.85; 100		phylogenetic mutation L1, no indication for increased MIC; phylogenetic mutation L1, no indication for increased MIC	-	-	-
717185	1004	78	0.98	NO	-	-	-	-	gid 102_del_g	97.65	-	-	-	-	-	-	-	-	-	-	-	-	-	-	-	-	-	-	-	-	-	-	-	-	-	-	-	-	-	-	-	rpoC G594E	100		phylogenetic mutation L4.1, no indication for increased MIC	-	-	-
717209	1005	113	0.98	NO	-	-	-	-	-	-	-	-	pncA G108R	98.77	-	-	-	-	-	-	-	-	-	-	-	-	-	-	-	-	-	-	-	-	-	-	-	-	-	-	-	-	-		-	-	-	-
717232	1006	120	0.98	NO	-	-	-	-	-	-	-	-	-	-	-	-	-	-	-	-	-	-	-	-	-	-	-	-	-	-	-	-	-	-	-	-	-	-	-	-	-	-	-		-	-	-	-
717234	1007	120	0.99	NO	-	-	-	-	-	-	-	-	-	-	-	-	-	-	-	-	-	-	-	-	-	-	-	-	-	-	-	-	-	-	-	-	-	-	-	-	-	-	-		-	-	-	-
717243	1008	75	0.99	NO	fabG1 -15c>t; katG S315T	100; 100	rpoB S450L	98.61	rpsL K43R	100	embA -11c>a; embB M306V	100; 100	pncA L27P	100	gyrA D94G	100	gyrA D94G	100	-	-	rrs 1401a>g	100	rrs 1401a>g	100	rrs 1401a>g	100	fabG1 -15c>t; ethA 481_del_agccgggctgctttaggaggctcggccgcttag	100; 67.16	-	-	-	-	-	-	-	-	-	-	-	-	-	rpoC P1040R	98.9		compensates for rpoB mutations	-	-	-
717248	1009	82	0.99	Maybe	-	-	-	-	-	-	-	-	-	-	-	-	-	-	-	-	-	-	-	-	-	-	-	-	-	-	-	-	-	-	-	-	-	-	-	-	-	-	-		-	-	-	-
717268	1010	95	0.98	NO	katG S315T	100	rpoB S450L	100	rpsL K43R	99.26	embB M306V	100	-	-	-	-	-	-	-	-	-	-	-	-	-	-	-	-	-	-	-	-	-	-	-	-	-	-	-	-	-	rpoC V483A	99.42		compensates for rpoB mutations	-	-	-
717277	1011	68	0.99	NO	fabG1 -15c>t; katG S315T	98.39; 98.88	rpoB S450L	100	rpsL K43R	98.78	embA -11c>a; embB M306V	100; 100	pncA L27P	100	gyrA D94G	100	gyrA D94G	100	-	-	rrs 1401a>g	100	rrs 1401a>g	100	rrs 1401a>g	100	fabG1 -15c>t; ethA 481_del_agccgggctgctttaggaggctcggccgcttag	98.39; 49.06	-	-	-	-	-	-	-	-	-	-	-	-	-	rpoC P1040R	100		compensates for rpoB mutations	-	-	-
717328	1012	107	0.98	NO	katG S315T	100	rpoB S450L	100	rpsL K43R	99.43	embA -11c>t; embB G406D	98.99; 100	pncA -11a>g	99.07	gyrA A90V	100	gyrA A90V	100	-	-	-	-	-	-	-	-	-	-	-	-	-	-	-	-	-	-	-	-	-	-	-	-	-		-	-	-	-
717333	1013	133	0.99	NO	katG S315T	100	-	-	gid 471_del_g	98.33	-	-	-	-	-	-	-	-	-	-	-	-	-	-	-	-	-	-	-	-	-	-	-	-	-	-	-	-	-	-	-	rpoC G1071G	100		compensates for rpoB mutations	-	-	-
717358	1014	59	1.00	NO	katG S315T	100	rpoB H445N	100	rrs 906a>g	100	-	-	-	-	-	-	-	-	-	-	-	-	-	-	-	-	-	-	-	-	-	-	-	-	-	-	-	-	-	-	-	-	-		-	-	-	-
717363	1015	57	0.99	NO	-	-	-	-	-	-	-	-	-	-	-	-	-	-	-	-	-	-	-	-	-	-	-	-	-	-	-	-	-	-	-	-	-	-	-	-	-	rpoC A172V; rpoC R173R; rpoC L737R	100; 100; 100		phylogenetic mutation L1, no indication for increased MIC; phylogenetic mutation L1, no indication for increased MIC; compensates for rpoB mutations	-	-	-
717379	1016	77	0.99	NO	-	-	-	-	-	-	-	-	-	-	gyrA D94G	100	gyrA D94G	100	-	-	-	-	-	-	-	-	ethA 640_del_tg	94.44	-	-	-	-	-	-	-	-	-	-	-	-	-	-	-		-	-	-	-
717424	1017	104	0.99	NO	-	-	-	-	-	-	-	-	-	-	-	-	-	-	-	-	-	-	-	-	-	-	-	-	-	-	-	-	-	-	-	-	-	-	-	-	-	rpoC A172V; rpoC R173R; rpoC P601L	98.91; 100; 99.23		phylogenetic mutation L1, no indication for increased MIC; phylogenetic mutation L1, no indication for increased MIC; phylogenetic mutation L1.1, no indication for increased MIC	-	-	-
717432	1018	148	0.49	NA	-	-	-	-	-	-	-	-	-	-	-	-	-	-	-	-	-	-	-	-	-	-	-	-	-	-	-	-	-	-	-	-	-	-	-	-	-	-	-		-	-	-	-
717460	1019	115	0.98	NO	-	-	-	-	-	-	-	-	-	-	-	-	-	-	-	-	-	-	-	-	-	-	-	-	-	-	-	-	-	-	-	-	-	-	-	-	-	rpoC A172V; rpoC R173R; rpoC P601L	97.92; 98.84; 100		phylogenetic mutation L1, no indication for increased MIC; phylogenetic mutation L1, no indication for increased MIC; phylogenetic mutation L1.1, no indication for increased MIC	-	-	-
717510	1020	136	0.98	NO	katG S315T	99.44	rpoB S450L	100	rpsL K43R	99.44	embA -16c>t	99.35	pncA I5S	100	gyrB E501D	99.29	-	-	-	-	eis -12c>t	99.5	-	-	-	-	-	-	-	-	-	-	-	-	-	-	-	-	-	-	-	rpoC I491T	100		compensates for rpoB mutations	-	-	-
717547	1021	89	0.99	NO	-	-	-	-	-	-	-	-	-	-	-	-	-	-	-	-	-	-	-	-	-	-	-	-	-	-	-	-	-	-	-	-	-	-	-	-	-	rpoC G594E	100		phylogenetic mutation L4.1, no indication for increased MIC	-	-	-
717554	1022	47	0.99	NO	katG S315T	100	rpoB S450L	100	rpsL K43R	100	embB M306V	100	pncA L27P	100	gyrA A90V	100	gyrA A90V	100	-	-	-	-	-	-	-	-	-	-	-	-	-	-	-	-	-	-	-	-	-	-	-	rpoC P1040R	100		compensates for rpoB mutations	-	-	-
717565	1023	121	0.98	NO	fabG1 -15c>t	100	-	-	-	-	-	-	-	-	-	-	-	-	-	-	-	-	-	-	-	-	fabG1 -15c>t	100	-	-	-	-	-	-	-	-	-	-	-	-	-	rpoC A172V; rpoC R173R; rpoC P601L	99.12; 100; 99.44		phylogenetic mutation L1, no indication for increased MIC; phylogenetic mutation L1, no indication for increased MIC; phylogenetic mutation L1.1, no indication for increased MIC	-	-	-
717577	1024	120	0.98	NO	fabG1 -15c>t	100	-	-	-	-	-	-	-	-	-	-	-	-	-	-	-	-	-	-	-	-	fabG1 -15c>t	100	-	-	-	-	-	-	-	-	-	-	-	-	-	rpoC I1264V	100		compensates for rpoB mutations	-	-	-
717585	1025	102	0.98	NO	-	-	-	-	-	-	-	-	-	-	-	-	-	-	-	-	-	-	-	-	-	-	-	-	-	-	-	-	-	-	-	-	-	-	-	-	-	-	-		-	-	-	-
717652	1026	73	0.99	NO	fabG1 -15c>t; katG S315T	100; 100	rpoB S450L	98.46	rpsL K43R	100	embB Q497R	99	pncA G132A	100	gyrA S91P	100	gyrA S91P	100	-	-	-	-	-	-	-	-	fabG1 -15c>t	100	-	-	-	-	ald 124_ins_gc	67.9	-	-	-	-	-	-	-	rpoC I491V	100		compensates for rpoB mutations	-	-	-
717662	1027	115	0.98	NO	katG S315T	100	rpoB S450L	100	rpsL K88R	99.41	embB Q497R	100	pncA D12A	97.98	gyrA D94N	100	gyrA D94N	100	-	-	-	-	-	-	-	-	-	-	-	-	-	-	-	-	-	-	-	-	-	-	-	rpoC D943G	100		compensates for rpoB mutations	-	-	-
717670	1028	76	1.00	YES	katG S315T	100	rpoB L430P; rpoB D435G; rpoB S450L	49.18; 52.63; 54.69	rpsL K43R	52.7	embB M306I; embB Q497R	53.93; 49.46	pncA T76P; pncA D12E	55; 41.18	gyrA D94G	100	gyrA D94G	100	Rv0678 141_ins_c	53.03	rrs 1401a>g	51.43	rrs 1401a>g	51.43	rrs 1401a>g	51.43	ethA 1153_ins_t	57.58	-	-	Rv0678 141_ins_c	53.03	-	-	-	-	-	-	-	-	-	rpoC E1033K	51.52		compensates for rpoB mutations	ahpC -	56.58	compensates for KatG deficit
717680	1029	80	1.00	NO	-	-	-	-	-	-	-	-	-	-	-	-	-	-	-	-	-	-	-	-	-	-	-	-	-	-	-	-	-	-	-	-	-	-	-	-	-	rpoC G1071G	95.56		compensates for rpoB mutations	-	-	-
717761	1030	121	0.99	NO	fabG1 -15c>t; katG S315T	100; 99	rpoB S450L	100	rpsL K43R	100	embB Q497R	100	pncA G132A	100	gyrA D94G	100	gyrA D94G	100	-	-	-	-	-	-	-	-	fabG1 -15c>t	100	-	-	-	-	-	-	-	-	-	-	-	-	-	rpoC I491V	100		compensates for rpoB mutations	-	-	-
717763	1031	66	0.99	NO	fabG1 -15c>t; katG S315T	100; 100	rpoB S450L	100	rpsL K43R	100	embB Q497R	100	pncA G132A	100	gyrA D94G	100	gyrA D94G	100	-	-	-	-	-	-	-	-	fabG1 -15c>t	100	-	-	-	-	-	-	-	-	-	-	-	-	-	rpoC I491V	98.33		compensates for rpoB mutations	-	-	-
717764	1032	67	0.98	NO	katG S315T	100	rpoB S450L	98.57	rpsL K88R	100	embB M306I	100	pncA 392_ins_g	53.26	gyrA D94G	100	gyrA D94G	100	-	-	-	-	-	-	-	-	-	-	-	-	-	-	-	-	-	-	-	-	-	-	-	rpoC K1152T	100		compensates for rpoB mutations	-	-	-
717775	1033	103	0.98	NO	fabG1 -17g>t; katG S315T	99.27; 99.28	rpoB S450L	100	rpsL K43R	98.04	embB M306V	100	pncA T177P	100	-	-	-	-	-	-	-	-	-	-	-	-	-	-	-	-	-	-	-	-	-	-	-	-	-	-	-	rpoC I491V	100		compensates for rpoB mutations	-	-	-
717785	1034	118	0.98	NO	katG S315T	100	rpoB S450L	98.4	rpsL K43R	100	embB M306V	100	pncA L27P	100	gyrA D94G	100	gyrA D94G	100	-	-	-	-	-	-	-	-	-	-	-	-	-	-	-	-	-	-	-	-	-	-	-	rpoC P1040R	100		compensates for rpoB mutations	-	-	-
717847	1035	95	0.99	NO	-	-	-	-	gid 95_ins_g	95.41	-	-	-	-	-	-	-	-	-	-	-	-	-	-	-	-	-	-	-	-	-	-	-	-	-	-	-	-	-	-	-	rpoC A172V; rpoC R173R; rpoC P601L	100; 100; 100		compensates for rpoB mutations; compensates for rpoB mutations; compensates for rpoB mutations	-	-	-
717887	1036	69	0.99	NO	fabG1 -15c>t; katG S315T	100; 100	rpoB S450L	100	rpsL K43R	100	embA -11c>a; embB M306V	100; 100	pncA L27P	100	gyrA A90V	100	gyrA A90V	100	-	-	-	-	-	-	-	-	fabG1 -15c>t	100	-	-	-	-	-	-	-	-	-	-	-	-	-	rpoC P1040R	100		compensates for rpoB mutations	-	-	-
717926	1037	120	0.99	NO	-	-	-	-	-	-	-	-	-	-	-	-	-	-	-	-	-	-	-	-	-	-	-	-	-	-	-	-	-	-	-	-	-	-	-	-	-	rpoC A172V; rpoC R173R; rpoC Y587Y	98.26; 100; 100		phylogenetic mutation L1, no indication for increased MIC; phylogenetic mutation L1, no indication for increased MIC; compensates for rpoB mutations	-	-	-
717996	1038	131	0.99	NO	fabG1 -17g>t; fabG1 -8t>c; inhA I21T	99.32; 100; 100	rpoB I491F	99.4	-	-	embB M306V	100	pncA A79E	100	-	-	-	-	-	-	-	-	-	-	-	-	-	-	-	-	-	-	-	-	-	-	-	-	-	-	-	rpoC A172V; rpoC R173R; rpoC P601L	98.02; 99.07; 100		phylogenetic mutation L1, no indication for increased MIC; phylogenetic mutation L1, no indication for increased MIC; phylogenetic mutation L1.1, no indication for increased MIC	-	-	-
718004	1039	105	0.99	NO	-	-	-	-	-	-	-	-	-	-	-	-	-	-	-	-	-	-	-	-	-	-	-	-	-	-	-	-	-	-	-	-	-	-	-	-	-	-	-		-	-	-	-
718019	1040	78	0.99	NO	fabG1 -15c>t; katG S315T	100; 100	rpoB S450L	100	rpsL K43R	100	embB Q497R	100	pncA G132A	100	gyrA D94G	98.9	gyrA D94G	98.9	-	-	-	-	-	-	-	-	fabG1 -15c>t	100	-	-	-	-	-	-	-	-	-	-	-	-	-	rpoC I491V	100		compensates for rpoB mutations	-	-	-
718024	1041	119	0.98	NO	-	-	-	-	-	-	-	-	-	-	-	-	-	-	-	-	-	-	-	-	-	-	-	-	-	-	-	-	-	-	-	-	-	-	-	-	-	rpoC A172V; rpoC R173R; rpoC P601L; rpoC A621T	100; 98.99; 99.37; 100		phylogenetic mutation L1, no indication for increased MIC; phylogenetic mutation L1, no indication for increased MIC; phylogenetic mutation L1.1, no indication for increased MIC; phylogenetic mutation L1.1.3, no indication for increased MIC	-	-	-
718026	1042	83	0.99	NO	katG S315T	100	rpoB S450L	100	rpsL K43R	100	embB M306V	100	pncA D136G	100	-	-	-	-	-	-	-	-	-	-	-	-	-	-	-	-	-	-	-	-	-	-	-	-	-	-	-	rpoC T812I	100		compensates for rpoB mutations	-	-	-
718076	1043	91	0.99	NO	katG S315T	100	rpoB S450L	100	rpsL K43R	98.92	embB M306V	100	-	-	-	-	-	-	-	-	-	-	-	-	-	-	-	-	-	-	-	-	-	-	-	-	-	-	-	-	-	rpoC V483A	99.03		compensates for rpoB mutations	-	-	-
718123	1044	64	1.00	NO	-	-	-	-	-	-	-	-	-	-	-	-	-	-	-	-	-	-	-	-	-	-	-	-	-	-	-	-	-	-	-	-	-	-	-	-	-	-	-		-	-	-	-
718126	1045	120	0.99	NO	-	-	-	-	-	-	-	-	-	-	gyrA A90V	50.88	gyrA A90V	50.88	-	-	-	-	-	-	-	-	-	-	-	-	-	-	-	-	-	-	-	-	-	-	-	rpoC V139I	100		compensates for rpoB mutations	-	-	-
718132	1046	89	0.98	NO	fabG1 -15c>t; katG S315T	100; 100	rpoB S450L	100	rpsL K43R	97.64	embA -11c>a; embB M306V	100; 99.06	pncA L27P	100	gyrA A90V	100	gyrA A90V	100	-	-	eis -14c>t	99.11	eis -14c>t	99.11	-	-	fabG1 -15c>t	100	-	-	-	-	-	-	-	-	-	-	-	-	-	rpoC P1040R	98.53		compensates for rpoB mutations	-	-	-
718134	1047	71	0.99	NO	katG S315T	100	rpoB S450L	100	rpsL K43R	98.61	embA -8c>a; embB G406S	100; 100	pncA -11a>g	100	-	-	-	-	-	-	-	-	-	-	-	-	-	-	-	-	-	-	-	-	-	-	-	-	-	-	-	rpoC G433S	100		compensates for rpoB mutations	-	-	-
718140	1048	123	1.00	NO	-	-	-	-	-	-	-	-	-	-	-	-	-	-	-	-	-	-	-	-	-	-	-	-	-	-	-	-	-	-	-	-	-	-	rpoA V174V	100	compensates for rpoB mutations	-	-		-	ahpC F108V	100; 100	compensates for KatG deficit
718158	1049	82	1.00	NO	-	-	-	-	-	-	-	-	-	-	-	-	-	-	-	-	-	-	-	-	-	-	-	-	-	-	-	-	-	-	-	-	-	-	-	-	-	-	-		-	-	-	-
718228	1050	98	0.98	NO	katG S315T	100	rpoB S450L	100	rpsL K43R	100	embB M306V	100	-	-	gyrA D94G	100	gyrA D94G	100	-	-	-	-	-	-	-	-	-	-	-	-	-	-	-	-	-	-	-	-	-	-	-	rpoC V483A	100		compensates for rpoB mutations	-	-	-
718229	1051	74	1.00	NO	-	-	-	-	-	-	-	-	-	-	-	-	-	-	-	-	-	-	-	-	-	-	-	-	-	-	-	-	-	-	-	-	-	-	-	-	-	-	-		-	-	-	-
718232	1052	106	0.99	NO	fabG1 -15c>t; katG S315T	100; 100	rpoB S450L	99.16	rpsL K43R	100	embB Q497R	100	pncA G132A	100	gyrA A90V	100	gyrA A90V	100	-	-	rrs 1401a>g	100	rrs 1401a>g	100	rrs 1401a>g	100	fabG1 -15c>t	100	-	-	-	-	-	-	-	-	-	-	-	-	-	rpoC I491V	100		compensates for rpoB mutations	-	-	-
718239	1053	106	0.98	NO	-	-	-	-	-	-	-	-	-	-	-	-	-	-	-	-	-	-	-	-	-	-	-	-	-	-	-	-	-	-	-	-	-	-	-	-	-	rpoC G594E	100		phylogenetic mutation L4.1, no indication for increased MIC	-	-	-
718240	1054	82	0.99	NO	katG S315T	100	rpoB S450L	100	-	-	embB M306I	100	pncA C72F	100	gyrA A90V	98.73	gyrA A90V	98.73	-	-	eis -14c>t	100	eis -14c>t	100	-	-	-	-	-	-	-	-	-	-	-	-	-	-	-	-	-	rpoC A542A; rpoC A1213E	100; 96.83		phylogenetic mutation L4.3, no indication for increased MIC; compensates for rpoB mutations	-	-	-
718268	1055	77	1.00	NO	fabG1 -15c>t	100	rpoB S450L	98.61	rrs 514a>c	100	embB M306V	98.98	pncA V128G	98.86	gyrA D94N	100	gyrA D94N	100	-	-	rrs 1401a>g	100	rrs 1401a>g	100	rrs 1401a>g	100	fabG1 -15c>t	100	-	-	-	-	-	-	-	-	-	-	-	-	-	-	-		-	-	-	-
718269	1056	69	0.99	NO	katG S315T	100	rpoB S450L	100	rpsL K43R	100	embA -16c>t	100	pncA I5S	100	gyrA A90V; gyrA D94A	100; 100	gyrA A90V; gyrA D94A	100; 100	-	-	eis -12c>t	100	-	-	-	-	ethA 125_del_g	92.19	-	-	-	-	-	-	-	-	-	-	-	-	-	rpoC I491T	100		compensates for rpoB mutations	-	-	-
718292	1057	113	0.99	NO	-	-	-	-	-	-	-	-	-	-	-	-	-	-	-	-	-	-	-	-	-	-	-	-	-	-	-	-	-	-	-	-	-	-	-	-	-	rpoC A172V; rpoC R173R; rpoC P601L	99.13; 100; 98.37		phylogenetic mutation L1, no indication for increased MIC; phylogenetic mutation L1, no indication for increased MIC; phylogenetic mutation L1.1, no indication for increased MIC	-	-	-
718293	1058	88	0.98	NO	katG S315T	100	rpoB L452P	100	rpsL K43R	98.77	-	-	pncA P54L	100	gyrA D94G	100	gyrA D94G	100	-	-	-	-	-	-	-	-	-	-	-	-	-	-	-	-	-	-	-	-	-	-	-	-	-		-	-	-	-
718318	1059	79	0.98	NO	-	-	-	-	-	-	-	-	pncA I6V	100	-	-	-	-	-	-	-	-	-	-	-	-	-	-	-	-	-	-	-	-	-	-	-	-	-	-	-	rpoC P54P; rpoC A172V; rpoC R173R	100; 100; 100		phylogenetic mutation, no indication for increased MIC; compensates for rpoB mutations; compensates for rpoB mutations	-	-	-
718376	1060	114	0.98	NO	-	-	-	-	-	-	-	-	-	-	-	-	-	-	-	-	-	-	-	-	-	-	-	-	-	-	-	-	-	-	-	-	-	-	-	-	-	-	-		-	-	-	-
718436	1061	72	0.99	NO	katG S315T	100	rpoB S450L	100	rpsL K43R	100	embB M306V	100	pncA L27P	100	gyrA D94A	95.65	gyrA D94A	95.65	-	-	-	-	-	-	-	-	ethA W21_	94.03	-	-	-	-	-	-	-	-	-	-	-	-	-	rpoC P1040R	100		compensates for rpoB mutations	-	-	-
718446	1062	85	0.99	NO	katG S315T	99.12	rpoB D435Y	100	gid 519_ins_a	89.66	embB M306V	100	pncA C72_	100	gyrA D94G	100	gyrA D94G	100	-	-	rrs 1401a>g	100	rrs 1401a>g	100	rrs 1401a>g	100	ethA 1243_ins_t	86.75	-	-	-	-	-	-	-	-	-	-	-	-	-	rpoC G594E	100		phylogenetic mutation L4.1, no indication for increased MIC	-	-	-
718461	1063	117	0.99	NO	-	-	-	-	-	-	-	-	-	-	-	-	-	-	-	-	-	-	-	-	-	-	-	-	-	-	-	-	-	-	-	-	-	-	-	-	-	rpoC G594E	100		phylogenetic mutation L4.1, no indication for increased MIC	-	-	-
718468	1064	135	0.99	NA	katG S315T	100	rpoB S450L	100	rpsL K43R	99.31	embB M306V	100	-	-	-	-	-	-	-	-	-	-	-	-	-	-	-	-	-	-	-	-	-	-	-	-	-	-	-	-	-	rpoC V483A	100		compensates for rpoB mutations	-	-	-
718471	1065	63	0.99	NO	katG S315T	100	rpoB S450L	100	rpsL K43R	100	embB M306V	100	pncA T167I	100	-	-	-	-	-	-	-	-	-	-	-	-	-	-	-	-	-	-	-	-	-	-	-	-	-	-	-	rpoC V1124E	100		compensates for rpoB mutations	-	-	-
718484	1066	39	0.94	NO	-	-	-	-	-	-	-	-	-	-	-	-	-	-	-	-	-	-	-	-	-	-	-	-	-	-	-	-	-	-	-	-	-	-	-	-	-	rpoC E894E; rpoC R1143R	100; 97.73		compensates for rpoB mutations; compensates for rpoB mutations	-	-	-
718501	1067	70	0.99	NO	katG S315T	100	rpoB L430P; rpoB D435Y	98.41; 100	rpsL K43R	100	embA -16c>t; embB M306I	100; 100	pncA G97C	100	-	-	-	-	-	-	-	-	-	-	-	-	-	-	-	-	-	-	-	-	-	-	-	-	-	-	-	-	-		-	-	-	-
718532	1068	72	0.99	NO	katG S315T	100	rpoB S450L	100	rpsL K43R	98.77	embB M306V	100	-	-	gyrA D94G	98.75	gyrA D94G	98.75	-	-	-	-	-	-	-	-	-	-	-	-	-	-	-	-	-	-	-	-	-	-	-	rpoC V483A	98.73		compensates for rpoB mutations	-	-	-
718579	1069	65	0.99	NO	-	-	-	-	-	-	-	-	-	-	-	-	-	-	-	-	-	-	-	-	-	-	-	-	-	-	-	-	-	-	-	-	-	-	-	-	-	rpoC A172V; rpoC R173R	100; 100		phylogenetic mutation L1, no indication for increased MIC; phylogenetic mutation L1, no indication for increased MIC	ahpC E76K	100	compensates for KatG deficit
718586	1070	134	0.99	NO	-	-	-	-	-	-	-	-	-	-	-	-	-	-	-	-	-	-	-	-	-	-	-	-	-	-	-	-	-	-	-	-	-	-	-	-	-	rpoC A172V; rpoC R173R	99.1; 100		phylogenetic mutation L1, no indication for increased MIC; phylogenetic mutation L1, no indication for increased MIC	ahpC E76K	100	compensates for KatG deficit
718590	1071	112	0.99	NO	katG S315T	100	rpoB H445L	100	rpsL K43R	100	embB M306V	99.11	-	-	-	-	-	-	-	-	-	-	-	-	-	-	-	-	-	-	-	-	-	-	-	-	-	-	-	-	-	-	-		-	-	-	-
718598	1072	63	0.99	NO	fabG1 -15c>t; katG S315T	100; 100	rpoB S450L	100	rpsL K43R	100	embA -11c>a; embB M306V	100; 100	pncA L27P	100	gyrA D94G	100	gyrA D94G	100	-	-	-	-	-	-	-	-	fabG1 -15c>t; ethA 481_del_agccgggctgctttaggaggctcggccgcttag	100; 65	-	-	-	-	-	-	-	-	-	-	-	-	-	rpoC P1040R	100		compensates for rpoB mutations	-	-	-
718633	1073	82	0.98	NO	-	-	-	-	-	-	-	-	-	-	-	-	-	-	-	-	-	-	-	-	-	-	-	-	-	-	-	-	-	-	-	-	-	-	-	-	-	-	-		-	-	-	-
718644	1074	88	0.99	NO	-	-	-	-	-	-	-	-	-	-	-	-	-	-	-	-	-	-	-	-	-	-	-	-	-	-	-	-	-	-	-	-	-	-	-	-	-	-	-		-	-	-	-
718655	1075	55	1.00	NO	katG S315T	100	rpoB S450L	97.83	rpsL K43R	98.25	embB M306I	100	pncA D63E	100	-	-	-	-	-	-	rrs 1401a>g	100	rrs 1401a>g	100	rrs 1401a>g	100	ethA 365_ins_a	96.3	-	-	-	-	ald 432_ins_g	94.64	-	-	-	-	-	-	-	rpoC P434T	100		compensates for rpoB mutations	-	-	-
718659	1076	61	0.99	NO	katG S315T	100	rpoB S450L	100	rpsL K43R	100	embB M306V	100	pncA L27P	98.36	gyrA D94G	100	gyrA D94G	100	-	-	-	-	-	-	-	-	ethA 860_del_a	88.46	-	-	-	-	-	-	-	-	-	-	-	-	-	rpoC P1040R	100		compensates for rpoB mutations	-	-	-
718672	1077	87	1.00	NO	-	-	-	-	-	-	-	-	-	-	-	-	-	-	-	-	-	-	-	-	-	-	-	-	-	-	-	-	-	-	-	-	-	-	-	-	-	-	-		-	-	-	-
718684	1078	120	0.99	NO	katG S315T	100	rpoB S450L	100	rpsL K43R	100	embB D354A	100	-	-	-	-	-	-	-	-	-	-	-	-	-	-	-	-	-	-	-	-	-	-	-	-	-	-	-	-	-	rpoC A542A	100		phylogenetic mutation L4.3, no indication for increased MIC	-	-	-
718717	1079	85	0.98	NO	-	-	-	-	-	-	-	-	-	-	-	-	-	-	-	-	-	-	-	-	-	-	-	-	-	-	-	-	-	-	-	-	-	-	-	-	-	-	-		-	-	-	-
718732	1080	73	0.98	NO	fabG1 -15c>t; katG S315T	100; 100	rpoB S450L	100	rpsL K43R	100	embB Q497R	100	pncA G132A	100	-	-	-	-	-	-	-	-	-	-	-	-	fabG1 -15c>t	100	-	-	-	-	-	-	-	-	-	-	-	-	-	rpoC I491V	100		compensates for rpoB mutations	-	-	-
718766	1081	105	0.98	NO	katG S315T	99.13	rpoB S450L	99.11	gid 351_del_g	96.15	-	-	-	-	gyrA A90V	100	gyrA A90V	100	Rv0678 138_ins_g	40.74	-	-	-	-	-	-	ethA 1386_del_a	100	-	-	Rv0678 138_ins_g	40.74	-	-	-	-	-	-	-	-	-	rpoC I491V	99.38		compensates for rpoB mutations	ahpC K55K	97.91; 99.46	compensates for KatG deficit
718780	1082	62	0.99	NO	katG S315T	100	rpoB S450L	100	rpsL K43R	100	embB M306I	100	pncA L27P	100	gyrA D94G	100	gyrA D94G	100	-	-	-	-	-	-	-	-	-	-	-	-	-	-	ald 834_ins_cgac	60.42	-	-	-	-	-	-	-	rpoC A1213E	100		compensates for rpoB mutations	-	-	-
718792	1083	87	0.99	NO	-	-	-	-	-	-	-	-	-	-	-	-	-	-	-	-	-	-	-	-	-	-	-	-	-	-	-	-	-	-	-	-	-	-	-	-	-	rpoC A172V; rpoC R173R; rpoC P601L	98.51; 98.41; 100		phylogenetic mutation L1, no indication for increased MIC; phylogenetic mutation L1, no indication for increased MIC; phylogenetic mutation L1.1, no indication for increased MIC	-	-	-
718807	1084	105	1.00	NO	fabG1 -8t>c; katG S315T	100; 100	rpoB S450L	100	-	-	embB G406S	100	pncA W119_	100	gyrA D94G	100	gyrA D94G	100	-	-	rrs 1401a>g	100	rrs 1401a>g	100	rrs 1401a>g	100	-	-	-	-	-	-	ald 706_ins_ttggg	54.17	folC R49W	97.87	-	-	-	-	-	-	-		-	-	-	-
718818	1085	73	0.99	NO	katG S315T	100	rpoB H445D	98.46	rpsL K43R	100	embB Q497K	98.53	-	-	gyrA D94N	100	gyrA D94N	100	-	-	eis -10g>a	98.51	-	-	-	-	-	-	-	-	-	-	-	-	-	-	-	-	-	-	-	-	-		-	-	-	-
718828	1086	100	0.99	NO	katG S315T	100	rpoB S450L	99.06	gid K144_	100	embB G406S	100	pncA L120R	100	gyrA A90V	99.22	gyrA A90V	99.22	-	-	eis -14c>t	100	eis -14c>t	100	-	-	ethA W45_	98.26	-	-	-	-	-	-	-	-	-	-	-	-	-	rpoC F452C	100		compensates for rpoB mutations	-	-	-
718841	1087	99	0.99	NO	-	-	-	-	-	-	-	-	-	-	-	-	-	-	-	-	-	-	-	-	-	-	-	-	-	-	-	-	-	-	-	-	-	-	-	-	-	rpoC A172V; rpoC R173R; rpoC P601L	100; 100; 100		phylogenetic mutation L1, no indication for increased MIC; phylogenetic mutation L1, no indication for increased MIC; phylogenetic mutation L1.1, no indication for increased MIC	-	-	-
718855	1088	68	0.99	NO	-	-	-	-	-	-	-	-	-	-	-	-	-	-	-	-	-	-	-	-	-	-	-	-	-	-	-	-	-	-	-	-	-	-	-	-	-	rpoC A542A	100		phylogenetic mutation L4.3, no indication for increased MIC	-	-	-
718881	1089	77	0.99	NO	katG S315T	100	rpoB S450L	100	rpsL K43R	100	embB M306V	100	-	-	gyrA D94Y	98.44	gyrA D94Y	98.44	-	-	-	-	-	-	-	-	-	-	rplC C154R	100	-	-	-	-	-	-	-	-	-	-	-	rpoC V483A	100		compensates for rpoB mutations	-	-	-
718887	1090	61	1.00	NO	-	-	-	-	-	-	-	-	-	-	-	-	-	-	-	-	-	-	-	-	-	-	-	-	-	-	-	-	-	-	-	-	-	-	-	-	-	-	-		-	-	-	-
718953	1091	118	0.99	NO	-	-	-	-	-	-	-	-	-	-	-	-	-	-	-	-	-	-	-	-	-	-	-	-	-	-	-	-	-	-	-	-	-	-	-	-	-	rpoC A172V; rpoC R173R; rpoC P601L	100; 98.98; 100		phylogenetic mutation L1, no indication for increased MIC; phylogenetic mutation L1, no indication for increased MIC; phylogenetic mutation L1.1, no indication for increased MIC	-	-	-
718963	1092	110	0.99	NO	-	-	-	-	-	-	-	-	-	-	-	-	-	-	-	-	-	-	-	-	-	-	-	-	-	-	-	-	-	-	-	-	-	-	-	-	-	rpoC A172V; rpoC R173R	100; 100		phylogenetic mutation L1, no indication for increased MIC; phylogenetic mutation L1, no indication for increased MIC	-	-	-
719000	1093	117	0.99	NO	katG S315T	100	rpoB S450L	100	rpsL K43R	100	embB M306V	100	pncA L27P	100	gyrA D94G	100	gyrA D94G	100	-	-	-	-	-	-	-	-	ethA W391_	100	-	-	-	-	-	-	-	-	-	-	-	-	-	rpoC P1040R	99.11		compensates for rpoB mutations	-	-	-
719008	1094	103	0.99	NO	katG S315T	100	rpoB S450L	100	-	-	embB M306I	100	-	-	-	-	-	-	-	-	-	-	-	-	-	-	-	-	-	-	-	-	-	-	-	-	-	-	-	-	-	rpoC A542A	100		phylogenetic mutation L4.3, no indication for increased MIC	-	-	-
719059	1095	91	1.00	NO	-	-	-	-	-	-	-	-	-	-	-	-	-	-	-	-	-	-	-	-	-	-	-	-	-	-	-	-	-	-	-	-	-	-	-	-	-	-	-		-	-	-	-
719075	1096	51	0.99	NO	-	-	-	-	-	-	-	-	-	-	-	-	-	-	-	-	-	-	-	-	-	-	-	-	-	-	-	-	-	-	-	-	-	-	-	-	-	rpoC A172V; rpoC R173R	95.45; 97.62		phylogenetic mutation L1, no indication for increased MIC; phylogenetic mutation L1, no indication for increased MIC	-	-	-
719115	1097	61	0.99	NO	katG S315T	100	rpoB S450L	100	rpsL K43R	100	embB Q497R	100	pncA C138R	100	gyrA S91P	100	gyrA S91P	100	-	-	-	-	-	-	-	-	-	-	-	-	-	-	-	-	-	-	-	-	-	-	-	rpoC G388G; rpoC I491V	100; 100		compensates for rpoB mutations; compensates for rpoB mutations	-	-	-
719126	1098	59	1.00	NO	katG S315T	100	rpoB D435V	97.96	rrs 906a>g	100	embB Q497R	100	pncA 484_ins_gc	88.06	gyrA D94A	100	gyrA D94A	100	-	-	-	-	-	-	-	-	-	-	-	-	-	-	-	-	-	-	-	-	-	-	-	-	-		-	-	-	-
719128	1099	91	1.00	NO	-	-	-	-	-	-	-	-	-	-	-	-	-	-	-	-	-	-	-	-	-	-	-	-	-	-	-	-	-	-	-	-	-	-	-	-	-	rpoC P54P; rpoC A172V; rpoC R173R	92.94; 100; 100		phylogenetic mutation, no indication for increased MIC; compensates for rpoB mutations; compensates for rpoB mutations	-	-	-
719159	1100	69	0.99	NO	-	-	-	-	-	-	-	-	-	-	-	-	-	-	-	-	-	-	-	-	-	-	-	-	-	-	-	-	-	-	-	-	-	-	-	-	-	rpoC A172V; rpoC R173R	98.67; 100		phylogenetic mutation L1, no indication for increased MIC; phylogenetic mutation L1, no indication for increased MIC	ahpC E76K	100	compensates for KatG deficit
719160	1101	101	0.99	NO	katG S315T	100	rpoB S450L	99.06	rpsL K43R	100	embA -11c>a; embB M306V	100; 100	pncA L27P	100	-	-	-	-	-	-	-	-	-	-	-	-	-	-	-	-	-	-	-	-	-	-	-	-	-	-	-	rpoC P1040R	100		compensates for rpoB mutations	-	-	-
719162	1102	74	1.00	NO	-	-	-	-	-	-	-	-	-	-	-	-	-	-	-	-	-	-	-	-	-	-	-	-	-	-	-	-	-	-	-	-	-	-	-	-	-	-	-		-	-	-	-
719187	1103	65	0.99	NO	-	-	-	-	-	-	-	-	-	-	-	-	-	-	-	-	-	-	-	-	-	-	-	-	-	-	-	-	-	-	-	-	-	-	-	-	-	rpoC G594E	100		phylogenetic mutation L4.1, no indication for increased MIC	-	-	-
719209	1104	124	1.00	NO	-	-	-	-	-	-	-	-	-	-	-	-	-	-	-	-	-	-	-	-	-	-	-	-	-	-	-	-	-	-	-	-	-	-	-	-	-	rpoC P54P; rpoC A172V; rpoC R173R	90.52; 99.19; 100		phylogenetic mutation, no indication for increased MIC; compensates for rpoB mutations; compensates for rpoB mutations	-	-	-
719247	1105	65	0.99	NO	katG S315T	100	rpoB S450L	100	rpsL K43R	100	embB M306V	100	pncA F106C	100	gyrA A90V; gyrA D94H	35.29; 29.73	gyrA A90V; gyrA D94H	35.29; 29.73	-	-	-	-	-	-	-	-	ethA A341V	98.59	-	-	-	-	-	-	-	-	-	-	-	-	-	-	-		-	-	-	-
719263	1106	69	0.99	NO	fabG1 L203L; katG S315T	100; 100	rpoB S450L	100	rpsL K43R	98.59	embB M306V	100	pncA V139A	100	gyrA D94A	100	gyrA D94A	100	Rv0678 192_ins_g	77.61	rrs 1401a>g	100	rrs 1401a>g	100	rrs 1401a>g	100	ethA W256_	100	-	-	Rv0678 192_ins_g	77.61	-	-	folC E153G	100	-	-	-	-	-	rpoC G332S	100		compensates for rpoB mutations	-	-	-
719289	1107	54	0.99	NO	-	-	-	-	-	-	-	-	-	-	-	-	-	-	-	-	-	-	-	-	-	-	-	-	-	-	-	-	-	-	-	-	-	-	-	-	-	rpoC A172V; rpoC R173R; rpoC T1234T	95.65; 100; 100		phylogenetic mutation L1, no indication for increased MIC; phylogenetic mutation L1, no indication for increased MIC; compensates for rpoB mutations	-	-	-
719306	1108	135	0.99	NO	katG S315T	100	rpoB S450L	98.28	rpsL K43R	100	embB M306V	100	pncA L27P	99.26	gyrA A90V	100	gyrA A90V	100	-	-	-	-	-	-	-	-	-	-	-	-	-	-	-	-	-	-	-	-	-	-	-	rpoC P1040R	100		compensates for rpoB mutations	-	-	-
719325	1109	71	0.99	NO	-	-	-	-	-	-	-	-	-	-	-	-	-	-	-	-	-	-	-	-	-	-	-	-	-	-	-	-	-	-	-	-	-	-	-	-	-	-	-		-	-	-	-
719377	1110	74	0.99	NO	fabG1 L203L	100	-	-	-	-	-	-	-	-	-	-	-	-	-	-	-	-	-	-	-	-	-	-	-	-	-	-	-	-	-	-	-	-	-	-	-	rpoC A172V; rpoC R173R	98.18; 100		phylogenetic mutation L1, no indication for increased MIC; phylogenetic mutation L1, no indication for increased MIC	ahpC E76K	100	compensates for KatG deficit
719392	1111	60	0.99	NO	-	-	-	-	-	-	-	-	-	-	-	-	-	-	-	-	-	-	-	-	-	-	-	-	-	-	-	-	-	-	-	-	-	-	-	-	-	rpoC A172V; rpoC R173R; rpoC P601L	100; 100; 98.48		phylogenetic mutation L1, no indication for increased MIC; phylogenetic mutation L1, no indication for increased MIC; phylogenetic mutation L1.1, no indication for increased MIC	-	-	-
719416	1112	103	0.99	NO	katG S315T	100	rpoB S450L	100	rpsL K43R	100	embA -16c>t	100	pncA I5S	100	gyrA D94N	100	gyrA D94N	100	-	-	eis -12c>t	100	-	-	-	-	-	-	-	-	-	-	-	-	-	-	-	-	-	-	-	rpoC I491T	99.35		compensates for rpoB mutations	-	-	-
719458	1113	131	0.99	NO	-	-	-	-	-	-	-	-	-	-	-	-	-	-	-	-	-	-	-	-	-	-	-	-	-	-	-	-	-	-	-	-	-	-	-	-	-	rpoC A172V; rpoC R173R; rpoC P601L	99.04; 98.1; 98.04		phylogenetic mutation L1, no indication for increased MIC; phylogenetic mutation L1, no indication for increased MIC; phylogenetic mutation L1.1, no indication for increased MIC	-	-	-
719463	1114	87	0.98	NO	-	-	-	-	-	-	-	-	-	-	-	-	-	-	-	-	-	-	-	-	-	-	-	-	-	-	-	-	-	-	-	-	-	-	-	-	-	rpoC A172V; rpoC R173R; rpoC P601L	97.67; 100; 98.26		phylogenetic mutation L1, no indication for increased MIC; phylogenetic mutation L1, no indication for increased MIC; phylogenetic mutation L1.1, no indication for increased MIC	-	-	-
719481	1115	96	0.99	NO	fabG1 -15c>t; katG S315T	100; 100	rpoB S450L	100	rpsL K43R	100	embB M306V	100	pncA -11a>g	100	gyrA A90V	100	gyrA A90V	100	-	-	-	-	-	-	-	-	fabG1 -15c>t	100	-	-	-	-	-	-	-	-	-	-	-	-	-	rpoC G332S	100		compensates for rpoB mutations	-	-	-
719514	1116	85	0.99	NO	-	-	-	-	-	-	-	-	-	-	-	-	-	-	-	-	-	-	-	-	-	-	-	-	-	-	-	-	-	-	-	-	-	-	-	-	-	-	-		-	-	-	-
719521	1117	66	0.99	NO	fabG1 L203L; inhA S94A	100; 100	rpoB S450L	100	rpsL K43R	100	embB M306I	100	pncA T76P	100	-	-	-	-	-	-	-	-	-	-	-	-	-	-	-	-	-	-	-	-	-	-	-	-	-	-	-	rpoC A172V; rpoC R173R; rpoC P601L	100; 100; 98.21		phylogenetic mutation L1, no indication for increased MIC; phylogenetic mutation L1, no indication for increased MIC; phylogenetic mutation L1.1, no indication for increased MIC	-	-	-
719585	1118	98	0.99	NO	katG S315T	100	rpoB S450L	100	rpsL K43R	100	embA -16c>t	99.15	pncA I5S	100	-	-	-	-	-	-	eis -12c>t	100	-	-	-	-	-	-	-	-	-	-	-	-	-	-	-	-	-	-	-	rpoC I491T	100		compensates for rpoB mutations	-	-	-
719589	1119	113	0.98	NO	fabG1 -15c>t; katG S315T	100; 100	rpoB S450L	100	rpsL K43R	97.84	embB Q497R	99.3	pncA G132A	98.61	gyrA A90V	100	gyrA A90V	100	-	-	rrs 1401a>g	93.94	rrs 1401a>g	93.94	rrs 1401a>g	93.94	fabG1 -15c>t	100	-	-	-	-	alr M343T	99.31	Rv2670c A5V	99.29	-	-	-	-	-	rpoC I491V	100		compensates for rpoB mutations	-	-	-
719599	1120	103	0.98	NO	katG S315T	100	rpoB S450L	100	rpsL K43R	100	embB Q497R	100	pncA C138R	100	gyrA D94N	99.05	gyrA D94N	99.05	-	-	-	-	-	-	-	-	-	-	-	-	-	-	-	-	-	-	-	-	-	-	-	rpoC G388G; rpoC I491V	100; 100		compensates for rpoB mutations; compensates for rpoB mutations	-	-	-
719603	1121	71	0.98	NO	katG S315T	100	rpoB S450L	100	rpsL K43R	100	embB G406S	98.98	pncA -11a>g	100	gyrA A90V	100	gyrA A90V	100	-	-	-	-	-	-	-	-	-	-	-	-	-	-	-	-	-	-	-	-	-	-	-	rpoC G433S	100		compensates for rpoB mutations	-	-	-
719606	1122	98	1.00	NO	katG S315T	100	rpoB S450L	99.19	rpsL K43R	98.81	embB G406D	100	pncA K96E	100	gyrA D94H	100	gyrA D94H	100	-	-	-	-	-	-	-	-	-	-	-	-	-	-	-	-	-	-	-	-	-	-	-	rpoC G433S	100		compensates for rpoB mutations	-	-	-
719725	1123	59	0.99	NO	katG S315T	97.83	rpoB S450L	100	rpsL K43R	100	embA -11c>a; embB M306V	100; 100	pncA L27P	100	-	-	-	-	-	-	-	-	-	-	-	-	-	-	-	-	-	-	-	-	-	-	-	-	-	-	-	rpoC P1040R	100		compensates for rpoB mutations	-	-	-
719730	1124	64	0.99	NO	katG S315T	100	rpoB S450L	100	rpsL K43R	100	embB M306V	100	pncA D49G	100	gyrA A90V	100	gyrA A90V	100	-	-	-	-	-	-	-	-	-	-	-	-	-	-	-	-	-	-	-	-	-	-	-	rpoC G332S	100		compensates for rpoB mutations	-	-	-
719808	1125	113	0.99	NO	-	-	-	-	-	-	-	-	-	-	-	-	-	-	-	-	-	-	-	-	-	-	-	-	-	-	-	-	-	-	-	-	-	-	-	-	-	-	-		-	-	-	-
719898	1126	73	0.98	NO	-	-	-	-	-	-	-	-	-	-	-	-	-	-	-	-	-	-	-	-	-	-	-	-	-	-	-	-	-	-	-	-	-	-	-	-	-	-	-		-	-	-	-
719922	1127	84	1.00	NO	-	-	-	-	-	-	-	-	-	-	-	-	-	-	-	-	-	-	-	-	-	-	-	-	-	-	-	-	-	-	-	-	-	-	-	-	-	-	-		-	-	-	-
719927	1128	71	1.00	NO	inhA S94A; katG S315T	98.55; 100	rpoB L452P	100	rpsL K43R	98.91	-	-	pncA L120P	100	gyrA D94G	100	gyrA D94G	100	-	-	eis -10g>a	93.42	-	-	-	-	-	-	-	-	-	-	-	-	-	-	-	-	-	-	-	-	-		-	-	-	-
719959	1129	48	0.99	NO	-	-	-	-	-	-	-	-	-	-	-	-	-	-	-	-	-	-	-	-	-	-	-	-	-	-	-	-	-	-	-	-	-	-	-	-	-	-	-		-	-	-	-
719968	1130	84	0.99	NO	katG S315T	100	rpoB S450L	100	rpsL K43R	98.65	embB M306V	100	pncA 392_ins_g	93.42	-	-	-	-	-	-	-	-	-	-	-	-	-	-	-	-	-	-	-	-	-	-	-	-	-	-	-	rpoC V483A	100		compensates for rpoB mutations	-	-	-
719974	1131	53	0.99	NO	katG S315T	100	rpoB S450L	100	rpsL K43R	100	embB M306V	100	pncA L27P	100	gyrA A90V	100	gyrA A90V	100	-	-	-	-	-	-	-	-	-	-	-	-	-	-	-	-	-	-	-	-	-	-	-	rpoC P1040R	98.18		compensates for rpoB mutations	-	-	-
720017	1132	69	0.98	NO	fabG1 L203L; katG S315T	100; 100	rpoB V359A; rpoB H445L	100; 100	gid 102_del_g	92.94	embB M306I	100	pncA 392_ins_g; pncA 279_ins_t	42.17; 34.48	gyrA D94G	100	gyrA D94G	100	-	-	-	-	-	-	-	-	-	-	-	-	-	-	-	-	-	-	-	-	-	-	-	-	-		-	-	-	-
720020	1133	101	1.00	NO	katG S315T	100	rpoB S450L	98.72	gid 351_del_g	94.68	embB M306I	100	pncA V125F	100	gyrA D94G	96.88	gyrA D94G	96.88	-	-	-	-	-	-	-	-	ethA 87_del_c	92.94	-	-	-	-	-	-	-	-	-	-	-	-	-	-	-		-	-	-	-
720034	1134	59	0.97	NO	katG S315T	100	rpoB D435Y	100	-	-	embB M306V	100	-	-	gyrA A90V	100	gyrA A90V	100	-	-	-	-	-	-	-	-	-	-	-	-	-	-	-	-	-	-	-	-	-	-	-	-	-		-	-	-	-
720040	1135	64	1.00	NO	-	-	-	-	-	-	-	-	-	-	-	-	-	-	-	-	-	-	-	-	-	-	-	-	-	-	-	-	-	-	-	-	-	-	-	-	-	-	-		-	-	-	-
720099	1136	56	0.98	NO	katG S315T	100	rpoB S450L	100	-	-	-	-	-	-	gyrA A90V	100	gyrA A90V	100	-	-	-	-	-	-	-	-	-	-	-	-	-	-	-	-	-	-	-	-	-	-	-	rpoC A542A	100		phylogenetic mutation L4.3, no indication for increased MIC	ahpC L18L	100	compensates for KatG deficit
720110	1137	59	0.99	NO	katG S315T	100	rpoB S450L	100	rrs 514a>c	100	embB D328Y	100	pncA 408_ins_a	100	gyrA D94G	100	gyrA D94G	100	-	-	-	-	-	-	-	-	-	-	-	-	-	-	-	-	-	-	-	-	-	-	-	rpoC G332R	100		compensates for rpoB mutations	-	-	-
720114	1138	80	0.99	NO	-	-	-	-	-	-	-	-	-	-	-	-	-	-	-	-	-	-	-	-	-	-	-	-	-	-	-	-	-	-	-	-	-	-	-	-	-	rpoC A172V; rpoC R173R; rpoC P601L; rpoC M663I	100; 100; 100; 100		phylogenetic mutation L1, no indication for increased MIC; phylogenetic mutation L1, no indication for increased MIC; phylogenetic mutation L1.1, no indication for increased MIC; compensates for rpoB mutations	-	-	-
720139	1139	87	0.99	NO	katG S315T	100	rpoB S450L	100	rpsL K43R	100	embB M306V	100	pncA T177P	100	gyrA D94G	100	gyrA D94G	100	-	-	rrs 1401a>g	83.33	rrs 1401a>g	83.33	rrs 1401a>g	83.33	ethA 316_ins_c	94	-	-	-	-	-	-	-	-	-	-	-	-	-	rpoC I491V	98.86		compensates for rpoB mutations	-	-	-
720141	1140	77	0.99	NO	katG S315T	100	rpoB S450L	100	rpsL K88R	97.73	embB M306V	100	-	-	gyrA D94G	100	gyrA D94G	100	Rv0678 192_ins_g	78.89	-	-	-	-	-	-	ethA W289_	100	rplC C154R	100	Rv0678 192_ins_g	78.89	ald 896_ins_g	100	folC I43T	100	-	-	-	-	-	rpoC P1040R	100		compensates for rpoB mutations	-	-	-
720143	1141	51	0.99	NO	-	-	rpoB H445N	100	-	-	-	-	-	-	-	-	-	-	-	-	-	-	-	-	-	-	-	-	-	-	-	-	-	-	-	-	-	-	-	-	-	-	-		-	ahpC -	100	compensates for KatG deficit
720145	1142	96	0.99	NO	katG S315T	100	rpoB S450L	100	rpsL K88R	100	embB M306V	100	-	-	gyrA D94G	100	gyrA D94G	100	Rv0678 192_ins_g	70.8	-	-	-	-	-	-	ethA W289_	100	rplC C154R	100	Rv0678 192_ins_g	70.8	ald 896_ins_g; alr Y388D	99.04; 50.55	folC I43T	100	-	-	-	-	-	rpoC P1040R	99.15		compensates for rpoB mutations	-	-	-
720155	1143	112	0.99	Maybe	-	-	rpoB H445N	89.09	-	-	-	-	-	-	-	-	-	-	-	-	-	-	-	-	-	-	-	-	-	-	-	-	-	-	-	-	-	-	-	-	-	-	-		-	ahpC -	86.74	compensates for KatG deficit
720217	1144	96	0.99	NO	-	-	-	-	-	-	-	-	-	-	-	-	-	-	-	-	-	-	-	-	-	-	-	-	-	-	-	-	-	-	-	-	-	-	-	-	-	-	-		-	-	-	-
720227	1145	66	0.99	NO	-	-	-	-	-	-	-	-	-	-	-	-	-	-	-	-	-	-	-	-	-	-	-	-	-	-	-	-	-	-	-	-	-	-	-	-	-	rpoC A172V; rpoC R173R; rpoC P601L; rpoC M663I	96.15; 98.11; 100; 100		phylogenetic mutation L1, no indication for increased MIC; phylogenetic mutation L1, no indication for increased MIC; phylogenetic mutation L1.1, no indication for increased MIC; compensates for rpoB mutations	-	-	-
720232	1146	111	0.99	NO	katG S315T	99.01	rpoB S450L	100	rpsL K43R	100	embB M306V	100	pncA _187G	100	gyrA D94G	100	gyrA D94G	100	-	-	-	-	-	-	-	-	ethA 825_del_g	96	-	-	-	-	-	-	-	-	-	-	-	-	-	rpoC V483G	100		compensates for rpoB mutations	-	-	-
720260	1147	71	0.98	NO	katG S315T	100	rpoB S450L	100	rpsL K43R	100	embB M306V	100	pncA H71Y	100	gyrA D94G	100	gyrA D94G	100	-	-	-	-	-	-	-	-	ethA 1242_del_t	93.55	-	-	-	-	-	-	-	-	-	-	-	-	-	-	-		-	-	-	-
720279	1148	112	0.99	NO	fabG1 -15c>t	100	-	-	-	-	-	-	-	-	-	-	-	-	-	-	-	-	-	-	-	-	fabG1 -15c>t	100	-	-	-	-	-	-	-	-	-	-	-	-	-	rpoC A172V; rpoC R173R; rpoC P601L; rpoC M663I	97.53; 100; 100; 98.4		phylogenetic mutation L1, no indication for increased MIC; phylogenetic mutation L1, no indication for increased MIC; phylogenetic mutation L1.1, no indication for increased MIC; compensates for rpoB mutations	-	-	-
720280	1149	89	0.98	NO	fabG1 -8t>c; katG S315T	100; 99.22	rpoB S450W	100	gid 77_del_t	99.13	embB M306I	100	pncA -11a>g	100	gyrA D94G	98.46	gyrA D94G	98.46	-	-	-	-	-	-	-	-	-	-	-	-	-	-	-	-	-	-	-	-	rpoA R182Q	100	compensates for rpoB mutations	rpoC A172V; rpoC R173R; rpoC P601L	100; 100; 100		phylogenetic mutation L1, no indication for increased MIC; phylogenetic mutation L1, no indication for increased MIC; phylogenetic mutation L1.1, no indication for increased MIC	-	-	-
720296	1150	73	1.00	NO	-	-	-	-	-	-	-	-	-	-	-	-	-	-	-	-	-	-	-	-	-	-	-	-	-	-	-	-	-	-	-	-	-	-	-	-	-	-	-		-	-	-	-
720348	1151	85	0.98	YES	katG S315T	35.56	rpoB S450L	22.83	rpsL K43R	2021-01-28	embB M306V	32.26	-	-	-	-	-	-	-	-	-	-	-	-	-	-	-	-	-	-	-	-	-	-	-	-	-	-	rpoA E319K	66.92	compensates for rpoB mutations	rpoC G594E	78.91		compensates for rpoB mutations	-	-	-
720358	1152	126	0.99	NO	-	-	-	-	-	-	-	-	-	-	-	-	-	-	-	-	-	-	-	-	-	-	-	-	-	-	-	-	-	-	-	-	-	-	-	-	-	-	-		-	-	-	-
720374	1153	100	0.99	NO	katG S315T	100	rpoB S450L	100	rpsL K43R	100	embA -12c>t; embB G406S	100; 99.17	pncA -11a>g	100	gyrA D94G	100	gyrA D94G	100	-	-	rrs 1401a>g	95	rrs 1401a>g	95	rrs 1401a>g	95	ethA 1392_ins_ag	94.38	-	-	-	-	-	-	-	-	-	-	-	-	-	rpoC G433S	98.82		compensates for rpoB mutations	-	-	-
720442	1154	96	0.99	NO	-	-	-	-	-	-	-	-	-	-	-	-	-	-	-	-	-	-	-	-	-	-	-	-	-	-	-	-	-	-	-	-	-	-	-	-	-	-	-		-	-	-	-
720512	1155	90	0.99	NO	katG S315T	100	rpoB S450L	100	rrs 517c>t	87.5	embB M306V	100	pncA Y103_	100	-	-	-	-	-	-	-	-	-	-	-	-	-	-	-	-	-	-	-	-	-	-	-	-	-	-	-	rpoC A542A	100		phylogenetic mutation L4.3, no indication for increased MIC	-	-	-
720514	1156	49	0.99	NO	-	-	-	-	-	-	-	-	-	-	-	-	-	-	-	-	-	-	-	-	-	-	-	-	-	-	-	-	-	-	-	-	-	-	-	-	-	-	-		-	-	-	-
720526	1157	70	1.00	NO	katG S315T	100	rpoB S450L	98.67	rpsL K43R	100	embB Q497R	100	-	-	-	-	-	-	-	-	-	-	-	-	-	-	-	-	-	-	-	-	-	-	-	-	-	-	-	-	-	rpoC A492V	98.39		compensates for rpoB mutations	-	-	-
720529	1158	120	0.99	NO	-	-	-	-	-	-	-	-	-	-	-	-	-	-	-	-	-	-	-	-	-	-	-	-	-	-	-	-	-	-	-	-	-	-	-	-	-	rpoC A172V; rpoC R173R	98.04; 99.07		phylogenetic mutation L1, no indication for increased MIC; phylogenetic mutation L1, no indication for increased MIC	-	-	-
720545	1159	99	1.00	NO	-	-	-	-	-	-	-	-	-	-	-	-	-	-	-	-	-	-	-	-	-	-	-	-	-	-	-	-	-	-	-	-	-	-	-	-	-	-	-		-	-	-	-
720549	1160	127	0.99	NO	katG S315T	100	rpoB S450L	99.37	rpsL K43R	99.42	embB M306V	100	-	-	gyrA D94A	100	gyrA D94A	100	-	-	-	-	-	-	-	-	-	-	-	-	-	-	-	-	-	-	-	-	-	-	-	rpoC V483A	100		compensates for rpoB mutations	-	-	-
720567	1161	49	0.99	YES	-	-	-	-	-	-	-	-	-	-	-	-	-	-	-	-	-	-	-	-	-	-	-	-	-	-	-	-	-	-	-	-	-	-	-	-	-	-	-		-	-	-	-
720639	1162	100	0.99	NO	katG S315T	100	rpoB S450L	100	rpsL K43R	100	embB M306V	99.09	pncA P54S	99.01	-	-	-	-	-	-	-	-	-	-	-	-	-	-	-	-	-	-	-	-	-	-	-	-	-	-	-	rpoC V483A	100		compensates for rpoB mutations	-	-	-
720678	1163	31	0.81	NO	-	-	-	-	-	-	-	-	-	-	-	-	-	-	-	-	-	-	-	-	-	-	-	-	-	-	-	-	-	-	-	-	-	-	-	-	-	rpoC D271G	100		compensates for rpoB mutations	ahpC -	100	compensates for KatG deficit
720696	1164	71	0.99	NO	-	-	-	-	-	-	-	-	-	-	-	-	-	-	-	-	-	-	-	-	-	-	-	-	-	-	-	-	-	-	-	-	-	-	-	-	-	-	-		-	-	-	-
720699	1165	60	0.99	NO	-	-	-	-	-	-	-	-	-	-	-	-	-	-	-	-	-	-	-	-	-	-	-	-	-	-	-	-	-	-	-	-	-	-	-	-	-	-	-		-	-	-	-
720717	1166	81	0.99	NO	-	-	-	-	-	-	-	-	-	-	-	-	-	-	-	-	-	-	-	-	-	-	-	-	-	-	-	-	-	-	-	-	-	-	-	-	-	rpoC A172V; rpoC R173R; rpoC P601L	98.73; 100; 98.21		phylogenetic mutation L1, no indication for increased MIC; phylogenetic mutation L1, no indication for increased MIC; phylogenetic mutation L1.1, no indication for increased MIC	-	-	-
720733	1167	61	0.99	NO	katG S315T	100	rpoB S450L	100	rpsL K43R	100	embA -16c>t	100	pncA I5S	100	-	-	-	-	-	-	eis -37g>t	100	-	-	-	-	-	-	-	-	-	-	-	-	-	-	-	-	-	-	-	rpoC K445R	100		compensates for rpoB mutations	-	-	-
720773	1168	50	0.99	NO	-	-	-	-	-	-	-	-	-	-	-	-	-	-	-	-	-	-	-	-	-	-	-	-	-	-	-	-	-	-	-	-	-	-	-	-	-	rpoC A172V; rpoC R173R; rpoC P601L; rpoC A621T	97.92; 100; 98.33; 100		phylogenetic mutation L1, no indication for increased MIC; phylogenetic mutation L1, no indication for increased MIC; phylogenetic mutation L1.1, no indication for increased MIC; phylogenetic mutation L1.1.3, no indication for increased MIC	-	-	-
720786	1169	83	0.99	NO	-	-	rpoB H445Y	99.13	-	-	-	-	-	-	-	-	-	-	-	-	-	-	-	-	-	-	-	-	-	-	-	-	-	-	-	-	-	-	-	-	-	rpoC A172V; rpoC R173R; rpoC L737R	100; 97.14; 97.47		compensates for rpoB mutations; compensates for rpoB mutations; compensates for rpoB mutations	-	-	-
720814	1170	60	1.00	NO	-	-	-	-	-	-	-	-	-	-	-	-	-	-	-	-	-	-	-	-	-	-	-	-	-	-	-	-	-	-	-	-	-	-	-	-	-	-	-		-	-	-	-
720815	1171	96	0.99	NO	-	-	-	-	-	-	-	-	-	-	-	-	-	-	-	-	-	-	-	-	-	-	-	-	-	-	-	-	-	-	-	-	-	-	-	-	-	rpoC A172V; rpoC R173R	97.47; 100		phylogenetic mutation L1, no indication for increased MIC; phylogenetic mutation L1, no indication for increased MIC	-	-	-
720825	1172	107	1.00	NO	fabG1 -15c>t	100	rpoB D435Y	98.97	-	-	-	-	-	-	-	-	-	-	-	-	-	-	-	-	-	-	fabG1 -15c>t	100	-	-	-	-	-	-	-	-	-	-	-	-	-	-	-		-	-	-	-
720841	1173	50	0.99	NO	-	-	-	-	-	-	-	-	-	-	-	-	-	-	-	-	-	-	-	-	-	-	-	-	-	-	-	-	-	-	-	-	-	-	-	-	-	-	-		-	ahpC -	100	compensates for KatG deficit
720926	1174	102	0.99	NO	katG S315T	100	rpoB S450L	100	rpsL K43R	100	embB M306V	100	pncA -11a>g	99.26	gyrA D94G	100	gyrA D94G	100	-	-	-	-	-	-	-	-	ethA 479_del_c	98.46	-	-	-	-	alr Y388D	99.31	-	-	-	-	-	-	-	-	-		-	-	-	-
720943	1175	101	0.99	NO	katG S315T	100	rpoB S450L	100	rpsL K43R	99.01	embB M306V	99.17	pncA T177P	99.07	gyrA D94G	100	gyrA D94G	100	-	-	rrs 1401a>g	100	rrs 1401a>g	100	rrs 1401a>g	100	ethA Y386_	98.46	-	-	-	-	-	-	-	-	-	-	-	-	-	rpoC I491V	100		compensates for rpoB mutations	-	-	-
720954	1176	53	0.99	NO	-	-	rpoB S450L	95	-	-	-	-	-	-	gyrA D94G	76.92	gyrA D94G	76.92	-	-	-	-	-	-	-	-	-	-	-	-	-	-	-	-	-	-	-	-	rpoA V183A	100	compensates for rpoB mutations	-	-		-	-	-	-
720958	1177	77	0.98	NO	katG S315T	100	rpoB H445D	100	rrs 514a>c; gid 102_del_g	100; 92.73	embB M306V	100	pncA W119R	100	-	-	-	-	-	-	-	-	-	-	-	-	-	-	-	-	-	-	-	-	-	-	-	-	-	-	-	-	-		-	-	-	-
720998	1178	91	0.98	NO	-	-	-	-	-	-	-	-	-	-	-	-	-	-	-	-	-	-	-	-	-	-	-	-	-	-	-	-	-	-	-	-	-	-	-	-	-	rpoC A542A; rpoC Y749Y	100; 100		phylogenetic mutation L4.3, no indication for increased MIC; compensates for rpoB mutations	-	-	-
721032	1179	96	0.99	NO	-	-	-	-	-	-	-	-	-	-	-	-	-	-	-	-	-	-	-	-	-	-	-	-	-	-	-	-	-	-	-	-	-	-	-	-	-	-	-		-	-	-	-
721034	1180	43	0.99	NO	-	-	-	-	-	-	-	-	-	-	-	-	-	-	-	-	-	-	-	-	-	-	-	-	-	-	-	-	-	-	-	-	-	-	-	-	-	-	-		-	-	-	-
721041	1181	104	0.99	NO	katG S315T	100	rpoB S450L	100	rpsL K43R	98.45	embB M306V	100	pncA L27P	100	gyrA D94G	98.99	gyrA D94G	98.99	-	-	rrs 1401a>g	40.91	rrs 1401a>g	40.91	rrs 1401a>g	40.91	-	-	-	-	-	-	-	-	-	-	-	-	-	-	-	rpoC P1040R	98.06		compensates for rpoB mutations	-	-	-
721064	1182	124	0.99	NO	-	-	-	-	-	-	-	-	-	-	-	-	-	-	-	-	-	-	-	-	-	-	-	-	-	-	-	-	-	-	-	-	-	-	-	-	-	rpoC A172V; rpoC R173R; rpoC P601L; rpoC A621T	100; 98.08; 99.26; 99.33		phylogenetic mutation L1, no indication for increased MIC; phylogenetic mutation L1, no indication for increased MIC; phylogenetic mutation L1.1, no indication for increased MIC; phylogenetic mutation L1.1.3, no indication for increased MIC	-	-	-
721077	1183	43	0.97	NO	-	-	-	-	-	-	-	-	-	-	-	-	-	-	-	-	-	-	-	-	-	-	-	-	-	-	-	-	-	-	-	-	-	-	-	-	-	rpoC A172V; rpoC R173R; rpoC P601L	92.31; 100; 100		phylogenetic mutation L1, no indication for increased MIC; phylogenetic mutation L1, no indication for increased MIC; phylogenetic mutation L1.1, no indication for increased MIC	-	-	-
721079	1184	109	1.00	NO	-	-	-	-	-	-	-	-	-	-	-	-	-	-	-	-	-	-	-	-	-	-	-	-	-	-	-	-	-	-	-	-	-	-	-	-	-	-	-		-	-	-	-
721083	1185	110	0.99	NO	-	-	-	-	-	-	-	-	-	-	-	-	-	-	-	-	-	-	-	-	-	-	-	-	-	-	-	-	-	-	-	-	-	-	-	-	-	-	-		-	-	-	-
721127	1186	81	0.98	NO	-	-	-	-	-	-	-	-	-	-	-	-	-	-	-	-	-	-	-	-	-	-	-	-	-	-	-	-	-	-	-	-	-	-	-	-	-	rpoC A172V; rpoC R173R; rpoC P601L	100; 100; 100		phylogenetic mutation L1, no indication for increased MIC; phylogenetic mutation L1, no indication for increased MIC; phylogenetic mutation L1.1, no indication for increased MIC	-	-	-
721129	1187	67	0.99	NO	katG S315T	100	rpoB S450L	100	rrs 514a>c	100	embB M306V	98.82	pncA C72R	98.46	-	-	-	-	-	-	-	-	-	-	-	-	-	-	-	-	-	-	-	-	-	-	-	-	-	-	-	rpoC G332S; rpoC A542A	100; 100		compensates for rpoB mutations; phylogenetic mutation L4.3, no indication for increased MIC	-	-	-
721156	1188	52	0.99	NO	-	-	-	-	-	-	-	-	-	-	-	-	-	-	-	-	-	-	-	-	-	-	-	-	-	-	-	-	-	-	-	-	-	-	-	-	-	-	-		-	-	-	-
721157	1189	122	0.99	NO	katG S315T	99.28	rpoB S450L	100	rpsL K43R	100	embB M306V	100	pncA T177P	100	gyrB T500N; gyrA D94A	100; 100	gyrB T500N; gyrA D94A	100; 100	-	-	-	-	-	-	-	-	-	-	-	-	-	-	-	-	-	-	-	-	-	-	-	rpoC I491V	99.38		compensates for rpoB mutations	-	-	-
721198	1190	82	0.99	NO	-	-	-	-	gid 87_del_c	95.65	-	-	-	-	-	-	-	-	-	-	-	-	-	-	-	-	-	-	-	-	-	-	-	-	-	-	-	-	-	-	-	-	-		-	-	-	-
721210	1191	100	0.99	NO	-	-	rpoB V359A	100	-	-	-	-	-	-	-	-	-	-	-	-	-	-	-	-	-	-	-	-	-	-	-	-	-	-	-	-	-	-	-	-	-	-	-		-	ahpC -	98.18	compensates for KatG deficit
721226	1192	55	0.99	NO	-	-	-	-	-	-	-	-	-	-	-	-	-	-	-	-	-	-	-	-	-	-	-	-	-	-	-	-	-	-	-	-	-	-	-	-	-	rpoC A542A	100		phylogenetic mutation L4.3, no indication for increased MIC	-	-	-
721235	1193	63	1.00	NO	katG S315T	98.28	rpoB S450L	100	-	-	embA -11c>a	100	pncA W68G	100	gyrA A90V	100	gyrA A90V	100	-	-	-	-	-	-	-	-	ethA 842_ins_c	100	rplC C154R	100	-	-	-	-	folC E153A	21.54	-	-	-	-	-	rpoC V483A	100		compensates for rpoB mutations	-	-	-
721246	1194	91	0.99	NO	katG S315T	100	rpoB D435V	100	gid 331_del_g	96.81	-	-	pncA V139M	99.3	gyrA D94G	100	gyrA D94G	100	-	-	rrs 1401a>g	100	rrs 1401a>g	100	rrs 1401a>g	100	-	-	rrl 2814g>t	50	-	-	-	-	folC S150G	100	-	-	-	-	-	-	-		-	-	-	-
721262	1195	51	0.99	NO	katG S315T	100	rpoB S450L	100	rpsL K43R	100	embB M306V	100	-	-	-	-	-	-	-	-	-	-	-	-	-	-	-	-	-	-	-	-	-	-	-	-	-	-	-	-	-	rpoC D485Y	100		compensates for rpoB mutations	-	-	-
721265	1196	95	1.00	NO	-	-	-	-	-	-	-	-	-	-	-	-	-	-	-	-	-	-	-	-	-	-	-	-	-	-	-	-	-	-	-	-	-	-	-	-	-	-	-		-	-	-	-
721360	1197	72	0.99	NO	-	-	-	-	-	-	-	-	-	-	-	-	-	-	-	-	-	-	-	-	-	-	-	-	-	-	-	-	-	-	-	-	-	-	-	-	-	-	-		-	-	-	-
721362	1198	80	0.98	NO	-	-	-	-	-	-	-	-	-	-	-	-	-	-	-	-	-	-	-	-	-	-	-	-	-	-	-	-	-	-	-	-	-	-	-	-	-	rpoC A172V; rpoC R173R; rpoC L1111L	98.82; 100; 96.92		phylogenetic mutation L1, no indication for increased MIC; phylogenetic mutation L1, no indication for increased MIC; compensates for rpoB mutations	-	-	-
721385	1199	104	1.00	NO	-	-	-	-	-	-	-	-	-	-	-	-	-	-	-	-	-	-	-	-	-	-	-	-	-	-	-	-	-	-	-	-	-	-	-	-	-	-	-		-	-	-	-
721386	1200	62	1.00	NO	-	-	-	-	-	-	-	-	-	-	-	-	-	-	-	-	-	-	-	-	-	-	-	-	-	-	-	-	-	-	-	-	-	-	-	-	-	-	-		-	-	-	-
721416	1201	109	0.99	NO	-	-	-	-	-	-	-	-	-	-	-	-	-	-	-	-	-	-	-	-	-	-	-	-	-	-	-	-	-	-	-	-	-	-	-	-	-	rpoC A542A	100		phylogenetic mutation L4.3, no indication for increased MIC	-	-	-
721432	1202	61	0.99	NO	-	-	-	-	-	-	-	-	-	-	-	-	-	-	-	-	-	-	-	-	-	-	-	-	-	-	-	-	-	-	-	-	-	-	-	-	-	-	-		-	-	-	-
721440	1203	92	0.99	NO	-	-	-	-	-	-	-	-	-	-	-	-	-	-	-	-	-	-	-	-	-	-	-	-	-	-	-	-	-	-	-	-	-	-	rpoA E319K	100	phylogenetic mutation L4.1.1, no indication for increased MIC	rpoC G594E	100		phylogenetic mutation L4.1, no indication for increased MIC	ahpC I6I	100	compensates for KatG deficit
721444	1204	53	0.97	NO	fabG1 -15c>t; katG S315T	100; 100	rpoB S450L	100	rpsL K43R	98.31	embB Q497R	100	pncA G132A	100	gyrA D94G	98.59	gyrA D94G	98.59	-	-	-	-	-	-	-	-	fabG1 -15c>t	100	-	-	-	-	-	-	-	-	-	-	-	-	-	rpoC I491V	100		compensates for rpoB mutations	-	-	-
721453	1205	66	0.99	NO	-	-	-	-	gid 102_del_g	93.94	-	-	-	-	-	-	-	-	-	-	-	-	-	-	-	-	-	-	-	-	-	-	-	-	-	-	-	-	-	-	-	rpoC A172V; rpoC R173R; rpoC P601L	100; 100; 98.65		phylogenetic mutation L1, no indication for increased MIC; phylogenetic mutation L1, no indication for increased MIC; phylogenetic mutation L1.1, no indication for increased MIC	-	-	-
721458	1206	49	0.99	NO	-	-	-	-	-	-	embB G406S	100	-	-	-	-	-	-	-	-	-	-	-	-	-	-	-	-	-	-	-	-	-	-	-	-	-	-	-	-	-	rpoC A172V; rpoC R173R; rpoC E591E; rpoC P601L	100; 98; 100; 96.67		phylogenetic mutation L1, no indication for increased MIC; phylogenetic mutation L1, no indication for increased MIC; compensates for rpoB mutations; phylogenetic mutation L1.1, no indication for increased MIC	-	-	-
721469	1207	97	0.99	NO	fabG1 -15c>t; katG S315T	100; 100	rpoB S450L	99.24	rpsL K43R	100	embB Q497R	100	pncA G132A	100	gyrA D94A	100	gyrA D94A	100	-	-	-	-	-	-	-	-	fabG1 -15c>t	100	-	-	-	-	-	-	-	-	-	-	-	-	-	rpoC I491V	100		compensates for rpoB mutations	-	-	-
721473	1208	76	0.99	NO	fabG1 -15c>t; katG S315T	100; 100	rpoB S450L	98.31	rpsL K43R	100	embB Q497R	100	pncA G132A	100	gyrA A90V	100	gyrA A90V	100	-	-	eis -10g>c	100	-	-	-	-	fabG1 -15c>t	100	-	-	-	-	-	-	-	-	-	-	-	-	-	rpoC I491V	100		compensates for rpoB mutations	-	-	-
721479	1209	47	0.99	NO	-	-	-	-	-	-	-	-	-	-	-	-	-	-	-	-	-	-	-	-	-	-	-	-	-	-	-	-	-	-	-	-	-	-	-	-	-	-	-		-	-	-	-
721491	1210	56	1.00	NO	-	-	rpoB S450L	98.28	-	-	-	-	-	-	gyrA D94G	96.49	gyrA D94G	96.49	-	-	-	-	-	-	-	-	-	-	-	-	-	-	-	-	-	-	-	-	-	-	-	rpoC F452L	28.85		compensates for rpoB mutations	-	-	-
721502	1211	80	0.99	NO	-	-	-	-	-	-	-	-	-	-	-	-	-	-	-	-	-	-	-	-	-	-	-	-	-	-	-	-	-	-	-	-	-	-	-	-	-	rpoC A172V; rpoC R173R; rpoC P601L	100; 100; 100		phylogenetic mutation L1, no indication for increased MIC; phylogenetic mutation L1, no indication for increased MIC; phylogenetic mutation L1.1, no indication for increased MIC	-	-	-
721512	1212	91	0.99	NO	-	-	-	-	-	-	-	-	-	-	-	-	-	-	-	-	-	-	-	-	-	-	-	-	-	-	-	-	-	-	-	-	-	-	-	-	-	rpoC A172V; rpoC R173R; rpoC P601L	100; 100; 100		phylogenetic mutation L1, no indication for increased MIC; phylogenetic mutation L1, no indication for increased MIC; phylogenetic mutation L1.1, no indication for increased MIC	ahpC V161L	100	compensates for KatG deficit
721549	1213	73	0.98	NO	-	-	-	-	-	-	-	-	-	-	-	-	-	-	-	-	-	-	-	-	-	-	-	-	-	-	-	-	-	-	-	-	-	-	-	-	-	-	-		-	-	-	-
721564	1214	82	0.99	NO	-	-	-	-	-	-	-	-	-	-	-	-	-	-	-	-	-	-	-	-	-	-	-	-	-	-	-	-	-	-	-	-	-	-	-	-	-	rpoC A172V; rpoC R173R; rpoC P601L; rpoC M663I	100; 98.59; 100; 100		phylogenetic mutation L1, no indication for increased MIC; phylogenetic mutation L1, no indication for increased MIC; phylogenetic mutation L1.1, no indication for increased MIC; compensates for rpoB mutations	-	-	-
721566	1215	50	0.99	NO	-	-	-	-	-	-	-	-	-	-	-	-	-	-	-	-	-	-	-	-	-	-	-	-	-	-	-	-	-	-	-	-	-	-	-	-	-	-	-		-	-	-	-
721570	1216	71	0.99	NO	katG S315T	100	rpoB S450L	100	rpsL K43R	98.8	embB M306V	97.92	pncA V139A	100	gyrA D94G	100	gyrA D94G	100	-	-	-	-	-	-	-	-	-	-	-	-	-	-	-	-	-	-	-	-	-	-	-	rpoC G332S	100		compensates for rpoB mutations	-	-	-
721571	1217	62	1.00	NO	-	-	-	-	-	-	-	-	-	-	-	-	-	-	-	-	-	-	-	-	-	-	-	-	-	-	-	-	-	-	-	-	-	-	-	-	-	-	-		-	-	-	-
721598	1218	49	0.98	NO	katG S315T	100	rpoB S450L	100	rpsL K43R	98.18	embB M306V	100	pncA C14_	100	gyrA A90V	100	gyrA A90V	100	-	-	-	-	-	-	-	-	-	-	-	-	-	-	-	-	-	-	-	-	-	-	-	-	-		-	-	-	-
721650	1219	70	0.99	NO	katG S315T	98.48	rpoB S450L	100	rrs 514a>c	100	embB M306V	100	pncA 193_ins_a	100	-	-	-	-	-	-	-	-	-	-	-	-	-	-	-	-	-	-	-	-	-	-	-	-	-	-	-	-	-		-	-	-	-
721654	1220	72	0.99	NO	-	-	-	-	-	-	-	-	-	-	-	-	-	-	-	-	-	-	-	-	-	-	-	-	-	-	-	-	-	-	-	-	-	-	-	-	-	rpoC A172V; rpoC R173R	96.36; 100		phylogenetic mutation L1, no indication for increased MIC; phylogenetic mutation L1, no indication for increased MIC	-	-	-
721665	1221	59	0.99	NO	katG S315T	100	rpoB S450L	100	rpsL K43R	100	embB M306V	100	pncA F106C	100	gyrA A90V	100	gyrA A90V	100	-	-	-	-	-	-	-	-	ethA A341V	100	-	-	-	-	-	-	-	-	-	-	-	-	-	rpoC V483G	69.12		compensates for rpoB mutations	-	-	-
721678	1222	105	0.99	NO	katG S315T	100	rpoB V170F	99.18	-	-	embB M306V	100	pncA T47P	100	gyrA A90V	100	gyrA A90V	100	-	-	-	-	-	-	-	-	-	-	-	-	-	-	-	-	-	-	-	-	-	-	-	-	-		-	-	-	-
721680	1223	78	1.00	NO	-	-	-	-	-	-	-	-	-	-	-	-	-	-	-	-	-	-	-	-	-	-	-	-	-	-	-	-	-	-	-	-	-	-	-	-	-	-	-		-	-	-	-
721686	1224	111	0.99	NO	katG S315T	100	rpoB S450L	100	rpsL K43R	99.33	embB M306V	100	pncA D63G	100	-	-	-	-	-	-	-	-	-	-	-	-	-	-	-	-	-	-	ald R86_	29.84	-	-	-	-	-	-	-	rpoC F831L; rpoC A994A	100; 99.22		compensates for rpoB mutations; compensates for rpoB mutations	-	-	-
721690	1225	72	1.00	NO	-	-	-	-	-	-	-	-	-	-	-	-	-	-	-	-	-	-	-	-	-	-	-	-	-	-	-	-	-	-	-	-	-	-	-	-	-	-	-		-	-	-	-
721692	1226	61	1.00	NO	-	-	-	-	-	-	-	-	-	-	-	-	-	-	-	-	-	-	-	-	-	-	-	-	-	-	-	-	-	-	-	-	-	-	-	-	-	-	-		-	-	-	-
721715	1227	101	0.99	NO	fabG1 -15c>t; katG S315T	100; 100	rpoB S450L	100	rpsL K43R	99.24	embA -11c>a; embB M306V	100; 100	pncA L27P	100	gyrA D94G	98.95	gyrA D94G	98.95	-	-	-	-	-	-	-	-	fabG1 -15c>t; ethA 481_del_agccgggctgctttaggaggctcggccgcttag	100; 54.55	-	-	-	-	-	-	-	-	-	-	-	-	-	rpoC P1040R	98.97		compensates for rpoB mutations	-	-	-
721723	1228	85	1.00	NO	-	-	-	-	-	-	-	-	-	-	gyrA A90V	99.1	gyrA A90V	99.1	-	-	-	-	-	-	-	-	-	-	-	-	-	-	-	-	-	-	-	-	-	-	-	-	-		-	-	-	-
721760	1229	64	0.99	NO	-	-	-	-	-	-	-	-	-	-	-	-	-	-	-	-	-	-	-	-	-	-	-	-	-	-	-	-	-	-	-	-	-	-	-	-	-	rpoC A172V; rpoC R173R; rpoC L737R	98.21; 98.11; 98.59		phylogenetic mutation L1, no indication for increased MIC; phylogenetic mutation L1, no indication for increased MIC; compensates for rpoB mutations	-	-	-
721794	1230	85	0.99	NO	-	-	-	-	-	-	-	-	-	-	-	-	-	-	-	-	-	-	-	-	-	-	-	-	-	-	-	-	-	-	-	-	-	-	-	-	-	-	-		-	-	-	-
721807	1231	89	0.98	NO	katG S315T	100	rpoB S450L	100	rpsL K43R	100	embB M306V	100	-	-	-	-	-	-	-	-	rrs 1401a>g	98.63	rrs 1401a>g	98.63	rrs 1401a>g	98.63	-	-	-	-	-	-	-	-	-	-	-	-	-	-	-	rpoC V483A	100		compensates for rpoB mutations	-	-	-
721817	1232	68	0.99	NO	katG S315T	100	rpoB S450L	100	-	-	embB M306I	98.99	-	-	-	-	-	-	-	-	-	-	-	-	-	-	-	-	-	-	-	-	-	-	folC I43T	100	-	-	-	-	-	rpoC A542A	100		phylogenetic mutation L4.3, no indication for increased MIC	-	-	-
721828	1233	69	0.99	NO	katG S315T	100	rpoB D435V	98.18	rpsL K43R; gid 102_del_g	100; 96.55	embB M306I	100	pncA Q141P	100	gyrA D94H	100	gyrA D94H	100	-	-	rrs 1401a>g	100	rrs 1401a>g	100	rrs 1401a>g	100	ethA 864_del_c	90.22	-	-	-	-	-	-	folC E153A	100	-	-	-	-	-	-	-		-	-	-	-
721859	1234	76	0.99	NO	fabG1 -15c>t; katG S315T	98.63; 100	rpoB S450L	98.89	rpsL K43R	100	embB Q497R	98.57	pncA G132A	100	gyrA D94G	98.78	gyrA D94G	98.78	-	-	eis -10g>c	100	-	-	-	-	fabG1 -15c>t	98.63	-	-	-	-	-	-	-	-	-	-	-	-	-	rpoC I491V	100		compensates for rpoB mutations	-	-	-
721904	1235	21	0.65	NO	-	-	-	-	-	-	-	-	-	-	-	-	-	-	-	-	-	-	-	-	-	-	-	-	-	-	-	-	-	-	-	-	-	-	rpoA E319K	100	compensates for rpoB mutations	rpoC G594E	100		compensates for rpoB mutations	-	-	-
721987	1236	40	0.97	NO	-	-	-	-	-	-	-	-	-	-	-	-	-	-	-	-	-	-	-	-	-	-	-	-	-	-	-	-	-	-	-	-	-	-	-	-	-	rpoC T958I	100		compensates for rpoB mutations	-	-	-
722082	1237	47	0.99	NO	-	-	-	-	-	-	-	-	-	-	-	-	-	-	-	-	-	-	-	-	-	-	-	-	-	-	-	-	-	-	-	-	-	-	-	-	-	-	-		-	-	-	-
722089	1238	45	0.98	NO	-	-	-	-	-	-	-	-	-	-	-	-	-	-	-	-	-	-	-	-	-	-	-	-	-	-	-	-	-	-	-	-	-	-	-	-	-	rpoC A172V; rpoC R173R; rpoC P601L	95.24; 100; 94.12		phylogenetic mutation L1, no indication for increased MIC; phylogenetic mutation L1, no indication for increased MIC; phylogenetic mutation L1.1, no indication for increased MIC	-	-	-
722109	1239	47	0.98	NO	fabG1 -15c>t	100	-	-	gid 386_del_g	88.68	-	-	-	-	-	-	-	-	-	-	-	-	-	-	-	-	fabG1 -15c>t	100	-	-	-	-	-	-	-	-	-	-	-	-	-	rpoC A172V; rpoC R173R; rpoC P601L	100; 100; 93.44		phylogenetic mutation L1, no indication for increased MIC; phylogenetic mutation L1, no indication for increased MIC; phylogenetic mutation L1.1, no indication for increased MIC	-	-	-
722115	1240	137	0.99	NO	fabG1 -15c>t; katG W191G	100; 100	rpoB Q432L	99.17	-	-	embA -12c>t	99.32	pncA A161G	99.27	gyrA A90V	100	gyrA A90V	100	-	-	-	-	-	-	-	-	fabG1 -15c>t	100	-	-	-	-	ald 704_ins_g	95.15	-	-	-	-	-	-	-	rpoC D44E	97.01		compensates for rpoB mutations	-	-	-
722176	1241	87	0.99	NO	fabG1 -15c>t; katG S315T	100; 100	rpoB S450L	98.88	rpsL K43R	98.17	embA -11c>a; embB M306V	100; 100	pncA L27P	100	gyrA A90V	100	gyrA A90V	100	-	-	-	-	-	-	-	-	fabG1 -15c>t	100	-	-	-	-	-	-	-	-	-	-	-	-	-	rpoC P1040R	100		compensates for rpoB mutations	-	-	-
722179	1242	79	1.00	NO	-	-	-	-	-	-	-	-	-	-	-	-	-	-	-	-	-	-	-	-	-	-	-	-	-	-	-	-	-	-	-	-	-	-	-	-	-	-	-		-	-	-	-
722293	1243	127	0.98	NO	fabG1 -15c>t; katG S315T	100; 100	rpoB S450L	98.63	rpsL K43R	100	embA -16c>t	100	pncA I5S	99.28	gyrA D94G	100	gyrA D94G	100	-	-	eis -12c>t	100	-	-	-	-	fabG1 -15c>t	100	-	-	-	-	-	-	-	-	-	-	-	-	-	rpoC I491T	99.39		compensates for rpoB mutations	-	-	-
722396	1244	47	0.98	NO	katG S315T	100	rpoB S450L	100	rpsL K43R	100	embB M306V	100	-	-	gyrA D94G	100	gyrA D94G	100	-	-	-	-	-	-	-	-	-	-	-	-	-	-	-	-	-	-	-	-	-	-	-	rpoC V483A	100		compensates for rpoB mutations	-	-	-
722416	1245	49	0.99	NO	katG S315T	100	rpoB S450L	97.96	rpsL K43R	100	embA -16c>t; embB M306V	100; 100	pncA I5S	100	gyrA A90V	100	gyrA A90V	100	-	-	rrs 1401a>g	95.45	rrs 1401a>g	95.45	rrs 1401a>g	95.45	ethA 83_del_c	97.22	-	-	-	-	-	-	-	-	-	-	-	-	-	-	-		-	-	-	-
722418	1246	53	0.99	NO	katG S315T	100	rpoB D435Y	100	-	-	embA -12c>t	100	-	-	gyrA D94N	94.59	gyrA D94N	94.59	-	-	-	-	-	-	-	-	-	-	-	-	-	-	alr S22L	100	-	-	-	-	-	-	-	-	-		-	-	-	-
722423	1247	51	0.99	NO	-	-	-	-	-	-	-	-	-	-	-	-	-	-	-	-	-	-	-	-	-	-	-	-	-	-	-	-	-	-	-	-	-	-	-	-	-	-	-		-	-	-	-
722521	1248	171	0.99	NO	katG S315T	99.34	rpoB S450L	99.41	rpsL K43R	100	embB M306V	100	pncA C14G	100	gyrA D94A	98.96	gyrA D94A	98.96	-	-	-	-	-	-	-	-	-	-	-	-	-	-	-	-	-	-	-	-	-	-	-	-	-		-	-	-	-
722542	1249	96	0.99	NO	fabG1 -15c>t; katG S315T	98.89; 100	rpoB S450L	100	rpsL K43R	99.01	embA -11c>a; embB M306V	100; 100	pncA L27P	98.88	gyrA A90V	100	gyrA A90V	100	-	-	-	-	-	-	-	-	fabG1 -15c>t	98.89	-	-	-	-	-	-	-	-	-	-	-	-	-	rpoC P1040R	100		compensates for rpoB mutations	-	-	-
722648	1250	49	0.99	NO	katG S315T	100	rpoB S450L	100	rpsL K43R	100	embB G406S	100	pncA -11a>g	100	-	-	-	-	-	-	-	-	-	-	-	-	-	-	-	-	-	-	-	-	-	-	-	-	-	-	-	rpoC G433S	100		compensates for rpoB mutations	-	-	-
722711	1251	73	0.99	NO	-	-	-	-	-	-	-	-	-	-	-	-	-	-	-	-	-	-	-	-	-	-	-	-	-	-	-	-	-	-	-	-	-	-	-	-	-	-	-		-	-	-	-
722720	1252	51	0.99	NO	katG S315T	100	rpoB S450L	100	rpsL K43R	100	embA -12c>t	100	-	-	gyrA D94G	100	gyrA D94G	100	-	-	-	-	-	-	-	-	-	-	-	-	-	-	-	-	-	-	-	-	-	-	-	rpoC L516P	97.96		compensates for rpoB mutations	-	-	-
722741	1253	126	0.99	NO	katG S315T	100	rpoB S450L	99.14	rpsL K43R	96.81	embB M306V	100	pncA V139A	100	-	-	-	-	-	-	-	-	-	-	-	-	-	-	-	-	-	-	-	-	-	-	-	-	-	-	-	rpoC G332S	100		compensates for rpoB mutations	-	-	-
722876	1254	48	0.99	NO	fabG1 -15c>t; katG S315T	98.25; 100	rpoB S450L	100	rpsL K43R	100	embA -11c>a; embB M306V	100; 100	pncA L27P	100	gyrA D94G	100	gyrA D94G	100	-	-	-	-	-	-	-	-	fabG1 -15c>t	98.25	-	-	-	-	-	-	-	-	-	-	-	-	-	rpoC P1040R	100		compensates for rpoB mutations	-	-	-
722894	1255	56	0.99	NO	-	-	-	-	-	-	-	-	-	-	-	-	-	-	-	-	-	-	-	-	-	-	-	-	-	-	-	-	-	-	-	-	-	-	-	-	-	-	-		-	-	-	-
722900	1256	97	1.00	NO	katG S315T	97.96	rpoB S450L	100	-	-	embB M306V	100	-	-	-	-	-	-	-	-	-	-	-	-	-	-	-	-	-	-	-	-	-	-	-	-	-	-	-	-	-	rpoC V431M	100		compensates for rpoB mutations	-	-	-
722901	1257	111	0.99	NO	-	-	-	-	-	-	-	-	-	-	-	-	-	-	-	-	-	-	-	-	-	-	-	-	-	-	-	-	-	-	-	-	-	-	-	-	-	-	-		-	-	-	-
722912	1258	50	0.99	NO	katG S315T	100	rpoB S450L	100	rpsL K43R	100	embB M306V	100	pncA 461_ins_a	74	gyrA A90V	100	gyrA A90V	100	-	-	-	-	-	-	-	-	-	-	-	-	-	-	-	-	-	-	-	-	-	-	-	rpoC V483A	100		compensates for rpoB mutations	-	-	-
722926	1259	81	0.98	NO	-	-	-	-	-	-	-	-	-	-	-	-	-	-	-	-	-	-	-	-	-	-	-	-	-	-	-	-	-	-	-	-	-	-	-	-	-	-	-		-	-	-	-
722955	1260	46	0.99	NO	katG S315T	100	rpoB H445D	97.78	-	-	embB M306I	100	-	-	-	-	-	-	-	-	-	-	-	-	-	-	-	-	-	-	-	-	-	-	-	-	-	-	-	-	-	-	-		-	-	-	-
722973	1261	73	0.97	NO	-	-	-	-	-	-	-	-	-	-	-	-	-	-	-	-	-	-	-	-	-	-	-	-	-	-	-	-	-	-	-	-	-	-	-	-	-	-	-		-	-	-	-
722996	1262	41	0.97	NO	-	-	-	-	-	-	-	-	-	-	-	-	-	-	-	-	-	-	-	-	-	-	-	-	-	-	-	-	-	-	-	-	-	-	-	-	-	rpoC E894E; rpoC R1143R	100; 97.06		compensates for rpoB mutations; compensates for rpoB mutations	-	-	-
723016	1263	143	0.98	NO	fabG1 -8t>c; katG S315T	100; 100	rpoB S450L	99.35	rpsL K43R	100	embB M306V	100	pncA T177P	100	gyrA D94G	100	gyrA D94G	100	Rv0678 141_ins_c	90.98	rrs 1484g>t	100	rrs 1484g>t	100	rrs 1484g>t	100	-	-	rplC C154R	100	Rv0678 141_ins_c	90.98	ald 873_ins_g	95.76	-	-	-	-	-	-	-	rpoC I491V	100		compensates for rpoB mutations	-	-	-
723201	1264	50	0.99	NO	fabG1 -15c>t; katG S315T	98.04; 100	rpoB S450L	100	rpsL K43R	100	embA -11c>a; embB M306V	100; 100	pncA L27P	100	gyrA A90V	97.67	gyrA A90V	97.67	-	-	-	-	-	-	-	-	fabG1 -15c>t	98.04	-	-	-	-	-	-	-	-	-	-	-	-	-	rpoC P1040R	100		compensates for rpoB mutations	-	-	-
723291	1265	49	0.98	NO	katG S315T	100	rpoB S450L	100	rpsL K43R	100	embB M306V	100	-	-	gyrA D94A	100	gyrA D94A	100	-	-	-	-	-	-	-	-	-	-	-	-	-	-	-	-	-	-	-	-	-	-	-	rpoC V483A	100		compensates for rpoB mutations	-	-	-
723428	1266	80	0.98	NO	katG S315T	98.78	rpoB S450L	100	rpsL K43R	100	embB M306I	96.97	pncA R148P	98.02	gyrA D94A	100	gyrA D94A	100	-	-	-	-	-	-	-	-	-	-	-	-	-	-	-	-	-	-	-	-	-	-	-	rpoC V483G	99.25		compensates for rpoB mutations	-	-	-
723498	1267	162	0.99	NO	katG S315T	99.28	rpoB S450L	100	rpsL K43R	100	-	-	pncA L120R	100	gyrA D94N	98.33	gyrA D94N	98.33	-	-	-	-	-	-	-	-	-	-	-	-	-	-	-	-	-	-	-	-	-	-	-	rpoC I885V	100		compensates for rpoB mutations	-	-	-
723728	1268	104	0.99	NO	katG S315T	99	rpoB S450L	100	rpsL K43R	100	embB M306V	100	pncA L27P	100	gyrA A90V	100	gyrA A90V	100	-	-	-	-	-	-	-	-	-	-	-	-	-	-	-	-	-	-	-	-	-	-	-	rpoC P1040R	100		compensates for rpoB mutations	-	-	-
723759	1269	46	0.98	NO	-	-	-	-	-	-	-	-	-	-	-	-	-	-	-	-	-	-	-	-	-	-	-	-	-	-	-	-	-	-	-	-	-	-	-	-	-	-	-		-	-	-	-
723761	1270	103	0.98	NO	fabG1 -15c>t; katG S315T	99.2; 99.14	rpoB S450L	100	rpsL K43R	100	embB Q497R	99.29	pncA G132A	97.92	gyrA D94A	100	gyrA D94A	100	-	-	-	-	-	-	-	-	fabG1 -15c>t	99.2	-	-	-	-	-	-	-	-	-	-	-	-	-	rpoC I491V	100		compensates for rpoB mutations	-	-	-
723792	1271	54	0.99	NO	fabG1 -8t>c; katG S315T	98.08; 100	rpoB S450L	97.5	rpsL K43R	100	embB Q497R	98.04	pncA T160K	100	-	-	-	-	-	-	-	-	-	-	-	-	-	-	-	-	-	-	-	-	-	-	-	-	-	-	-	rpoC K445R	98.61		compensates for rpoB mutations	-	-	-
723856	1272	77	0.99	NO	-	-	-	-	-	-	-	-	-	-	-	-	-	-	-	-	-	-	-	-	-	-	-	-	-	-	-	-	-	-	-	-	-	-	-	-	-	-	-		-	-	-	-
723866	1273	122	0.99	NO	katG S315T	99.27	rpoB S450L	99.32	rpsL K43R	100	embA -16c>t; embB M306I	99.32; 99.24	pncA V139A	100	gyrA A90V	100	gyrA A90V	100	-	-	-	-	-	-	-	-	-	-	-	-	-	-	-	-	-	-	-	-	-	-	-	rpoC V1252L	100		compensates for rpoB mutations	-	-	-
723871	1274	76	0.98	NO	-	-	-	-	-	-	-	-	-	-	-	-	-	-	-	-	-	-	-	-	-	-	-	-	-	-	-	-	-	-	-	-	-	-	rpoA P250S	100	compensates for rpoB mutations	rpoC A172V; rpoC R173R	98.48; 98.31		phylogenetic mutation L1, no indication for increased MIC; phylogenetic mutation L1, no indication for increased MIC	-	-	-
723944	1275	143	0.99	NO	-	-	-	-	-	-	-	-	-	-	-	-	-	-	-	-	-	-	-	-	-	-	-	-	-	-	-	-	-	-	-	-	-	-	-	-	-	-	-		-	-	-	-
723967	1276	61	0.99	NO	-	-	-	-	-	-	-	-	-	-	-	-	-	-	-	-	-	-	-	-	-	-	-	-	-	-	-	-	-	-	-	-	-	-	-	-	-	rpoC A172V; rpoC R173R; rpoC L737R	100; 100; 98.11		compensates for rpoB mutations; compensates for rpoB mutations; compensates for rpoB mutations	-	-	-
724018	1277	70	0.99	NO	katG S315T	100	rpoB S450L	98.57	rpsL K43R	100	embA -12c>t; embB M306V	100; 100	pncA A46V	100	gyrA D94G	100	gyrA D94G	100	-	-	-	-	-	-	-	-	-	-	-	-	-	-	-	-	-	-	-	-	-	-	-	rpoC V431M	98.72		compensates for rpoB mutations	-	-	-
724065	1278	50	0.99	NO	-	-	-	-	-	-	-	-	-	-	-	-	-	-	-	-	-	-	-	-	-	-	-	-	-	-	-	-	-	-	-	-	-	-	-	-	-	rpoC A542A	100		phylogenetic mutation L4.3, no indication for increased MIC	-	-	-
724184	1279	52	0.98	NO	katG S315T	100	rpoB S450L	100	rrs 514a>c	100	embA -16c>t	100	-	-	-	-	-	-	-	-	-	-	-	-	-	-	ethA T314I	100	-	-	-	-	-	-	-	-	-	-	-	-	-	rpoC L516P	100		compensates for rpoB mutations	-	-	-
724193	1280	120	0.98	NO	-	-	-	-	-	-	-	-	-	-	-	-	-	-	-	-	-	-	-	-	-	-	-	-	-	-	-	-	-	-	-	-	-	-	-	-	-	rpoC A172V; rpoC R173R; rpoC P601L	99.1; 99.06; 100		phylogenetic mutation L1, no indication for increased MIC; phylogenetic mutation L1, no indication for increased MIC; phylogenetic mutation L1.1, no indication for increased MIC	-	-	-
724205	1281	54	0.99	NO	katG S315T	98	rpoB S450L	98.11	rpsL K43R	100	embA -16c>t	100	pncA I5S	100	-	-	-	-	-	-	eis -12c>t	100	-	-	-	-	-	-	-	-	-	-	-	-	-	-	-	-	-	-	-	rpoC I491T	100		compensates for rpoB mutations	-	-	-
724285	1282	82	0.98	NO	-	-	-	-	-	-	-	-	-	-	-	-	-	-	-	-	-	-	-	-	-	-	-	-	-	-	-	-	-	-	-	-	-	-	-	-	-	-	-		-	-	-	-
724347	1283	69	1.00	NO	-	-	-	-	-	-	-	-	-	-	-	-	-	-	-	-	-	-	-	-	-	-	-	-	-	-	-	-	-	-	-	-	-	-	-	-	-	-	-		-	-	-	-
724398	1284	52	0.99	NO	katG S315T	100	rpoB S450L	98.21	rpsL K43R	98.41	embB M306V	100	pncA V139A	100	gyrA D94G	100	gyrA D94G	100	-	-	rrs 1401a>g	100	rrs 1401a>g	100	rrs 1401a>g	100	ethA 769_ins_gg	90.77	-	-	-	-	-	-	-	-	-	-	-	-	-	rpoC G332S	100		compensates for rpoB mutations	-	-	-
724413	1285	54	0.99	NO	-	-	-	-	-	-	-	-	-	-	-	-	-	-	-	-	-	-	-	-	-	-	-	-	-	-	-	-	-	-	-	-	-	-	-	-	-	-	-		-	-	-	-
724453	1286	78	0.99	NO	fabG1 -15c>t; katG S315T	100; 100	rpoB S450L	100	rpsL K43R	100	embB Q497R	100	pncA G132A	100	gyrA D94A	100	gyrA D94A	100	-	-	-	-	-	-	-	-	fabG1 -15c>t	100	-	-	-	-	-	-	-	-	-	-	-	-	-	rpoC I491V	100		compensates for rpoB mutations	-	-	-
724468	1287	159	0.99	NO	katG S315T	100	rpoB S450L	100	rpsL K43R	100	embA -8c>a; embB G406S	100; 100	pncA -11a>g	100	gyrA S91P	100	gyrA S91P	100	-	-	-	-	-	-	-	-	-	-	-	-	-	-	-	-	-	-	-	-	-	-	-	rpoC G433S	100		compensates for rpoB mutations	-	-	-
724475	1288	110	0.99	NO	-	-	-	-	-	-	-	-	-	-	-	-	-	-	-	-	-	-	-	-	-	-	-	-	-	-	-	-	-	-	-	-	-	-	-	-	-	-	-		-	ahpC -	99.28	compensates for KatG deficit
724479	1289	99	0.98	NO	fabG1 -15c>t; inhA I21T	100; 100	rpoB S450L	100	rrs 514a>c	100	embB M306V	100	pncA 52_ins_c	98.04	gyrA A90V	90.43	gyrA A90V	90.43	-	-	rrs 1401a>g	100	rrs 1401a>g	100	rrs 1401a>g	100	fabG1 -15c>t	100	-	-	-	-	-	-	-	-	-	-	-	-	-	rpoC D44E	99.07		compensates for rpoB mutations	-	-	-
724517	1290	61	0.99	NO	-	-	-	-	-	-	-	-	-	-	-	-	-	-	-	-	-	-	-	-	-	-	-	-	-	-	-	-	-	-	-	-	-	-	-	-	-	-	-		-	-	-	-
724531	1291	77	0.98	NO	-	-	-	-	-	-	-	-	-	-	-	-	-	-	-	-	-	-	-	-	-	-	-	-	-	-	-	-	-	-	-	-	-	-	-	-	-	rpoC T1166T	100		compensates for rpoB mutations	-	-	-
724545	1292	49	0.99	NO	katG S315T	100	rpoB S450L	100	rpsL K43R	100	embA -16c>t	100	pncA I5S	100	-	-	-	-	-	-	eis -37g>t	100	-	-	-	-	-	-	-	-	-	-	-	-	-	-	-	-	-	-	-	rpoC K445R	100		compensates for rpoB mutations	-	-	-
724547	1293	51	0.99	NO	fabG1 -15c>t; katG S315T	100; 100	rpoB S450L	100	rpsL K43R	100	embB Q497R	98.18	pncA G132A	100	gyrA A90V	100	gyrA A90V	100	-	-	eis -10g>c	100	-	-	-	-	fabG1 -15c>t	100	-	-	-	-	-	-	-	-	-	-	-	-	-	rpoC I491V	100		compensates for rpoB mutations	-	-	-
724551	1294	72	0.99	NO	fabG1 -15c>t; katG S315T	100; 100	rpoB S450L	100	rpsL K43R	100	embB Q497R	100	pncA G132A	100	gyrA D94A	100	gyrA D94A	100	-	-	-	-	-	-	-	-	fabG1 -15c>t	100	-	-	-	-	-	-	-	-	-	-	-	-	-	rpoC I491V	100		compensates for rpoB mutations	-	-	-
724646	1295	47	0.98	NO	-	-	-	-	-	-	-	-	-	-	-	-	-	-	-	-	-	-	-	-	-	-	-	-	-	-	-	-	-	-	-	-	-	-	-	-	-	rpoC A172V; rpoC R173R; rpoC P601L	100; 100; 100		phylogenetic mutation L1, no indication for increased MIC; phylogenetic mutation L1, no indication for increased MIC; phylogenetic mutation L1.1, no indication for increased MIC	-	-	-
724671	1296	88	0.98	NO	katG S315T	100	rpoB S450L	100	rpsL K43R	100	embB M306V	100	-	-	gyrA A90V; gyrA D94A	100; 100	gyrA A90V; gyrA D94A	100; 100	-	-	-	-	-	-	-	-	-	-	-	-	-	-	-	-	-	-	-	-	-	-	-	rpoC V483A	100		compensates for rpoB mutations	-	-	-
724680	1297	90	0.98	NO	katG S315T	98.84	rpoB S450L	98.2	rpsL K43R	97.06	embB M306V	100	pncA _187G	100	gyrA D94Y	100	gyrA D94Y	100	-	-	-	-	-	-	-	-	-	-	-	-	-	-	-	-	-	-	-	-	-	-	-	rpoC V483G	100		compensates for rpoB mutations	-	-	-
724703	1298	205	0.99	NO	-	-	-	-	-	-	-	-	-	-	-	-	-	-	-	-	-	-	-	-	-	-	-	-	-	-	-	-	-	-	-	-	-	-	-	-	-	-	-		-	-	-	-
724757	1299	124	0.99	NO	katG S315T	100	rpoB S450L	100	rpsL K43R	100	embB M306V	100	-	-	gyrA D94G	100	gyrA D94G	100	-	-	-	-	-	-	-	-	-	-	-	-	-	-	-	-	-	-	-	-	-	-	-	rpoC V483A	100		compensates for rpoB mutations	-	-	-
724773	1300	75	0.99	NO	katG S315T	100	rpoB S450L	98.84	rpsL K43R	100	embA -12c>t; embB G406S	97.26; 98.48	pncA -11a>g	100	gyrA A90V	100	gyrA A90V	100	-	-	eis -10g>c	100	-	-	-	-	ethA 1392_ins_ag	89.74	-	-	-	-	-	-	-	-	-	-	-	-	-	rpoC G433S	100		compensates for rpoB mutations	-	-	-
724776	1301	79	0.98	NO	katG S315T	98.81	rpoB S450L	98.53	rpsL K88R	100	embB M306V	100	pncA Q10R	98.84	-	-	-	-	-	-	-	-	-	-	-	-	ethA 341_del_a	98.95	-	-	-	-	-	-	-	-	-	-	-	-	-	-	-		-	-	-	-
724777	1302	93	0.98	NO	fabG1 -15c>t; katG S315T	100; 100	rpoB S450L	100	rpsL K43R	98.52	embB Q497R	100	pncA G132A	100	-	-	-	-	-	-	-	-	-	-	-	-	fabG1 -15c>t	100	-	-	-	-	-	-	-	-	-	-	-	-	-	rpoC I491V	100		compensates for rpoB mutations	-	-	-
724804	1303	49	0.99	NO	-	-	-	-	gid 608_ins_g	89.47	-	-	-	-	-	-	-	-	-	-	-	-	-	-	-	-	-	-	-	-	-	-	-	-	-	-	-	-	-	-	-	rpoC A172V; rpoC R173R	97.67; 100		phylogenetic mutation L1, no indication for increased MIC; phylogenetic mutation L1, no indication for increased MIC	-	-	-
724826	1304	118	0.98	NO	katG S315T	100	rpoB S450L	98.35	rpsL K43R	100	embB M306V	100	pncA L27P	100	gyrA D94Y	99.11	gyrA D94Y	99.11	-	-	-	-	-	-	-	-	-	-	-	-	-	-	-	-	-	-	-	-	-	-	-	rpoC P1040R	99.28		compensates for rpoB mutations	-	-	-
724841	1305	49	0.98	NO	fabG1 -15c>t; katG S315T	98; 100	rpoB S450L	100	-	-	embB M306V	100	pncA 192_del_tatcaggccaca	100	gyrA D94N	97.73	gyrA D94N	97.73	-	-	-	-	-	-	-	-	fabG1 -15c>t	98	-	-	-	-	-	-	-	-	-	-	-	-	-	rpoC D44E; rpoC D485Y	100; 100		compensates for rpoB mutations; compensates for rpoB mutations	-	-	-
724889	1306	71	0.99	NO	katG S315T	100	rpoB S450L	100	rpsL K88R	98.33	embB G406D	100	-	-	gyrA D94G	100	gyrA D94G	100	-	-	-	-	-	-	-	-	-	-	-	-	-	-	-	-	-	-	-	-	-	-	-	-	-		-	-	-	-
724917	1307	138	0.99	NO	katG S315T	100	rpoB S450L	100	rpsL K43R	100	embB M306V	99.39	-	-	gyrA S91P	100	gyrA S91P	100	-	-	-	-	-	-	-	-	-	-	-	-	-	-	-	-	-	-	-	-	-	-	-	rpoC V483A	99.5		compensates for rpoB mutations	-	-	-
724919	1308	81	0.99	NO	katG S315T	100	rpoB S450L	97.06	rpsL K43R	98.99	embB M306V	100	-	-	gyrA S91P	100	gyrA S91P	100	-	-	-	-	-	-	-	-	-	-	-	-	-	-	-	-	-	-	-	-	-	-	-	rpoC V483A	100		compensates for rpoB mutations	-	-	-
724949	1309	73	0.98	NO	fabG1 -15c>t; inhA S94A	100; 100	rpoB S450L	98.94	-	-	embB G406S	98.88	pncA 313_ins_c	97.56	-	-	-	-	-	-	-	-	-	-	-	-	fabG1 -15c>t	100	-	-	-	-	-	-	-	-	-	-	-	-	-	rpoC A172V; rpoC R173R	98.68; 97.18		phylogenetic mutation L1, no indication for increased MIC; phylogenetic mutation L1, no indication for increased MIC	-	-	-
724997	1310	119	0.99	NO	katG S315T	99.26	rpoB S450L	100	rpsL K43R	100	embB M306I	100	-	-	-	-	-	-	-	-	-	-	-	-	-	-	-	-	-	-	-	-	-	-	-	-	-	-	-	-	-	rpoC V483A	99.48		compensates for rpoB mutations	-	-	-
725005	1311	92	1.00	NO	katG S315T	100	rpoB S450L	100	rpsL K43R	100	embB Q497R	99.07	pncA -11a>g	98.89	gyrA D94G	100	gyrA D94G	100	-	-	-	-	-	-	-	-	-	-	-	-	-	-	-	-	-	-	-	-	-	-	-	-	-		-	-	-	-
725011	1312	51	0.99	NO	-	-	-	-	-	-	-	-	-	-	-	-	-	-	-	-	-	-	-	-	-	-	-	-	-	-	-	-	-	-	-	-	-	-	-	-	-	-	-		-	-	-	-
725019	1313	65	0.99	NO	-	-	-	-	-	-	-	-	-	-	-	-	-	-	-	-	-	-	-	-	-	-	-	-	-	-	-	-	-	-	-	-	-	-	-	-	-	-	-		-	-	-	-
725044	1314	69	0.99	NO	katG S315T	100	rpoB S450L	94.12	rpsL K43R	96.55	embB G406D	89.87	pncA D136G	90.12	gyrA D94G	97.44	gyrA D94G	97.44	-	-	rrs 1401a>g	95.24	rrs 1401a>g	95.24	rrs 1401a>g	95.24	ethA Q359_	87.76	-	-	-	-	-	-	-	-	-	-	-	-	-	rpoC A521D; rpoC L847R	21.21; 68.35		compensates for rpoB mutations; compensates for rpoB mutations	-	-	-
725047	1315	54	0.99	NO	-	-	-	-	-	-	-	-	-	-	-	-	-	-	-	-	-	-	-	-	-	-	-	-	-	-	-	-	-	-	-	-	-	-	-	-	-	-	-		-	-	-	-
725057	1316	51	0.99	NO	-	-	-	-	-	-	-	-	-	-	-	-	-	-	-	-	-	-	-	-	-	-	-	-	-	-	-	-	-	-	-	-	-	-	-	-	-	rpoC G594E	100		phylogenetic mutation L4.1, no indication for increased MIC	-	-	-
725060	1317	100	0.98	NO	katG S315T	100	rpoB S450L	100	rpsL K43R	98.31	embB M306V	100	pncA H71R	100	gyrA A90V	100	gyrA A90V	100	-	-	rrs 1401a>g	100	rrs 1401a>g	100	rrs 1401a>g	100	ethA A341V	97.87	-	-	-	-	-	-	-	-	-	-	-	-	-	rpoC V483A	100		compensates for rpoB mutations	-	-	-
725079	1318	55	0.99	NO	-	-	-	-	-	-	-	-	-	-	-	-	-	-	-	-	-	-	-	-	-	-	-	-	-	-	-	-	-	-	-	-	-	-	-	-	-	rpoC G594E	100		phylogenetic mutation L4.1, no indication for increased MIC	-	-	-
725100	1319	106	0.98	NO	-	-	-	-	-	-	-	-	-	-	-	-	-	-	-	-	-	-	-	-	-	-	-	-	-	-	-	-	-	-	-	-	-	-	-	-	-	rpoC A172V; rpoC R173R; rpoC P601L	96.97; 95.88; 97.18		compensates for rpoB mutations; compensates for rpoB mutations; compensates for rpoB mutations	-	-	-
725103	1320	98	0.98	NO	-	-	-	-	-	-	-	-	-	-	-	-	-	-	-	-	-	-	-	-	-	-	-	-	-	-	-	-	-	-	-	-	-	-	-	-	-	-	-		-	-	-	-
725105	1321	88	1.00	NO	katG S315T	100	rpoB S450L	100	rpsL K43R	100	embB M306I	100	pncA V7G	98.98	-	-	-	-	-	-	-	-	-	-	-	-	ethA 365_ins_a	88.06	-	-	-	-	-	-	-	-	-	-	-	-	-	rpoC P434T	100		compensates for rpoB mutations	-	-	-
725230	1322	107	0.99	NO	katG S315T	98.99	rpoB S450L	100	rpsL K43R	99.07	embB M306V	100	pncA L27P	100	gyrA A90V	100	gyrA A90V	100	-	-	-	-	-	-	-	-	-	-	-	-	-	-	-	-	-	-	-	-	-	-	-	rpoC P1040R	100		compensates for rpoB mutations	-	-	-
725245	1323	86	0.98	NO	fabG1 L203L	98.89	rpoB H445C	98.67	-	-	embB M306V	100	pncA L85Q	100	-	-	-	-	-	-	-	-	-	-	-	-	-	-	-	-	-	-	-	-	-	-	-	-	-	-	-	rpoC A172V; rpoC R173R	100; 100		phylogenetic mutation L1, no indication for increased MIC; phylogenetic mutation L1, no indication for increased MIC	-	-	-
725257	1324	50	0.99	NO	katG S315T	97.67	rpoB S450L	100	rpsL K43R	100	embA -16c>t	100	pncA I5S	100	gyrA D94A	100	gyrA D94A	100	-	-	eis -10g>a	100	-	-	-	-	-	-	-	-	-	-	-	-	-	-	-	-	-	-	-	rpoC K445R	100		compensates for rpoB mutations	-	-	-
725258	1325	57	0.99	NO	katG S315T	100	rpoB S450L	100	rpsL K43R	100	embB M306V	100	pncA 54_ins_c	96.97	gyrA D94N	100	gyrA D94N	100	-	-	-	-	-	-	-	-	ethA -7t>c	100	-	-	-	-	ald 440_ins_cc	89.83	-	-	-	-	-	-	-	-	-		-	-	-	-
725267	1326	51	0.99	NO	fabG1 -15c>t; katG S315T	100; 100	rpoB S450L	100	rpsL K43R	100	embB Q497R	98.39	pncA G132A	100	gyrA D94G	100	gyrA D94G	100	-	-	-	-	-	-	-	-	fabG1 -15c>t	100	-	-	-	-	-	-	-	-	-	-	-	-	-	rpoC I491V	100		compensates for rpoB mutations	-	-	-
725271	1327	50	0.99	NO	fabG1 -15c>t; katG S315T	100; 100	rpoB S450L	100	rpsL K43R	100	embA -11c>a; embB M306V	100; 100	pncA L27P	100	gyrA D94G	98.28	gyrA D94G	98.28	-	-	-	-	-	-	-	-	fabG1 -15c>t; ethA 481_del_agccgggctgctttaggaggctcggccgcttag	100; 50	-	-	-	-	ald 453_ins_accc	46.15	-	-	-	-	-	-	-	rpoC P1040R	98.21		compensates for rpoB mutations	-	-	-
725329	1328	46	0.99	NO	-	-	-	-	-	-	-	-	-	-	-	-	-	-	-	-	-	-	-	-	-	-	-	-	-	-	-	-	-	-	-	-	-	-	-	-	-	-	-		-	-	-	-
725331	1329	78	0.99	NO	-	-	-	-	-	-	-	-	-	-	-	-	-	-	-	-	-	-	-	-	-	-	-	-	-	-	-	-	-	-	-	-	-	-	-	-	-	-	-		-	-	-	-
725362	1330	81	0.99	NO	-	-	-	-	-	-	-	-	-	-	-	-	-	-	-	-	-	-	-	-	-	-	-	-	-	-	-	-	-	-	-	-	-	-	-	-	-	rpoC A172V; rpoC R173R	100; 100		compensates for rpoB mutations; compensates for rpoB mutations	ahpC E76K	100	compensates for KatG deficit
725376	1331	68	0.99	NO	fabG1 -15c>t; katG S315T	100; 100	rpoB S450L	100	rpsL K43R	100	embB Q497R	98.92	pncA G132A	100	gyrA D94G	97.92	gyrA D94G	97.92	-	-	-	-	-	-	-	-	fabG1 -15c>t	100	-	-	-	-	-	-	-	-	-	-	-	-	-	rpoC I491V	100		compensates for rpoB mutations	-	-	-
725381	1332	108	0.98	NO	katG S315T	100	rpoB H445L	100	gid Q125_	96.08	embA -12c>t	99.2	pncA R121P	98.73	gyrA A90V	99.14	gyrA A90V	99.14	-	-	-	-	-	-	-	-	ethA 1018_del_att	100	-	-	-	-	-	-	-	-	-	-	-	-	-	-	-		-	-	-	-
725391	1333	86	0.99	Maybe	katG 301_ins_cg; katG 298_del_cg	21.84; 22.83	rpoB 756_del_gc; rpoB 762_ins_gc; rpoB D435V	30.68; 36.05; 73.86	-	-	-	-	rpsA T5A	36.46	-	-	-	-	-	-	-	-	-	-	-	-	-	-	-	-	-	-	-	-	-	-	-	-	rpoA A335A; rpoA G334A; rpoA S331S; rpoA E319Q; rpoA P313A; rpoA S307S; and others	23.97; 24.49; 25.17; 29.01; 26.71; 28.92; and others	compensates for rpoB mutations; compensates for rpoB mutations; compensates for rpoB mutations; compensates for rpoB mutations; compensates for rpoB mutations; compensates for rpoB mutations; and others	rpoC R11R; rpoC G13G; rpoC L14L; rpoC A15A; rpoC S24S; rpoC Y25Y; and others	21.53; 20.74; 21.21; 20.77; 24.63; 23.88; and others		compensates for rpoB mutations; compensates for rpoB mutations; compensates for rpoB mutations; compensates for rpoB mutations; compensates for rpoB mutations; compensates for rpoB mutations; and others	ahpC T37T; ahpC K46K; ahpC R48R; ahpC F52F; ahpC K55K; and others	96.38; 22.7; 21.19; 22.76; 20.83; 21.95; and others	compensates for KatG deficit; compensates for KatG deficit; compensates for KatG deficit; compensates for KatG deficit; compensates for KatG deficit; compensates for KatG deficit; and others
725403	1334	72	0.99	NO	-	-	-	-	-	-	-	-	-	-	-	-	-	-	-	-	-	-	-	-	-	-	-	-	-	-	-	-	-	-	-	-	-	-	-	-	-	rpoC A172V; rpoC R173R; rpoC P601L	98.11; 100; 100		phylogenetic mutation L1, no indication for increased MIC; phylogenetic mutation L1, no indication for increased MIC; phylogenetic mutation L1.1, no indication for increased MIC	-	-	-
725422	1335	50	0.99	NO	-	-	-	-	-	-	-	-	-	-	-	-	-	-	-	-	-	-	-	-	-	-	-	-	-	-	-	-	-	-	-	-	-	-	-	-	-	-	-		-	-	-	-
725441	1336	63	0.99	NO	katG S315T	100	rpoB H445N	98.28	rrs 906a>g	100	embB M306I	100	-	-	-	-	-	-	-	-	-	-	-	-	-	-	-	-	-	-	-	-	-	-	-	-	-	-	-	-	-	-	-		-	-	-	-
725577	1337	68	0.99	NO	katG S315T	98.67	rpoB S450L	100	rpsL K43R	100	embA -11c>a; embB M306V	100; 100	pncA L27P	100	-	-	-	-	-	-	-	-	-	-	-	-	-	-	-	-	-	-	-	-	-	-	-	-	-	-	-	rpoC P1040R	100		compensates for rpoB mutations	-	-	-
725611	1338	50	0.99	NO	-	-	-	-	-	-	-	-	-	-	-	-	-	-	-	-	-	-	-	-	-	-	-	-	-	-	-	-	-	-	-	-	-	-	-	-	-	-	-		-	-	-	-
725614	1339	102	0.98	NO	-	-	-	-	gid 351_del_g	97.96	-	-	-	-	-	-	-	-	-	-	-	-	-	-	-	-	-	-	-	-	-	-	-	-	-	-	-	-	-	-	-	rpoC G594E	100		phylogenetic mutation L4.1, no indication for increased MIC	-	-	-
725617	1340	68	0.99	NO	-	-	-	-	-	-	-	-	-	-	-	-	-	-	-	-	-	-	-	-	-	-	-	-	-	-	-	-	-	-	-	-	-	-	-	-	-	-	-		-	-	-	-
725621	1341	105	0.99	NO	katG S315T	100	rpoB S450L	100	rpsL K43R	100	embB M306V	100	-	-	gyrA D94G	100	gyrA D94G	100	-	-	-	-	-	-	-	-	-	-	-	-	-	-	-	-	-	-	-	-	-	-	-	rpoC V483A	100		compensates for rpoB mutations	-	-	-
725632	1342	242	0.99	NO	katG S315T	99.68	rpoB S450L	99.3	gid 352_ins_g	90.36	embB G406A	99.67	-	-	-	-	-	-	-	-	-	-	-	-	-	-	-	-	-	-	-	-	-	-	-	-	-	-	-	-	-	rpoC L527V	100		compensates for rpoB mutations	-	-	-
725659	1343	145	0.99	NO	-	-	-	-	-	-	-	-	-	-	-	-	-	-	-	-	-	-	-	-	-	-	-	-	-	-	-	-	-	-	-	-	-	-	rpoA T214M	99.44	compensates for rpoB mutations	-	-		-	-	-	-
725665	1344	58	0.99	NO	-	-	-	-	-	-	-	-	-	-	-	-	-	-	-	-	-	-	-	-	-	-	-	-	-	-	-	-	-	-	-	-	-	-	-	-	-	rpoC A172V; rpoC R173R; rpoC P601L; rpoC H1153H	98.31; 100; 100; 100		compensates for rpoB mutations; compensates for rpoB mutations; compensates for rpoB mutations; compensates for rpoB mutations	-	-	-
725693	1345	96	0.98	NO	fabG1 -15c>t; katG S315T	97.25; 100	rpoB S450L	99.13	rpsL K43R	100	embB Q497R	100	pncA G132A	100	gyrA D94G	100	gyrA D94G	100	-	-	-	-	-	-	-	-	fabG1 -15c>t	97.25	-	-	-	-	alr Y388D	100	-	-	-	-	-	-	-	rpoC I491V	100		compensates for rpoB mutations	-	-	-
725769	1346	93	0.99	NO	katG S315T	100	rpoB S450L	100	rpsL K43R	98.94	embB M306V	100	pncA L27P	100	-	-	-	-	-	-	-	-	-	-	-	-	-	-	-	-	-	-	-	-	-	-	-	-	-	-	-	rpoC P1040R	99.07		compensates for rpoB mutations	-	-	-
725782	1347	107	0.98	NO	-	-	-	-	-	-	-	-	-	-	-	-	-	-	-	-	-	-	-	-	-	-	-	-	-	-	-	-	-	-	-	-	-	-	-	-	-	rpoC A172V; rpoC R173R	98.94; 98.88		phylogenetic mutation L1, no indication for increased MIC; phylogenetic mutation L1, no indication for increased MIC	-	-	-
725797	1348	32	0.93	NO	-	-	-	-	-	-	-	-	-	-	-	-	-	-	-	-	-	-	-	-	-	-	-	-	-	-	-	-	-	-	-	-	-	-	-	-	-	rpoC A172V; rpoC R173R; rpoC P601L; rpoC M663I	96.43; 100; 96.88; 100		compensates for rpoB mutations; compensates for rpoB mutations; compensates for rpoB mutations; compensates for rpoB mutations	-	-	-
725804	1349	121	0.99	NO	katG S315T	100	rpoB S450L	100	rpsL K43R	98.7	embB M306V	100	pncA F106C	100	gyrA A90V	99.19	gyrA A90V	99.19	-	-	-	-	-	-	-	-	ethA A341V	99.22	-	-	-	-	-	-	-	-	-	-	-	-	-	-	-		-	-	-	-
725805	1350	109	0.99	NO	-	-	-	-	-	-	-	-	-	-	-	-	-	-	-	-	-	-	-	-	-	-	-	-	-	-	-	-	-	-	-	-	-	-	-	-	-	rpoC A172V; rpoC R173R; rpoC P601L	98.4; 99.14; 100		compensates for rpoB mutations; compensates for rpoB mutations; compensates for rpoB mutations	-	-	-
725819	1351	129	0.99	NO	katG S315T	100	rpoB S450L	98.73	rrs 906a>g; gid 351_del_g	100; 100	embB M306V	100	pncA C14_	98.85	-	-	-	-	-	-	-	-	-	-	-	-	-	-	-	-	-	-	-	-	-	-	-	-	-	-	-	rpoC P1040R	100		compensates for rpoB mutations	-	-	-
725839	1352	110	0.98	NO	fabG1 -15c>t; katG S315T	97.2; 99.11	rpoB S450L	99.29	rpsL K43R	98.46	embB M306V	100	pncA _187G	100	gyrA D94N	100	gyrA D94N	100	Rv0678 138_ins_g	92.31	rrs 1401a>g	96.88	rrs 1401a>g	96.88	rrs 1401a>g	96.88	fabG1 -15c>t	97.2	-	-	Rv0678 138_ins_g	92.31	-	-	-	-	-	-	-	-	-	rpoC V483G	99.44		compensates for rpoB mutations	-	-	-
725874	1353	109	0.98	NO	katG S315T	100	rpoB S450L	100	rpsL K43R	100	embB M306V	99.25	pncA V139A	100	gyrA D94N	100	gyrA D94N	100	-	-	-	-	-	-	-	-	-	-	-	-	-	-	-	-	-	-	-	-	-	-	-	rpoC G332S	100		compensates for rpoB mutations	-	-	-
725887	1354	64	0.99	NO	katG S315T	100	rpoB S450L	100	rpsL K43R	98.67	embB M306V	100	pncA L27P	100	gyrA D94G	100	gyrA D94G	100	-	-	-	-	-	-	-	-	-	-	-	-	-	-	-	-	-	-	-	-	-	-	-	rpoC P1040R	100		compensates for rpoB mutations	-	-	-
725940	1355	70	1.00	NO	-	-	-	-	-	-	-	-	-	-	-	-	-	-	-	-	-	-	-	-	-	-	-	-	-	-	-	-	-	-	-	-	-	-	-	-	-	-	-		-	-	-	-
726013	1356	116	1.00	NO	-	-	-	-	-	-	-	-	-	-	-	-	-	-	-	-	-	-	-	-	-	-	-	-	-	-	-	-	-	-	-	-	-	-	-	-	-	-	-		-	-	-	-
726042	1357	95	0.98	NO	katG S315T	100	rpoB S450L	99.11	rpsL K43R	100	embB M306V	100	pncA H57Y	100	gyrA A90V	100	gyrA A90V	100	-	-	-	-	-	-	-	-	-	-	-	-	-	-	-	-	-	-	-	-	-	-	-	rpoC F452L	100		compensates for rpoB mutations	-	-	-
726045	1358	38	0.97	NO	katG S315T	100	rpoB S450L	100	rrs 906a>g; gid 351_del_g	100; 84.85	embB M306V	100	pncA C14_	100	-	-	-	-	-	-	-	-	-	-	-	-	-	-	-	-	-	-	-	-	-	-	-	-	-	-	-	rpoC P1040R	97.22		compensates for rpoB mutations	ahpC -	100	compensates for KatG deficit
726065	1359	73	0.99	NO	fabG1 L203L; katG S315T	100; 100	rpoB S450L	100	-	-	embA -16c>t	100	-	-	gyrA A90V	100	gyrA A90V	100	-	-	-	-	-	-	-	-	-	-	-	-	-	-	-	-	-	-	-	-	-	-	-	rpoC V483G	99.09		compensates for rpoB mutations	-	-	-
726067	1360	110	0.98	NO	-	-	-	-	-	-	-	-	-	-	-	-	-	-	-	-	-	-	-	-	-	-	-	-	-	-	-	-	-	-	-	-	-	-	-	-	-	rpoC A542A	99.29		phylogenetic mutation L4.3, no indication for increased MIC	ahpC P44R	100	compensates for KatG deficit
726103	1361	108	0.98	NO	-	-	-	-	-	-	-	-	-	-	-	-	-	-	-	-	-	-	-	-	-	-	-	-	-	-	-	-	-	-	-	-	-	-	-	-	-	-	-		-	-	-	-
726131	1362	69	1.00	NO	-	-	-	-	-	-	-	-	-	-	-	-	-	-	-	-	-	-	-	-	-	-	-	-	-	-	-	-	-	-	-	-	-	-	-	-	-	-	-		-	-	-	-
726166	1363	94	0.98	NO	katG S315T	98.95	rpoB S450L	98.94	rpsL K43R	99.25	embA -16c>t	100	pncA I5S	98.94	gyrB T500P; gyrA D94A	100; 100	gyrB T500P; gyrA D94A	100; 100	-	-	eis -12c>t	100	-	-	-	-	ethA 753_ins_g	98.11	-	-	-	-	-	-	-	-	-	-	-	-	-	rpoC I491T	100		compensates for rpoB mutations	-	-	-
726167	1364	101	0.98	NO	fabG1 -15c>t; katG S315T	100; 100	rpoB S450L	98.23	rpsL K43R	100	embB Q497R	100	pncA G132A	100	gyrA A90V; gyrA D94G	100; 98.99	gyrA A90V; gyrA D94G	100; 98.99	-	-	eis -10g>c	100	-	-	-	-	fabG1 -15c>t	100	-	-	-	-	-	-	-	-	-	-	-	-	-	rpoC I491V	100		compensates for rpoB mutations	-	-	-
726189	1365	75	0.98	NO	katG S315T	98.72	-	-	rpsL K43R	100	embB G406A	100	-	-	-	-	-	-	-	-	-	-	-	-	-	-	-	-	-	-	-	-	-	-	-	-	-	-	-	-	-	-	-		-	-	-	-
726213	1366	99	0.99	NO	-	-	-	-	-	-	-	-	-	-	-	-	-	-	-	-	-	-	-	-	-	-	-	-	-	-	-	-	-	-	-	-	-	-	-	-	-	rpoC A172V; rpoC R173R	100; 98.81		phylogenetic mutation L1, no indication for increased MIC; phylogenetic mutation L1, no indication for increased MIC	-	-	-
726231	1367	81	0.98	NO	fabG1 -15c>t; katG S315T	99.1; 100	rpoB S450L	100	rpsL K43R	99.12	embB Q497R	100	pncA G132A	100	gyrA D94G	100	gyrA D94G	100	-	-	eis -10g>c	100	-	-	-	-	fabG1 -15c>t	99.1	-	-	-	-	-	-	-	-	-	-	-	-	-	rpoC I491V	100		compensates for rpoB mutations	-	-	-
726380	1368	153	0.99	NO	fabG1 -15c>t	100	rpoB S450L	100	rrs 514a>c	96	-	-	pncA A134V	99.56	gyrA D94N	100	gyrA D94N	100	-	-	-	-	-	-	-	-	fabG1 -15c>t	100	-	-	-	-	-	-	-	-	-	-	-	-	-	rpoC D44E; rpoC I491V	100; 100		compensates for rpoB mutations; compensates for rpoB mutations	-	-	-
726392	1369	126	0.99	YES	katG S315T	72.08	rpoB S450L	68.7	rpsL K43R	75.77	embA -16c>t	77.24	pncA I5S	76.52	gyrA D94N	60.34	gyrA D94N	60.34	-	-	rrs 1401a>g; eis -12c>t	56.03; 64.74	rrs 1401a>g	56.03	rrs 1401a>g	56.03	-	-	-	-	-	-	-	-	-	-	-	-	-	-	-	rpoC A172V; rpoC R173R; rpoC I491T; rpoC P601L	31.58; 31.58; 71.84; 26.11		compensates for rpoB mutations; compensates for rpoB mutations; compensates for rpoB mutations; compensates for rpoB mutations	-	-	-
726414	1370	109	0.99	NO	-	-	-	-	-	-	-	-	-	-	-	-	-	-	-	-	-	-	-	-	-	-	-	-	-	-	-	-	-	-	-	-	-	-	-	-	-	-	-		-	ahpC -	99.5	compensates for KatG deficit
726443	1371	79	0.98	NO	-	-	-	-	-	-	-	-	-	-	-	-	-	-	-	-	-	-	-	-	-	-	-	-	-	-	-	-	-	-	-	-	-	-	-	-	-	rpoC A172V; rpoC R173R; rpoC P601L	100; 98.55; 98.89		phylogenetic mutation L1, no indication for increased MIC; phylogenetic mutation L1, no indication for increased MIC; phylogenetic mutation L1.1, no indication for increased MIC	-	-	-
726448	1372	94	1.00	NO	-	-	-	-	-	-	-	-	-	-	-	-	-	-	-	-	-	-	-	-	-	-	-	-	-	-	-	-	-	-	-	-	-	-	-	-	-	-	-		-	-	-	-
726455	1373	72	0.99	NO	katG S315T	100	rpoB S450F	100	rrs 517c>t	100	embB M306I	100	-	-	-	-	-	-	-	-	-	-	-	-	-	-	-	-	-	-	-	-	-	-	Rv2670c A5V	98.73	-	-	-	-	-	-	-		-	-	-	-
726462	1374	62	0.99	NO	-	-	-	-	-	-	-	-	-	-	-	-	-	-	-	-	-	-	-	-	-	-	-	-	-	-	-	-	-	-	-	-	-	-	-	-	-	rpoC A172V; rpoC R173R; rpoC P601L; rpoC M663I	97.96; 100; 100; 98.63		phylogenetic mutation L1, no indication for increased MIC; phylogenetic mutation L1, no indication for increased MIC; phylogenetic mutation L1.1, no indication for increased MIC; compensates for rpoB mutations	-	-	-
726567	1375	101	0.99	NO	-	-	-	-	-	-	-	-	-	-	-	-	-	-	-	-	-	-	-	-	-	-	-	-	-	-	-	-	-	-	-	-	-	-	-	-	-	rpoC G594E	99.17		phylogenetic mutation L4.1, no indication for increased MIC	-	-	-
726589	1376	47	0.97	NO	katG S315T	100	rpoB S450L	100	rpsL K43R	100	embB M306V	100	-	-	gyrA D94G	100	gyrA D94G	100	-	-	-	-	-	-	-	-	-	-	-	-	-	-	-	-	-	-	-	-	-	-	-	rpoC V483A	100		compensates for rpoB mutations	-	-	-
726612	1377	71	0.99	NO	katG S315T	100	rpoB S450L	100	rpsL K43R	100	embB M306V	100	pncA 392_ins_g	47.31	gyrA D94G	100	gyrA D94G	100	-	-	-	-	-	-	-	-	-	-	-	-	-	-	-	-	-	-	-	-	-	-	-	rpoC V483A	100		compensates for rpoB mutations	-	-	-
726654	1378	61	0.99	NO	-	-	-	-	-	-	-	-	-	-	-	-	-	-	-	-	-	-	-	-	-	-	-	-	-	-	-	-	-	-	-	-	-	-	-	-	-	rpoC A172V; rpoC R173R; rpoC P601L	98.33; 100; 100		phylogenetic mutation L1, no indication for increased MIC; phylogenetic mutation L1, no indication for increased MIC; phylogenetic mutation L1.1, no indication for increased MIC	-	-	-
726669	1379	107	0.98	NO	fabG1 -15c>t; katG S315T	100; 99.28	rpoB S450L	99.11	rpsL K43R	99.35	embB Q497R	100	pncA G132A	100	gyrA D94N	100	gyrA D94N	100	-	-	-	-	-	-	-	-	fabG1 -15c>t	100	-	-	-	-	ald 581_ins_tacggttctagacatcaacatc	23.91	-	-	-	-	-	-	-	rpoC I491V	99.43		compensates for rpoB mutations	-	-	-
726673	1380	57	0.99	NO	fabG1 -15c>t; katG S315T	98.33; 100	rpoB S450L	100	rpsL K43R	100	embB Q497R	100	pncA G132A	100	gyrA A90V	100	gyrA A90V	100	-	-	eis -10g>c	100	-	-	-	-	fabG1 -15c>t	98.33	-	-	-	-	-	-	-	-	-	-	-	-	-	rpoC I491V	100		compensates for rpoB mutations	-	-	-
726684	1381	93	0.99	NO	katG S315T	100	rpoB S450L	100	rpsL K43R	98.6	embB M306V	97.25	pncA Q10P	99.06	-	-	-	-	-	-	-	-	-	-	-	-	-	-	-	-	-	-	-	-	-	-	-	-	-	-	-	rpoC V483A	98.47		compensates for rpoB mutations	-	-	-
726692	1382	78	0.99	NO	katG S315T	100	rpoB S450L	100	rpsL K43R	100	embB M306V	100	pncA Q10P	98.92	-	-	-	-	-	-	-	-	-	-	-	-	-	-	-	-	-	-	-	-	-	-	-	-	-	-	-	rpoC V483A	100		compensates for rpoB mutations	-	-	-
726704	1383	65	0.99	NO	katG S315T	100	rpoB S450L	100	rpsL K43R	100	embB M306I; embB G406S	100; 100	-	-	gyrB E501D; gyrA D94G	100; 100	gyrA D94G	100	-	-	-	-	-	-	-	-	ethA Q359_	100	-	-	-	-	-	-	-	-	-	-	-	-	-	rpoC P1040R	100		compensates for rpoB mutations	-	-	-
726709	1384	60	0.97	NO	katG S315T	100	rpoB S450L	100	-	-	embB M306V	100	pncA L19R	100	-	-	-	-	-	-	-	-	-	-	-	-	-	-	-	-	-	-	-	-	-	-	-	-	-	-	-	-	-		-	-	-	-
726715	1385	84	1.00	NO	katG S315T	98.78	rpoB S450L	100	-	-	embB G406D	70.59	-	-	-	-	-	-	-	-	-	-	-	-	-	-	-	-	-	-	-	-	-	-	-	-	-	-	-	-	-	-	-		-	-	-	-
726771	1386	103	1.00	YES	katG S315T	100	rpoB S450L	97.27	rpsL K43R; rrs 514a>c	79.13; 30.95	embB M306V; embB Q497R	24.22; 69.92	pncA C138R; pncA 193_ins_a	77.39; 28.71	gyrA D94N	63	gyrA D94N	63	-	-	-	-	-	-	-	-	-	-	-	-	-	-	-	-	-	-	-	-	-	-	-	rpoC G388G; rpoC I491V	69.64; 74.59		compensates for rpoB mutations; compensates for rpoB mutations	ahpC -	32.77	compensates for KatG deficit
726773	1387	100	1.00	NO	-	-	-	-	-	-	-	-	-	-	-	-	-	-	-	-	-	-	-	-	-	-	-	-	-	-	-	-	-	-	-	-	-	-	-	-	-	-	-		-	-	-	-
726777	1388	92	0.99	NO	fabG1 -15c>t; katG S315T	100; 100	rpoB S450L	100	rpsL K43R	100	embB Q497R	100	pncA G132A	100	gyrA D94G	100	gyrA D94G	100	-	-	-	-	-	-	-	-	fabG1 -15c>t	100	-	-	-	-	-	-	-	-	-	-	-	-	-	rpoC I491V	100		compensates for rpoB mutations	-	-	-
726783	1389	114	1.00	NO	-	-	rpoB L430P	100	-	-	-	-	-	-	-	-	-	-	-	-	-	-	-	-	-	-	-	-	-	-	-	-	-	-	-	-	-	-	-	-	-	-	-		-	-	-	-
726810	1390	72	0.98	NO	katG S315T	100	rpoB S450L	100	rpsL K43R	96.81	embB Q497R	100	pncA 200_del_ctgctccttatc	100	gyrA A90V	100	gyrA A90V	100	-	-	rrs 1401a>g	100	rrs 1401a>g	100	rrs 1401a>g	100	-	-	-	-	-	-	-	-	-	-	-	-	-	-	-	-	-		-	-	-	-
726829	1391	86	0.99	Maybe	katG S315T	100	rpoB S450L	86.49	rpsL K43R	91.26	embB M306V	91.07	pncA L27P	87.36	gyrA D94G	90.14	gyrA D94G	90.14	-	-	-	-	-	-	-	-	ethA W391_	82.18	-	-	-	-	-	-	-	-	-	-	-	-	-	rpoC P1040R	81.01		compensates for rpoB mutations	-	-	-
726837	1392	74	1.00	NO	katG S315T	100	-	-	rrs 514a>c	97.44	-	-	-	-	-	-	-	-	-	-	-	-	-	-	-	-	-	-	-	-	-	-	-	-	-	-	-	-	-	-	-	-	-		-	-	-	-
726915	1393	93	0.99	NO	fabG1 -15c>t; katG S315T	100; 100	-	-	rrs 514a>c	98.28	-	-	-	-	-	-	-	-	-	-	-	-	-	-	-	-	fabG1 -15c>t	100	-	-	-	-	-	-	-	-	-	-	-	-	-	rpoC A172V; rpoC R173R; rpoC L737R; rpoC V1124V	98.55; 100; 98.99; 100		phylogenetic mutation L1, no indication for increased MIC; phylogenetic mutation L1, no indication for increased MIC; compensates for rpoB mutations; compensates for rpoB mutations	-	-	-
726918	1394	70	0.99	NO	-	-	-	-	-	-	-	-	-	-	-	-	-	-	-	-	-	-	-	-	-	-	-	-	-	-	-	-	-	-	-	-	-	-	-	-	-	rpoC A542A	100		phylogenetic mutation L4.3, no indication for increased MIC	-	-	-
727002	1395	81	0.99	NO	-	-	-	-	-	-	-	-	-	-	-	-	-	-	-	-	-	-	-	-	-	-	-	-	-	-	-	-	-	-	-	-	-	-	rpoA L80L	98.25	compensates for rpoB mutations	rpoC A172V; rpoC R173R; rpoC P601L	98.7; 100; 100		phylogenetic mutation L1, no indication for increased MIC; phylogenetic mutation L1, no indication for increased MIC; phylogenetic mutation L1.1, no indication for increased MIC	-	-	-
727010	1396	88	0.98	NO	katG S315T	100	rpoB S450L	99.09	rpsL K43R	99.16	embB M306I	98.82	-	-	gyrA S91P	100	gyrA S91P	100	-	-	rrs 1401a>g	86.05	rrs 1401a>g	86.05	rrs 1401a>g	86.05	-	-	-	-	-	-	-	-	folC I43T	100	-	-	-	-	-	-	-		-	-	-	-
727026	1397	90	0.98	NO	fabG1 -15c>t; katG S315T	99.08; 100	rpoB S450L	100	rpsL K88R	100	embB M306V	100	pncA H51R	99.21	gyrA A90V	100	gyrA A90V	100	Rv0678 R38_	97.26	-	-	-	-	-	-	fabG1 -15c>t	99.08	-	-	Rv0678 R38_	97.26	-	-	folC E153A	98.84	-	-	-	-	-	-	-		-	-	-	-
727033	1398	107	0.98	NO	-	-	-	-	-	-	-	-	-	-	-	-	-	-	-	-	-	-	-	-	-	-	-	-	-	-	-	-	-	-	-	-	-	-	-	-	-	rpoC A172V; rpoC R173R	100; 99.01		phylogenetic mutation L1, no indication for increased MIC; phylogenetic mutation L1, no indication for increased MIC	-	-	-
727046	1399	66	0.99	NO	-	-	-	-	-	-	-	-	-	-	-	-	-	-	-	-	-	-	-	-	-	-	-	-	-	-	-	-	-	-	-	-	-	-	-	-	-	-	-		-	-	-	-
727050	1400	103	0.99	NO	katG S315T	100	rpoB S450L	100	rpsL K43R	100	embB M306V; embB G406S	100; 100	pncA -11a>g	100	-	-	-	-	-	-	-	-	-	-	-	-	-	-	-	-	-	-	-	-	-	-	-	-	-	-	-	rpoC G433S	100		compensates for rpoB mutations	-	-	-
727053	1401	80	0.99	NO	katG S315T	100	rpoB S450L	100	rpsL K43R	100	embB M306V	100	-	-	-	-	-	-	-	-	-	-	-	-	-	-	-	-	-	-	-	-	-	-	-	-	-	-	-	-	-	rpoC V483A	100		compensates for rpoB mutations	-	-	-
727056	1402	68	0.99	NO	fabG1 -15c>t; katG S315T	100; 100	rpoB S450L	100	rpsL K43R	100	embA -11c>a; embB M306V	100; 100	pncA L27P	100	gyrA A90V; gyrA S91P	100; 27.94	gyrA A90V; gyrA S91P	100; 27.94	-	-	-	-	-	-	-	-	fabG1 -15c>t	100	-	-	-	-	-	-	-	-	-	-	-	-	-	rpoC P1040R	100		compensates for rpoB mutations	-	-	-
727126	1403	65	0.99	NO	katG S315T	98.57	rpoB S450L	96.72	rpsL K43R	100	embB M306V	100	pncA L27P	100	gyrA D94G	100	gyrA D94G	100	-	-	-	-	-	-	-	-	-	-	-	-	-	-	-	-	-	-	-	-	-	-	-	rpoC P1040R	100		compensates for rpoB mutations	-	-	-
727137	1404	112	0.99	NO	-	-	-	-	-	-	-	-	-	-	-	-	-	-	-	-	-	-	-	-	-	-	-	-	-	-	-	-	-	-	-	-	-	-	-	-	-	-	-		-	-	-	-
727154	1405	77	1.00	NO	-	-	-	-	-	-	-	-	-	-	-	-	-	-	-	-	-	-	-	-	-	-	-	-	-	-	-	-	-	-	-	-	-	-	-	-	-	-	-		-	-	-	-
727163	1406	101	1.00	NO	-	-	-	-	-	-	-	-	-	-	-	-	-	-	-	-	-	-	-	-	-	-	-	-	-	-	-	-	-	-	-	-	-	-	-	-	-	-	-		-	-	-	-
727171	1407	96	0.99	NO	katG S315T	100	rpoB S450L	100	rpsL K43R	100	embB G406A	100	pncA T47A	100	gyrA D94G	100	gyrA D94G	100	-	-	-	-	-	-	-	-	-	-	-	-	-	-	-	-	-	-	-	-	-	-	-	rpoC G332S	100		compensates for rpoB mutations	-	-	-
727228	1408	52	1.00	NO	-	-	-	-	gid 103_ins_g	90	-	-	-	-	-	-	-	-	-	-	-	-	-	-	-	-	-	-	-	-	-	-	-	-	-	-	-	-	-	-	-	-	-		-	-	-	-
727233	1409	130	1.00	NO	-	-	-	-	-	-	-	-	-	-	-	-	-	-	-	-	-	-	-	-	-	-	-	-	-	-	-	-	-	-	-	-	-	-	-	-	-	-	-		-	-	-	-
727252	1410	104	0.99	NO	fabG1 -15c>t; katG S315T	100; 97.65	rpoB S450L	100	rpsL K43R	98.89	embA -11c>a; embB M306V	100; 99.28	pncA L27P	100	gyrA D94G	100	gyrA D94G	100	-	-	-	-	-	-	-	-	fabG1 -15c>t; ethA 481_del_agccgggctgctttaggaggctcggccgcttag	100; 56.58	-	-	-	-	-	-	-	-	-	-	-	-	-	rpoC P1040R	100		compensates for rpoB mutations	-	-	-
727254	1411	56	0.99	NO	katG S315T	100	rpoB S450L	97.73	-	-	embB G406D	96.49	-	-	gyrA D94G	98.04	gyrA D94G	98.04	Rv0678 138_ins_g	36.36	-	-	-	-	-	-	-	-	-	-	Rv0678 138_ins_g	36.36	-	-	-	-	-	-	-	-	-	rpoC V483A	100		compensates for rpoB mutations	-	-	-
727258	1412	67	0.99	NO	katG S315T	100	rpoB S450L	100	rpsL K43R	100	embB M306V	100	pncA L27P	100	gyrA D94G	100	gyrA D94G	100	-	-	-	-	-	-	-	-	-	-	-	-	-	-	-	-	-	-	-	-	-	-	-	rpoC P1040R	100		compensates for rpoB mutations	-	-	-
727259	1413	82	0.99	NO	katG S315T	100	rpoB S450W	100	rpsL K43R	100	embB M306V	100	pncA C72F	98.97	-	-	-	-	-	-	-	-	-	-	-	-	-	-	-	-	-	-	-	-	-	-	-	-	-	-	-	-	-		-	-	-	-
727269	1414	64	1.00	NO	-	-	-	-	-	-	-	-	-	-	-	-	-	-	-	-	-	-	-	-	-	-	-	-	-	-	-	-	-	-	-	-	-	-	-	-	-	-	-		-	-	-	-
727286	1415	91	0.98	NO	katG S315T	100	rpoB S450L	98.89	rpsL K43R	100	embA -12c>t; embB M306V	100; 100	-	-	gyrA D94N	98.41	gyrA D94N	98.41	-	-	-	-	-	-	-	-	-	-	-	-	-	-	-	-	-	-	-	-	-	-	-	rpoC N698K	100		compensates for rpoB mutations	-	-	-
727297	1416	160	0.98	NO	fabG1 -15c>t; katG S315T	99.54; 100	rpoB S450L	99.47	rpsL K43R	98.83	embB Q497R	100	pncA G132A	100	gyrA D94G	100	gyrA D94G	100	-	-	-	-	-	-	-	-	fabG1 -15c>t	99.54	-	-	-	-	-	-	-	-	-	-	-	-	-	rpoC I491V	100		compensates for rpoB mutations	-	-	-
727345	1417	42	0.98	NO	-	-	-	-	-	-	-	-	pncA H57Y	97.5	-	-	-	-	-	-	-	-	-	-	-	-	-	-	-	-	-	-	-	-	-	-	-	-	-	-	-	rpoC A172V; rpoC R173R; rpoC P601L; rpoC A621T	100; 100; 100; 100		phylogenetic mutation L1, no indication for increased MIC; phylogenetic mutation L1, no indication for increased MIC; phylogenetic mutation L1.1, no indication for increased MIC; phylogenetic mutation L1.1.3, no indication for increased MIC	-	-	-
727348	1418	70	0.99	NO	-	-	-	-	-	-	-	-	-	-	-	-	-	-	-	-	-	-	-	-	-	-	-	-	-	-	-	-	-	-	-	-	-	-	-	-	-	rpoC A172V; rpoC R173R; rpoC P601L; rpoC A621T	98.63; 100; 100; 100		phylogenetic mutation L1, no indication for increased MIC; phylogenetic mutation L1, no indication for increased MIC; phylogenetic mutation L1.1, no indication for increased MIC; phylogenetic mutation L1.1.3, no indication for increased MIC	-	-	-
727351	1419	58	0.99	NO	fabG1 -15c>t; katG S315T	100; 100	rpoB S450L	100	rpsL K43R	100	embB Q497R	100	pncA G132A	100	gyrA D94A	100	gyrA D94A	100	-	-	-	-	-	-	-	-	fabG1 -15c>t	100	-	-	-	-	-	-	-	-	-	-	-	-	-	rpoC I491V	100		compensates for rpoB mutations	-	-	-
727368	1420	116	0.99	NO	katG S315T	100	rpoB S450L	98.29	rpsL K43R	100	embB M306V	100	pncA D63G	100	gyrA A90V	100	gyrA A90V	100	-	-	rrs 1401a>g	100	rrs 1401a>g	100	rrs 1401a>g	100	-	-	-	-	-	-	-	-	folC I43A	97.37	-	-	-	-	-	rpoC F831L	99.37		compensates for rpoB mutations	-	-	-
727386	1421	74	0.98	NO	-	-	-	-	-	-	-	-	-	-	-	-	-	-	-	-	-	-	-	-	-	-	-	-	-	-	-	-	-	-	-	-	-	-	-	-	-	-	-		-	-	-	-
727413	1422	82	0.98	NO	-	-	-	-	-	-	-	-	-	-	-	-	-	-	-	-	-	-	-	-	-	-	-	-	-	-	-	-	-	-	-	-	-	-	-	-	-	-	-		-	-	-	-
727419	1423	100	0.98	NO	fabG1 -15c>t; katG S315T	100; 100	rpoB S450L	100	rpsL K43R	100	embB Q497R	100	pncA G132A	98.63	gyrA D94G	100	gyrA D94G	100	-	-	-	-	-	-	-	-	fabG1 -15c>t; ethA 1300_ins_g; ethA 568_ins_g	100; 21.88; 63.64	-	-	-	-	-	-	-	-	-	-	-	-	-	rpoC I491V	100		compensates for rpoB mutations	-	-	-
727421	1424	61	0.99	NO	katG S315T	100	rpoB S450L	98.08	-	-	embB Q497R	100	pncA 501_del_c	100	gyrA D94A	97.14	gyrA D94A	97.14	-	-	-	-	-	-	-	-	ethA 1105_del_t	100	-	-	-	-	-	-	-	-	-	-	-	-	-	rpoC R69R; rpoC G594E	100; 98.51		compensates for rpoB mutations; phylogenetic mutation L4.1, no indication for increased MIC	-	-	-
727424	1425	170	0.99	NO	fabG1 -15c>t; katG S315T	100; 100	rpoB S450L	99.51	rpsL K43R	97.72	embB Q497R	100	pncA G132A	100	gyrA D94Y	99.43	gyrA D94Y	99.43	Rv0678 175_ins_c	39.37	-	-	-	-	-	-	fabG1 -15c>t	100	-	-	Rv0678 175_ins_c	39.37	-	-	-	-	-	-	-	-	-	rpoC I491V	100		compensates for rpoB mutations	-	-	-
727450	1426	64	0.99	NO	-	-	-	-	-	-	-	-	-	-	-	-	-	-	-	-	-	-	-	-	-	-	-	-	-	-	-	-	-	-	-	-	-	-	-	-	-	-	-		-	-	-	-
727512	1427	63	1.00	NO	-	-	-	-	-	-	-	-	-	-	-	-	-	-	-	-	-	-	-	-	-	-	-	-	-	-	-	-	-	-	-	-	-	-	-	-	-	-	-		-	-	-	-
727562	1428	41	0.98	NO	fabG1 -15c>t	100	rpoB 1297_del_ttcatggac	100	rrs 514a>c	100	embB M306V	100	pncA L172P	100	gyrA D94A	100	gyrA D94A	100	-	-	-	-	-	-	-	-	fabG1 -15c>t	100	-	-	-	-	-	-	-	-	-	-	-	-	-	rpoC A172V; rpoC R173R	100; 100		compensates for rpoB mutations; compensates for rpoB mutations	-	-	-
727568	1429	56	0.99	NO	katG S315T	100	rpoB L452P	100	rrs 514a>c	100	-	-	-	-	-	-	-	-	-	-	-	-	-	-	-	-	-	-	-	-	-	-	-	-	-	-	-	-	-	-	-	rpoC A172V; rpoC R173R; rpoC P601L	96.77; 100; 96.36		phylogenetic mutation L1, no indication for increased MIC; phylogenetic mutation L1, no indication for increased MIC; phylogenetic mutation L1.1, no indication for increased MIC	-	-	-
727577	1430	57	0.99	NO	katG S315T	100	rpoB S450L	98.28	rpsL K43R	98.63	embB Q497R	100	-	-	gyrA D94G	100	gyrA D94G	100	-	-	-	-	-	-	-	-	-	-	-	-	-	-	-	-	-	-	-	-	-	-	-	rpoC V483G	100		compensates for rpoB mutations	-	-	-
727580	1431	53	0.99	NO	fabG1 -15c>t; katG S315T	100; 100	rpoB S450L	100	rpsL K43R	100	embB Q497R	100	pncA G132A	95.92	gyrA D94G	100	gyrA D94G	100	-	-	-	-	-	-	-	-	fabG1 -15c>t; ethA 737_del_a	100; 100	-	-	-	-	-	-	-	-	-	-	-	-	-	rpoC I491V	100		compensates for rpoB mutations	-	-	-
727645	1432	67	0.99	NO	fabG1 -15c>t; katG S315T	100; 100	rpoB S450L	98.36	rpsL K43R	100	embA -11c>a; embB M306V	98.82; 100	pncA L27P	100	gyrA A90V	100	gyrA A90V	100	-	-	eis -14c>t	100	eis -14c>t	100	-	-	fabG1 -15c>t	100	-	-	-	-	-	-	-	-	-	-	-	-	-	rpoC P1040R	100		compensates for rpoB mutations	-	-	-
727677	1433	95	0.99	NO	-	-	-	-	-	-	-	-	-	-	-	-	-	-	-	-	-	-	-	-	-	-	-	-	-	-	-	-	-	-	-	-	-	-	-	-	-	rpoC A172V; rpoC R173R	100; 100		phylogenetic mutation L1, no indication for increased MIC; phylogenetic mutation L1, no indication for increased MIC	ahpC E76K	100	compensates for KatG deficit
727679	1434	166	0.99	NO	-	-	-	-	-	-	-	-	-	-	-	-	-	-	-	-	-	-	-	-	-	-	-	-	-	-	-	-	-	-	-	-	-	-	-	-	-	-	-		-	-	-	-
727692	1435	110	0.98	NO	fabG1 -15c>t; katG S315T	100; 99.28	rpoB S450L	98.28	rpsL K43R	100	embA -11c>a; embB M306V	99.22; 100	pncA L27P	99.15	gyrA A90V	100	gyrA A90V	100	-	-	-	-	-	-	-	-	fabG1 -15c>t	100	-	-	-	-	-	-	-	-	-	-	-	-	-	rpoC P1040R	99.06		compensates for rpoB mutations	-	-	-
727697	1436	68	0.99	NO	katG S315T	100	rpoB S450L	100	rpsL K43R	99	embB G406D	100	pncA D136G	100	gyrA D94N	97.37	gyrA D94N	97.37	-	-	-	-	-	-	-	-	ethA Q359_	98.73	-	-	-	-	-	-	-	-	-	-	-	-	-	rpoC P434V	100		compensates for rpoB mutations	-	-	-
727705	1437	61	0.97	NO	-	-	-	-	rpsL K88R	100	-	-	-	-	-	-	-	-	-	-	-	-	-	-	-	-	-	-	-	-	-	-	-	-	-	-	-	-	-	-	-	-	-		-	-	-	-
727719	1438	58	1.00	NO	-	-	-	-	-	-	-	-	-	-	-	-	-	-	-	-	-	-	-	-	-	-	-	-	-	-	-	-	-	-	-	-	-	-	-	-	-	-	-		-	-	-	-
727767	1439	39	0.97	NO	-	-	-	-	-	-	-	-	-	-	-	-	-	-	-	-	-	-	-	-	-	-	-	-	-	-	-	-	-	-	-	-	-	-	-	-	-	rpoC A172V; rpoC R173R	100; 100		compensates for rpoB mutations; compensates for rpoB mutations	-	-	-
727773	1440	142	0.99	NO	-	-	-	-	-	-	-	-	-	-	-	-	-	-	-	-	-	-	-	-	-	-	-	-	-	-	-	-	-	-	-	-	-	-	-	-	-	rpoC A172V; rpoC R173R; rpoC P601L	99.04; 98.98; 100		phylogenetic mutation L1, no indication for increased MIC; phylogenetic mutation L1, no indication for increased MIC; phylogenetic mutation L1.1, no indication for increased MIC	-	-	-
727787	1441	57	1.00	NO	katG S315T	100	rpoB S450L	100	-	-	embB M306V	100	pncA G105D	100	-	-	-	-	-	-	-	-	-	-	-	-	-	-	-	-	-	-	-	-	-	-	-	-	-	-	-	rpoC V431M	100		compensates for rpoB mutations	-	-	-
727799	1442	94	0.99	NO	katG S315T	100	rpoB S450L	98.9	rpsL K43R	100	embB M306V	100	pncA L27P	99.02	gyrA D94G	100	gyrA D94G	100	-	-	-	-	-	-	-	-	-	-	-	-	-	-	-	-	-	-	-	-	-	-	-	rpoC P1040R	97.65		compensates for rpoB mutations	-	-	-
727809	1443	86	0.98	NO	katG S315T	100	rpoB S450L	100	rpsL K43R	98.37	embB M306V	100	pncA D136G	100	gyrA A90V	99.05	gyrA A90V	99.05	-	-	-	-	-	-	-	-	-	-	-	-	-	-	-	-	-	-	-	-	-	-	-	rpoC N698S	98.72		compensates for rpoB mutations	-	-	-
727819	1444	79	0.99	NO	-	-	-	-	-	-	-	-	-	-	-	-	-	-	-	-	-	-	-	-	-	-	-	-	-	-	-	-	-	-	-	-	-	-	-	-	-	-	-		-	-	-	-
727820	1445	89	0.99	NO	-	-	-	-	-	-	-	-	-	-	gyrA D94G	100	gyrA D94G	100	-	-	-	-	-	-	-	-	-	-	-	-	-	-	-	-	-	-	-	-	-	-	-	-	-		-	-	-	-
727823	1446	68	0.99	NO	katG S315T	100	rpoB S450L	100	rpsL K43R	98.39	embB M306V	100	pncA L27P	100	gyrA D94A	100	gyrA D94A	100	-	-	-	-	-	-	-	-	-	-	-	-	-	-	-	-	-	-	-	-	-	-	-	rpoC P1040R	100		compensates for rpoB mutations	-	-	-
727835	1447	61	0.99	NO	fabG1 -15c>t; katG S315T	100; 100	rpoB S450L	100	rpsL K43R	100	embB Q497R	100	pncA G132A	100	gyrA A90V	100	gyrA A90V	100	-	-	-	-	-	-	-	-	fabG1 -15c>t	100	-	-	-	-	-	-	-	-	-	-	-	-	-	rpoC I491V	100		compensates for rpoB mutations	-	-	-
727844	1448	64	0.99	NO	katG S315T	100	rpoB S450L	100	rpsL K43R	100	embB M306V	100	pncA T177P	96.61	gyrA D94G	100	gyrA D94G	100	-	-	-	-	-	-	-	-	-	-	-	-	-	-	-	-	-	-	-	-	-	-	-	rpoC I491V	100		compensates for rpoB mutations	-	-	-
728012	1449	101	0.99	NO	katG S315T	100	rpoB S450L	100	rpsL K43R	100	embB G406S	99.07	pncA -11a>g	100	-	-	-	-	-	-	rrs 1401a>g	84.44	rrs 1401a>g	84.44	rrs 1401a>g	84.44	-	-	-	-	-	-	-	-	-	-	-	-	-	-	-	rpoC G433S	100		compensates for rpoB mutations	-	-	-
728090	1450	44	0.99	NO	-	-	-	-	-	-	-	-	-	-	-	-	-	-	-	-	-	-	-	-	-	-	-	-	-	-	-	-	-	-	-	-	-	-	-	-	-	rpoC L823L; rpoC R1183R	100; 95		compensates for rpoB mutations; compensates for rpoB mutations	-	-	-
728091	1451	44	0.99	NO	katG S315T	100	rpoB S450L	100	rpsL K43R	100	embB M306V	100	pncA V139A	100	gyrA D94H	98.18	gyrA D94H	98.18	-	-	-	-	-	-	-	-	-	-	-	-	-	-	-	-	-	-	-	-	-	-	-	rpoC G332S	100		compensates for rpoB mutations	-	-	-
728134	1452	78	0.99	NO	fabG1 -15c>t; katG S315T	100; 100	rpoB S450L	100	rpsL K43R	100	embB Q497R	100	pncA G132A	100	gyrA D94G	100	gyrA D94G	100	-	-	-	-	-	-	-	-	fabG1 -15c>t	100	-	-	-	-	-	-	-	-	-	-	-	-	-	rpoC I491V	100		compensates for rpoB mutations	-	-	-
728145	1453	69	0.99	NO	katG S315T	100	rpoB S450L	100	rpsL K43R	100	embA -16c>t	100	pncA I5S	100	-	-	-	-	-	-	eis -12c>t	100	-	-	-	-	-	-	-	-	-	-	-	-	-	-	-	-	-	-	-	rpoC S428A	100		compensates for rpoB mutations	-	-	-
728161	1454	79	1.00	NO	-	-	-	-	-	-	-	-	-	-	-	-	-	-	-	-	-	-	-	-	-	-	-	-	-	-	-	-	-	-	-	-	-	-	-	-	-	-	-		-	-	-	-
728186	1455	100	1.00	NO	-	-	-	-	-	-	-	-	-	-	-	-	-	-	-	-	-	-	-	-	-	-	-	-	-	-	-	-	-	-	-	-	-	-	-	-	-	-	-		-	ahpC -	98.11	compensates for KatG deficit
728189	1456	47	0.99	YES	fabG1 -15c>t; katG S315T	21.74; 23.26	-	-	-	-	embB Q497R	23.91	-	-	gyrA D94G	27.45	gyrA D94G	27.45	-	-	-	-	-	-	-	-	fabG1 -15c>t	21.74	-	-	-	-	-	-	-	-	-	-	-	-	-	rpoC A172V; rpoC R173R; rpoC P601L; rpoC A621T	75.44; 76.79; 71.43; 71.93		compensates for rpoB mutations; compensates for rpoB mutations; compensates for rpoB mutations; compensates for rpoB mutations	-	-	-
728237	1457	87	1.00	NO	-	-	-	-	-	-	-	-	-	-	-	-	-	-	-	-	-	-	-	-	-	-	-	-	-	-	-	-	-	-	-	-	-	-	-	-	-	-	-		-	-	-	-
728258	1458	46	0.97	NO	katG S315T	100	rpoB S450L	100	rpsL K43R	100	embB M306V	100	pncA H71Y	100	gyrA D94G	94.59	gyrA D94G	94.59	-	-	-	-	-	-	-	-	ethA 1242_del_t	94.12	rplC C154R	100	-	-	-	-	-	-	-	-	rpoA T187A	100	compensates for rpoB mutations	-	-		-	-	-	-
728320	1459	80	0.99	NO	fabG1 -15c>t; katG S315T	59.09; 100	rpoB S450L	100	rpsL K43R	100	embA -16c>t; embB G406S; embB Q497R	25.61; 20; 76.92	pncA G132A	78.08	gyrA A90V	2021-11-24	gyrA A90V	2021-11-24	-	-	-	-	-	-	-	-	fabG1 -15c>t	59.09	-	-	-	-	-	-	-	-	-	-	-	-	-	rpoC I491V	77.66		compensates for rpoB mutations	-	-	-
728339	1460	127	1.00	Maybe	katG S315T	100	rpoB S450L	100	-	-	-	-	-	-	-	-	-	-	-	-	-	-	-	-	-	-	-	-	-	-	-	-	-	-	-	-	-	-	-	-	-	rpoC C62C; rpoC V483G	92.41; 91.84		compensates for rpoB mutations; compensates for rpoB mutations	-	-	-
728358	1461	46	0.99	NO	katG S315T	100	rpoB S450L	94	rpsL K43R	100	embA -16c>t	100	pncA I5S	100	-	-	-	-	-	-	eis -12c>t	97.73	-	-	-	-	-	-	-	-	-	-	-	-	-	-	-	-	-	-	-	rpoC I491T	100		compensates for rpoB mutations	-	-	-
728393	1462	74	0.99	NO	fabG1 -15c>t; katG S315T	100; 100	rpoB S450L	100	rpsL K43R	100	embB Q497R	100	pncA G132A	100	-	-	-	-	-	-	-	-	-	-	-	-	fabG1 -15c>t	100	-	-	-	-	-	-	-	-	-	-	-	-	-	rpoC I491V	100		compensates for rpoB mutations	-	-	-
728395	1463	64	0.98	NO	-	-	-	-	-	-	-	-	-	-	-	-	-	-	-	-	-	-	-	-	-	-	-	-	-	-	-	-	-	-	-	-	-	-	-	-	-	-	-		-	-	-	-
728398	1464	77	0.99	NO	-	-	-	-	-	-	-	-	-	-	-	-	-	-	-	-	-	-	-	-	-	-	-	-	-	-	-	-	-	-	-	-	-	-	-	-	-	rpoC A172V; rpoC R173R; rpoC P601L	98.82; 100; 100		phylogenetic mutation L1, no indication for increased MIC; phylogenetic mutation L1, no indication for increased MIC; phylogenetic mutation L1.1, no indication for increased MIC	-	-	-
728404	1465	59	1.00	NO	-	-	-	-	-	-	-	-	-	-	-	-	-	-	-	-	-	-	-	-	-	-	-	-	-	-	-	-	-	-	-	-	-	-	-	-	-	-	-		-	-	-	-
728423	1466	47	0.99	NO	-	-	-	-	-	-	-	-	-	-	-	-	-	-	-	-	-	-	-	-	-	-	-	-	-	-	-	-	-	-	-	-	-	-	-	-	-	-	-		-	ahpC -	100	compensates for KatG deficit
728503	1467	50	1.00	NO	-	-	-	-	-	-	-	-	-	-	-	-	-	-	-	-	-	-	-	-	-	-	-	-	-	-	-	-	-	-	-	-	-	-	-	-	-	-	-		-	-	-	-
728504	1468	43	0.99	NO	katG S315T	97.96	rpoB S450L	97.14	rpsL K43R	97.83	embB M306V	100	-	-	-	-	-	-	-	-	-	-	-	-	-	-	-	-	-	-	-	-	-	-	-	-	-	-	-	-	-	rpoC V483A	100		compensates for rpoB mutations	-	-	-
728521	1469	71	0.99	NO	katG S315T	100	rpoB S450L	98.44	rpsL K43R	100	embA -16c>t	100	pncA I5S	100	gyrA D94N	100	gyrA D94N	100	-	-	eis -12c>t	100	-	-	-	-	ethA 1223_ins_t	42.65	-	-	-	-	-	-	-	-	-	-	-	-	-	rpoC I491T	100		compensates for rpoB mutations	-	-	-
728523	1470	105	1.00	YES	katG S315T	73.15	rpoB S450L	78.57	rpsL K43R	78.36	embB G406S	77.42	pncA -11a>g	61.68	gyrA D94G	79.84	gyrA D94G	79.84	-	-	-	-	-	-	-	-	-	-	-	-	-	-	-	-	-	-	-	-	-	-	-	rpoC A172V; rpoC G433S	21.05; 73.83		compensates for rpoB mutations; compensates for rpoB mutations	-	-	-
728530	1471	90	0.99	NO	katG S315T	100	rpoB S450L	100	rpsL K43R	100	embA -16c>t	100	pncA I5S	100	gyrA D94N	98.68	gyrA D94N	98.68	-	-	eis -12c>t	100	-	-	-	-	ethA 1223_ins_t	60.71	-	-	-	-	-	-	-	-	-	-	-	-	-	rpoC I491T	100		compensates for rpoB mutations	-	-	-
728575	1472	86	1.00	NO	katG S315T	100	-	-	-	-	-	-	-	-	-	-	-	-	-	-	-	-	-	-	-	-	ethA 1242_del_t	97.9	-	-	-	-	-	-	-	-	-	-	-	-	-	-	-		-	-	-	-
728581	1473	63	0.98	NO	katG S315T	100	rpoB S450L	100	-	-	embB M306I	97.3	pncA 392_ins_gg	91.04	gyrA D94G	98.36	gyrA D94G	98.36	-	-	-	-	-	-	-	-	-	-	-	-	-	-	-	-	-	-	-	-	-	-	-	-	-		-	-	-	-
728583	1474	59	0.99	NA	fabG1 -15c>t	100	rpoB L430P	100	-	-	-	-	-	-	-	-	-	-	-	-	-	-	-	-	-	-	fabG1 -15c>t	100	-	-	-	-	-	-	-	-	-	-	-	-	-	rpoC A172V; rpoC R173R; rpoC P601L	100; 100; 100		phylogenetic mutation L1, no indication for increased MIC; phylogenetic mutation L1, no indication for increased MIC; phylogenetic mutation L1.1, no indication for increased MIC	-	-	-
728592	1475	107	0.99	NO	katG S315T	100	rpoB S450L	100	rpsL K43R	100	embB M306V	100	pncA -11a>g	100	gyrA D94G	100	gyrA D94G	100	-	-	-	-	-	-	-	-	-	-	-	-	-	-	-	-	-	-	-	-	-	-	-	rpoC G332S	100		compensates for rpoB mutations	-	-	-
728599	1476	54	0.99	NO	fabG1 -15c>t	93.48	rpoB L430P	96.43	-	-	-	-	-	-	-	-	-	-	-	-	-	-	-	-	-	-	fabG1 -15c>t	93.48	-	-	-	-	-	-	-	-	-	-	-	-	-	rpoC A172V; rpoC R173R; rpoC P601L	98.48; 100; 96.23		phylogenetic mutation L1, no indication for increased MIC; phylogenetic mutation L1, no indication for increased MIC; phylogenetic mutation L1.1, no indication for increased MIC	-	-	-
728611	1477	60	0.99	NO	katG S315T	100	rpoB S450L	97.67	rpsL K43R	100	embB M306V	100	pncA T177P	100	gyrA D94A	100	gyrA D94A	100	-	-	-	-	-	-	-	-	-	-	-	-	-	-	-	-	-	-	-	-	-	-	-	rpoC I491V	100		compensates for rpoB mutations	-	-	-
728615	1478	58	0.99	NO	-	-	-	-	-	-	-	-	-	-	-	-	-	-	-	-	-	-	-	-	-	-	-	-	-	-	-	-	-	-	-	-	-	-	rpoA H302R	100	compensates for rpoB mutations	rpoC A172V; rpoC R173R; rpoC P601L	100; 100; 100		phylogenetic mutation L1, no indication for increased MIC; phylogenetic mutation L1, no indication for increased MIC; phylogenetic mutation L1.1, no indication for increased MIC	-	-	-
728617	1479	95	0.99	NO	fabG1 -15c>t; katG S315T	99.02; 98.81	rpoB S450L	98.96	rpsL K43R	99.05	embB Q497R	100	pncA G132A	100	gyrA D94G	90.57	gyrA D94G	90.57	-	-	-	-	-	-	-	-	fabG1 -15c>t	99.02	-	-	-	-	-	-	-	-	-	-	-	-	-	rpoC I491V	100		compensates for rpoB mutations	-	-	-
728624	1480	59	1.00	NO	-	-	rpoB S450L	98.36	-	-	embB M306I	100	pncA K96E	100	-	-	gyrB R446C	100	Rv0678 330_del_a	94.03	-	-	-	-	-	-	-	-	rplC C154R	100	Rv0678 330_del_a	94.03	-	-	-	-	-	-	-	-	-	rpoC S308S; rpoC P1040S	98.25; 100		compensates for rpoB mutations; compensates for rpoB mutations	ahpC -	100	compensates for KatG deficit
728633	1481	66	1.00	NO	-	-	-	-	-	-	-	-	-	-	-	-	-	-	-	-	-	-	-	-	-	-	-	-	-	-	-	-	-	-	-	-	-	-	-	-	-	-	-		-	ahpC -	100	compensates for KatG deficit
728693	1482	109	0.99	NO	katG S315T	100	rpoB S450L	100	rpsL K43R	100	embB M306V	100	-	-	gyrA D94G	100	gyrA D94G	100	-	-	-	-	-	-	-	-	-	-	-	-	-	-	-	-	-	-	-	-	-	-	-	rpoC V483A	100		compensates for rpoB mutations	-	-	-
728718	1483	43	0.99	NO	-	-	-	-	-	-	-	-	-	-	-	-	-	-	-	-	-	-	-	-	-	-	-	-	-	-	-	-	-	-	-	-	-	-	-	-	-	rpoC A172V; rpoC R173R; rpoC P601L	100; 100; 100		phylogenetic mutation L1, no indication for increased MIC; phylogenetic mutation L1, no indication for increased MIC; phylogenetic mutation L1.1, no indication for increased MIC	-	-	-
728751	1484	102	0.99	NO	fabG1 -15c>t; inhA S94A	100; 100	rpoB S450L	100	gid 115_del_c	90.74	embB M306V	100	pncA -11a>g	99.17	gyrA D94A	100	gyrA D94A	100	-	-	-	-	-	-	-	-	fabG1 -15c>t	100	-	-	-	-	-	-	-	-	-	-	-	-	-	rpoC A172V; rpoC R173R; rpoC V1252L	98.97; 97.83; 98.92		phylogenetic mutation L1, no indication for increased MIC; phylogenetic mutation L1, no indication for increased MIC; compensates for rpoB mutations	-	-	-
728754	1485	65	0.98	NO	-	-	-	-	-	-	-	-	-	-	-	-	-	-	-	-	-	-	-	-	-	-	-	-	-	-	-	-	-	-	-	-	-	-	-	-	-	rpoC A542A	100		phylogenetic mutation L4.3, no indication for increased MIC	-	-	-
728757	1486	54	0.99	NO	fabG1 -15c>t; katG S315T	97.92; 100	rpoB S450L	98.08	rpsL K43R	100	embA -11c>a; embB M306V	100; 100	pncA L27P	100	gyrA A90V; gyrA D94A	100; 82.98	gyrA A90V; gyrA D94A	100; 82.98	-	-	rrs 1401a>g; eis -14c>t	86.36; 25	rrs 1401a>g; eis -14c>t	86.36; 25	rrs 1401a>g	86.36	fabG1 -15c>t	97.92	-	-	-	-	-	-	-	-	-	-	-	-	-	rpoC P1040R	100		compensates for rpoB mutations	-	-	-
728774	1487	104	0.99	NO	katG S315T	100	-	-	gid 115_del_c	96.59	-	-	-	-	-	-	-	-	-	-	-	-	-	-	-	-	ethA 1047_del_t	93.26	-	-	-	-	-	-	-	-	-	-	-	-	-	rpoC T667T	100		compensates for rpoB mutations	-	-	-
728778	1488	80	0.98	NO	fabG1 -15c>t; katG S315T	100; 100	rpoB S450L	100	rpsL K43R	100	embA -11c>a; embB M306V	100; 100	pncA L27P	100	gyrA A90V	100	gyrA A90V	100	-	-	rrs 1401a>g	97.22	rrs 1401a>g	97.22	rrs 1401a>g	97.22	fabG1 -15c>t	100	-	-	-	-	-	-	-	-	-	-	-	-	-	rpoC P1040R	100		compensates for rpoB mutations	-	-	-
728779	1489	98	0.99	NO	katG S315T	100	rpoB S450L	98.92	rpsL K43R	99.07	embB M306V	100	pncA H71Y	98.9	gyrA D94G	100	gyrA D94G	100	-	-	-	-	-	-	-	-	ethA 1242_del_t	97.25	-	-	-	-	-	-	-	-	-	-	-	-	-	-	-		-	-	-	-
728783	1490	67	1.00	NO	-	-	-	-	-	-	-	-	-	-	-	-	-	-	-	-	-	-	-	-	-	-	-	-	-	-	-	-	-	-	-	-	-	-	-	-	-	-	-		-	-	-	-
728927	1491	91	1.00	NO	katG S315T	100	rpoB Q432L	100	gid 102_del_g	88.3	embB M306V	100	pncA G108R	100	gyrA D94G	99.11	gyrA D94G	99.11	-	-	-	-	-	-	-	-	-	-	-	-	-	-	-	-	-	-	-	-	-	-	-	rpoC D485Y	100		compensates for rpoB mutations	-	-	-
728951	1492	79	0.98	NO	katG S315T	100	rpoB D435V	98.89	rpsL K43R	99.06	embB M306V	100	-	-	gyrA A90V	100	gyrA A90V	100	-	-	-	-	-	-	-	-	-	-	-	-	-	-	-	-	-	-	-	-	-	-	-	-	-		-	-	-	-
728967	1493	138	0.99	NO	-	-	-	-	-	-	-	-	-	-	-	-	-	-	-	-	-	-	-	-	-	-	-	-	-	-	-	-	-	-	-	-	-	-	-	-	-	rpoC A172V; rpoC R173R; rpoC P601L	99.33; 99.33; 98.63		phylogenetic mutation L1, no indication for increased MIC; phylogenetic mutation L1, no indication for increased MIC; phylogenetic mutation L1.1, no indication for increased MIC	-	-	-
729000	1494	78	0.99	NO	-	-	-	-	-	-	-	-	-	-	-	-	-	-	-	-	-	-	-	-	-	-	-	-	-	-	-	-	-	-	-	-	-	-	-	-	-	rpoC A172V; rpoC R173R; rpoC P601L	98.72; 100; 100		phylogenetic mutation L1, no indication for increased MIC; phylogenetic mutation L1, no indication for increased MIC; phylogenetic mutation L1.1, no indication for increased MIC	-	-	-
729023	1495	77	0.99	NO	-	-	-	-	-	-	-	-	-	-	-	-	-	-	-	-	-	-	-	-	-	-	-	-	-	-	-	-	-	-	-	-	-	-	-	-	-	rpoC A172V; rpoC R173R; rpoC P601L	100; 100; 100		phylogenetic mutation L1, no indication for increased MIC; phylogenetic mutation L1, no indication for increased MIC; phylogenetic mutation L1.1, no indication for increased MIC	-	-	-
729039	1496	84	0.99	NO	-	-	-	-	-	-	-	-	-	-	-	-	-	-	-	-	-	-	-	-	-	-	-	-	-	-	-	-	-	-	-	-	-	-	-	-	-	-	-		-	-	-	-
729069	1497	62	0.99	NO	katG S315T	100	rpoB S450L	98.46	rpsL K43R	100	embB M306V	100	pncA L27P	100	gyrA D94G	96.83	gyrA D94G	96.83	-	-	-	-	-	-	-	-	-	-	-	-	-	-	-	-	-	-	-	-	-	-	-	rpoC P1040R	100		compensates for rpoB mutations	-	-	-
729083	1498	58	0.99	NO	-	-	-	-	-	-	-	-	-	-	-	-	-	-	-	-	-	-	-	-	-	-	-	-	-	-	-	-	-	-	-	-	-	-	-	-	-	rpoC A172V; rpoC R173R; rpoC P601L	100; 100; 100		phylogenetic mutation L1, no indication for increased MIC; phylogenetic mutation L1, no indication for increased MIC; phylogenetic mutation L1.1, no indication for increased MIC	-	-	-
729102	1499	124	0.99	NO	-	-	-	-	-	-	-	-	-	-	-	-	-	-	-	-	-	-	-	-	-	-	-	-	-	-	-	-	-	-	-	-	-	-	-	-	-	-	-		-	-	-	-
729105	1500	78	0.99	NO	-	-	-	-	-	-	-	-	-	-	-	-	-	-	-	-	-	-	-	-	-	-	-	-	-	-	-	-	-	-	-	-	-	-	-	-	-	-	-		-	-	-	-
729110	1501	67	0.97	NO	katG S315T	100	rpoB S450L	100	rrs 514a>c	100	embB M306V	100	pncA C72R	100	gyrB T500N	100	gyrB T500N	100	-	-	-	-	-	-	-	-	-	-	-	-	-	-	-	-	-	-	-	-	-	-	-	rpoC G332S; rpoC A542A	100; 97.7		compensates for rpoB mutations; phylogenetic mutation L4.3, no indication for increased MIC	-	-	-
729129	1502	100	0.99	NO	katG S315T	99.07	rpoB S450L	100	rpsL K43R	100	embB M306V	100	pncA L27P	100	-	-	-	-	-	-	-	-	-	-	-	-	ethA 1054_del_g	73.26	-	-	-	-	-	-	-	-	-	-	-	-	-	rpoC P1040R	100		compensates for rpoB mutations	-	-	-
729136	1503	139	0.99	NO	-	-	-	-	-	-	-	-	-	-	-	-	-	-	-	-	-	-	-	-	-	-	-	-	-	-	-	-	-	-	-	-	-	-	-	-	-	-	-		-	-	-	-
729143	1504	47	0.99	NO	fabG1 -15c>t; katG S315T	97.37; 100	rpoB S450L	100	-	-	embA -16c>a	100	pncA W68_	100	gyrA D94G	100	gyrA D94G	100	-	-	-	-	-	-	-	-	fabG1 -15c>t	97.37	-	-	-	-	-	-	-	-	-	-	-	-	-	rpoC A542A	100		phylogenetic mutation L4.3, no indication for increased MIC	-	-	-
729176	1505	89	0.99	NO	-	-	-	-	-	-	-	-	-	-	-	-	-	-	-	-	-	-	-	-	-	-	-	-	-	-	-	-	-	-	-	-	-	-	-	-	-	rpoC G594E	99.02		phylogenetic mutation L4.1, no indication for increased MIC	-	-	-
729214	1506	62	1.00	NO	fabG1 L203L; katG S315T	100; 100	rpoB I491F	98.33	gid 115_del_c	91.49	embB Q497R	98.55	-	-	gyrA D94A	100	gyrA D94A	100	-	-	-	-	-	-	-	-	-	-	-	-	-	-	-	-	-	-	-	-	-	-	-	-	-		-	-	-	-
729217	1507	48	0.99	NO	fabG1 -15c>t; katG S315T	100; 100	rpoB S450L	98.28	rpsL K43R	97.83	embA -11c>a; embB M306V	100; 100	pncA L27P	100	gyrA D94G	98.28	gyrA D94G	98.28	-	-	-	-	-	-	-	-	fabG1 -15c>t	100	-	-	-	-	-	-	-	-	-	-	-	-	-	rpoC P1040R	100		compensates for rpoB mutations	-	-	-
729226	1508	222	1.00	NO	-	-	-	-	-	-	-	-	-	-	-	-	-	-	-	-	-	-	-	-	-	-	-	-	-	-	-	-	-	-	-	-	-	-	-	-	-	-	-		-	-	-	-
729287	1509	46	0.99	NO	katG S315T	100	rpoB S450L	100	rpsL K43R	100	embB M306V	100	pncA T177P	100	gyrA D94G	100	gyrA D94G	100	-	-	-	-	-	-	-	-	-	-	-	-	-	-	-	-	-	-	-	-	-	-	-	rpoC I491V	100		compensates for rpoB mutations	-	-	-
729337	1510	99	0.99	NO	-	-	-	-	-	-	-	-	-	-	-	-	-	-	-	-	-	-	-	-	-	-	-	-	-	-	-	-	-	-	-	-	-	-	-	-	-	-	-		-	-	-	-
729343	1511	77	0.99	NO	katG S315T	98.63	rpoB S450L	100	rpsL K43R	100	embB M306V	100	pncA D49G	100	gyrA D94G	100	gyrA D94G	100	-	-	-	-	-	-	-	-	-	-	-	-	-	-	-	-	-	-	-	-	-	-	-	rpoC G332S	100		compensates for rpoB mutations	-	-	-
729346	1512	69	0.99	NO	katG S315T	100	rpoB L430P	100	gid 102_del_g	96.59	embB G406S	98.7	-	-	-	-	-	-	-	-	-	-	-	-	-	-	-	-	-	-	-	-	-	-	-	-	-	-	-	-	-	rpoC G594E	100		phylogenetic mutation L4.1, no indication for increased MIC	-	-	-
729418	1513	41	0.97	NO	-	-	-	-	-	-	-	-	-	-	-	-	-	-	-	-	-	-	-	-	-	-	-	-	-	-	-	-	-	-	-	-	-	-	-	-	-	rpoC A172V; rpoC R173R; rpoC R912H	100; 100; 98.18		compensates for rpoB mutations; compensates for rpoB mutations; compensates for rpoB mutations	ahpC D22N	100	compensates for KatG deficit
729419	1514	121	0.98	NO	-	-	-	-	-	-	-	-	-	-	-	-	-	-	-	-	-	-	-	-	-	-	-	-	-	-	-	-	-	-	-	-	-	-	-	-	-	rpoC A172V; rpoC R173R; rpoC P601L	100; 100; 100		phylogenetic mutation L1, no indication for increased MIC; phylogenetic mutation L1, no indication for increased MIC; phylogenetic mutation L1.1, no indication for increased MIC	-	-	-
729452	1515	83	1.00	NO	-	-	-	-	-	-	-	-	-	-	-	-	-	-	-	-	-	-	-	-	-	-	-	-	-	-	-	-	-	-	-	-	-	-	-	-	-	-	-		-	-	-	-
729466	1516	62	1.00	NO	katG S315T	100	rpoB D435V	98.39	rrs 906a>g	100	embB Q497R	98.55	pncA 484_ins_gc	95.59	gyrA D94A	100	gyrA D94A	100	-	-	-	-	-	-	-	-	-	-	-	-	-	-	-	-	-	-	-	-	-	-	-	-	-		-	-	-	-
729469	1517	68	1.00	NO	katG S315T	100	rpoB S450L	100	rpsL K43R	100	embB Q497R	100	pncA W68G	100	gyrA A90V	100	gyrA A90V	100	-	-	eis -14c>t	100	eis -14c>t	100	-	-	ethA 674_ins_cg	83.33	-	-	-	-	-	-	-	-	-	-	-	-	-	-	-		-	-	-	-
729493	1518	67	0.99	NO	-	-	-	-	-	-	-	-	-	-	-	-	-	-	-	-	-	-	-	-	-	-	-	-	-	-	-	-	-	-	-	-	-	-	-	-	-	rpoC A172V; rpoC R173R; rpoC P601L	100; 100; 100		phylogenetic mutation L1, no indication for increased MIC; phylogenetic mutation L1, no indication for increased MIC; phylogenetic mutation L1.1, no indication for increased MIC	-	-	-
729539	1519	87	0.99	NO	-	-	-	-	-	-	-	-	-	-	gyrA D94G	99.09	gyrA D94G	99.09	-	-	-	-	-	-	-	-	-	-	-	-	-	-	-	-	-	-	-	-	-	-	-	-	-		-	-	-	-
729586	1520	98	0.99	NO	fabG1 -15c>t; katG S315T	100; 100	rpoB S450L	100	rpsL K43R	100	embA -11c>a; embB M306V	100; 100	pncA L27P	100	gyrA D94G	100	gyrA D94G	100	-	-	-	-	-	-	-	-	fabG1 -15c>t; ethA 481_del_agccgggctgctttaggaggctcggccgcttag	100; 67.5	-	-	-	-	-	-	-	-	-	-	-	-	-	rpoC P1040R	100		compensates for rpoB mutations	-	-	-
729588	1521	57	0.99	NO	katG S315T	100	rpoB S450L	100	rpsL K43R	100	embB M306V	100	-	-	gyrA D94G	100	gyrA D94G	100	-	-	-	-	-	-	-	-	-	-	-	-	-	-	-	-	-	-	-	-	-	-	-	rpoC V483A	100		compensates for rpoB mutations	-	-	-
729596	1522	66	0.99	NO	-	-	-	-	-	-	-	-	-	-	-	-	-	-	-	-	-	-	-	-	-	-	-	-	-	-	-	-	-	-	-	-	-	-	-	-	-	-	-		-	-	-	-
729605	1523	42	0.99	NO	-	-	-	-	-	-	-	-	-	-	-	-	-	-	-	-	-	-	-	-	-	-	-	-	-	-	-	-	-	-	-	-	-	-	-	-	-	-	-		-	ahpC -	100	compensates for KatG deficit
729615	1524	36	0.96	NO	katG S315T	100	rpoB H445Y	100	rrs 514a>c	100	embB M306I	100	pncA H57P	100	gyrA A90V	100	gyrA A90V	100	-	-	rrs 1401a>g	100	rrs 1401a>g	100	rrs 1401a>g	100	-	-	rplC C154R	100	-	-	-	-	Rv2670c A5V	100	-	-	-	-	-	-	-		-	ahpC -	100	compensates for KatG deficit
729747	1525	80	0.99	NO	katG S315T	100	rpoB S450L	100	rpsL K43R	100	embB M306V	100	-	-	gyrA A90V	100	gyrA A90V	100	-	-	-	-	-	-	-	-	-	-	-	-	-	-	-	-	-	-	-	-	-	-	-	rpoC V483A	100		compensates for rpoB mutations	-	-	-
729771	1526	64	0.99	NO	katG S315T	100	rpoB S450L	100	rpsL K43R	100	embA -16c>g	100	pncA D63A	100	-	-	-	-	-	-	-	-	-	-	-	-	-	-	-	-	-	-	-	-	-	-	-	-	-	-	-	rpoC V1252L	100		compensates for rpoB mutations	-	-	-
729825	1527	86	0.99	NO	katG S315T	100	rpoB S450L	100	rpsL K43R	100	embB M306V	100	-	-	gyrA A90V; gyrA D94A	100; 100	gyrA A90V; gyrA D94A	100; 100	-	-	-	-	-	-	-	-	-	-	-	-	-	-	-	-	-	-	-	-	-	-	-	rpoC V483A	100		compensates for rpoB mutations	-	-	-
729848	1528	79	0.98	NO	-	-	-	-	-	-	-	-	-	-	-	-	-	-	-	-	-	-	-	-	-	-	-	-	-	-	-	-	-	-	-	-	-	-	-	-	-	rpoC A172V; rpoC R173R	97.4; 100		phylogenetic mutation L1, no indication for increased MIC; phylogenetic mutation L1, no indication for increased MIC	-	-	-
729857	1529	61	0.99	NO	katG S315T	100	rpoB S450L	98.57	-	-	embB G406D	100	-	-	gyrA D94G	98.44	gyrA D94G	98.44	-	-	-	-	-	-	-	-	-	-	-	-	-	-	-	-	-	-	-	-	-	-	-	rpoC V483A	98.41		compensates for rpoB mutations	-	-	-
729863	1530	83	1.00	NO	katG S315T	100	rpoB S450L	100	rpsL K43R	100	embB Q497R	98.98	pncA -11a>g	100	-	-	-	-	-	-	-	-	-	-	-	-	-	-	-	-	-	-	-	-	-	-	-	-	-	-	-	-	-		-	-	-	-
729868	1531	87	0.99	NO	katG S315T	98.81	rpoB D435G; rpoB L452P	98.96; 100	-	-	embB M306V	100	-	-	gyrA D94G	100	gyrA D94G	100	-	-	-	-	-	-	-	-	-	-	-	-	-	-	-	-	-	-	-	-	-	-	-	rpoC A172V; rpoC R173R; rpoC L405V; rpoC P601L; rpoC M663I	98.68; 98.77; 100; 98.92; 100		phylogenetic mutation L1, no indication for increased MIC; phylogenetic mutation L1, no indication for increased MIC; compensates for rpoB mutations; phylogenetic mutation L1.1, no indication for increased MIC; compensates for rpoB mutations	-	-	-
729880	1532	68	0.99	NO	fabG1 -15c>t; katG S315T	100; 100	rpoB S450L	98.77	rpsL K43R	100	embA -11c>a; embB M306V	100; 100	pncA L27P	100	gyrA A90V	100	gyrA A90V	100	-	-	-	-	-	-	-	-	fabG1 -15c>t	100	-	-	-	-	-	-	-	-	-	-	-	-	-	rpoC P1040R	100		compensates for rpoB mutations	-	-	-
729885	1533	150	0.98	NO	katG S315T	100	rpoB S450L	100	rpsL K43R	100	embB M306V	100	pncA L27P	100	gyrA A90V	99.37	gyrA A90V	99.37	-	-	-	-	-	-	-	-	-	-	-	-	-	-	-	-	-	-	-	-	-	-	-	rpoC P1040R	99.25		compensates for rpoB mutations	-	-	-
729895	1534	75	0.99	NO	katG S315T	100	-	-	-	-	-	-	-	-	-	-	-	-	-	-	-	-	-	-	-	-	-	-	-	-	-	-	-	-	-	-	-	-	-	-	-	-	-		-	-	-	-
729921	1535	74	1.00	NO	-	-	-	-	-	-	-	-	-	-	-	-	-	-	-	-	-	-	-	-	-	-	-	-	-	-	-	-	-	-	-	-	-	-	-	-	-	-	-		-	-	-	-
729953	1536	100	0.99	NO	fabG1 -15c>t; katG S315T	100; 98.98	rpoB S450L	100	rpsL K43R	100	embB Q497R	100	pncA G132A	100	gyrA A90V	100	gyrA A90V	100	-	-	-	-	-	-	-	-	fabG1 -15c>t	100	-	-	-	-	-	-	-	-	-	-	-	-	-	rpoC I491V	100		compensates for rpoB mutations	-	-	-
729961	1537	102	0.99	NO	katG S315T	100	rpoB S450L	100	rpsL K43R	99.03	embB M306V	100	pncA 392_ins_gg	89.11	gyrA D94G	100	gyrA D94G	100	-	-	-	-	-	-	-	-	ethA 441_ins_t	98.46	-	-	-	-	-	-	-	-	-	-	-	-	-	-	-		-	-	-	-
729969	1538	74	0.97	NO	-	-	-	-	-	-	-	-	-	-	-	-	-	-	-	-	-	-	-	-	-	-	-	-	-	-	-	-	-	-	-	-	-	-	-	-	-	rpoC A542A	99.26		phylogenetic mutation L4.3, no indication for increased MIC	-	-	-
729990	1539	46	0.99	NO	katG S315T	100	-	-	gid 102_del_g	97.44	-	-	-	-	-	-	-	-	-	-	-	-	-	-	-	-	-	-	-	-	-	-	-	-	-	-	-	-	-	-	-	rpoC A172V; rpoC R173R; rpoC P601L	100; 100; 100		phylogenetic mutation L1, no indication for increased MIC; phylogenetic mutation L1, no indication for increased MIC; phylogenetic mutation L1.1, no indication for increased MIC	-	-	-
730018	1540	98	0.99	NO	katG S315T	100	rpoB S450L	100	rpsL K43R	97.94	embB M306V	100	pncA D136G	100	gyrA D94G	100	gyrA D94G	100	-	-	-	-	-	-	-	-	-	-	-	-	-	-	-	-	-	-	-	-	-	-	-	rpoC N698S	100		compensates for rpoB mutations	-	-	-
730072	1541	52	0.99	NO	-	-	-	-	-	-	-	-	-	-	-	-	-	-	-	-	-	-	-	-	-	-	-	-	-	-	-	-	-	-	-	-	-	-	-	-	-	rpoC A172V; rpoC R173R; rpoC L737R	98.21; 100; 96.3		phylogenetic mutation L1, no indication for increased MIC; phylogenetic mutation L1, no indication for increased MIC; compensates for rpoB mutations	-	-	-
730075	1542	77	0.99	NO	-	-	-	-	-	-	-	-	-	-	-	-	-	-	-	-	-	-	-	-	-	-	-	-	-	-	-	-	-	-	-	-	-	-	-	-	-	rpoC A542A	100		phylogenetic mutation L4.3, no indication for increased MIC	-	-	-
730079	1543	82	0.98	NO	-	-	-	-	-	-	-	-	-	-	-	-	-	-	-	-	-	-	-	-	-	-	-	-	-	-	-	-	-	-	-	-	-	-	-	-	-	-	-		-	-	-	-
730088	1544	84	1.00	NO	-	-	-	-	-	-	-	-	-	-	-	-	-	-	-	-	-	-	-	-	-	-	-	-	-	-	-	-	-	-	-	-	-	-	-	-	-	-	-		-	-	-	-
730135	1545	114	0.98	NO	fabG1 -15c>t; katG S315T	100; 100	rpoB S450L	100	rpsL K43R	100	embB M306V	100	pncA L27P	100	gyrA A90V; gyrA D94N	100; 100	gyrA A90V; gyrA D94N	100; 100	-	-	-	-	-	-	-	-	fabG1 -15c>t; ethA 392_del_g	100; 100	-	-	-	-	-	-	-	-	-	-	-	-	-	rpoC P1040R	100		compensates for rpoB mutations	-	-	-
730144	1546	91	0.99	YES	-	-	-	-	-	-	-	-	-	-	-	-	-	-	-	-	-	-	-	-	-	-	-	-	-	-	-	-	-	-	-	-	-	-	-	-	-	rpoC A172V; rpoC R173R; rpoC R474S; rpoC P601L	98.08; 97.14; 83; 84.04		compensates for rpoB mutations; compensates for rpoB mutations; compensates for rpoB mutations; compensates for rpoB mutations	-	-	-
730154	1547	67	1.00	NO	-	-	-	-	-	-	-	-	-	-	-	-	-	-	-	-	-	-	-	-	-	-	-	-	-	-	-	-	-	-	-	-	-	-	-	-	-	-	-		-	-	-	-
730157	1548	87	0.99	NO	-	-	-	-	-	-	-	-	-	-	-	-	-	-	-	-	-	-	-	-	-	-	-	-	-	-	-	-	-	-	-	-	-	-	-	-	-	-	-		-	-	-	-
730203	1549	104	0.99	NO	fabG1 -15c>t; katG S315T	100; 100	rpoB S450L	100	rpsL K43R	100	embB Q497R	100	pncA G132A	100	gyrA D94G	100	gyrA D94G	100	-	-	-	-	-	-	-	-	fabG1 -15c>t	100	-	-	-	-	-	-	-	-	-	-	-	-	-	rpoC I491V	100		compensates for rpoB mutations	-	-	-
730207	1550	84	0.99	NO	katG S315T	100	rpoB S450L	100	rpsL K43R	98.11	embB Q497R	100	pncA 413_ins_ttactagccaccgtta	62.5	-	-	gyrB D461N	100	-	-	-	-	-	-	-	-	-	-	-	-	-	-	-	-	-	-	-	-	-	-	-	rpoC N416S	100		compensates for rpoB mutations	-	-	-
730210	1551	68	0.99	NO	fabG1 -15c>t; katG S315T	98.57; 100	rpoB S450L	97.4	rpsL K43R	100	embA -11c>a; embB M306V	100; 100	pncA L27P	100	gyrA A90V	100	gyrA A90V	100	-	-	-	-	-	-	-	-	fabG1 -15c>t	98.57	-	-	-	-	-	-	-	-	-	-	-	-	-	rpoC P1040R	100		compensates for rpoB mutations	-	-	-
730227	1552	83	0.99	NO	-	-	-	-	-	-	-	-	-	-	-	-	-	-	-	-	-	-	-	-	-	-	-	-	-	-	-	-	-	-	-	-	-	-	-	-	-	rpoC A172V; rpoC R173R	96; 100		phylogenetic mutation L1, no indication for increased MIC; phylogenetic mutation L1, no indication for increased MIC	ahpC E76K	100	compensates for KatG deficit
730233	1553	93	0.99	NO	fabG1 L203L; katG S315T	97.37; 100	rpoB S450L	98.82	rpsL K43R	100	embB M306V	100	pncA L27P	100	gyrA D94G	100	gyrA D94G	100	-	-	eis -14c>t	99.01	eis -14c>t	99.01	-	-	ethA 1047_del_t	92.42	-	-	-	-	-	-	-	-	-	-	-	-	-	rpoC P1040R	99.11		compensates for rpoB mutations	-	-	-
730238	1554	117	1.00	NO	-	-	-	-	-	-	-	-	-	-	-	-	-	-	-	-	-	-	-	-	-	-	-	-	-	-	-	-	-	-	-	-	-	-	-	-	-	-	-		-	-	-	-
730253	1555	107	1.00	YES	fabG1 -8t>c; katG S315T	37.5; 100	rpoB S450L	31.97	rpsL K43R; gid E170_	40.16; 58.04	embB M306V	39.02	pncA T177P	36	gyrA D94G	44.63	gyrA D94G	44.63	Rv0678 141_ins_c	34.69	rrs 1484g>t	30.43	rrs 1484g>t	30.43	rrs 1484g>t	30.43	-	-	rplC C154R	33.03	Rv0678 141_ins_c	34.69	ald 873_ins_g	39.53	-	-	-	-	-	-	-	rpoC I491V	48.85		compensates for rpoB mutations	ahpC -	66.67	compensates for KatG deficit
730369	1556	73	0.99	NO	fabG1 -8t>c; katG S315T	100; 100	rpoB S450L	100	rpsL K43R	100	embB M306V	100	pncA T177P	100	gyrA D94G	100	gyrA D94G	100	Rv0678 141_ins_c	98.21	rrs 1484g>t	100	rrs 1484g>t	100	rrs 1484g>t	100	-	-	rplC C154R	100	Rv0678 141_ins_c	98.21	ald 873_ins_g	97.01	-	-	-	-	-	-	-	rpoC I491V	98.8		compensates for rpoB mutations	-	-	-
730392	1557	76	0.98	NO	-	-	-	-	-	-	-	-	-	-	-	-	-	-	-	-	-	-	-	-	-	-	-	-	-	-	-	-	-	-	-	-	-	-	-	-	-	-	-		-	-	-	-
730395	1558	74	0.98	NO	-	-	-	-	-	-	-	-	-	-	-	-	-	-	-	-	-	-	-	-	-	-	-	-	-	-	-	-	-	-	-	-	-	-	-	-	-	-	-		-	-	-	-
730397	1559	95	1.00	NO	-	-	-	-	-	-	-	-	-	-	-	-	-	-	-	-	-	-	-	-	-	-	-	-	-	-	-	-	-	-	-	-	-	-	-	-	-	rpoC D271G	99.07		phylogenetic mutation L3, no indication for increased MIC	-	-	-
730399	1560	69	0.97	NO	-	-	-	-	-	-	-	-	-	-	-	-	-	-	-	-	-	-	-	-	-	-	-	-	-	-	-	-	-	-	-	-	-	-	rpoA L80L	100	compensates for rpoB mutations	rpoC A172V; rpoC R173R; rpoC P601L	98.59; 100; 100		phylogenetic mutation L1, no indication for increased MIC; phylogenetic mutation L1, no indication for increased MIC; phylogenetic mutation L1.1, no indication for increased MIC	-	-	-
730407	1561	75	0.99	NO	-	-	-	-	-	-	-	-	-	-	-	-	-	-	-	-	-	-	-	-	-	-	-	-	-	-	-	-	-	-	-	-	-	-	-	-	-	rpoC A172V; rpoC R173R; rpoC P601L	100; 100; 98.75		phylogenetic mutation L1, no indication for increased MIC; phylogenetic mutation L1, no indication for increased MIC; phylogenetic mutation L1.1, no indication for increased MIC	-	-	-
730427	1562	67	0.98	NO	-	-	-	-	-	-	-	-	-	-	-	-	-	-	-	-	-	-	-	-	-	-	-	-	-	-	-	-	-	-	-	-	-	-	-	-	-	-	-		-	-	-	-
730444	1563	94	0.98	NO	-	-	-	-	-	-	-	-	-	-	-	-	-	-	-	-	-	-	-	-	-	-	-	-	-	-	-	-	-	-	-	-	-	-	-	-	-	-	-		-	-	-	-
730490	1564	96	0.99	NO	fabG1 -15c>t; katG S315T	100; 100	rpoB S450L	98.06	rpsL K43R	98.91	embA -11c>a; embB M306V	100; 100	pncA L27P	100	gyrA D94G	100	gyrA D94G	100	-	-	-	-	-	-	-	-	fabG1 -15c>t; ethA 481_del_agccgggctgctttaggaggctcggccgcttag	100; 53.42	-	-	-	-	-	-	-	-	-	-	-	-	-	rpoC P1040R	99.11		compensates for rpoB mutations	-	-	-
730553	1565	134	0.99	NO	katG S315T	100	rpoB S450L	99.09	rpsL K43R	99.32	embB M306V	99.44	pncA L27P	100	gyrA D94G	98.41	gyrA D94G	98.41	-	-	-	-	-	-	-	-	-	-	-	-	-	-	-	-	-	-	-	-	-	-	-	rpoC P1040R	100		compensates for rpoB mutations	-	-	-
730558	1566	84	0.98	Maybe	-	-	-	-	-	-	-	-	-	-	-	-	-	-	-	-	-	-	-	-	-	-	-	-	-	-	-	-	-	-	-	-	-	-	-	-	-	-	-		-	-	-	-
730567	1567	80	0.99	NO	-	-	-	-	-	-	-	-	-	-	-	-	-	-	-	-	-	-	-	-	-	-	-	-	-	-	-	-	-	-	-	-	-	-	-	-	-	-	-		-	-	-	-
730624	1568	108	0.99	NO	fabG1 -15c>t; katG S315T	100; 100	rpoB S450L	100	rpsL K43R	99.06	embB Q497R	100	pncA G132A	100	gyrA D94G	100	gyrA D94G	100	-	-	-	-	-	-	-	-	fabG1 -15c>t	100	-	-	-	-	-	-	-	-	-	-	-	-	-	rpoC I491V	100		compensates for rpoB mutations	-	-	-
730687	1569	46	0.97	NO	katG S315T	100	rpoB S450L	100	-	-	-	-	-	-	-	-	-	-	-	-	-	-	-	-	-	-	-	-	-	-	-	-	-	-	-	-	-	-	-	-	-	rpoC P1040R	98.11		compensates for rpoB mutations	-	-	-
730697	1570	61	1.00	NO	katG S315T	100	rpoB S450L	96.88	rpsL K43R	100	embB M306I	100	pncA V7G	100	gyrA D94N	98.25	gyrA D94N	98.25	-	-	-	-	-	-	-	-	ethA 365_ins_a	92	-	-	-	-	-	-	-	-	-	-	-	-	-	rpoC P434T	100		compensates for rpoB mutations	-	-	-
730707	1571	86	0.98	NO	katG S315T	100	rpoB S450L	98.96	-	-	embB M306I	100	pncA 392_ins_gg	93.59	-	-	-	-	-	-	-	-	-	-	-	-	-	-	-	-	-	-	-	-	-	-	-	-	-	-	-	rpoC A542A	100		phylogenetic mutation L4.3, no indication for increased MIC	-	-	-
730719	1572	112	0.99	NO	-	-	-	-	-	-	-	-	-	-	-	-	-	-	-	-	-	-	-	-	-	-	-	-	-	-	-	-	-	-	-	-	-	-	-	-	-	-	-		-	-	-	-
730720	1573	58	0.99	NO	-	-	-	-	-	-	-	-	-	-	-	-	-	-	-	-	-	-	-	-	-	-	-	-	-	-	-	-	-	-	-	-	-	-	-	-	-	rpoC A172V; rpoC R173R; rpoC P601L	98.39; 98.36; 100		compensates for rpoB mutations; compensates for rpoB mutations; compensates for rpoB mutations	-	-	-
730725	1574	84	0.99	NO	fabG1 -15c>t; katG S315T	98.88; 100	rpoB S450L	98.86	rpsL K43R	100	embA -11c>a; embB M306V	100; 100	pncA L27P	100	gyrA D94G	100	gyrA D94G	100	-	-	-	-	-	-	-	-	fabG1 -15c>t; ethA 481_del_agccgggctgctttaggaggctcggccgcttag	98.88; 56.06	-	-	-	-	-	-	-	-	-	-	-	-	-	rpoC P1040R	100		compensates for rpoB mutations	-	-	-
730773	1575	82	1.00	NO	-	-	-	-	gid 102_del_g	97.3	-	-	-	-	-	-	-	-	-	-	-	-	-	-	-	-	-	-	-	-	-	-	-	-	-	-	-	-	-	-	-	-	-		-	-	-	-
730797	1576	97	1.00	NO	-	-	-	-	-	-	-	-	-	-	-	-	-	-	-	-	-	-	-	-	-	-	-	-	-	-	-	-	-	-	-	-	-	-	-	-	-	-	-		-	-	-	-
730806	1577	70	0.99	NO	-	-	-	-	-	-	-	-	-	-	-	-	-	-	-	-	-	-	-	-	-	-	-	-	-	-	-	-	-	-	-	-	-	-	-	-	-	rpoC A172V; rpoC R173R; rpoC P601L	98.68; 97.47; 100		phylogenetic mutation L1, no indication for increased MIC; phylogenetic mutation L1, no indication for increased MIC; phylogenetic mutation L1.1, no indication for increased MIC	-	-	-
730814	1578	81	1.00	NO	katG S315T	100	rpoB S450L	98	rpsL K43R	98.81	embB G406D	100	pncA A134V	99.04	-	-	-	-	-	-	-	-	-	-	-	-	-	-	-	-	-	-	-	-	-	-	-	-	-	-	-	-	-		-	-	-	-
730821	1579	117	1.00	YES	fabG1 -15c>t; katG S315T	46.43; 35.87	rpoB S450L	52.21	rpsL K43R	38.14	embA -11c>a; embB M306V	40.17; 40.32	pncA L27P	31.41	gyrA A90V; gyrA D94G	40.94; 71.21	gyrA A90V; gyrA D94G	40.94; 71.21	-	-	rrs 1401a>g	36.73	rrs 1401a>g	36.73	rrs 1401a>g	36.73	fabG1 -15c>t	46.43	-	-	-	-	-	-	-	-	-	-	-	-	-	rpoC A542A; rpoC P1040R	53.33; 38.32		compensates for rpoB mutations; compensates for rpoB mutations	-	-	-
730823	1580	103	1.00	NO	katG S315T	99.14	-	-	-	-	-	-	-	-	-	-	-	-	-	-	-	-	-	-	-	-	-	-	-	-	-	-	-	-	-	-	-	-	-	-	-	-	-		-	-	-	-
730831	1581	77	0.98	NO	-	-	-	-	-	-	-	-	-	-	-	-	-	-	-	-	-	-	-	-	-	-	-	-	-	-	-	-	-	-	-	-	-	-	-	-	-	-	-		-	-	-	-
730835	1582	86	0.99	NO	katG S315T	100	rpoB S450L	100	rpsL K43R	100	embA -16c>t	100	pncA I5S	100	gyrA D94G	98.86	gyrA D94G	98.86	-	-	eis -12c>t	100	-	-	-	-	ethA 83_del_c	97.92	-	-	-	-	-	-	-	-	-	-	-	-	-	rpoC I491T	100		compensates for rpoB mutations	-	-	-
730912	1583	95	0.99	NO	katG S315T	100	rpoB S450L	100	rpsL K43R	100	embA -16c>t; embB G406S	100; 98.91	pncA -11a>g	100	gyrA A90V	100	gyrA A90V	100	-	-	-	-	-	-	-	-	-	-	-	-	-	-	-	-	folC I43T	98.98	-	-	-	-	-	rpoC G433S	98.85		compensates for rpoB mutations	-	-	-
730940	1584	82	1.00	NO	-	-	-	-	-	-	-	-	-	-	-	-	-	-	-	-	-	-	-	-	-	-	ethA 94_ins_cg	81.36	-	-	-	-	-	-	-	-	-	-	-	-	-	-	-		-	-	-	-
730955	1585	77	0.99	NO	katG S315T	100	rpoB S450L	100	rpsL K43R	98.63	embB M306I	98.78	pncA F106V	100	gyrA A90V	100	gyrA A90V	100	-	-	-	-	-	-	-	-	ethA Y408_	100	-	-	-	-	-	-	-	-	-	-	-	-	-	rpoC L527V	100		compensates for rpoB mutations	-	-	-
730956	1586	64	0.98	NO	fabG1 -15c>t; katG S315T	98.51; 100	rpoB S450L	100	rpsL K43R	100	embA -16c>t; embB G406S	100; 100	pncA 392_ins_g	94.59	gyrA A90V; gyrA D94A	100; 100	gyrA A90V; gyrA D94A	100; 100	Rv0678 141_ins_c	79.55	-	-	-	-	-	-	fabG1 -15c>t	98.51	-	-	Rv0678 141_ins_c	79.55	-	-	-	-	-	-	-	-	-	rpoC F452L	100		compensates for rpoB mutations	-	-	-
730982	1587	100	1.00	NO	katG S315T	100	rpoB L452P	98.88	rpsL K88R	100	embB M306I	100	-	-	-	-	-	-	-	-	-	-	-	-	-	-	-	-	-	-	-	-	-	-	-	-	-	-	-	-	-	-	-		-	-	-	-
730984	1588	83	0.98	NO	-	-	-	-	-	-	-	-	-	-	-	-	-	-	-	-	-	-	-	-	-	-	-	-	-	-	-	-	-	-	-	-	-	-	-	-	-	-	-		-	-	-	-
730987	1589	64	0.99	NO	-	-	-	-	-	-	-	-	-	-	-	-	-	-	-	-	-	-	-	-	-	-	-	-	-	-	-	-	-	-	-	-	-	-	-	-	-	rpoC A172V; rpoC R173R	98.65; 100		phylogenetic mutation L1, no indication for increased MIC; phylogenetic mutation L1, no indication for increased MIC	-	-	-
731035	1590	85	1.00	NO	-	-	-	-	-	-	-	-	-	-	-	-	-	-	-	-	-	-	-	-	-	-	-	-	-	-	-	-	-	-	-	-	-	-	-	-	-	-	-		-	-	-	-
731052	1591	72	0.99	NO	fabG1 -15c>t; katG S315T	100; 100	rpoB D435Y	100	rpsL K43R	100	-	-	pncA D63G	100	gyrA D94A	100	gyrA D94A	100	-	-	-	-	-	-	-	-	fabG1 -15c>t	100	rplC C154R	100	-	-	-	-	folC S150G	100	-	-	-	-	-	-	-		-	-	-	-
731060	1592	167	0.99	NO	inhA S94A	97.8	-	-	-	-	-	-	-	-	-	-	-	-	-	-	-	-	-	-	-	-	-	-	-	-	-	-	-	-	-	-	-	-	-	-	-	rpoC A172V; rpoC R173R; rpoC P601L	94.29; 99.25; 98.53		phylogenetic mutation L1, no indication for increased MIC; phylogenetic mutation L1, no indication for increased MIC; phylogenetic mutation L1.1, no indication for increased MIC	-	-	-
731062	1593	198	0.99	NO	-	-	-	-	-	-	-	-	-	-	-	-	-	-	-	-	-	-	-	-	-	-	-	-	-	-	-	-	-	-	-	-	-	-	-	-	-	-	-		-	-	-	-
731130	1594	59	0.98	NO	katG S315T	98.31	-	-	-	-	embB M306I	96	-	-	-	-	-	-	-	-	-	-	-	-	-	-	-	-	-	-	-	-	-	-	-	-	-	-	-	-	-	-	-		-	-	-	-
731166	1595	85	1.00	NO	katG S315T	100	rpoB S450L	98.8	rpsL K43R	100	embB M306V	100	pncA I5T	100	gyrA D94A	100	gyrA D94A	100	-	-	eis -14c>t	100	eis -14c>t	100	-	-	-	-	-	-	-	-	-	-	-	-	-	-	-	-	-	-	-		-	-	-	-
731169	1596	88	0.99	NO	katG S315T	100	rpoB S450L	97.3	rpsL K43R	100	embA -12c>t; embB G406S	100; 100	pncA -11a>g	100	-	-	-	-	-	-	-	-	-	-	-	-	ethA 756_ins_cg	92.05	-	-	-	-	-	-	-	-	-	-	-	-	-	rpoC G433S	100		compensates for rpoB mutations	-	-	-
731170	1597	98	0.99	NO	katG S315T	100	rpoB S450L	99.02	rpsL K88R	100	embB M306V	100	-	-	-	-	-	-	-	-	-	-	-	-	-	-	ethA K86_	100	-	-	-	-	-	-	-	-	-	-	-	-	-	rpoC I491V	100		compensates for rpoB mutations	-	-	-
731171	1598	93	0.98	NO	fabG1 -15c>t; katG S315T	99.02; 99.21	rpoB S450L	100	rpsL K43R	99.17	embA -11c>a; embB M306V	100; 100	pncA L27P	100	gyrA A90V	100	gyrA A90V	100	-	-	-	-	-	-	-	-	fabG1 -15c>t	99.02	-	-	-	-	-	-	-	-	-	-	-	-	-	rpoC P1040R	100		compensates for rpoB mutations	-	-	-
731174	1599	55	0.98	NO	-	-	-	-	-	-	-	-	-	-	-	-	-	-	-	-	-	-	-	-	-	-	-	-	-	-	-	-	-	-	-	-	-	-	-	-	-	rpoC A172V; rpoC R173R; rpoC P601L	97.92; 100; 100		phylogenetic mutation L1, no indication for increased MIC; phylogenetic mutation L1, no indication for increased MIC; phylogenetic mutation L1.1, no indication for increased MIC	-	-	-
731202	1600	70	0.98	NO	katG S315T	100	-	-	rpsL K43R	100	-	-	-	-	-	-	-	-	-	-	-	-	-	-	-	-	-	-	-	-	-	-	-	-	Rv2670c A5V	98.95	-	-	-	-	-	-	-		-	ahpC -	97.2	compensates for KatG deficit
731260	1601	67	0.98	NO	-	-	-	-	-	-	-	-	-	-	-	-	-	-	-	-	-	-	-	-	-	-	-	-	-	-	-	-	-	-	-	-	-	-	-	-	-	-	-		-	-	-	-
731269	1602	77	0.99	NO	fabG1 -8t>c; katG S315T	100; 100	rpoB S450L	100	rpsL K43R	99.01	embB M306V	100	-	-	gyrA D94G	100	gyrA D94G	100	-	-	-	-	-	-	-	-	ethA 551_del_ggt	95.29	-	-	-	-	-	-	folC E153G	100	-	-	-	-	-	-	-		-	-	-	-
731281	1603	101	1.00	NO	katG S315T	100	rpoB S450L	100	-	-	embB M306I	100	pncA W119_	100	gyrA A90V	98.98	gyrA A90V	98.98	-	-	-	-	-	-	-	-	-	-	-	-	-	-	-	-	-	-	-	-	-	-	-	rpoC L449V	100		compensates for rpoB mutations	-	-	-
731305	1604	165	0.99	NO	-	-	-	-	-	-	-	-	-	-	-	-	gyrB D461N	100	-	-	-	-	-	-	-	-	-	-	-	-	-	-	-	-	-	-	-	-	-	-	-	-	-		-	-	-	-
731314	1605	90	1.00	NO	-	-	-	-	-	-	-	-	-	-	-	-	-	-	-	-	-	-	-	-	-	-	-	-	-	-	-	-	-	-	-	-	-	-	-	-	-	-	-		-	-	-	-
731334	1606	82	0.99	NO	-	-	-	-	-	-	embB M306V	100	-	-	-	-	-	-	-	-	-	-	-	-	-	-	-	-	-	-	-	-	-	-	-	-	-	-	-	-	-	rpoC G594E	100		phylogenetic mutation L4.1, no indication for increased MIC	-	-	-
731341	1607	63	0.98	NO	-	-	-	-	-	-	-	-	-	-	-	-	-	-	-	-	-	-	-	-	-	-	-	-	-	-	-	-	-	-	-	-	-	-	-	-	-	rpoC A172V; rpoC R173R; rpoC P601L	100; 100; 100		phylogenetic mutation L1, no indication for increased MIC; phylogenetic mutation L1, no indication for increased MIC; phylogenetic mutation L1.1, no indication for increased MIC	-	-	-
731370	1608	68	0.99	NO	-	-	-	-	-	-	-	-	-	-	-	-	-	-	-	-	-	-	-	-	-	-	-	-	-	-	-	-	-	-	-	-	-	-	-	-	-	-	-		-	-	-	-
731387	1609	84	0.99	NO	katG S315T	98.28	rpoB S450L	100	rpsL K43R	97.7	embA -12c>t	100	-	-	gyrA D94N	100	gyrA D94N	100	-	-	-	-	-	-	-	-	-	-	-	-	-	-	-	-	-	-	-	-	-	-	-	-	-		-	-	-	-
731391	1610	141	0.99	NO	-	-	-	-	-	-	-	-	-	-	-	-	-	-	-	-	-	-	-	-	-	-	-	-	-	-	-	-	-	-	-	-	-	-	-	-	-	-	-		-	-	-	-
731430	1611	82	0.98	NO	-	-	-	-	-	-	-	-	-	-	-	-	-	-	-	-	-	-	-	-	-	-	-	-	-	-	-	-	-	-	-	-	-	-	-	-	-	rpoC G594E	100		phylogenetic mutation L4.1, no indication for increased MIC	-	-	-
731440	1612	85	1.00	NO	-	-	-	-	-	-	-	-	-	-	-	-	-	-	-	-	-	-	-	-	-	-	-	-	-	-	-	-	-	-	-	-	-	-	-	-	-	-	-		-	-	-	-
731448	1613	89	0.99	NO	-	-	-	-	gid L145_	100	-	-	-	-	-	-	-	-	-	-	-	-	-	-	-	-	-	-	-	-	-	-	-	-	-	-	-	-	-	-	-	rpoC A172V; rpoC R173R; rpoC P601L; rpoC A621T	98.67; 100; 100; 100		phylogenetic mutation L1, no indication for increased MIC; phylogenetic mutation L1, no indication for increased MIC; phylogenetic mutation L1.1, no indication for increased MIC; phylogenetic mutation L1.1.3, no indication for increased MIC	-	-	-
731469	1614	140	0.99	NO	katG S315T	99.77	rpoB S450L	99.3	rpsL K43R	99.44	embB Q497K	99.48	pncA V155M	98.6	-	-	-	-	-	-	-	-	-	-	-	-	-	-	-	-	-	-	-	-	folC I43A	100	-	-	-	-	-	-	-		-	-	-	-
731487	1615	174	0.99	NO	-	-	-	-	-	-	-	-	-	-	-	-	-	-	-	-	-	-	-	-	-	-	-	-	-	-	-	-	-	-	-	-	-	-	-	-	-	rpoC A542A	98.33		phylogenetic mutation L4.3, no indication for increased MIC	-	-	-
731493	1616	48	0.97	NO	fabG1 -15c>t; katG S315T	100; 100	rpoB S450L	98.31	rpsL K43R	100	embB Q497R	98.25	pncA G132A	100	gyrA D94G	100	gyrA D94G	100	-	-	eis -10g>c	100	-	-	-	-	fabG1 -15c>t	100	-	-	-	-	ald R86_	100	-	-	-	-	-	-	-	rpoC I491V	100		compensates for rpoB mutations	-	-	-
731544	1617	113	0.99	NO	fabG1 -15c>t; katG S315T	100; 100	rpoB S450L	100	rpsL K88R	98.82	embB Q497R	100	pncA W68L	100	gyrA D94N	100	gyrA D94N	100	-	-	-	-	-	-	-	-	fabG1 -15c>t; ethA 1242_del_t	100; 40.74	-	-	-	-	ald 266_ins_g; ald 896_ins_g	59.2; 43.66	-	-	-	-	-	-	-	rpoC V483A	99.56		compensates for rpoB mutations	-	-	-
731547	1618	58	0.97	NO	katG S315T	100	rpoB S450L	100	rpsL K43R	100	embB M306V	100	pncA T142M	100	gyrA D94G	100	gyrA D94G	100	-	-	-	-	-	-	-	-	-	-	-	-	-	-	-	-	-	-	-	-	-	-	-	-	-		-	-	-	-
731593	1619	199	0.99	NO	-	-	-	-	-	-	-	-	-	-	-	-	-	-	-	-	-	-	-	-	-	-	-	-	-	-	-	-	-	-	-	-	-	-	-	-	-	-	-		-	-	-	-
731619	1620	83	0.99	NO	katG S315T	100	rpoB I491F	100	gid E60_	98.7	embB G406D	100	-	-	gyrA D94N	48.98	gyrA D94N	48.98	-	-	-	-	-	-	-	-	-	-	-	-	-	-	-	-	-	-	-	-	-	-	-	rpoC E1033A	97.53		compensates for rpoB mutations	-	-	-
731626	1621	235	0.99	NO	-	-	-	-	-	-	embB M306I	99.65	-	-	-	-	-	-	-	-	-	-	-	-	-	-	-	-	-	-	-	-	-	-	-	-	-	-	-	-	-	-	-		-	-	-	-
731639	1622	59	0.99	NO	katG S315T	100	rpoB S450L	98.39	rpsL K43R	100	embB M306V	100	pncA T177P	100	gyrA A90V; gyrA D94G	100; 100	gyrA A90V; gyrA D94G	100; 100	-	-	-	-	-	-	-	-	-	-	-	-	-	-	-	-	-	-	-	-	-	-	-	rpoC I491V	100		compensates for rpoB mutations	-	-	-
731645	1623	119	1.00	NO	fabG1 -15c>t	100	-	-	-	-	-	-	-	-	-	-	-	-	-	-	-	-	-	-	-	-	fabG1 -15c>t	100	-	-	-	-	-	-	-	-	-	-	-	-	-	rpoC I365I	100		compensates for rpoB mutations	-	-	-
731663	1624	48	0.97	NO	katG S315T	100	-	-	-	-	-	-	pncA W68R	100	-	-	-	-	Rv0678 462_del_g	90.74	-	-	-	-	-	-	-	-	-	-	Rv0678 462_del_g	90.74	-	-	-	-	-	-	-	-	-	rpoC A172V; rpoC R173R; rpoC L737R	100; 100; 100		compensates for rpoB mutations; compensates for rpoB mutations; compensates for rpoB mutations	-	-	-
731668	1625	110	0.99	NO	-	-	-	-	-	-	-	-	-	-	-	-	-	-	-	-	-	-	-	-	-	-	-	-	-	-	-	-	-	-	-	-	-	-	-	-	-	-	-		-	ahpC -	96.69	compensates for KatG deficit
731700	1626	119	0.98	NO	-	-	-	-	-	-	-	-	-	-	-	-	-	-	-	-	-	-	-	-	-	-	-	-	-	-	-	-	-	-	-	-	-	-	-	-	-	rpoC A172V; rpoC R173R; rpoC P601L	100; 100; 100		phylogenetic mutation L1, no indication for increased MIC; phylogenetic mutation L1, no indication for increased MIC; phylogenetic mutation L1.1, no indication for increased MIC	-	-	-
731734	1627	72	0.99	NO	-	-	-	-	-	-	-	-	-	-	gyrA A90V	100	gyrA A90V	100	-	-	-	-	-	-	-	-	-	-	-	-	-	-	-	-	-	-	-	-	-	-	-	-	-		-	-	-	-
731740	1628	84	0.99	NO	katG S315T	100	rpoB S450L	100	rpsL K43R	98.8	embB M306V	100	-	-	gyrA A90V	100	gyrA A90V	100	Rv0678 292_del_a	91.36	-	-	-	-	-	-	-	-	rplC C154R	20.25	Rv0678 292_del_a	91.36	-	-	-	-	-	-	-	-	-	rpoC V483A	100		compensates for rpoB mutations	-	-	-
731756	1629	94	0.99	NO	fabG1 -15c>t; katG S315T	100; 100	rpoB S450L	100	rpsL K43R	99	embB Q497R	100	pncA G132A	100	gyrA A90V	100	gyrA A90V	100	-	-	-	-	-	-	-	-	fabG1 -15c>t	100	-	-	-	-	ald 1023_ins_g	93.22	-	-	-	-	-	-	-	rpoC I491V	100		compensates for rpoB mutations	-	-	-
731759	1630	61	0.97	NO	katG S315T	100	rpoB S450L	98.36	rpsL K43R	96.81	embB M306V	100	-	-	gyrA D94A	100	gyrA D94A	100	-	-	-	-	-	-	-	-	-	-	-	-	-	-	-	-	-	-	-	-	-	-	-	rpoC V483A	97.96		compensates for rpoB mutations	-	-	-
731844	1631	154	0.98	NO	katG S315T	100	rpoB S450L	98.71	rpsL K43R	98.92	embB M306V	100	pncA D136G	100	-	-	-	-	-	-	-	-	-	-	-	-	-	-	-	-	-	-	-	-	-	-	-	-	-	-	-	rpoC K445R	100		compensates for rpoB mutations	-	-	-
731846	1632	78	0.99	NO	katG S315T	100	rpoB S450L	100	rpsL K43R	100	embA -16c>t; embB M306V	100; 100	pncA _187G	100	gyrA A90V	100	gyrA A90V	100	-	-	-	-	-	-	-	-	-	-	-	-	-	-	-	-	-	-	-	-	-	-	-	rpoC V483G	100		compensates for rpoB mutations	-	-	-
731852	1633	84	0.99	NO	-	-	-	-	-	-	-	-	-	-	-	-	-	-	-	-	-	-	-	-	-	-	-	-	-	-	-	-	-	-	-	-	-	-	-	-	-	-	-		-	-	-	-
731855	1634	121	0.99	NO	-	-	-	-	-	-	-	-	-	-	-	-	-	-	-	-	-	-	-	-	-	-	-	-	-	-	-	-	-	-	-	-	-	-	-	-	-	rpoC A172V; rpoC R173R; rpoC P601L; rpoC A621T	97.67; 99.25; 98.57; 100		phylogenetic mutation L1, no indication for increased MIC; phylogenetic mutation L1, no indication for increased MIC; phylogenetic mutation L1.1, no indication for increased MIC; phylogenetic mutation L1.1.3, no indication for increased MIC	-	-	-
731870	1635	76	0.98	NO	-	-	-	-	-	-	-	-	-	-	-	-	-	-	-	-	-	-	-	-	-	-	-	-	-	-	-	-	-	-	-	-	-	-	-	-	-	-	-		-	-	-	-
731881	1636	66	0.98	NO	katG S315T	100	rpoB S450L	100	rpsL K43R	97.47	embB Q497R	100	pncA L85R	97.01	gyrA D94G	98.67	gyrA D94G	98.67	-	-	-	-	-	-	-	-	-	-	-	-	-	-	-	-	-	-	-	-	-	-	-	rpoC A172V; rpoC R173R	100; 100		phylogenetic mutation L1, no indication for increased MIC; phylogenetic mutation L1, no indication for increased MIC	-	-	-
731884	1637	112	0.99	NO	katG S315T	100	rpoB I491F	100	-	-	-	-	pncA C138R	99.26	gyrA D94N	100	gyrA D94N	100	-	-	-	-	-	-	-	-	-	-	-	-	-	-	-	-	-	-	-	-	-	-	-	rpoC G594E	100		phylogenetic mutation L4.1, no indication for increased MIC	-	-	-
731886	1638	80	0.99	NO	katG S315T	100	rpoB S450L	100	rpsL K43R	100	embB M306V	100	pncA D49G	100	-	-	-	-	-	-	-	-	-	-	-	-	-	-	-	-	-	-	-	-	-	-	-	-	-	-	-	rpoC G332S	100		compensates for rpoB mutations	-	-	-
731887	1639	78	0.99	NO	katG S315T	98.63	rpoB S450L	100	rpsL K43R	100	embB M306V	98.94	pncA D49G	100	-	-	-	-	-	-	-	-	-	-	-	-	-	-	-	-	-	-	-	-	-	-	-	-	-	-	-	rpoC G332S	98.88		compensates for rpoB mutations	-	-	-
731896	1640	106	0.99	NO	katG S315T	99	rpoB S450L	100	rpsL K43R	100	embB M306V	100	-	-	gyrA D94G	100	gyrA D94G	100	-	-	-	-	-	-	-	-	-	-	-	-	-	-	-	-	-	-	-	-	-	-	-	rpoC V483A	100		compensates for rpoB mutations	-	-	-
731908	1641	83	0.98	NO	-	-	-	-	-	-	-	-	-	-	-	-	-	-	-	-	-	-	-	-	-	-	-	-	-	-	-	-	-	-	-	-	-	-	-	-	-	-	-		-	-	-	-
731970	1642	83	0.98	NO	katG S315T	100	rpoB S450L	98.7	gid 395_del_a	100	embB M306I	100	-	-	-	-	-	-	-	-	-	-	-	-	-	-	-	-	-	-	-	-	-	-	-	-	-	-	-	-	-	rpoC G519D	99.2		compensates for rpoB mutations	ahpC -	97.74	compensates for KatG deficit
731978	1643	89	0.99	NO	katG S315T	100	rpoB S450L	100	rpsL K88R	100	embB D354A	100	pncA Y103H	98.7	gyrA A90V	100	gyrA A90V	100	-	-	-	-	-	-	-	-	ethA W391_	100	-	-	-	-	-	-	-	-	-	-	-	-	-	rpoC F107F; rpoC A172V; rpoC R173R; rpoC V1252M	100; 98.91; 98.91; 100		compensates for rpoB mutations; phylogenetic mutation L1, no indication for increased MIC; phylogenetic mutation L1, no indication for increased MIC; compensates for rpoB mutations	-	-	-
731991	1644	60	0.99	NO	-	-	-	-	-	-	-	-	-	-	-	-	-	-	-	-	-	-	-	-	-	-	-	-	-	-	-	-	-	-	-	-	-	-	-	-	-	-	-		-	-	-	-
731994	1645	103	0.99	NO	katG S315T	100	rpoB S450L	100	rpsL K43R	100	embA -11c>a; embB M306V	100; 100	pncA L27P	100	-	-	-	-	-	-	-	-	-	-	-	-	-	-	-	-	-	-	-	-	-	-	-	-	-	-	-	rpoC P1040R	100		compensates for rpoB mutations	-	-	-
732145	1646	185	0.99	NO	-	-	-	-	-	-	-	-	-	-	-	-	-	-	-	-	-	-	-	-	-	-	-	-	-	-	-	-	-	-	-	-	-	-	-	-	-	rpoC A172V; rpoC R173R	97.71; 98.86		phylogenetic mutation L1, no indication for increased MIC; phylogenetic mutation L1, no indication for increased MIC	-	-	-
732153	1647	77	0.98	NO	-	-	-	-	-	-	-	-	-	-	-	-	-	-	-	-	-	-	-	-	-	-	-	-	-	-	-	-	-	-	-	-	-	-	-	-	-	-	-		-	-	-	-
732183	1648	118	1.00	NO	katG S315T	100	rpoB S450L	99.25	rpsL K43R	99.15	embB M306I	100	pncA M1T	40	gyrA A90V	100	gyrA A90V	100	-	-	rrs 1401a>g	100	rrs 1401a>g	100	rrs 1401a>g	100	-	-	-	-	-	-	-	-	-	-	-	-	-	-	-	rpoC V483A	100		compensates for rpoB mutations	-	-	-
732184	1649	117	0.99	NO	katG S315T	98.31	rpoB S450L	100	rrs 906a>g	100	embB Q497R	97.73	pncA C14G	100	-	-	-	-	-	-	-	-	-	-	-	-	-	-	-	-	-	-	-	-	-	-	-	-	-	-	-	rpoC A172V; rpoC R173R	99.19; 100		phylogenetic mutation L1, no indication for increased MIC; phylogenetic mutation L1, no indication for increased MIC	ahpC E76K	100	compensates for KatG deficit
732194	1650	75	0.99	NO	katG S315T	100	rpoB S450L	100	rpsL K43R	100	embB M306V	100	pncA -11a>g	100	gyrA D94G	100	gyrA D94G	100	-	-	-	-	-	-	-	-	-	-	-	-	-	-	-	-	folC I43T	100	-	-	-	-	-	rpoC G332S	98.88		compensates for rpoB mutations	-	-	-
732207	1651	89	0.99	NO	fabG1 -15c>t	100	-	-	-	-	-	-	-	-	-	-	-	-	-	-	-	-	-	-	-	-	fabG1 -15c>t	100	-	-	-	-	-	-	-	-	-	-	-	-	-	-	-		-	-	-	-
732272	1652	83	0.99	NO	fabG1 -8t>c; katG S315T	100; 100	rpoB S450L	100	-	-	embB M306V	100	pncA D129N	96.84	-	-	-	-	-	-	-	-	-	-	-	-	-	-	-	-	-	-	-	-	-	-	-	-	-	-	-	rpoC A492V; rpoC A542A	100; 100		compensates for rpoB mutations; phylogenetic mutation L4.3, no indication for increased MIC	-	-	-
732277	1653	90	0.99	NO	fabG1 -17g>t; katG S315T	100; 100	rpoB M434I; rpoB D435Y	100; 100	-	-	-	-	-	-	gyrA S91P	98.8	gyrA S91P	98.8	-	-	-	-	-	-	-	-	-	-	-	-	-	-	-	-	-	-	-	-	-	-	-	-	-		-	-	-	-
732333	1654	105	0.98	NO	katG S315T	100	-	-	rpsL K43R	100	-	-	-	-	-	-	-	-	-	-	-	-	-	-	-	-	ethA 1047_del_t	98.33	-	-	-	-	-	-	-	-	-	-	-	-	-	-	-		-	-	-	-
732402	1655	82	0.98	NO	katG S315T	100	rpoB S450L	100	rpsL K43R	100	embB G406S	95.31	pncA -11a>g	100	-	-	-	-	-	-	-	-	-	-	-	-	-	-	-	-	-	-	-	-	-	-	-	-	-	-	-	rpoC G433S	100		compensates for rpoB mutations	-	-	-
732410	1656	92	0.99	NO	katG S315T	100	rpoB S450F	100	rpsL K43R	100	embB Q497R	100	pncA -11a>c	100	gyrA D94N	100	gyrA D94N	100	-	-	-	-	-	-	-	-	-	-	-	-	-	-	-	-	-	-	-	-	-	-	-	-	-		-	-	-	-
732427	1657	176	0.99	NO	katG S315T	100	rpoB S450L	100	gid 102_del_g	94.36	-	-	pncA S18_	99.51	gyrA D94G	99.45	gyrA D94G	99.45	-	-	-	-	-	-	-	-	-	-	-	-	-	-	-	-	-	-	-	-	-	-	-	rpoC P495S; rpoC N698S	100; 100		compensates for rpoB mutations; compensates for rpoB mutations	-	-	-
732456	1658	78	0.98	NO	katG S315T	100	rpoB S450L	100	gid 48_del_t	100	embB Q497R	100	-	-	-	-	-	-	-	-	-	-	-	-	-	-	-	-	-	-	-	-	-	-	-	-	-	-	-	-	-	rpoC V483A	100		compensates for rpoB mutations	-	-	-
732462	1659	87	1.00	NO	-	-	-	-	-	-	-	-	-	-	-	-	-	-	-	-	-	-	-	-	-	-	-	-	-	-	-	-	-	-	-	-	-	-	-	-	-	-	-		-	-	-	-
732506	1660	117	0.98	NO	fabG1 -15c>t; katG S315T	100; 100	rpoB S450L	100	rpsL K43R	99.39	embB Q497R	100	pncA G132A	100	gyrA D94G	100	gyrA D94G	100	-	-	-	-	-	-	-	-	fabG1 -15c>t	100	-	-	-	-	ald 433_ins_gc	94.95	-	-	-	-	-	-	-	rpoC I491V	99.44		compensates for rpoB mutations	-	-	-
732512	1661	79	0.99	NO	katG S315T	100	rpoB S450L	100	rpsL K43R	100	embB M306V	100	pncA H71Y	100	gyrA D94G	100	gyrA D94G	100	-	-	-	-	-	-	-	-	ethA 1242_del_t	93.64	-	-	-	-	-	-	-	-	-	-	-	-	-	-	-		-	-	-	-
732526	1662	121	0.99	NO	fabG1 -15c>t; katG S315T	93.67; 91.41	rpoB S450L	94.33	rpsL K43R	97.04	embA -11c>a; embB M306V	95.93; 96.49	pncA L27P	97.81	gyrA A90V	91.49	gyrA A90V	91.49	-	-	-	-	-	-	-	-	fabG1 -15c>t	93.67	-	-	-	-	-	-	-	-	-	-	-	-	-	rpoC P1040R	92.04		compensates for rpoB mutations	-	-	-
732532	1663	77	0.98	NO	katG S315T	100	rpoB 1277_del_gcacca; rpoB H445Y	88.24; 100	rpsL K43R	100	embB G406A	100	-	-	-	-	-	-	-	-	-	-	-	-	-	-	-	-	-	-	-	-	-	-	-	-	-	-	-	-	-	-	-		-	-	-	-
732599	1664	78	0.99	NO	fabG1 -15c>t; katG S315T	100; 100	rpoB S450L	100	rpsL K43R	100	embA -11c>a; embB M306V	100; 100	pncA L27P	100	gyrA A90V	98.55	gyrA A90V	98.55	-	-	-	-	-	-	-	-	fabG1 -15c>t	100	-	-	-	-	-	-	-	-	-	-	-	-	-	rpoC P1040R	100		compensates for rpoB mutations	-	-	-
732607	1665	82	0.98	NO	-	-	-	-	-	-	-	-	-	-	-	-	-	-	-	-	-	-	-	-	-	-	-	-	-	-	-	-	-	-	-	-	-	-	-	-	-	-	-		-	-	-	-
732638	1666	77	0.98	NO	-	-	-	-	-	-	-	-	-	-	-	-	-	-	-	-	-	-	-	-	-	-	-	-	-	-	-	-	-	-	-	-	-	-	-	-	-	-	-		-	-	-	-
732642	1667	78	0.99	NO	-	-	-	-	-	-	-	-	-	-	-	-	-	-	-	-	-	-	-	-	-	-	-	-	-	-	-	-	-	-	-	-	-	-	-	-	-	-	-		-	-	-	-
732644	1668	95	0.99	NO	-	-	-	-	-	-	-	-	-	-	-	-	-	-	-	-	-	-	-	-	-	-	-	-	-	-	-	-	-	-	-	-	-	-	-	-	-	rpoC A172V; rpoC R173R; rpoC P601L; rpoC A621T	100; 100; 100; 100		phylogenetic mutation L1, no indication for increased MIC; phylogenetic mutation L1, no indication for increased MIC; phylogenetic mutation L1.1, no indication for increased MIC; phylogenetic mutation L1.1.3, no indication for increased MIC	-	-	-
732649	1669	69	0.99	NO	fabG1 -15c>t; katG S315T	100; 100	rpoB S450L	100	rpsL K43R	100	embB Q497R	100	pncA G132A	98.82	gyrB E501D; gyrA D94G	100; 27.91	gyrA D94G	27.91	-	-	eis -10g>a	57.81	-	-	-	-	fabG1 -15c>t; ethA 674_ins_cg	100; 32.81	-	-	-	-	alr Y388D	100	-	-	-	-	-	-	-	rpoC I491V	100		compensates for rpoB mutations	-	-	-
732650	1670	58	0.99	NO	fabG1 -15c>t; katG S315T	100; 100	rpoB S450L	100	rpsL K43R	100	embB Q497R	100	pncA G132A	96.49	gyrA S91P	100	gyrA S91P	100	-	-	eis -10g>c	100	-	-	-	-	fabG1 -15c>t	100	-	-	-	-	-	-	-	-	-	-	rpoA S210S	100	compensates for rpoB mutations	rpoC I491V	100		compensates for rpoB mutations	-	-	-
732653	1671	144	0.99	NO	fabG1 -15c>t; katG S315T	98.91; 99.37	rpoB S450L	99.37	rpsL K43R	99.47	embB Q497R	100	pncA G132A	100	gyrA D94G	100	gyrA D94G	100	-	-	-	-	-	-	-	-	fabG1 -15c>t	98.91	-	-	-	-	-	-	-	-	-	-	-	-	-	rpoC I491V	100		compensates for rpoB mutations	-	-	-
732655	1672	85	0.98	NO	katG S315T	100	rpoB S450L	100	rpsL K43R	100	embB M306V	100	pncA -11a>g	100	gyrA D94G	100	gyrA D94G	100	-	-	-	-	-	-	-	-	-	-	-	-	-	-	-	-	-	-	-	-	-	-	-	rpoC G332S	98.81		compensates for rpoB mutations	-	-	-
732658	1673	73	0.98	NO	-	-	-	-	-	-	-	-	-	-	-	-	-	-	-	-	-	-	-	-	-	-	-	-	-	-	-	-	-	-	-	-	-	-	-	-	-	rpoC A172V; rpoC R173R; rpoC P601L	95.83; 96.15; 94.62		phylogenetic mutation L1, no indication for increased MIC; phylogenetic mutation L1, no indication for increased MIC; phylogenetic mutation L1.1, no indication for increased MIC	-	-	-
732691	1674	69	0.98	NO	fabG1 -15c>t; katG S315T	100; 100	rpoB S450L	98.78	rpsL K43R	100	embA -11c>a; embB M306V	100; 100	pncA L27P	100	gyrA D94G	100	gyrA D94G	100	-	-	-	-	-	-	-	-	fabG1 -15c>t; ethA 481_del_agccgggctgctttaggaggctcggccgcttag	100; 51.67	-	-	-	-	-	-	-	-	-	-	-	-	-	rpoC P1040R	100		compensates for rpoB mutations	-	-	-
732697	1675	86	0.99	NO	-	-	-	-	-	-	-	-	-	-	-	-	-	-	-	-	-	-	-	-	-	-	-	-	-	-	-	-	-	-	-	-	-	-	-	-	-	-	-		-	-	-	-
732743	1676	89	0.99	NO	katG S315T	100	rpoB S450L	100	rpsL K43R	100	embB M306V	100	pncA R2W	100	gyrA D94G	100	gyrA D94G	100	-	-	-	-	-	-	-	-	-	-	-	-	-	-	-	-	-	-	-	-	-	-	-	rpoC V483A	100		compensates for rpoB mutations	-	-	-
732755	1677	65	0.99	NO	-	-	-	-	-	-	-	-	-	-	-	-	-	-	-	-	-	-	-	-	-	-	-	-	-	-	-	-	-	-	-	-	-	-	-	-	-	rpoC A172V; rpoC R173R	100; 98.53		phylogenetic mutation L1, no indication for increased MIC; phylogenetic mutation L1, no indication for increased MIC	-	-	-
732759	1678	66	0.98	NO	-	-	-	-	-	-	-	-	-	-	-	-	-	-	-	-	-	-	-	-	-	-	-	-	-	-	-	-	-	-	-	-	-	-	-	-	-	rpoC A172V; rpoC R173R; rpoC P601L	100; 97.83; 100		phylogenetic mutation L1, no indication for increased MIC; phylogenetic mutation L1, no indication for increased MIC; phylogenetic mutation L1.1, no indication for increased MIC	-	-	-
732763	1679	96	0.98	NO	-	-	-	-	-	-	-	-	-	-	-	-	-	-	-	-	-	-	-	-	-	-	-	-	-	-	-	-	-	-	-	-	-	-	-	-	-	rpoC A172V; rpoC R173R; rpoC P601L	100; 98.8; 100		phylogenetic mutation L1, no indication for increased MIC; phylogenetic mutation L1, no indication for increased MIC; phylogenetic mutation L1.1, no indication for increased MIC	-	-	-
732766	1680	86	0.99	NO	-	-	-	-	-	-	-	-	-	-	-	-	-	-	-	-	-	-	-	-	-	-	-	-	-	-	-	-	-	-	-	-	-	-	-	-	-	rpoC A172V; rpoC R173R; rpoC P601L	98.57; 98.72; 100		phylogenetic mutation L1, no indication for increased MIC; phylogenetic mutation L1, no indication for increased MIC; phylogenetic mutation L1.1, no indication for increased MIC	-	-	-
732773	1681	73	1.00	NO	-	-	-	-	-	-	-	-	-	-	-	-	-	-	-	-	-	-	-	-	-	-	-	-	-	-	-	-	-	-	-	-	-	-	-	-	-	-	-		-	-	-	-
732794	1682	87	0.99	NO	fabG1 -15c>t; katG S315T	100; 100	rpoB S450L	100	rpsL K43R	100	embB Q497R	100	pncA G132A	100	gyrA D94G	100	gyrA D94G	100	-	-	rrs 1401a>g	98.57	rrs 1401a>g	98.57	rrs 1401a>g	98.57	fabG1 -15c>t; ethA 1047_del_t	100; 94.35	-	-	-	-	-	-	-	-	-	-	-	-	-	rpoC I491V	100		compensates for rpoB mutations	-	-	-
732836	1683	71	0.98	NO	fabG1 -8t>c; katG S315T	100; 100	rpoB I491F	100	gid 115_del_c	93.83	embA -12c>t	100	pncA T153I	100	gyrA D94G	100	gyrA D94G	100	-	-	-	-	-	-	-	-	ethA 57_del_gcgcga	53.97	-	-	-	-	-	-	-	-	-	-	-	-	-	rpoC G594E; rpoC R1085Q	100; 100		phylogenetic mutation L4.1, no indication for increased MIC; compensates for rpoB mutations	-	-	-
732876	1684	86	0.99	NO	fabG1 -15c>t; katG S315T	100; 100	rpoB D435V	100	rrs 906a>g	100	-	-	pncA -11a>g	100	-	-	-	-	-	-	eis -10g>a	100	-	-	-	-	fabG1 -15c>t	100	-	-	-	-	-	-	-	-	-	-	-	-	-	-	-		-	-	-	-
732879	1685	96	0.99	NO	-	-	-	-	-	-	-	-	-	-	-	-	-	-	-	-	-	-	-	-	-	-	-	-	-	-	-	-	-	-	-	-	-	-	-	-	-	rpoC A172V; rpoC R173R; rpoC P601L	98.86; 100; 99.2		phylogenetic mutation L1, no indication for increased MIC; phylogenetic mutation L1, no indication for increased MIC; phylogenetic mutation L1.1, no indication for increased MIC	-	-	-
732893	1686	67	0.99	NO	katG S315T	100	rpoB S450L	100	rpsL K43R	98.82	embB M306V	100	pncA L27P	96.3	gyrA A90V	100	gyrA A90V	100	-	-	rrs 1401a>g	97.92	rrs 1401a>g	97.92	rrs 1401a>g	97.92	-	-	rplC C154R	98	-	-	-	-	folC E153A	100	-	-	-	-	-	rpoC P1040R	100		compensates for rpoB mutations	-	-	-
732918	1687	67	0.99	NO	-	-	-	-	-	-	-	-	-	-	-	-	-	-	-	-	-	-	-	-	-	-	-	-	-	-	-	-	-	-	-	-	-	-	-	-	-	-	-		-	-	-	-
732976	1688	48	0.98	NO	katG S315T	100	rpoB S450L	98.11	rpsL K43R	100	embB M306V	100	pncA A146T	98.46	-	-	-	-	-	-	-	-	-	-	-	-	-	-	-	-	-	-	-	-	-	-	-	-	-	-	-	-	-		-	-	-	-
732983	1689	88	0.98	NO	katG S315T	100	rpoB S450L	100	rpsL K43R	98	embB M306V	99.03	-	-	gyrA A90V	100	gyrA A90V	100	-	-	-	-	-	-	-	-	-	-	-	-	-	-	-	-	-	-	-	-	-	-	-	rpoC V483A	100		compensates for rpoB mutations	-	-	-
732984	1690	83	0.99	NO	-	-	-	-	-	-	-	-	-	-	-	-	-	-	-	-	-	-	-	-	-	-	-	-	-	-	-	-	-	-	-	-	-	-	-	-	-	rpoC A172V; rpoC R173R	98.61; 100		compensates for rpoB mutations; compensates for rpoB mutations	-	-	-
732990	1691	48	0.98	NO	-	-	-	-	-	-	-	-	-	-	-	-	-	-	-	-	-	-	-	-	-	-	-	-	-	-	-	-	-	-	-	-	-	-	-	-	-	-	-		-	-	-	-
732998	1692	74	0.99	NO	-	-	-	-	-	-	-	-	-	-	-	-	-	-	-	-	-	-	-	-	-	-	-	-	-	-	-	-	-	-	-	-	-	-	-	-	-	rpoC A172V; rpoC R173R; rpoC P601L	100; 98.31; 98.75		phylogenetic mutation L1, no indication for increased MIC; phylogenetic mutation L1, no indication for increased MIC; phylogenetic mutation L1.1, no indication for increased MIC	-	-	-
733006	1693	66	0.99	NO	katG S315T	100	rpoB S450L	98.46	rpsL K43R	100	embA -16c>t	98.75	pncA I5S	100	gyrA D94G	100	gyrA D94G	100	-	-	eis -12c>t	100	-	-	-	-	ethA Q359_	100	rrl 2814g>t	100	-	-	-	-	-	-	-	-	-	-	-	rpoC I491T	100		compensates for rpoB mutations	-	-	-
733027	1694	128	0.98	NO	-	-	-	-	-	-	-	-	-	-	-	-	-	-	-	-	-	-	-	-	-	-	-	-	-	-	-	-	-	-	-	-	-	-	-	-	-	rpoC A172V; rpoC R173R; rpoC P601L	99.16; 100; 98.89		phylogenetic mutation L1, no indication for increased MIC; phylogenetic mutation L1, no indication for increased MIC; phylogenetic mutation L1.1, no indication for increased MIC	-	-	-
733102	1695	89	0.99	NO	katG S315T	100	rpoB S450L	98.81	rpsL K43R	98.95	embA -16c>t	100	pncA I5S	100	gyrA S91P	100	gyrA S91P	100	-	-	eis -12c>t	100	-	-	-	-	-	-	-	-	-	-	-	-	-	-	-	-	-	-	-	rpoC S428A	100		compensates for rpoB mutations	-	-	-
733122	1696	112	0.99	NO	katG S315T	100	rpoB S450L	100	rpsL K43R	100	embB M306V	100	pncA L27P	100	-	-	-	-	-	-	rrs 1401a>g	100	rrs 1401a>g	100	rrs 1401a>g	100	ethA W256_; ethA W109_	37.07; 29.46	-	-	-	-	-	-	-	-	-	-	-	-	-	rpoC P1040R	100		compensates for rpoB mutations	-	-	-
733158	1697	79	0.98	NO	-	-	-	-	-	-	-	-	-	-	-	-	-	-	-	-	-	-	-	-	-	-	-	-	-	-	-	-	-	-	-	-	-	-	-	-	-	rpoC A172V; rpoC R173R; rpoC P601L	100; 100; 100		phylogenetic mutation L1, no indication for increased MIC; phylogenetic mutation L1, no indication for increased MIC; phylogenetic mutation L1.1, no indication for increased MIC	-	-	-
733167	1698	64	0.98	NO	katG S315T	100	rpoB S450L	100	rpsL K43R	100	embA -16c>t; embB G406S	100; 100	pncA 392_ins_g	96.15	gyrA D94A	100	gyrA D94A	100	-	-	-	-	-	-	-	-	-	-	-	-	-	-	-	-	-	-	-	-	-	-	-	rpoC F452L	100		compensates for rpoB mutations	-	-	-
733189	1699	84	1.00	YES	-	-	-	-	-	-	-	-	-	-	-	-	-	-	-	-	-	-	-	-	-	-	-	-	-	-	-	-	-	-	-	-	-	-	-	-	-	rpoC A172V; rpoC R173R; rpoC P601L; rpoC V936V	74.16; 75.53; 73.03; 74.19		compensates for rpoB mutations; compensates for rpoB mutations; compensates for rpoB mutations; compensates for rpoB mutations	-	-	-
733218	1700	82	0.99	NO	fabG1 -15c>t; katG S315T	100; 100	rpoB S450L	98.81	rpsL K88R	100	embB M306V	100	pncA H51R	100	gyrA A90V	100	gyrA A90V	100	Rv0678 R38_	100	-	-	-	-	-	-	fabG1 -15c>t	100	-	-	Rv0678 R38_	100	-	-	folC E153A	100	-	-	-	-	-	-	-		-	-	-	-
733231	1701	45	0.95	NO	katG S315T	100	rpoB S450L	100	-	-	-	-	-	-	-	-	-	-	-	-	-	-	-	-	-	-	-	-	-	-	-	-	-	-	-	-	-	-	-	-	-	rpoC A542A	97.96		phylogenetic mutation L4.3, no indication for increased MIC	-	-	-
733322	1702	71	1.00	NO	-	-	-	-	-	-	-	-	-	-	-	-	-	-	-	-	-	-	-	-	-	-	-	-	-	-	-	-	-	-	-	-	-	-	-	-	-	-	-		-	-	-	-
733342	1703	77	1.00	NO	katG S315T	97.75	rpoB S450L	97.44	-	-	embB M306V	97.83	-	-	-	-	-	-	-	-	-	-	-	-	-	-	-	-	-	-	-	-	-	-	-	-	-	-	-	-	-	rpoC V483A	92.78		compensates for rpoB mutations	-	-	-
733343	1704	88	0.99	NO	katG S315T	100	rpoB S450W	99	rpsL K43R	100	embB Q497R	100	pncA A28D	100	-	-	-	-	-	-	-	-	-	-	-	-	-	-	-	-	-	-	-	-	-	-	-	-	-	-	-	-	-		-	-	-	-
733347	1705	70	0.99	NO	katG S315T	98.48	rpoB S450L	100	rpsL K43R	100	embB M306V	100	pncA L27P	100	gyrA A90V	100	gyrA A90V	100	-	-	-	-	-	-	-	-	-	-	-	-	-	-	-	-	-	-	-	-	-	-	-	rpoC D747E	100		compensates for rpoB mutations	-	-	-
733402	1706	95	0.99	NO	katG S315T	100	rpoB S450L	100	rpsL K43R	100	embB M306V	100	-	-	-	-	-	-	-	-	-	-	-	-	-	-	-	-	-	-	-	-	-	-	-	-	-	-	-	-	-	rpoC V483A	100		compensates for rpoB mutations	-	-	-
733431	1707	84	0.98	NO	inhA S94A	98.04	rpoB S450L	100	-	-	embB M306V	100	pncA Q10P	98.89	-	-	-	-	-	-	-	-	-	-	-	-	-	-	-	-	-	-	-	-	-	-	-	-	-	-	-	rpoC A172V; rpoC R173R	98.72; 100		phylogenetic mutation L1, no indication for increased MIC; phylogenetic mutation L1, no indication for increased MIC	ahpC E76K	100	compensates for KatG deficit
733441	1708	87	0.99	NO	-	-	-	-	-	-	-	-	-	-	-	-	-	-	-	-	-	-	-	-	-	-	-	-	-	-	-	-	-	-	-	-	-	-	-	-	-	rpoC A172V; rpoC R173R; rpoC P601L	100; 100; 98.85		phylogenetic mutation L1, no indication for increased MIC; phylogenetic mutation L1, no indication for increased MIC; phylogenetic mutation L1.1, no indication for increased MIC	-	-	-
733444	1709	130	0.99	NO	-	-	-	-	gid 115_del_c	92.21	-	-	-	-	-	-	-	-	-	-	-	-	-	-	-	-	-	-	-	-	-	-	-	-	-	-	-	-	-	-	-	-	-		-	-	-	-
733448	1710	84	1.00	NO	-	-	-	-	gid 357_del_c	93.83	-	-	-	-	-	-	-	-	-	-	-	-	-	-	-	-	-	-	-	-	-	-	-	-	-	-	-	-	-	-	-	-	-		-	-	-	-
733563	1711	73	0.99	NO	katG S315T	98.46	rpoB S450L	100	rpsL K43R	100	embB M306V	100	pncA 392_ins_gg	96.43	gyrA D94G	100	gyrA D94G	100	-	-	-	-	-	-	-	-	ethA Y147_	54.22	-	-	-	-	-	-	-	-	-	-	-	-	-	-	-		-	-	-	-
733579	1712	89	1.00	NO	-	-	-	-	-	-	-	-	-	-	-	-	-	-	-	-	-	-	-	-	-	-	-	-	-	-	-	-	-	-	-	-	-	-	-	-	-	-	-		-	-	-	-
733613	1713	78	0.99	NO	-	-	-	-	-	-	-	-	-	-	-	-	-	-	-	-	-	-	-	-	-	-	-	-	-	-	-	-	-	-	-	-	-	-	-	-	-	rpoC A172V; rpoC R173R	100; 100		phylogenetic mutation L1, no indication for increased MIC; phylogenetic mutation L1, no indication for increased MIC	-	-	-
733627	1714	81	1.00	NO	katG S315T	100	-	-	rpsL K43R	100	-	-	-	-	-	-	-	-	-	-	-	-	-	-	-	-	-	-	-	-	-	-	-	-	-	-	-	-	-	-	-	-	-		-	-	-	-
733645	1715	100	1.00	NO	katG S315T	100	-	-	-	-	-	-	-	-	-	-	-	-	-	-	-	-	-	-	-	-	-	-	-	-	-	-	-	-	-	-	-	-	-	-	-	-	-		-	-	-	-
733656	1716	92	0.99	NO	fabG1 -15c>t; katG S315T	100; 100	rpoB S450L	100	rpsL K43R	100	embA -11c>a; embB M306V	100; 100	pncA L27P	100	gyrA A90V; gyrA D94A	100; 100	gyrA A90V; gyrA D94A	100; 100	-	-	rrs 1401a>g	100	rrs 1401a>g	100	rrs 1401a>g	100	fabG1 -15c>t	100	-	-	-	-	-	-	-	-	-	-	-	-	-	rpoC P1040R	100		compensates for rpoB mutations	-	-	-
733688	1717	89	0.99	NO	-	-	-	-	-	-	-	-	-	-	-	-	-	-	-	-	-	-	-	-	-	-	-	-	-	-	-	-	-	-	-	-	-	-	-	-	-	rpoC A172V; rpoC R173R; rpoC P601L	100; 98.73; 100		phylogenetic mutation L1, no indication for increased MIC; phylogenetic mutation L1, no indication for increased MIC; phylogenetic mutation L1.1, no indication for increased MIC	-	-	-
733696	1718	80	0.99	NO	-	-	-	-	-	-	-	-	-	-	-	-	-	-	-	-	-	-	-	-	-	-	-	-	-	-	-	-	-	-	-	-	-	-	-	-	-	rpoC A172V; rpoC R173R; rpoC P601L; rpoC M663I	96.77; 100; 98.97; 98.59		phylogenetic mutation L1, no indication for increased MIC; phylogenetic mutation L1, no indication for increased MIC; phylogenetic mutation L1.1, no indication for increased MIC; compensates for rpoB mutations	-	-	-
733708	1719	66	0.99	NO	-	-	-	-	-	-	-	-	-	-	-	-	-	-	-	-	-	-	-	-	-	-	-	-	-	-	-	-	-	-	-	-	-	-	-	-	-	rpoC A172V; rpoC R173R; rpoC P601L	100; 100; 97.62		phylogenetic mutation L1, no indication for increased MIC; phylogenetic mutation L1, no indication for increased MIC; phylogenetic mutation L1.1, no indication for increased MIC	-	-	-
733713	1720	58	0.99	NO	katG S315T	100	rpoB S450L	100	rpsL K43R	100	embB M306V	100	-	-	gyrA A90V	100	gyrA A90V	100	-	-	-	-	-	-	-	-	-	-	-	-	-	-	-	-	-	-	-	-	-	-	-	rpoC V483A	100		compensates for rpoB mutations	-	-	-
733748	1721	89	0.99	NO	fabG1 -15c>t; inhA S94A	98.77; 100	-	-	rrs 514a>c	100	-	-	pncA H71P	100	-	-	-	-	-	-	-	-	-	-	-	-	fabG1 -15c>t	98.77	-	-	-	-	-	-	-	-	-	-	-	-	-	rpoC A172V; rpoC R173R	100; 100		phylogenetic mutation L1, no indication for increased MIC; phylogenetic mutation L1, no indication for increased MIC	-	-	-
733790	1722	79	1.00	YES	fabG1 -15c>t; katG S315T	68.42; 100	rpoB S450L	100	rpsL K43R	36.36	embB M306V; embB Q497R	31; 65.12	pncA D136G	30.53	gyrA D94G	100	gyrA D94G	100	-	-	-	-	-	-	-	-	fabG1 -15c>t	68.42	-	-	-	-	ald 784_ins_c	68	-	-	-	-	-	-	-	rpoC V483G; rpoC G594E	67.82; 68.37		compensates for rpoB mutations; compensates for rpoB mutations	-	-	-
733814	1723	86	0.98	NO	fabG1 -15c>t; katG S315T	100; 100	rpoB S450L	97.73	rpsL K43R	100	embA -11c>a; embB M306V	100; 100	pncA L27P	100	gyrA A90V	98.82	gyrA A90V	98.82	-	-	rrs 1401a>g	100	rrs 1401a>g	100	rrs 1401a>g	100	fabG1 -15c>t	100	-	-	-	-	-	-	-	-	-	-	-	-	-	rpoC P1040R	99		compensates for rpoB mutations	-	-	-
733817	1724	72	0.99	NO	-	-	-	-	-	-	-	-	-	-	-	-	-	-	-	-	-	-	-	-	-	-	-	-	-	-	-	-	-	-	-	-	-	-	-	-	-	rpoC A172V; rpoC R173R; rpoC P601L	100; 100; 100		phylogenetic mutation L1, no indication for increased MIC; phylogenetic mutation L1, no indication for increased MIC; phylogenetic mutation L1.1, no indication for increased MIC	-	-	-
733820	1725	63	0.99	NO	fabG1 -15c>t; katG S315T	100; 100	rpoB S450L	100	-	-	embB M306I; embB Q497R	100; 100	-	-	gyrA D94G	100	gyrA D94G	100	-	-	-	-	-	-	-	-	fabG1 -15c>t; ethA 25_ins_ctgttgc	100; 88.89	-	-	-	-	ald 784_ins_c	93.15	-	-	-	-	-	-	-	rpoC V483G; rpoC G594E	98.9; 100		compensates for rpoB mutations; phylogenetic mutation L4.1, no indication for increased MIC	-	-	-
733822	1726	91	0.99	NO	fabG1 -15c>t; katG S315T	97.78; 100	rpoB S450L	100	-	-	embB M306I; embB Q497R	100; 100	-	-	gyrA D94G	100	gyrA D94G	100	-	-	-	-	-	-	-	-	fabG1 -15c>t; ethA 25_ins_ctgttgc	97.78; 71.26	-	-	-	-	ald 784_ins_c	97.62	-	-	-	-	-	-	-	rpoC V483G; rpoC G594E	99.02; 100		compensates for rpoB mutations; phylogenetic mutation L4.1, no indication for increased MIC	-	-	-
733852	1727	84	0.97	NO	fabG1 -15c>t; katG S315G	100; 100	rpoB D435V	98.08	-	-	embB M306V	100	-	-	gyrA A90V	100	gyrA A90V	100	-	-	-	-	-	-	-	-	fabG1 -15c>t	100	-	-	-	-	-	-	-	-	-	-	-	-	-	rpoC A542A	98.06		phylogenetic mutation L4.3, no indication for increased MIC	-	-	-
733867	1728	71	0.99	NO	-	-	-	-	-	-	-	-	-	-	-	-	-	-	-	-	-	-	-	-	-	-	-	-	-	-	-	-	-	-	-	-	-	-	-	-	-	-	-		-	-	-	-
733874	1729	78	0.99	NO	-	-	-	-	-	-	-	-	-	-	-	-	-	-	-	-	-	-	-	-	-	-	-	-	-	-	-	-	-	-	-	-	-	-	-	-	-	rpoC G594E	100		phylogenetic mutation L4.1, no indication for increased MIC	-	-	-
733878	1730	73	0.99	NO	-	-	-	-	-	-	-	-	-	-	-	-	-	-	-	-	-	-	-	-	-	-	-	-	-	-	-	-	-	-	-	-	-	-	-	-	-	-	-		-	-	-	-
733885	1731	57	0.99	NO	katG S315T	100	rpoB S450L	100	rpsL K43R	100	embB M306V	100	pncA D136G	100	gyrA D94G	100	gyrA D94G	100	-	-	-	-	-	-	-	-	-	-	-	-	-	-	-	-	-	-	-	-	-	-	-	-	-		-	-	-	-
733898	1732	87	0.99	NO	-	-	-	-	-	-	-	-	-	-	gyrA D94G	100	gyrA D94G	100	-	-	-	-	-	-	-	-	-	-	-	-	-	-	-	-	-	-	-	-	-	-	-	rpoC F107F; rpoC A172V; rpoC R173R	99.05; 100; 100		compensates for rpoB mutations; phylogenetic mutation L1, no indication for increased MIC; phylogenetic mutation L1, no indication for increased MIC	-	-	-
[truncated: 308 more rows]
[truncated: 49 more columns]

## Sheet: d12
20804	C1_group_1
21190	C1_group_1
21402	C1_group_1
[truncated: 470 more rows]

## Sheet: d5
20804	C1_group_1
[truncated: 472 more rows]
