# Supplementary material for: High fluoroquinolone resistance proportions among multidrug-resistant tuberculosis driven by dominant L2 Mycobacterium tuberculosis clones in the Mumbai Metropolitan Region
Source: Genome Med. 2022 Aug 22;14:95. doi: 10.1186/s13073-022-01076-0 (PMC9394022; doi:10.1186/s13073-022-01076-0)
Supplement: Supplementary file 5 — Additional file 5: Table S4. Characteristics of analyzed samples divided by resistance group. [file 13073_2022_1076_MOESM5_ESM.xlsx]

## Sheet: Tabelle1
Table S4. Characteristics of analyzed samples divided by resistance group.
	Whole	Dataset	not MDR		MDR*		pre XDR		XDR
	n	%	n	%	n	%	n	%	n	%
Total	1852	1	836	1	268	1	703	1	45	1
Gender
M	824	0.444924	390	0.466507	114	0.425373	307	0.4367	13	0.288889
F	1027	0.554536	446	0.533493	153	0.570896	396	0.5633	32	0.711111
unknown	1	0.000539957	0	0	1	0.00373134	0	0	0	0
Age
<18	213	0.115011	71	0.0849282	37	0.13806	90	0.128023	3	0.0666667
18-40	1076	0.580994	424	0.507177	168	0.626866	455	0.647226	34	0.755556
40-60	399	0.215443	219	0.261962	45	0.16791	131	0.186344	7	0.155556
>60	163	0.088013	122	0.145933	17	0.0634328	27	0.0384068	1	0.0222222
unknown	1	0.000539957	0	0	1	0.00373134	0	0	0	0
Lineage
Lineage 1 (EAI)	303	0.163607	253	0.302632	37	0.13806	13	0.0184922	0	0
Lineage 2 (Beijing)	756	0.408207	43	0.0514354	121	0.451493	562	0.799431	30	0.666667
Lineage 3 (Delhi-CAS)	531	0.286717	392	0.4689	70	0.261194	62	0.0881935	7	0.155556
Lineage 4 (Euro-American)	260	0.140389	146	0.174641	40	0.149254	66	0.0938834	8	0.177778
M. bovis	2	0.00107991	2	0.00239234	0	0	0	0	0	0
Distance to TB Hospital		0
< 5	471	0.25432	231	0.276316	61	0.227612	170	0.241821	9	0.2
5-10	503	0.271598	234	0.279904	76	0.283582	185	0.263158	8	0.177778
10-20	396	0.213823	167	0.199761	70	0.261194	147	0.209104	12	0.266667
>20	480	0.259179	204	0.244019	60	0.223881	200	0.284495	16	0.355556
unknown	2	0.00107991	0	0	1	0.00373134	1	0.00142248	0	0
Clustering d12
Yes	801	0.432505	55	0.0657895	155	0.578358	556	0.790896	35	0.777778
No	1051	0.567495	781	0.934211	113	0.421642	147	0.209104	10	0.222222
Allelcluster d12
Cluster 1	258	0.139309	1	0.00119617	44	0.164179	200	0.284495	13	0.288889	Asian/Africa 2
Cluster 2	127	0.0685745	0	0	12	0.0447761	112	0.159317	3	0.0666667	Ancestral 3
Cluster 3	87	0.0469762	0	0	16	0.0597015	68	0.0967283	3	0.0666667	unknown
*MDR only, not including pre-XDR and XDR
