# Supplementary material for: High fluoroquinolone resistance proportions among multidrug-resistant tuberculosis driven by dominant L2 Mycobacterium tuberculosis clones in the Mumbai Metropolitan Region
Source: Genome Med. 2022 Aug 22;14:95. doi: 10.1186/s13073-022-01076-0 (PMC9394022; doi:10.1186/s13073-022-01076-0)
Supplement: Supplementary file 6 — Additional file 6: Table S5. Multivariate logistic regression results. [file 13073_2022_1076_MOESM6_ESM.xlsx]

## Sheet: Tabelle1
Table S5. Multivariate logistic regression results
Call:
glm(formula = XDR ~ L1 + L2 + L3 + C1 + C2 + C3 + clustering,
family = binomial, data = resi_india)
Deviance Residuals:
Min 1Q Median 3Q Max
-2.1722 -0.7688 0.6128 0.6637 1.6511
Coefficients:
Estimate Std. Error z value Pr(>|z|)
(Intercept) 0.75315 0.36922 2.040 0.0414 *
L1 -1.64427 0.37929 -4.335 1.46e-05 ***
L2 0.73592 0.25706 2.863 0.0042 **
L3 -0.62418 0.25972 -2.403 0.0162 *
C1 0.17621 0.24040 0.733 0.4636
C2 0.85913 0.34982 2.456 0.0141 *
C3 0.08919 0.32704 0.273 0.7851
clustering -0.08817 0.19945 -0.442 0.6584
---
Signif. codes: 0 ‘***’ 0.001 ‘**’ 0.01 ‘*’ 0.05 ‘.’ 0.1 ‘ ’ 1
(Dispersion parameter for binomial family taken to be 1)
Null deviance: 1172.4 on 1015 degrees of freedom
Residual deviance: 1039.2 on 1008 degrees of freedom
AIC: 1055.2
Number of Fisher Scoring iterations: 4
