# Supplementary material for: High fluoroquinolone resistance proportions among multidrug-resistant tuberculosis driven by dominant L2 Mycobacterium tuberculosis clones in the Mumbai Metropolitan Region
Source: Genome Med. 2022 Aug 22;14:95. doi: 10.1186/s13073-022-01076-0 (PMC9394022; doi:10.1186/s13073-022-01076-0)
Supplement: Supplementary file 7 — Additional file 7: Table S6. THD success indices in MTBC lineages. [file 13073_2022_1076_MOESM7_ESM.xlsx]

## Sheet: Supp Table S6. THD by lineage
	Supplementary Table S6. THD success indices in MTBC lineages
				THD quantile
	Lineage	Time scale (y)	Median THD [IQR]	0.25	0.5	0.75
	L1	20	0.001 [0.000 to 0.007]	0.000242986	0.00147149	0.00658611
	L2 Cluster 1-3	20	2.095 [1.866 to 3.564]	1.86566	2.09541	3.56404
	L2 Others	20	1.251 [0.275 to 2.674]	0.275079	1.25145	2.67394
	L3	20	0.010 [0.004 to 0.023]	0.00402668	0.00987655	0.022726
	L4	20	0.018 [0.002 to 0.094]	0.00160781	0.017993	0.0937296
	Unassigned	20	0.003 [0.003 to 0.003]	0.00274232	0.00274232	0.00274232
	L1	200	0.225 [0.209 to 0.240]	0.208514	0.224951	0.240222
	L2 Cluster 1-3	200	1.192 [1.007 to 1.358]	1.00742	1.19159	1.35788
	L2 Others	200	1.161 [1.109 to 1.326]	1.10868	1.16146	1.32643
	L3	200	0.715 [0.689 to 0.744]	0.688564	0.714616	0.743715
	L4	200	0.387 [0.370 to 0.404]	0.370451	0.387326	0.404058
	Unassigned	200	0.051 [0.051 to 0.052]	0.0513271	0.0514336	0.0515401
