# Supplementary material for: High fluoroquinolone resistance proportions among multidrug-resistant tuberculosis driven by dominant L2 Mycobacterium tuberculosis clones in the Mumbai Metropolitan Region
Source: Genome Med. 2022 Aug 22;14:95. doi: 10.1186/s13073-022-01076-0 (PMC9394022; doi:10.1186/s13073-022-01076-0)
Supplement: Supplementary file 8 — Additional file 8: Table S7. THD success indices in MTBC lineages with and without compensatory mutations. [file 13073_2022_1076_MOESM8_ESM.xlsx]

## Sheet: Supp Table S7.THD by resistance
	Table S7. THD success indices in MTBC lineages with and without compensatory mutations
						THD quantile
	Lineage	Resistance	Compens. Mut.	Time scale (y)	Median THD [IQR]	0.25	0.5	0.75
	L1	not MDR	yes	20	0.001 [0.000 to 0.004]	0.000210251	0.00130878	0.00408533
	L1	MDR	yes	20	0.011 [0.002 to 0.023]	0.00215391	0.0106624	0.0230015
	L1	MDR plus	yes	20	0.001 [0.001 to 0.007]	0.000637031	0.00135011	0.00674825
	L2	MDR plus	yes	20	2.023 [1.277 to 3.025]	1.27747	2.02345	3.02548
	L2	MDR	yes	20	1.796 [1.073 to 2.750]	1.07303	1.79635	2.75012
	L2	MDR plus	no	20	0.695 [0.251 to 2.252]	0.250672	0.694965	2.25192
	L2	MDR	no	20	0.666 [0.200 to 1.561]	0.200026	0.665534	1.56067
	L2	not MDR	no	20	0.097 [0.042 to 0.138]	0.0417275	0.0974784	0.137755
	L2	not MDR	yes	20	0.015 [0.008 to 0.054]	0.00789053	0.0148481	0.0535558
	L3	MDR plus	no	20	0.006 [0.002 to 0.039]	0.00162104	0.00614784	0.0393704
	L3	not MDR	no	20	0.008 [0.004 to 0.018]	0.00397624	0.00834784	0.0183871
	L3	MDR	yes	20	0.023 [0.006 to 0.032]	0.00560997	0.0230775	0.0323885
	L3	MDR	no	20	0.020 [0.007 to 0.034]	0.00731584	0.0195397	0.0336645
	L3	not MDR	yes	20	0.008 [0.004 to 0.017]	0.00386855	0.00815784	0.0170503
	L3	MDR plus	yes	20	0.029 [0.007 to 0.046]	0.00650752	0.0293753	0.0459788
	L4	not MDR	yes	20	0.003 [0.001 to 0.027]	0.00122331	0.0030797	0.0266164
	L4	not MDR	no	20	0.007 [0.001 to 0.036]	0.00066793	0.00678811	0.0357461
	L4	MDR plus	yes	20	0.078 [0.009 to 0.111]	0.00878323	0.0778102	0.110606
	L4	MDR plus	no	20	0.084 [0.046 to 0.249]	0.045916	0.0841228	0.249079
	L4	MDR	no	20	0.087 [0.054 to 0.116]	0.0542339	0.0869808	0.116145
	L4	MDR	yes	20	0.079 [0.006 to 0.109]	0.00639964	0.0791356	0.108822
	Unassigned	not MDR	yes	20	0.003 [0.003 to 0.003]	0.00274232	0.00274232	0.00274232
	L1	not MDR	yes	200	0.224 [0.207 to 0.240]	0.207383	0.224272	0.24015
	L1	MDR	yes	200	0.230 [0.213 to 0.241]	0.213015	0.229995	0.241258
	L1	MDR plus	yes	200	0.223 [0.209 to 0.232]	0.208571	0.223361	0.232379
	L2	MDR plus	yes	200	1.186 [1.066 to 1.340]	1.06603	1.18606	1.33968
	L2	MDR	yes	200	1.191 [1.115 to 1.328]	1.11456	1.19052	1.32849
	L2	MDR plus	no	200	1.137 [1.119 to 1.302]	1.11884	1.1373	1.30207
	L2	MDR	no	200	1.137 [1.113 to 1.256]	1.11263	1.13672	1.25646
	L2	not MDR	no	200	1.101 [1.056 to 1.116]	1.05646	1.10128	1.11648
	L2	not MDR	yes	200	0.821 [0.764 to 0.976]	0.764063	0.821458	0.975706
	L3	MDR plus	no	200	0.686 [0.666 to 0.731]	0.666358	0.686084	0.730812
	L3	not MDR	no	200	0.719 [0.695 to 0.747]	0.694794	0.719495	0.747485
	L3	MDR	yes	200	0.706 [0.689 to 0.732]	0.689092	0.705952	0.732293
	L3	MDR	no	200	0.715 [0.693 to 0.737]	0.692802	0.715447	0.736532
	L3	not MDR	yes	200	0.731 [0.693 to 0.752]	0.693417	0.730525	0.751564
	L3	MDR plus	yes	200	0.682 [0.669 to 0.711]	0.669384	0.681775	0.711392
	L4	not MDR	yes	200	0.384 [0.365 to 0.395]	0.364807	0.384086	0.395495
	L4	not MDR	no	200	0.386 [0.355 to 0.404]	0.354887	0.385711	0.403875
	L4	MDR plus	yes	200	0.383 [0.374 to 0.404]	0.373748	0.382582	0.403787
	L4	MDR plus	no	200	0.411 [0.397 to 0.416]	0.396511	0.410985	0.415797
	L4	MDR	no	200	0.408 [0.395 to 0.415]	0.394775	0.407787	0.414769
	L4	MDR	yes	200	0.380 [0.357 to 0.396]	0.356561	0.379644	0.396406
	Unassigned	not MDR	yes	200	0.051 [0.051 to 0.052]	0.0513271	0.0514336	0.0515401
