# Supplementary material for: High fluoroquinolone resistance proportions among multidrug-resistant tuberculosis driven by dominant L2 Mycobacterium tuberculosis clones in the Mumbai Metropolitan Region
Source: Genome Med. 2022 Aug 22;14:95. doi: 10.1186/s13073-022-01076-0 (PMC9394022; doi:10.1186/s13073-022-01076-0)
Supplement: Supplementary file 9 — Additional file 9: Table S8. Homoplasy analysis. [file 13073_2022_1076_MOESM9_ESM.xlsx]

## Sheet: Tabelle1
Table S8. Homoplasy analysis
GenPos	CountsACGT	amino_acid_change_codon	dataset	ConsistencyIndex	MinimumNumberChangesOnTree	Gene	GeneName	Annotation	reference_nucleotide	Category	additional_gene_annotation	comment	pubmed
6620	2:0:754:0	D461N (gac/Aac)	L2	0.5	2	Rv0005	gyrB	DNA gyrase (subunit B) GyrB (DNA topoisomerase (ATP-hydrolysing)) (DNA topoisomerase II) (type II DNA topoisomerase)	G	essential	moxifloxacin, gatifloxacin, ofloxacin, levofloxacin
6735	747:7:2:0	N499T (aac/aCc)N499S (aac/aGc)	L2	0.2222222222222222	9	Rv0005	gyrB	DNA gyrase (subunit B) GyrB (DNA topoisomerase (ATP-hydrolysing)) (DNA topoisomerase II) (type II DNA topoisomerase)	A	essential	moxifloxacin, gatifloxacin, ofloxacin, levofloxacin
6735	256:3:1:0	N499T (aac/aCc)N499S (aac/aGc)	cluster1	0.5	4	Rv0005	gyrB	DNA gyrase (subunit B) GyrB (DNA topoisomerase (ATP-hydrolysing)) (DNA topoisomerase II) (type II DNA topoisomerase)	A	essential	moxifloxacin, gatifloxacin, ofloxacin, levofloxacin
6735	85:2:0:0	N499T (aac/aCc)	cluster3	0.5	2	Rv0005	gyrB	DNA gyrase (subunit B) GyrB (DNA topoisomerase (ATP-hydrolysing)) (DNA topoisomerase II) (type II DNA topoisomerase)	A	essential	moxifloxacin, gatifloxacin, ofloxacin, levofloxacin
6737	752:1:3:0	T500P (acc/Ccc)T500A (acc/Gcc)	L2	0.6666666666666666	3	Rv0005	gyrB	DNA gyrase (subunit B) GyrB (DNA topoisomerase (ATP-hydrolysing)) (DNA topoisomerase II) (type II DNA topoisomerase)	A	essential	moxifloxacin, gatifloxacin, ofloxacin, levofloxacin
6742	748:8:0:0	E501D (gaa/gaC)	L2	0.16666666666666666	6	Rv0005	gyrB	DNA gyrase (subunit B) GyrB (DNA topoisomerase (ATP-hydrolysing)) (DNA topoisomerase II) (type II DNA topoisomerase)	A	essential	moxifloxacin, gatifloxacin, ofloxacin, levofloxacin
6742	254:6:0:0	E501D (gaa/gaC)	cluster1	0.3333333333333333	3	Rv0005	gyrB	DNA gyrase (subunit B) GyrB (DNA topoisomerase (ATP-hydrolysing)) (DNA topoisomerase II) (type II DNA topoisomerase)	A	essential	moxifloxacin, gatifloxacin, ofloxacin, levofloxacin
6749	2:0:754:0	A504T (gcg/Acg)	L2	0.5	2	Rv0005	gyrB	DNA gyrase (subunit B) GyrB (DNA topoisomerase (ATP-hydrolysing)) (DNA topoisomerase II) (type II DNA topoisomerase)	G	essential	moxifloxacin, gatifloxacin, ofloxacin, levofloxacin
7510	754:0:2:0	H70R (cac/cGc)	L2	0.5	2	Rv0006	gyrA	DNA gyrase (subunit A) GyrA (DNA topoisomerase (ATP-hydrolysing)) (DNA topoisomerase II) (type II DNA topoisomerase)	A	nonessential	moxifloxacin, gatifloxacin, ofloxacin, levofloxacin
7563	0:0:754:2	G88C (ggc/Tgc)	L2	0.5	2	Rv0006	gyrA	DNA gyrase (subunit A) GyrA (DNA topoisomerase (ATP-hydrolysing)) (DNA topoisomerase II) (type II DNA topoisomerase)	G	nonessential	moxifloxacin, gatifloxacin, ofloxacin, levofloxacin
7564	0:6:750:0	G88A (ggc/gCc)	L2	0.5	2	Rv0006	gyrA	DNA gyrase (subunit A) GyrA (DNA topoisomerase (ATP-hydrolysing)) (DNA topoisomerase II) (type II DNA topoisomerase)	G	nonessential	moxifloxacin, gatifloxacin, ofloxacin, levofloxacin
7570	0:606:0:150	A90V (gcg/gTg)	L2	0.012987012987012988	77	Rv0006	gyrA	DNA gyrase (subunit A) GyrA (DNA topoisomerase (ATP-hydrolysing)) (DNA topoisomerase II) (type II DNA topoisomerase)	C	nonessential	moxifloxacin, gatifloxacin, ofloxacin, levofloxacin
7570	0:216:0:44	A90V (gcg/gTg)	cluster1	0.058823529411764705	17	Rv0006	gyrA	DNA gyrase (subunit A) GyrA (DNA topoisomerase (ATP-hydrolysing)) (DNA topoisomerase II) (type II DNA topoisomerase)	C	nonessential	moxifloxacin, gatifloxacin, ofloxacin, levofloxacin
7570	0:77:0:51	A90V (gcg/gTg)	cluster2	0.14285714285714285	7	Rv0006	gyrA	DNA gyrase (subunit A) GyrA (DNA topoisomerase (ATP-hydrolysing)) (DNA topoisomerase II) (type II DNA topoisomerase)	C	nonessential	moxifloxacin, gatifloxacin, ofloxacin, levofloxacin
7570	0:74:0:13	A90V (gcg/gTg)	cluster3	0.1111111111111111	9	Rv0006	gyrA	DNA gyrase (subunit A) GyrA (DNA topoisomerase (ATP-hydrolysing)) (DNA topoisomerase II) (type II DNA topoisomerase)	C	nonessential	moxifloxacin, gatifloxacin, ofloxacin, levofloxacin
7572	0:22:0:734	S91P (tcg/Ccg)	L2	0.05263157894736842	19	Rv0006	gyrA	DNA gyrase (subunit A) GyrA (DNA topoisomerase (ATP-hydrolysing)) (DNA topoisomerase II) (type II DNA topoisomerase)	T	nonessential	moxifloxacin, gatifloxacin, ofloxacin, levofloxacin
7572	0:12:0:248	S91P (tcg/Ccg)	cluster1	0.09090909090909091	11	Rv0006	gyrA	DNA gyrase (subunit A) GyrA (DNA topoisomerase (ATP-hydrolysing)) (DNA topoisomerase II) (type II DNA topoisomerase)	T	nonessential	moxifloxacin, gatifloxacin, ofloxacin, levofloxacin
7572	0:5:0:82	S91P (tcg/Ccg)	cluster3	0.3333333333333333	3	Rv0006	gyrA	DNA gyrase (subunit A) GyrA (DNA topoisomerase (ATP-hydrolysing)) (DNA topoisomerase II) (type II DNA topoisomerase)	T	nonessential	moxifloxacin, gatifloxacin, ofloxacin, levofloxacin
7581	49:4:682:21	D94N (gac/Aac)D94H (gac/Cac)D94Y (gac/Tac)	L2	0.05084745762711865	59	Rv0006	gyrA	DNA gyrase (subunit A) GyrA (DNA topoisomerase (ATP-hydrolysing)) (DNA topoisomerase II) (type II DNA topoisomerase)	G	nonessential	moxifloxacin, gatifloxacin, ofloxacin, levofloxacin
7581	20:1:234:5	D94N (gac/Aac)D94H (gac/Cac)D94Y (gac/Tac)	cluster1	0.15789473684210525	19	Rv0006	gyrA	DNA gyrase (subunit A) GyrA (DNA topoisomerase (ATP-hydrolysing)) (DNA topoisomerase II) (type II DNA topoisomerase)	G	nonessential	moxifloxacin, gatifloxacin, ofloxacin, levofloxacin
7581	4:0:122:2	D94N (gac/Aac)D94Y (gac/Tac)	cluster2	0.4	5	Rv0006	gyrA	DNA gyrase (subunit A) GyrA (DNA topoisomerase (ATP-hydrolysing)) (DNA topoisomerase II) (type II DNA topoisomerase)	G	nonessential	moxifloxacin, gatifloxacin, ofloxacin, levofloxacin
7581	4:0:79:4	D94N (gac/Aac)D94Y (gac/Tac)	cluster3	0.4	5	Rv0006	gyrA	DNA gyrase (subunit A) GyrA (DNA topoisomerase (ATP-hydrolysing)) (DNA topoisomerase II) (type II DNA topoisomerase)	G	nonessential	moxifloxacin, gatifloxacin, ofloxacin, levofloxacin
7582	393:69:294:0	D94A (gac/gCc)D94G (gac/gGc)	L2	0.010101010101010102	198	Rv0006	gyrA	DNA gyrase (subunit A) GyrA (DNA topoisomerase (ATP-hydrolysing)) (DNA topoisomerase II) (type II DNA topoisomerase)	A	nonessential	moxifloxacin, gatifloxacin, ofloxacin, levofloxacin
7582	123:18:119:0	D94A (gac/gCc)D94G (gac/gGc)	cluster1	0.0392156862745098	51	Rv0006	gyrA	DNA gyrase (subunit A) GyrA (DNA topoisomerase (ATP-hydrolysing)) (DNA topoisomerase II) (type II DNA topoisomerase)	A	nonessential	moxifloxacin, gatifloxacin, ofloxacin, levofloxacin
7582	66:7:55:0	D94A (gac/gCc)D94G (gac/gGc)	cluster2	0.1111111111111111	18	Rv0006	gyrA	DNA gyrase (subunit A) GyrA (DNA topoisomerase (ATP-hydrolysing)) (DNA topoisomerase II) (type II DNA topoisomerase)	A	nonessential	moxifloxacin, gatifloxacin, ofloxacin, levofloxacin
7582	39:15:33:0	D94A (gac/gCc)D94G (gac/gGc)	cluster3	0.1111111111111111	18	Rv0006	gyrA	DNA gyrase (subunit A) GyrA (DNA topoisomerase (ATP-hydrolysing)) (DNA topoisomerase II) (type II DNA topoisomerase)	A	nonessential	moxifloxacin, gatifloxacin, ofloxacin, levofloxacin
13631	753:3:0:0	intergenic	L2	0.3333333333333333	3	-	-	-	A	-	-
13636	0:1:3:752	intergenic	L2	0.5	4	-	-	-	T	-	-
62820	754:0:2:0	N809D (aat/Gat)	L2	0.5	2	Rv0058	dnaB	Probable replicative DNA helicase DnaB	A	essential	-
88157	753:0:0:3	intergenic	L2	0.3333333333333333	3	-	-	-	A	-	-
210624	0:754:0:2	L63L (ctg/ctA)	L2	0.5	2	Rv0179c	lprO	Possible lipoprotein LprO	C	nonessential	-
506567	0:625:0:131	R135R (cgg/cgA)	L2	0.3333333333333333	3	Rv0420c	-	Possible transmembrane protein	C	nonessential	-
726634	2:0:754:0	A558V (gca/gTa)	L2	0.5	2	Rv0631c	recC	Probable exonuclease V (gamma chain) RecC (exodeoxyribonuclease V gamma chain)(exodeoxyribonuclease V polypeptide)	G	nonessential	-
726634	2:0:258:0	A558V (gca/gTa)	cluster1	0.5	2	Rv0631c	recC	Probable exonuclease V (gamma chain) RecC (exodeoxyribonuclease V gamma chain)(exodeoxyribonuclease V polypeptide)	G	nonessential	-
732110	0:0:40:716	C61G (tgt/Ggt)	L2	0.5	2	Rv0635	hadA	(3R)-hydroxyacyl-ACP dehydratase subunit HadA	T	essential	thioacetazone
734447	752:0:4:0	N65S (aac/aGc)	L2	0.5	2	Rv0639	nusG	Probable transcription antitermination protein NusG	A	nonessential	-
734624	0:0:754:2	R124L (cgt/cTt)	L2	0.5	2	Rv0639	nusG	Probable transcription antitermination protein NusG	G	nonessential	-
749955	0:3:0:753	intergenic	L2	0.3333333333333333	3	-	-	-	T	-	-
761095	0:3:0:753	L430P (ctg/cCg)	L2	0.5	2	Rv0667	rpoB	DNA-directed RNA polymerase (beta chain) RpoB (transcriptase beta chain) (RNA polymerase beta subunit)	T	epitope	rifampicin, rifabutin
761109	0:0:750:6	D435Y (gac/Tac)	L2	0.3333333333333333	3	Rv0667	rpoB	DNA-directed RNA polymerase (beta chain) RpoB (transcriptase beta chain) (RNA polymerase beta subunit)	G	epitope	rifampicin, rifabutin
761110	751:0:3:2	D435G (gac/gGc)D435V (gac/gTc)	L2	0.5	4	Rv0667	rpoB	DNA-directed RNA polymerase (beta chain) RpoB (transcriptase beta chain) (RNA polymerase beta subunit)	A	epitope	rifampicin, rifabutin
761139	0:751:2:3	H445Y (cac/Tac)H445D (cac/Gac)	L2	0.4	5	Rv0667	rpoB	DNA-directed RNA polymerase (beta chain) RpoB (transcriptase beta chain) (RNA polymerase beta subunit)	C	epitope	rifampicin, rifabutin
761140	753:1:0:2	H445L (cac/cTc)H445P (cac/cCc)	L2	0.6666666666666666	3	Rv0667	rpoB	DNA-directed RNA polymerase (beta chain) RpoB (transcriptase beta chain) (RNA polymerase beta subunit)	A	epitope	rifampicin, rifabutin
761155	0:61:3:692	S450L (tcg/tTg)S450W (tcg/tGg)S450S (tcg/tCg)	L2	0.05263157894736842	38	Rv0667	rpoB	DNA-directed RNA polymerase (beta chain) RpoB (transcriptase beta chain) (RNA polymerase beta subunit)	C	epitope	rifampicin, rifabutin
761155	0:2:0:258	S450L (tcg/tTg)	cluster1	0.5	2	Rv0667	rpoB	DNA-directed RNA polymerase (beta chain) RpoB (transcriptase beta chain) (RNA polymerase beta subunit)	C	epitope	rifampicin, rifabutin
764363	42:3:711:0	G332S (ggc/Agc)G332R (ggc/Cgc)	L2	0.2857142857142857	7	Rv0668	rpoC	DNA-directed RNA polymerase (beta' chain) RpoC (transcriptase beta' chain) (RNA polymerase beta' subunit)	G	essential	compensates for rpoB mutations
764651	0:0:5:751	S428A (tcg/Gcg)	L2	0.5	2	Rv0668	rpoC	DNA-directed RNA polymerase (beta' chain) RpoC (transcriptase beta' chain) (RNA polymerase beta' subunit)	T	essential	compensates for rpoB mutations
764651	0:0:5:255	S428A (tcg/Gcg)	cluster1	0.5	2	Rv0668	rpoC	DNA-directed RNA polymerase (beta' chain) RpoC (transcriptase beta' chain) (RNA polymerase beta' subunit)	T	essential	compensates for rpoB mutations
764666	43:0:713:0	G433S (ggc/Agc)	L2	0.5	2	Rv0668	rpoC	DNA-directed RNA polymerase (beta' chain) RpoC (transcriptase beta' chain) (RNA polymerase beta' subunit)	G	essential	compensates for rpoB mutations
764703	749:0:7:0	K445R (aag/aGg)	L2	0.25	4	Rv0668	rpoC	DNA-directed RNA polymerase (beta' chain) RpoC (transcriptase beta' chain) (RNA polymerase beta' subunit)	A	essential	compensates for rpoB mutations
764703	255:0:5:0	K445R (aag/aGg)	cluster1	0.5	2	Rv0668	rpoC	DNA-directed RNA polymerase (beta' chain) RpoC (transcriptase beta' chain) (RNA polymerase beta' subunit)	A	essential	compensates for rpoB mutations
764723	0:9:0:747	F452L (ttc/Ctc)	L2	0.3333333333333333	3	Rv0668	rpoC	DNA-directed RNA polymerase (beta' chain) RpoC (transcriptase beta' chain) (RNA polymerase beta' subunit)	T	essential	compensates for rpoB mutations
764817	0:97:18:641	V483A (gtg/gCg)V483G (gtg/gGg)	L2	0.14285714285714285	14	Rv0668	rpoC	DNA-directed RNA polymerase (beta' chain) RpoC (transcriptase beta' chain) (RNA polymerase beta' subunit)	T	essential	compensates for rpoB mutations
764817	0:0:2:258	V483G (gtg/gGg)	cluster1	0.5	2	Rv0668	rpoC	DNA-directed RNA polymerase (beta' chain) RpoC (transcriptase beta' chain) (RNA polymerase beta' subunit)	T	essential	compensates for rpoB mutations
764822	3:0:747:6	D485Y (gat/Tat)D485N (gat/Aat)	L2	0.3333333333333333	6	Rv0668	rpoC	DNA-directed RNA polymerase (beta' chain) RpoC (transcriptase beta' chain) (RNA polymerase beta' subunit)	G	essential	compensates for rpoB mutations
764840	582:0:174:0	I491V (atc/Gtc)	L2	0.14285714285714285	7	Rv0668	rpoC	DNA-directed RNA polymerase (beta' chain) RpoC (transcriptase beta' chain) (RNA polymerase beta' subunit)	A	essential	compensates for rpoB mutations
764916	0:5:0:751	L516P (ctg/cCg)	L2	0.3333333333333333	3	Rv0668	rpoC	DNA-directed RNA polymerase (beta' chain) RpoC (transcriptase beta' chain) (RNA polymerase beta' subunit)	T	essential	compensates for rpoB mutations
765462	748:0:8:0	N698S (aac/aGc)	L2	0.3333333333333333	3	Rv0668	rpoC	DNA-directed RNA polymerase (beta' chain) RpoC (transcriptase beta' chain) (RNA polymerase beta' subunit)	A	essential	compensates for rpoB mutations
765804	0:754:0:2	T812I (acc/aTc)	L2	0.5	2	Rv0668	rpoC	DNA-directed RNA polymerase (beta' chain) RpoC (transcriptase beta' chain) (RNA polymerase beta' subunit)	C	essential	compensates for rpoB mutations
766022	754:0:2:0	I885V (atc/Gtc)	L2	0.5	2	Rv0668	rpoC	DNA-directed RNA polymerase (beta' chain) RpoC (transcriptase beta' chain) (RNA polymerase beta' subunit)	A	essential	compensates for rpoB mutations
766488	0:629:127:0	P1040R (ccg/cGg)	L2	0.3333333333333333	3	Rv0668	rpoC	DNA-directed RNA polymerase (beta' chain) RpoC (transcriptase beta' chain) (RNA polymerase beta' subunit)	C	essential	compensates for rpoB mutations
767123	0:0:753:3	V1252L (gtg/Ttg)	L2	0.3333333333333333	3	Rv0668	rpoC	DNA-directed RNA polymerase (beta' chain) RpoC (transcriptase beta' chain) (RNA polymerase beta' subunit)	G	essential	compensates for rpoB mutations
781687	66:2:688:0	K43R (aag/aGg)K43T (aag/aCg)	L2	0.09090909090909091	22	Rv0682	rpsL	30S ribosomal protein S12 RpsL	A	essential	streptomycin
781822	745:0:10:1	K88R (aag/aGg)	L2	0.25	8	Rv0682	rpsL	30S ribosomal protein S12 RpsL	A	essential	streptomycin
783383	744:0:12:0	E300G (gag/gGg)	L2	0.5	2	Rv0684	fusA1	Probable elongation factor G FusA1 (EF-G)	A	essential	-
786081	0:753:3:0	intergenic	L2	0.5	2	-	-	-	C	-	-
801268	0:18:0:738	C154R (tgt/Cgt)	L2	0.07142857142857142	14	Rv0701	rplC	50S ribosomal protein L3 RplC	T	essential	linezolid
801268	0:9:0:251	C154R (tgt/Cgt)	cluster1	0.125	8	Rv0701	rplC	50S ribosomal protein L3 RplC	T	essential	linezolid
835611	0:5:0:751	T153M (acg/aTg)	L2	0.5	2	Rv0745	-	hypothetical protein	C	nonessential	-
841326	0:3:0:753	A33A (gct/gcC)	L2	0.5	2	Rv0749	vapC31	Possible toxin VapC31 Contains PIN domain	T	nonessential	-
841377	3:0:753:0	L50L (ctg/ctA)	L2	0.5	2	Rv0749	vapC31	Possible toxin VapC31 Contains PIN domain	G	nonessential	-
841378	3:0:753:0	A51T (gca/Aca)	L2	0.5	2	Rv0749	vapC31	Possible toxin VapC31 Contains PIN domain	G	nonessential	-
841413	3:0:753:0	P62P (ccg/ccA)	L2	0.5	2	Rv0749	vapC31	Possible toxin VapC31 Contains PIN domain	G	nonessential	-
850338	0:4:0:752	intergenic	L2	0.5	2	-	-	-	T	-	-
908186	0:620:0:136	T100A (acc/Gcc)	L2	0.25	4	Rv0814c	sseC2	Conserved protein SseC2	T	nonessential	-
1175411	0:0:2:754	intergenic	L2	0.5	2	-	-	-	T	-	-
1254056	0:0:2:754	D160A (gac/gCc)	L2	0.5	2	Rv1129c	-	Probable transcriptional regulator protein	T	nonessential	-	prpR mutations confer conditional drug tolerance	https://pubmed.ncbi.nlm.nih.gov/30082724/
1307241	0:2:0:754	N329S (aat/aGt)	L2	0.5	2	Rv1175c	fadH	Probable NADPH dependent 2,4-dienoyl-CoA reductase FadH (2,4-dienoyl coenzyme A reductase) (4-enoyl-CoA reductase)	T	nonessential	-
1340657	753:0:3:0	intergenic	L2	0.5	2	-	-	-	A	-	-
1340667	753:0:3:0	S3S (tca/tcG)	L2	0.5	2	Rv1197	esxK	ESAT-6 like protein EsxK (ESAT-6 like protein 3)	A	nonessential	-
1341295	678:0:78:0	intergenic	L2	0.5	2	-	-	-	A	-	-
1471659	0:6:0:750	intergenic	L2	0.5	2	-	-	-	C	-	-
1472359	744:12:0:0	rRNA	L2	0.3333333333333333	3	Rvnr01	-	rRNA	A	-	streptomycin, amikacin, kanamycin, capreomycin
1473246	675:0:81:0	rRNA	L2	0.014084507042253521	71	Rvnr01	-	rRNA	A	-	streptomycin, amikacin, kanamycin, capreomycin
1473246	229:0:31:0	rRNA	cluster1	0.041666666666666664	24	Rvnr01	-	rRNA	A	-	streptomycin, amikacin, kanamycin, capreomycin
1473246	112:0:16:0	rRNA	cluster2	0.07142857142857142	14	Rvnr01	-	rRNA	A	-	streptomycin, amikacin, kanamycin, capreomycin
1473246	81:0:6:0	rRNA	cluster3	0.2	5	Rvnr01	-	rRNA	A	-	streptomycin, amikacin, kanamycin, capreomycin
1473329	1:0:752:3	rRNA	L2	0.6666666666666666	3	Rvnr01	-	rRNA	G	-	streptomycin, amikacin, kanamycin, capreomycin
1476358	0:2:0:754	rRNA	L2	0.5	2	Rvnr02	-	rRNA	T	-	linezolid, capreomycin, clarithromycin
1476372	0:2:0:754	rRNA	L2	0.5	2	Rvnr02	-	rRNA	T	-	linezolid, capreomycin, clarithromycin
1476428	0:754:0:2	rRNA	L2	0.5	2	Rvnr02	-	rRNA	C	-	linezolid, capreomycin, clarithromycin
1476471	0:0:752:4	rRNA	L2	0.25	4	Rvnr02	-	rRNA	G	-	linezolid, capreomycin, clarithromycin
1476471	0:0:258:2	rRNA	cluster1	0.5	2	Rvnr02	-	rRNA	G	-	linezolid, capreomycin, clarithromycin
1476481	0:2:0:754	rRNA	L2	0.5	2	Rvnr02	-	rRNA	T	-	linezolid, capreomycin, clarithromycin
1638364	0:2:0:754	intergenic	L2	0.5	2	-	-	-	C	-	-
1673425	0:533:0:223	intergenic	L2	0.09090909090909091	11	-	-	-	C	-	isoniazid, ethionamide, prothionamide
1673425	0:117:0:143	intergenic	cluster1	0.5	2	-	-	-	C	-	isoniazid, ethionamide, prothionamide
1673432	2:10:1:743	intergenic	L2	0.25	12	-	-	-	T	-	isoniazid, ethionamide, prothionamide
1673432	1:2:0:257	intergenic	cluster1	0.6666666666666666	3	-	-	-	T	-	isoniazid, ethionamide, prothionamide
1674048	7:0:749:0	L203L (ctg/ctA)	L2	0.14285714285714285	7	Rv1483	fabG1	3-oxoacyl-[acyl-carrier protein] reductase FabG1 (3-ketoacyl-acyl carrier protein reductase) (mycolic acid biosynthesis a protein)	G	nonessential	isoniazid, ethionamide, prothionamide
1674102	2:754:0:0	V221V (gtc/gtA)	L2	0.5	2	Rv1483	fabG1	3-oxoacyl-[acyl-carrier protein] reductase FabG1 (3-ketoacyl-acyl carrier protein reductase) (mycolic acid biosynthesis a protein)	C	nonessential	isoniazid, ethionamide, prothionamide
1674135	0:754:0:2	I232I (atc/atT)	L2	0.5	2	Rv1483	fabG1	3-oxoacyl-[acyl-carrier protein] reductase FabG1 (3-ketoacyl-acyl carrier protein reductase) (mycolic acid biosynthesis a protein)	C	nonessential	isoniazid, ethionamide, prothionamide
1674135	0:126:0:2	I232I (atc/atT)	cluster2	0.5	2	Rv1483	fabG1	3-oxoacyl-[acyl-carrier protein] reductase FabG1 (3-ketoacyl-acyl carrier protein reductase) (mycolic acid biosynthesis a protein)	C	nonessential	isoniazid, ethionamide, prothionamide
1703314	0:2:258:0	E81Q	cluster1	0.5	2	Rv1511	gmdA	GDP-D-mannose dehydratase GmdA (GDP-mannose 4,6 dehydratase) (GMD)	G	nonessential	-
1703555	742:14:0:0	Y161S (tac/tCc)	L2	0.5	2	Rv1511	gmdA	GDP-D-mannose dehydratase GmdA (GDP-mannose 4,6 dehydratase) (GMD)	A	nonessential	-
1789564	0:5:0:751	R91R (cgg/cgA)	L2	0.3333333333333333	3	Rv1588c	-	Partial REP13E12 repeat protein	C	nonessential	-
1789565	751:5:0:0	R91L (cgg/cTg)	L2	0.3333333333333333	3	Rv1588c	-	Partial REP13E12 repeat protein	C	nonessential	-
1892249	4:0:83:0	G342S	cluster3	0.5	2	Rv1665	pks11	Chalcone synthase Pks11	G	nonessential	-
1916683	2:754:0:0	G245G (ggc/ggA)	L2	0.5	2	Rv1691	-	hypothetical protein	C	nonessential	-
1916683	2:85:0:0	G245G (ggc/ggA)	cluster3	0.5	2	Rv1691	-	hypothetical protein	C	nonessential	-
1924008	752:0:4:0	P60P (ccg/ccA)	L2	0.5	2	Rv1699	pyrG	Probable CTP synthase PyrG	G	essential	-
1924013	749:0:7:0	Q62R (cag/cGg)	L2	0.5	2	Rv1699	pyrG	Probable CTP synthase PyrG	A	essential	-
2074798	0:3:0:753	intergenic	L2	0.5	2	-	-	-	T	-	-
2096585	0:308:0:448	T5T (aca/acG)	L2	0.5	2	Rv1846c	blaI	Transcriptional repressor BlaI	T	nonessential	-
2147653	0:753:0:3	intergenic	L2	0.5	2	-	-	-	C	-	-
2155168	0:48:707:1	S315T (agc/aCc)S315N (agc/aAc)	L2	0.08333333333333333	24	Rv1908c	katG	Catalase-peroxidase-peroxynitritase T KatG	C	nonessential	isoniazid
2187303	0:753:0:3	intergenic	L2	0.5	2	-	-	-	C	-	-
2196831	754:0:2:0	L281L (cta/ctG)	L2	0.5	2	Rv1945	-	hypothetical protein	A	epitope	-
2196834	0:2:754:0	G282G (ggg/ggC)	L2	0.5	2	Rv1945	-	hypothetical protein	G	epitope	-
2196837	2:0:754:0	Q283Q (cag/caA)	L2	0.5	2	Rv1945	-	hypothetical protein	G	epitope	-
2196840	0:2:0:754	H284H (cat/caC)	L2	0.5	2	Rv1945	-	hypothetical protein	T	epitope	-
2196841	2:754:0:0	R285R (cgg/Agg)	L2	0.5	2	Rv1945	-	hypothetical protein	C	epitope	-
2196842	2:0:754:0	R285Q (cgg/cAg)	L2	0.5	2	Rv1945	-	hypothetical protein	G	epitope	-
2196847	0:2:0:754	L287L (ttg/Ctg)	L2	0.5	2	Rv1945	-	hypothetical protein	T	epitope	-
2196855	2:0:754:0	V289V (gtg/gtA)	L2	0.5	2	Rv1945	-	hypothetical protein	G	epitope	-
2196858	0:754:2:0	T290T (acc/acG)	L2	0.5	2	Rv1945	-	hypothetical protein	C	epitope	-
2196859	2:0:754:0	V291I (gtc/Atc)	L2	0.5	2	Rv1945	-	hypothetical protein	G	epitope	-
2196879	2:0:0:754	L297L (ctt/ctA)	L2	0.5	2	Rv1945	-	hypothetical protein	T	epitope	-
2196882	754:0:2:0	K298K (aaa/aaG)	L2	0.5	2	Rv1945	-	hypothetical protein	A	epitope	-
2196964	744:12:0:0	N326H (aac/Cac)	L2	0.1111111111111111	9	Rv1945	-	hypothetical protein	A	epitope	-
2196964	124:4:0:0	N326H (aac/Cac)	cluster2	0.5	2	Rv1945	-	hypothetical protein	A	epitope	-
2196964	85:2:0:0	N326H (aac/Cac)	cluster3	0.5	2	Rv1945	-	hypothetical protein	A	epitope	-
2196969	0:11:745:0	A327A (gcg/gcC)	L2	0.125	8	Rv1945	-	hypothetical protein	G	epitope	-
2196969	0:4:124:0	A327A (gcg/gcC)	cluster2	0.5	2	Rv1945	-	hypothetical protein	G	epitope	-
2196969	0:2:85:0	A327A (gcg/gcC)	cluster3	0.5	2	Rv1945	-	hypothetical protein	G	epitope	-
2196970	11:745:0:0	H328N (cac/Aac)	L2	0.125	8	Rv1945	-	hypothetical protein	C	epitope	-
2196970	4:124:0:0	H328N (cac/Aac)	cluster2	0.5	2	Rv1945	-	hypothetical protein	C	epitope	-
2196970	2:85:0:0	H328N (cac/Aac)	cluster3	0.5	2	Rv1945	-	hypothetical protein	C	epitope	-
2197221	751:0:5:0	K411K (aaa/aaG)	L2	0.3333333333333333	3	Rv1945	-	hypothetical protein	A	epitope	-
2295685	441:315:0:0	V3768L (gtg/Ttg)	L2	0.14285714285714285	7	Rv2048c	pks12	Polyketide synthase Pks12	C	essential	-
2301775	4:752:0:0	V1738L (gtg/Ttg)	L2	0.25	4	Rv2048c	pks12	Polyketide synthase Pks12	C	essential	-
2301782	0:4:0:752	V1735V (gta/gtG)	L2	0.25	4	Rv2048c	pks12	Polyketide synthase Pks12	T	essential	-
2381029	0:0:753:3	intergenic	L2	0.3333333333333333	3	-	-	-	G	-	-
2439204	752:0:4:0	intergenic	L2	0.5	2	-	-	-	A	-	-
2626600	16:0:740:0	intergenic	L2	0.2	5	-	-	-	G	-	-
2626678	742:14:0:0	I101M (att/atG)	L2	0.3333333333333333	3	Rv2348c	-	Hypothetical protein	A	nonessential	-
2715342	0:720:29:7	intergenic	L2	0.25	8	-	-	-	C	-	kanamycin
2715342	0:229:29:2	intergenic	cluster1	0.5	4	-	-	-	C	-	kanamycin
2715344	44:0:712:0	intergenic	L2	0.3333333333333333	3	-	-	-	G	-	kanamycin
2715346	7:0:749:0	intergenic	L2	0.14285714285714285	7	-	-	-	G	-	kanamycin
2715346	3:0:125:0	intergenic	cluster2	0.3333333333333333	3	-	-	-	G	-	kanamycin
2715369	5:751:0:0	intergenic	L2	0.3333333333333333	3	-	-	-	C	-	kanamycin
2715369	4:256:0:0	intergenic	cluster1	0.5	2	-	-	-	C	-	kanamycin
2726142	8:0:120:0	intergenic	cluster2	0.5	2	-	-	-	G	-	compensates for KatG deficit
2747141	0:4:3:749	E153G (gag/gGg)E153A (gag/gCg)	L2	0.3333333333333333	6	Rv2447c	folC	Probable folylpolyglutamate synthase protein FolC (folylpoly-gamma-glutamate synthetase) (FPGS)	T	essential	PAS
2747141	0:2:1:257	E153G (gag/gGg)E153A (gag/gCg)	cluster1	0.6666666666666666	3	Rv2447c	folC	Probable folylpolyglutamate synthase protein FolC (folylpoly-gamma-glutamate synthetase) (FPGS)	T	essential	PAS
2747151	0:3:0:753	S150G (agc/Ggc)	L2	0.5	2	Rv2447c	folC	Probable folylpolyglutamate synthase protein FolC (folylpoly-gamma-glutamate synthetase) (FPGS)	T	essential	PAS
2747470	2:0:754:0	I43I (atc/atT)	L2	0.5	2	Rv2447c	folC	Probable folylpolyglutamate synthase protein FolC (folylpoly-gamma-glutamate synthetase) (FPGS)	G	essential	PAS
2747471	741:3:12:0	I43T (atc/aCc)I43S (atc/aGc)	L2	0.18181818181818182	11	Rv2447c	folC	Probable folylpolyglutamate synthase protein FolC (folylpoly-gamma-glutamate synthetase) (FPGS)	A	essential	PAS
2747471	255:2:3:0	I43T (atc/aCc)I43S (atc/aGc)	cluster1	0.5	4	Rv2447c	folC	Probable folylpolyglutamate synthase protein FolC (folylpoly-gamma-glutamate synthetase) (FPGS)	A	essential	PAS
2747472	0:2:0:754	I43V (atc/Gtc)	L2	0.5	2	Rv2447c	folC	Probable folylpolyglutamate synthase protein FolC (folylpoly-gamma-glutamate synthetase) (FPGS)	T	essential	PAS
2747481	0:751:0:5	E40K (gag/Aag)	L2	0.5	2	Rv2447c	folC	Probable folylpolyglutamate synthase protein FolC (folylpoly-gamma-glutamate synthetase) (FPGS)	C	essential	PAS
2867037	0:4:0:752	D190D (gat/gaC)	L2	0.25	4	Rv2543	lppA	Probable conserved lipoprotein LppA	T	nonessential	-
2867037	0:3:0:84	D190D (gat/gaC)	cluster3	0.3333333333333333	3	Rv2543	lppA	Probable conserved lipoprotein LppA	T	nonessential	-
2867088	0:2:754:0	P207P (ccg/ccC)	L2	0.5	2	Rv2543	lppA	Probable conserved lipoprotein LppA	G	nonessential	-
2867088	0:2:85:0	P207P (ccg/ccC)	cluster3	0.5	2	Rv2543	lppA	Probable conserved lipoprotein LppA	G	nonessential	-
2925677	0:2:0:754	R62R (cgt/cgC)	L2	0.5	2	Rv2595	vapB40	Possible antitoxin VapB40	T	nonessential	-
2945101	753:0:3:0	intergenic	L2	0.5	2	-	-	-	A	-	-
2976562	0:754:0:2	intergenic	L2	0.5	2	-	-	-	C	-	-
2976564	0:619:0:137	intergenic	L2	0.25	4	-	-	-	C	-	-
2976564	0:258:0:2	intergenic	cluster1	0.5	2	-	-	-	C	-	-
2976582	135:0:621:0	intergenic	L2	0.3333333333333333	3	-	-	-	G	-	-
2986827	3:0:753:0	A5V (gca/gTa), i.e. ribD -12 g/a	L2	0.3333333333333333	3	Rv2670c	-	hypothetical protein	G	nonessential	PAS
2986827	2:0:258:0	A5V (gca/gTa), i.e. ribD -12 g/a	cluster1	0.5	2	Rv2670c	-	hypothetical protein	G	nonessential	PAS
3065453	3:0:753:0	Q247_ (cag/Tag)	L2	0.3333333333333333	3	Rv2752c	-	hypothetical protein	G	nonessential	-
3065453	2:0:258:0	Q247_ (cag/Tag)	cluster1	0.5	2	Rv2752c	-	hypothetical protein	G	nonessential	-
3066004	0:0:2:258	D63A	cluster1	0.5	2	Rv2752c	-	hypothetical protein	T	nonessential	-
3067947	3:0:753:0	intergenic	L2	0.3333333333333333	3	-	-	-	G	-	compensates for ThyA deficit
3067947	3:0:257:0	intergenic	cluster1	0.3333333333333333	3	-	-	-	G	-	compensates for ThyA deficit
3067949	50:0:705:1	intergenic	L2	0.5	4	-	-	-	G	-	compensates for ThyA deficit
3067961	48:0:708:0	intergenic	L2	0.16666666666666666	6	-	-	-	G	-	compensates for ThyA deficit
3135912	0:609:146:1	T141R (acg/aGg)T141K(acg/aAg)	L2	0.6666666666666666	3	Rv2828c	-	hypothetical protein	G	essential	-	more widespread radiological pathology	https://pubmed.ncbi.nlm.nih.gov/32546574/
3135950	0:146(tcg):610(tGC):0	S128C (tcg/tGC)	L2	0.5	2	Rv2828c	-	hypothetical protein	C	essential	-
3136335	5:0:751:0	R89W (cgg/Tgg)	L2	0.25	4	Rv2828A	-	hypothetical protein	G	-	-
3246893	0:2:0:754	I483I (att/atC)	L2	0.5	2	Rv2931	ppsA	Phenolpthiocerol synthesis type-I polyketide synthase PpsA	T	nonessential	-
3248028	30:0:726:0	V862I (gtc/Atc)	L2	0.3333333333333333	3	Rv2931	ppsA	Phenolpthiocerol synthesis type-I polyketide synthase PpsA	G	nonessential	-	upregulated in RIF-R strains	https://pubmed.ncbi.nlm.nih.gov/23002228/
3336587	38:0:0:718	intergenic	L2	0.16666666666666666	6	-	-	-	T	-	-
3336587	4:0:0:124	intergenic	cluster2	0.5	2	-	-	-	T	-	-
3381096	0:3:0:753	intergenic	L2	0.5	2	-	-	-	T	-	-
3568795	0:3:0:753	intergenic	L2	0.3333333333333333	3	-	-	-	T	-	streptomycin, kanamycin, clarithromycin, PAS
3568795	0:3:0:257	intergenic	cluster1	0.3333333333333333	3	-	-	-	T	-	streptomycin, kanamycin, clarithromycin, PAS
3640243	0:2:0:754	intergenic	L2	0.5	2	-	-	-	T	-	delamanid, PA-824
3675668	738:18:0:0	Y110D (tat/Gat)	L2	0.5	2	Rv3294c	-	hypothetical protein	A	nonessential	-
3840259	751:5:0:0	Y388D (tac/Gac)	L2	0.3333333333333333	3	Rv3423c	alr	Alanine racemase Alr	A	essential	cycloserine
3877750	0:3:0:753	D253G (gac/gGc)	L2	0.5	2	Rv3457c	rpoA	Probable DNA-directed RNA polymerase (alpha chain) RpoA (transcriptase alpha chain) (RNA polymerase alpha subunit) (DNA-directed RNA nucleotidyltransferase)	T	essential	compensates for rpoB mutations
3877750	0:3:0:257	D253G (gac/gGc)	cluster1	0.5	2	Rv3457c	rpoA	Probable DNA-directed RNA polymerase (alpha chain) RpoA (transcriptase alpha chain) (RNA polymerase alpha subunit) (DNA-directed RNA nucleotidyltransferase)	T	essential	compensates for rpoB mutations
3883626	723:0:33:0	P34P (cca/ccG)	L2	0.125	8	Rv3466	-	hypothetical protein	A	nonessential	-	novel promiscuous epitopes are conserved in other virulent MTB	https://pubmed.ncbi.nlm.nih.gov/22484107/
3883626	85:0:2:0	P34P (cca/ccG)	cluster3	0.5	2	Rv3466	-	hypothetical protein	A	nonessential	-
3883683	0:14:742:0	V53V (gtg/gtC)	L2	0.25	4	Rv3466	-	hypothetical protein	G	nonessential	-
3883686	0:0:14:742	G54G (ggt/ggG)	L2	0.25	4	Rv3466	-	hypothetical protein	T	nonessential	-
3883690	14:0:742:0	A56T (gcg/Acg)	L2	0.25	4	Rv3466	-	hypothetical protein	G	nonessential	-
3883796	0:0:8:748	R91L (cgg/cTg)	L2	0.25	4	Rv3466	-	hypothetical protein	G	nonessential	-
3883797	748:0:8:0	R91R (cgg/cgA)	L2	0.25	4	Rv3466	-	hypothetical protein	G	nonessential	-
3884871	4:752:0:0	P303H (ccc/cAc)	L2	0.25	4	Rv3467	-	hypothetical protein	C	epitope	-
4088526	0:0:2:754	P2P (cca/ccC)	L2	0.5	2	Rv3648c	cspA	Probable cold shock protein A CspA	T	essential	-
4169397	0:6:0:750	intergenic	L2	0.5	2	-	-	-	T	-	-
4243190	0:9:747:0	intergenic	L2	0.25	4	-	-	-	G	-	ethambutol
4243217	5:688:2:61	intergenic	L2	0.3	10	-	-	-	C	-	ethambutol
4243217	0:212:0:48	intergenic	cluster1	0.5	2	-	-	-	C	-	ethambutol
4243221	0:733:0:23	intergenic	L2	0.07692307692307693	13	-	-	-	C	-	ethambutol
4243221	0:250:0:10	intergenic	cluster1	0.25	4	-	-	-	C	-	ethambutol
4243225	0:754:0:2	intergenic	L2	0.5	2	-	-	-	C	-	ethambutol
4247429	338:2:415:1	M306V (atg/Gtg)M306L (atg/Ctg)M306L (atg/Ttg)	L2	0.07142857142857142	42	Rv3795	embB	Integral membrane indolylacetylinositol arabinosyltransferase EmbB (arabinosylindolylacetylinositol synthase)	A	essential	ethambutol
4247429	243:0:17:0	M306V (atg/Gtg)	cluster1	0.2	5	Rv3795	embB	Integral membrane indolylacetylinositol arabinosyltransferase EmbB (arabinosylindolylacetylinositol synthase)	A	essential	ethambutol
4247431	9:5:742:0	M306I (atg/atC)M306I (atg/atA)	L2	0.16666666666666666	12	Rv3795	embB	Integral membrane indolylacetylinositol arabinosyltransferase EmbB (arabinosylindolylacetylinositol synthase)	G	essential	ethambutol
4247431	2:3:255:0	M306I (atg/atC)M306I (atg/atA)	cluster1	0.6666666666666666	3	Rv3795	embB	Integral membrane indolylacetylinositol arabinosyltransferase EmbB (arabinosylindolylacetylinositol synthase)	G	essential	ethambutol
4247495	0:0:753:3	D328Y (gat/Tat)	L2	0.5	2	Rv3795	embB	Integral membrane indolylacetylinositol arabinosyltransferase EmbB (arabinosylindolylacetylinositol synthase)	G	essential	ethambutol
4247729	43:0:712:1	G406S (ggc/Agc)G406C (ggc/Tgc)G406S (ggc/Agc)	L2	0.2857142857142857	7	Rv3795	embB	Integral membrane indolylacetylinositol arabinosyltransferase EmbB (arabinosylindolylacetylinositol synthase)	G	essential	ethambutol
4247729	33:0:227:0	G406S (ggc/Agc)	cluster1	0.5	2	Rv3795	embB	Integral membrane indolylacetylinositol arabinosyltransferase EmbB (arabinosylindolylacetylinositol synthase)	G	essential	ethambutol
4247730	9:3:744:0	G406D (ggc/gAc)G406A (ggc/gCc)	L2	0.2	10	Rv3795	embB	Integral membrane indolylacetylinositol arabinosyltransferase EmbB (arabinosylindolylacetylinositol synthase)	G	essential	ethambutol
4247847	707:0:49:0	Q445R (cag/cGg)	L2	0.25	4	Rv3795	embB	Integral membrane indolylacetylinositol arabinosyltransferase EmbB (arabinosylindolylacetylinositol synthase)	A	essential	ethambutol
4248002	2:754:0:0	Q497K (cag/Aag)	L2	0.5	2	Rv3795	embB	Integral membrane indolylacetylinositol arabinosyltransferase EmbB (arabinosylindolylacetylinositol synthase)	C	essential	ethambutol
4248003	591:0:165:0	Q497R (cag/cGg)	L2	0.14285714285714285	7	Rv3795	embB	Integral membrane indolylacetylinositol arabinosyltransferase EmbB (arabinosylindolylacetylinositol synthase)	A	essential	ethambutol
4248003	100:0:160:0	Q497R (cag/cGg)	cluster1	0.5	2	Rv3795	embB	Integral membrane indolylacetylinositol arabinosyltransferase EmbB (arabinosylindolylacetylinositol synthase)	A	essential	ethambutol
4248115	0:662:0:94	D534D (gac/gaT)	L2	0.5	2	Rv3795	embB	Integral membrane indolylacetylinositol arabinosyltransferase EmbB (arabinosylindolylacetylinositol synthase)	C	essential	ethambutol
4249583	4:0:752:0	D1024N (gac/Aac)	L2	0.25	4	Rv3795	embB	Integral membrane indolylacetylinositol arabinosyltransferase EmbB (arabinosylindolylacetylinositol synthase)	G	essential	ethambutol
4269116	2:0:754:0	R240C (cgc/Tgc)	L2	0.5	2	Rv3806c	ubiA	Decaprenylphosphoryl-5-phosphoribose (DPPR) synthase (decaprenyl-phosphate 5-phosphoribosyltransferase)	G	essential	ethambutol
4269731	2:754:0:0	A35S (gcg/Tcg)	L2	0.5	2	Rv3806c	ubiA	Decaprenylphosphoryl-5-phosphoribose (DPPR) synthase (decaprenyl-phosphate 5-phosphoribosyltransferase)	C	essential	ethambutol
4313156	307:0:449:0	R131Q (cgg/cAg)	L2	0.5	2	Rv3839	-	hypothetical protein	G	nonessential	-
4320428	0:251:0:9	intergenic	cluster1	0.3333333333333333	3	-	-	-	C	-	-
4338286	258:2:0:0	V79G	cluster1	0.5	2	Rv3862c	whiB6	Possible transcriptional regulatory protein WhiB-like WhiB6	A	nonessential	-
4338365	256:2:2:0	C53G	cluster1	0.5	4	Rv3862c	whiB6	Possible transcriptional regulatory protein WhiB-like WhiB6	A	nonessential	-
4338473	0:0:2:258	R17R	cluster1	0.5	2	Rv3862c	whiB6	Possible transcriptional regulatory protein WhiB-like WhiB6	T	nonessential	-
4359165	0:747:9:0	T206T (acc/acG)	L2	0.1111111111111111	9	Rv3879c	espK	ESX-1 secretion-associated protein EspK Alanine and proline rich protein	G	epitope	-	novel Mycobacterium tuberculosis antigen	https://pubmed.ncbi.nlm.nih.gov/31138395/
4359165	0:257:3:0	T206T (acc/acG)	cluster1	0.3333333333333333	3	Rv3879c	espK	ESX-1 secretion-associated protein EspK Alanine and proline rich protein	G	epitope	-
