# Supplementary material for: High fluoroquinolone resistance proportions among multidrug-resistant tuberculosis driven by dominant L2 Mycobacterium tuberculosis clones in the Mumbai Metropolitan Region
Source: Genome Med. 2022 Aug 22;14:95. doi: 10.1186/s13073-022-01076-0 (PMC9394022; doi:10.1186/s13073-022-01076-0)
Supplement: Supplementary file 10 — Additional file 10: Table S9. ENA accession numbers. [file 13073_2022_1076_MOESM10_ESM.xlsx]

## Sheet: Table_S9_List_of_2040_isolates_
Table S9. ENA accession numbers.
lab_id	subject_id	site_id	submission_date	reads_file_1	reads_file_1_md5	reads_file_2	reads_file_2_md5	dataset_name	instrument_model	ena_center_name	submit_to_ena	ena_on_hold	ena_run_accession	ena_sample_accession	ena_sample_accession	ena_study_accession
20218	1813	4	26 March 2018	SO_7465_Set_4_20218_R1.fastq.gz	9d53ff03c0a9beb117a22d569c15d0a4	SO_7465_Set_4_20218_R2.fastq.gz	8b2660d2a17256d9efe425cd6b563512	mumbai_isolates	NextSeq 500	FMR	1	1	0	0	ERS5282869	PRJEB41116
20387	1411	4	26 March 2018	SO_7465_Set4_20387_R1.fastq.gz	ef158e59e802708bbf2d6059f374c65d	SO_7465_Set4_20387_R2.fastq.gz	3f7a0bf61b7358f3b50e3f57c65e3142	mumbai_isolates	NextSeq 500	FMR	1	1	0	0	ERS5282870	PRJEB41116
20632	1909	4	2018-04-26	SO_7465_Set5_20632_R1.fastq.gz	83e134d6e24dac4df4f6ed6f0ed31772	SO_7465_Set5_20632_R2.fastq.gz	ec875280103f71e4cee844ecaf68e09c	mumbai_isolates	NextSeq 500	FMR	1	1	0	0	ERS5283123	PRJEB41116
20653	1922	4	2018-04-26	SO_7465_Set5_20653_R1.fastq.gz	7005d693326ec1154035198f7da22afe	SO_7465_Set5_20653_R2.fastq.gz	c4fa21021981b58f56da76108703e6f4	mumbai_isolates	NextSeq 500	FMR	1	1	0	0	ERS5283124	PRJEB41116
20655	1910	4	2018-04-26	SO_7465_Set5_20655_R1.fastq.gz	35571db7e0ec4ff6e8194f760c96e48d	SO_7465_Set5_20655_R2.fastq.gz	c2e189bea31c50834eecb0b0729bb7a7	mumbai_isolates	NextSeq 500	FMR	1	1	0	0	ERS5283331	PRJEB41116
20731	1992	4	2018-04-26	SO_7465_Set_5_20731_R1.fastq.gz	8b6a8191d7dd42ea63684167db78a265	SO_7465_Set_5_20731_R2.fastq.gz	82cd08bd21715778676462c05a95df49	mumbai_isolates	NextSeq 500	FMR	1	1	0	0	ERS5282871	PRJEB41116
20804	1968	4	2018-04-26	SO_7465_Set_5_20804_R1.fastq.gz	40af5716b906d1e5737b2e1123ad40d5	SO_7465_Set_5_20804_R2.fastq.gz	200b438897243963f21608198b1ad8e2	mumbai_isolates	NextSeq 500	FMR	1	1	0	0	ERS5282872	PRJEB41116
20808	1958	4	2018-04-26	SO_7465_Set_5_20808_R1.fastq.gz	66e4a718369ee41b13893ed66e96e2a8	SO_7465_Set_5_20808_R2.fastq.gz	c92b578b885bae6c8a6ea665edff5644	mumbai_isolates	NextSeq 500	FMR	1	1	0	0	ERS5282873	PRJEB41116
20932	2021	4	2018-04-26	SO_7465_Set_5_20932_R1.fastq.gz	1f41f41719c94551c26ef5c62a5e8ed4	SO_7465_Set_5_20932_R2.fastq.gz	cd6a5abe1b5eee176b59e779cce67c31	mumbai_isolates	NextSeq 500	FMR	1	1	0	0	ERS5282874	PRJEB41116
21107	2055	4	31 May 2018	SO_7465_Set6_21107_R1.fastq.gz	31f03863e058b67ed48f4b5a83022ac8	SO_7465_Set6_21107_R2.fastq.gz	3669087ce6948d9c8db8579f3ca39446	mumbai_isolates	NextSeq 500	FMR	1	1	0	0	ERS5283125	PRJEB41116
21152	2033	4	31 May 2018	SO_7465_Set6_21152_R1.fastq.gz	0ae7e9e431dba4612b8e8889bf223db2	SO_7465_Set6_21152_R2.fastq.gz	6162063340808fea32ddf50b1182ea21	mumbai_isolates	NextSeq 500	FMR	1	1	0	0	ERS5283126	PRJEB41116
21190	2062	4	31 May 2018	SO_7465_Set6_21190_R1.fastq.gz	660ff2248312b178e2bad27dff294eb5	SO_7465_Set6_21190_R2.fastq.gz	b9caf79bbcf6958f2fbf7e7131a2ab67	mumbai_isolates	NextSeq 500	FMR	1	1	0	0	ERS5283127	PRJEB41116
21235	2093	4	31 May 2018	SO_7465_Set6_21235_R1.fastq.gz	63c19304b77e913cce888fb8a03fa35e	SO_7465_Set6_21235_R2.fastq.gz	b0b9702fb33bb89c97ed45ca4aec4936	mumbai_isolates	NextSeq 500	FMR	1	1	0	0	ERS5283128	PRJEB41116
21299	2106	4	31 May 2018	SO_7465_Set6_21299_R1.fastq.gz	5e6faf4f13ec15417fb63d220411d854	SO_7465_Set6_21299_R2.fastq.gz	9ebd8ea6d466331665306ec34d3d0fca	mumbai_isolates	NextSeq 500	FMR	1	1	0	0	ERS5283129	PRJEB41116
21334	2108	4	31 May 2018	SO_7465_Set6_21334_R1.fastq.gz	44ea8edd8565ec8535449ebe60650d6a	SO_7465_Set6_21334_R2.fastq.gz	e15e4587b1b1c783586e6823f6320aaa	mumbai_isolates	NextSeq 500	FMR	1	1	0	0	ERS5283130	PRJEB41116
21360	453	4	11 May 2017	SO_5695_Set7_21360_S10_R1_001.fastq.gz	96dc18a17ee01a5524d7a30393f14a88	SO_5695_Set7_21360_S10_R2_001.fastq.gz	ce7eca92e136c8b80ef4441fc8c8351d	mumbai_isolates	NextSeq 500	FMR	1	1	0	0	ERS5281254	PRJEB41116
21402	455	4	11 May 2017	SO_5695_Set7_21402_S11_R1_001.fastq.gz	b6325d49e249d9f68530de20bf958eb7	SO_5695_Set7_21402_S11_R2_001.fastq.gz	e5f0ef944ce3a367540648230981747c	mumbai_isolates	NextSeq 500	FMR	1	1	0	0	ERS5281255	PRJEB41116
21594	456	4	11 May 2017	SO_5695_Set7_21594_S12_R1_001.fastq.gz	eeaeac8789f39969c846ff1cbdea46ce	SO_5695_Set7_21594_S12_R2_001.fastq.gz	39d86119169386db92a744fa8f03f52e	mumbai_isolates	NextSeq 500	FMR	1	1	0	0	ERS5281256	PRJEB41116
21659	490	4	11 May 2017	SO_5695_Set7_21659_S13_R1_001.fastq.gz	0780ebe879cfd7c2d0e1b2c0e44454a9	SO_5695_Set7_21659_S13_R2_001.fastq.gz	86cf035bb5760646c881e064b8efe4fe	mumbai_isolates	NextSeq 500	FMR	1	1	0	0	ERS5281257	PRJEB41116
21757	505	4	11 May 2017	SO_5695_Set7_21757_S14_R1_001.fastq.gz	715778e781a8c5d09d1862708755d018	SO_5695_Set7_21757_S14_R2_001.fastq.gz	41708e9f616fe63fd27bae988f14cfba	mumbai_isolates	NextSeq 500	FMR	1	1	0	0	ERS5281258	PRJEB41116
21901	599	4	11 May 2017	SO_5695_Set7_21901_S15_R1_001.fastq.gz	8fcf4577800b1caa79dec36363136093	SO_5695_Set7_21901_S15_R2_001.fastq.gz	cb0058ce625cf2d3cb8a974ec24b4869	mumbai_isolates	NextSeq 500	FMR	1	1	0	0	ERS5281259	PRJEB41116
22128	833	4	2017-08-09	SO_5695_SET9_22128_R1.fastq.gz	77af0c47f929188174748b3e9945b018	SO_5695_SET9_22128_R2.fastq.gz	7a10fc575b02624f7e7bbbf1234c1cde	mumbai_isolates	NextSeq 500	FMR	1	1	0	0	ERS5281260	PRJEB41116
22290	732	4	2017-08-09	SO_5695_SET9_22290_R1.fastq.gz	fc94317cbfc8f4101abe20dac3bbfc79	SO_5695_SET9_22290_R2.fastq.gz	c4e3fb5c9fcddf7ae62b76ff5dfa4098	mumbai_isolates	NextSeq 500	FMR	1	1	0	0	ERS5281261	PRJEB41116
22319	748	4	2017-08-09	SO_5695_SET9_22319_R1.fastq.gz	e19cdb6c650c314fd09f3f83a8afe270	SO_5695_SET9_22319_R2.fastq.gz	658ef48ae98418981c59304b4aa183bb	mumbai_isolates	NextSeq 500	FMR	1	1	0	0	ERS5281262	PRJEB41116
22543	830	4	2017-08-09	SO_5695_SET9_22543_R1.fastq.gz	fcddf05fcc41e0e4740809adc67c31ef	SO_5695_SET9_22543_R2.fastq.gz	854a0f86157402f5779d313556228ee9	mumbai_isolates	NextSeq 500	FMR	1	1	0	0	ERS5281263	PRJEB41116
23510	237	4	2017-08-09	SO_5695_SET9_23510_R1.fastq.gz	08a4efba270456c7bfa06296957e3700	SO_5695_SET9_23510_R2.fastq.gz	b0dd0452cf1857c88637193aaf0652a3	mumbai_isolates	NextSeq 500	FMR	1	1	0	0	ERS5281264	PRJEB41116
23740	754	4	2017-08-16	SO_5695_SET10_23740_S28_R1_001.fastq.gz	ec70fa7876959092309283ce61a774c0	SO_5695_SET10_23740_S28_R2_001.fastq.gz	5108d19d3152eec11d9c405633a0b054	mumbai_isolates	NextSeq 500	FMR	1	1	0	0	ERS5281265	PRJEB41116
24462	944	4	2017-09-06	SO_5695_Set11_24462_S21_R1_001.fastq.gz	d3a4b004415932640503b8d9b6a0e57c	SO_5695_Set11_24462_S21_R2_001.fastq.gz	5d4be8ed4e21c4cfc6ef6b0b33ff9c0b	mumbai_isolates	NextSeq 500	FMR	1	1	0	0	ERS5281266	PRJEB41116
24473	545	4	2017-09-06	SO_5695_Set11_24473_S22_R1_001.fastq.gz	a917862c13044e775aefe86529645b31	SO_5695_Set11_24473_S22_R2_001.fastq.gz	98023a0b81f1bacb041d7c9d65469042	mumbai_isolates	NextSeq 500	FMR	1	1	0	0	ERS5281267	PRJEB41116
24474	965	4	2017-09-06	SO_5695_Set11_24474_S23_R1_001.fastq.gz	7b7432a6b9b4b893e9edbed758f37228	SO_5695_Set11_24474_S23_R2_001.fastq.gz	4652825089910388bdd194dab4ea34c2	mumbai_isolates	NextSeq 500	FMR	1	1	0	0	ERS5281268	PRJEB41116
24490	543	4	2017-09-06	SO_5695_Set11_24490_S24_R1_001.fastq.gz	dddeb806f6e061e1b87bfb31c2ea62f0	SO_5695_Set11_24490_S24_R2_001.fastq.gz	4ea95d90dac211dbe8382c6d2ef23595	mumbai_isolates	NextSeq 500	FMR	1	1	0	0	ERS5281269	PRJEB41116
24647	466	4	2017-09-06	SO_5695_Set11_24647_S25_R1_001.fastq.gz	1ac132b9047f35e1911cbcfc89503c22	SO_5695_Set11_24647_S25_R2_001.fastq.gz	ced890af2639a99252488911cb6a1f32	mumbai_isolates	NextSeq 500	FMR	1	1	0	0	ERS5281270	PRJEB41116
24740	796	4	2017-09-06	SO_5695_Set11_24740_S26_R1_001.fastq.gz	dda8e169b1e55661657f11713dd6b036	SO_5695_Set11_24740_S26_R2_001.fastq.gz	d7106db83014590e1f9abdbbf964cc50	mumbai_isolates	NextSeq 500	FMR	1	1	0	0	ERS5281271	PRJEB41116
24922	1162	4	26 October 2017	SO_7465_Set1_24922_S111_R1_001.fastq.gz	9284031cf1ee8c7e5758711422ad577e	SO_7465_Set1_24922_S111_R2_001.fastq.gz	e3dc3f7706805049d435394382d55db6	mumbai_isolates	NextSeq 500	FMR	1	1	0	0	ERS5282285	PRJEB41116
24923	1160	4	26 October 2017	SO_7465_Set1_24923_S109_R1_001.fastq.gz	cc52ae79c01b5776e1ce19b6c5d99f11	SO_7465_Set1_24923_S109_R2_001.fastq.gz	20c90cdff6b29e8e4bd8c11c341a4935	mumbai_isolates	NextSeq 500	FMR	1	1	0	0	ERS5282286	PRJEB41116
25208	1063	4	26 October 2017	SO_7465_Set1_25208_S104_R1_001.fastq.gz	14ec1c7e8dd9980db85ccc4b65e6d386	SO_7465_Set1_25208_S104_R2_001.fastq.gz	a061e0fbf03cb36fdf3c9d2bbfae0806	mumbai_isolates	NextSeq 500	FMR	1	1	0	0	ERS5282288	PRJEB41116
25315	1079	4	26 October 2017	SO_7465_Set1_25315_S120_R1_001.fastq.gz	52be7740bb89eaee73001f19fa8840a0	SO_7465_Set1_25315_S120_R2_001.fastq.gz	313439cc46148b19ff76c6ce0ab02a8e	mumbai_isolates	NextSeq 500	FMR	1	1	0	0	ERS5282289	PRJEB41116
25677	1220	4	26 October 2017	SO_7465_Set1_25677_R1.fastq.gz	605d47ac361586c795447b79c8afdd4a	SO_7465_Set1_25677_R2.fastq.gz	fd2fed4019dd306bc0738670f86cfff4	mumbai_isolates	NextSeq 500	FMR	1	1	0	0	ERS5282290	PRJEB41116
26422	1275	4	10 January 2018	SO_7465_SET2_26422_R1.fastq.gz	5a113d8df7145b2205004d143060ce5d	SO_7465_SET2_26422_R2.fastq.gz	8af8fe6cb6cb8f75d6398d24ed1788cb	mumbai_isolates	NextSeq 500	FMR	1	1	0	0	ERS5282291	PRJEB41116
26568	1423	4	13 February 2018	SO_7465_Set3_26568_R1.fastq.gz	f491b84003a5d01b23d86086826f6467	SO_7465_Set3_26568_R2.fastq.gz	ad007c50cf7c68a5071ca99e04d535e0	mumbai_isolates	NextSeq 500	FMR	1	1	0	0	ERS5282292	PRJEB41116
26670	1368	4	10 January 2018	SO_7465_SET2_26670_R1.fastq.gz	64b0ec75f3346d8b65df2acbc2595d0b	SO_7465_SET2_26670_R2.fastq.gz	d4b77aa0ca54d1f8a10646156ffef7f9	mumbai_isolates	NextSeq 500	FMR	1	1	0	0	ERS5282293	PRJEB41116
26884	1390	4	10 January 2018	SO_7465_SET2_26884_R1.fastq.gz	700ab2560e7a6fe305c203c275a244ef	SO_7465_SET2_26884_R2.fastq.gz	e3f9d1d06e5c996a2712f288409dc977	mumbai_isolates	NextSeq 500	FMR	1	1	0	0	ERS5282294	PRJEB41116
27288	1458	4	13 February 2018	SO_7465_Set3_27288_R1.fastq.gz	2907570a3161c1abaf15b18a5b8482cd	SO_7465_Set3_27288_R2.fastq.gz	12d1d9d26ff5b11ec035b624972ebd39	mumbai_isolates	NextSeq 500	FMR	1	1	0	0	ERS5282295	PRJEB41116
27691	1699	4	26 March 2018	SO_7465_Set4_27691_R1.fastq.gz	369e760529fc3873103bae29acc55533	SO_7465_Set4_27691_R2.fastq.gz	276ccb261afc26eb278948d03a5f8bbd	mumbai_isolates	NextSeq 500	FMR	1	1	0	0	ERS5282875	PRJEB41116
27708	1267	4	26 March 2018	SO_7465_Set4_27708_R1.fastq.gz	d4887f0866c12cf50e5b1a94574e1df1	SO_7465_Set4_27708_R2.fastq.gz	87979192efb46fc44f753b9a89a493b8	mumbai_isolates	NextSeq 500	FMR	1	1	0	0	ERS5282296	PRJEB41116
27784	1141	4	26 March 2018	SO_7465_Set4_27784_R1.fastq.gz	cc1e41737fbcb254c96533e61d96ba9d	SO_7465_Set4_27784_R2.fastq.gz	7892a6088b11a176313ad1001fd8c80c	mumbai_isolates	NextSeq 500	FMR	1	1	0	0	ERS5282297	PRJEB41116
27815	1588	4	26 March 2018	SO_7465_Set4_27815_R1.fastq.gz	2eb2989a49b1a23ee7da787d5360d712	SO_7465_Set4_27815_R2.fastq.gz	5dc43fd4e55236912c73c99e98afd29e	mumbai_isolates	NextSeq 500	FMR	1	1	0	0	ERS5282298	PRJEB41116
27859	1597	4	26 March 2018	SO_7465_Set4_27859_R1.fastq.gz	ef29c9ae460c5f4d2e0fc51ebc92dac7	SO_7465_Set4_27859_R2.fastq.gz	d81d4011948123f2f4e817cd23a4c13d	mumbai_isolates	NextSeq 500	FMR	1	1	0	0	ERS5282299	PRJEB41116
27972	1627	4	26 March 2018	SO_7465_Set4_27972_R1.fastq.gz	844f8c2287b956011ee024c6a25e8b4f	SO_7465_Set4_27972_R2.fastq.gz	f7c796e557d567500991abb4e5d32f26	mumbai_isolates	NextSeq 500	FMR	1	1	0	0	ERS5282300	PRJEB41116
27983	1656	4	26 March 2018	SO_7465_Set4_27983_R1.fastq.gz	e0b1b67a1047283a1aa447a27e822873	SO_7465_Set4_27983_R2.fastq.gz	e292f66c63d3f15e851996e0d7353410	mumbai_isolates	NextSeq 500	FMR	1	1	0	0	ERS5282876	PRJEB41116
28097	1681	4	26 March 2018	SO_7465_Set4_28097_R1.fastq.gz	b7ccfa29018b5cbe43ff7a021c62df04	SO_7465_Set4_28097_R2.fastq.gz	97eecf1f510075ff645967dfbc5bf1f3	mumbai_isolates	NextSeq 500	FMR	1	1	0	0	ERS5282301	PRJEB41116
28202	1680	4	26 March 2018	SO_7465_Set4_28202_R1.fastq.gz	1c7cbce78ed0283ddf063b835084e807	SO_7465_Set4_28202_R2.fastq.gz	8cd8bd8cf04f641dbac1128479908631	mumbai_isolates	NextSeq 500	FMR	1	1	0	0	ERS5282302	PRJEB41116
28281	1726	4	26 March 2018	SO_7465_Set4_28281_R1.fastq.gz	e8d778b7e6944858a95c117e3e5c4c0d	SO_7465_Set4_28281_R2.fastq.gz	f59f36d92d90034c7f243e558026f078	mumbai_isolates	NextSeq 500	FMR	1	1	0	0	ERS5282877	PRJEB41116
28418	1723	4	26 March 2018	SO_7465_Set4_28418_R1.fastq.gz	9c78e44b13b6f98cd94ea6085465e709	SO_7465_Set4_28418_R2.fastq.gz	853312383fc4dd7fcda4360dd13fd0f8	mumbai_isolates	NextSeq 500	FMR	1	1	0	0	ERS5282878	PRJEB41116
625112	507	4	11 May 2017	SO_5695_Set7_625112_S16_R1_001.fastq.gz	d2d68b128bbee97f0a7a86af9fb19e09	SO_5695_Set7_625112_S16_R2_001.fastq.gz	f62f4ded7fad9e8274f00c133a64a9e8	mumbai_isolates	NextSeq 500	FMR	1	1	0	0	ERS5281272	PRJEB41116
625240	5	4	23 February 2017	SO-5695-625240_S1_L001_R1_001.fastq.gz	0088f14a588bdd487894dc8734a82389	SO-5695-625240_S1_L001_R2_001.fastq.gz	2e797f39a65334053341cc43722c42ba	mumbai_isolates	NextSeq 500	FMR	1	1	0	0	ERS5281196	PRJEB41116
625883	34	4	2017-04-18	SO_5695_Set6_625883_R1.fastq.gz	b322746d0485588e28e520e06adef148	SO_5695_Set6_625883_R2.fastq.gz	b421e33b8e80d7d94124e15c206a2769	mumbai_isolates	NextSeq 500	FMR	1	1	0	0	ERS5281273	PRJEB41116
626511	68	4	23 February 2017	SO-5695-626511_S1_L001_R1_001.fastq.gz	c9b573ef3a42056595c0136e9f9a7b50	SO-5695-626511_S1_L001_R2_001.fastq.gz	77068c5e9eae49a61711b14b567ff989	mumbai_isolates	NextSeq 500	FMR	1	1	0	0	ERS5281197	PRJEB41116
627175	7	4	23 February 2017	SO-5695-627175_S1_L001_R1_001.fastq.gz	e5633ade13083c277b9e79d13a37c87c	SO-5695-627175_S1_L001_R2_001.fastq.gz	ae6c229cc7973b4bb2a2e16ad2b9fa12	mumbai_isolates	NextSeq 500	FMR	1	1	0	0	ERS5281198	PRJEB41116
627585	102	4	2017-04-18	SO_5695_Set6_627585_R1.fastq.gz	36d050bca47c69f613a2ef24d176cf72	SO_5695_Set6_627585_R2.fastq.gz	93590ce221af9fc17c7f97c05760e1ef	mumbai_isolates	NextSeq 500	FMR	1	1	0	0	ERS5281274	PRJEB41116
627985	515	4	11 May 2017	SO_5695_Set7_627985_S17_R1_001.fastq.gz	88e6f81fa79552f7df37420f233d950d	SO_5695_Set7_627985_S17_R2_001.fastq.gz	43be2240888b239041b272c82072404e	mumbai_isolates	NextSeq 500	FMR	1	1	0	0	ERS5281275	PRJEB41116
628076	20	4	23 February 2017	SO-5695-628076_S1_L001_R1_001.fastq.gz	d29a4ab8e2dc811e99249f455518bdae	SO-5695-628076_S1_L001_R2_001.fastq.gz	454a1c4b18ec2f4047f6ebc10e2d6c1b	mumbai_isolates	NextSeq 500	FMR	1	1	0	0	ERS5281199	PRJEB41116
628218	198	4	23 March 2017	SO_5695_Set5_628218_R1.fastq.gz	24917c5dee26bea007ea169632929016	SO_5695_Set5_628218_R2.fastq.gz	d72be9128649ce9d7bb13dcefc378550	mumbai_isolates	NextSeq 500	FMR	1	1	0	0	ERS5281276	PRJEB41116
628381	129	4	23 March 2017	SO_5695_Set5_628381_R1.fastq.gz	01ae11140ea5b53d7b2fbca2a8c8100e	SO_5695_Set5_628381_R2.fastq.gz	3a4b8f5dd6df74a541317f0874671794	mumbai_isolates	NextSeq 500	FMR	1	1	0	0	ERS5281277	PRJEB41116
629097	45	4	23 February 2017	SO-5695-629097_S1_L001_R1_001.fastq.gz	7cdecd4a2c4fc31e4b3c2a741449ef8d	SO-5695-629097_S1_L001_R2_001.fastq.gz	1992ea3306aac86be412cd078f17d0b2	mumbai_isolates	NextSeq 500	FMR	1	1	0	0	ERS5281200	PRJEB41116
629294	218	4	2017-04-18	SO_5695_Set6_629294_R1.fastq.gz	f4b0f97aaa957347429d13a8dd8ba7e6	SO_5695_Set6_629294_R2.fastq.gz	36970c0f97bf6096a363618f9c775a54	mumbai_isolates	NextSeq 500	FMR	1	1	0	0	ERS5281278	PRJEB41116
629346	133	4	2017-08-09	SO_5695_SET9_629346_RPT_R1.fastq.gz	be60b63dd56d9ec7060eed3540c72afb	SO_5695_SET9_629346_RPT_R2.fastq.gz	91da121f80787e4e22b8c036d0bd4521	mumbai_isolates	NextSeq 500	FMR	1	1	0	0	ERS5281279	PRJEB41116
629419	137	4	23 March 2017	SO_5695_Set5_629419_R1.fastq.gz	5f34be5e110430b715a15d18969d4a13	SO_5695_Set5_629419_R2.fastq.gz	39da96da8f476c53edf13afd4c255ef6	mumbai_isolates	NextSeq 500	FMR	1	1	0	0	ERS5281280	PRJEB41116
629655	11	4	23 February 2017	SO-5695-629655_S1_L001_R1_001.fastq.gz	f9f3c8030f33261666b63972e2e85168	SO-5695-629655_S1_L001_R2_001.fastq.gz	92dbe8f203e707108e0944a6476aaa86	mumbai_isolates	NextSeq 500	FMR	1	1	0	0	ERS5281201	PRJEB41116
629761	101	4	23 March 2017	SO_5695_Set5_629761_R1.fastq.gz	a63a62a7995147106f4950ff645d21c5	SO_5695_Set5_629761_R2.fastq.gz	1b855b5ab5e1e9b1b9de50c40efd7d15	mumbai_isolates	NextSeq 500	FMR	1	1	0	0	ERS5281281	PRJEB41116
629762	31	4	23 February 2017	SO-5695-629762_S1_L001_R1_001.fastq.gz	c808c16ee920339f8708e0a6b5d7be59	SO-5695-629762_S1_L001_R2_001.fastq.gz	e8d878bed785d94e989e5fae7c2bcdc0	mumbai_isolates	NextSeq 500	FMR	1	1	0	0	ERS5281202	PRJEB41116
629780	67	4	23 February 2017	SO-5695-629780_S1_L001_R1_001.fastq.gz	3e340533556863a2023883232200f2c8	SO-5695-629780_S1_L001_R2_001.fastq.gz	cd4b0dcf0f6a6f7e0ceae4377cdd412c	mumbai_isolates	NextSeq 500	FMR	1	1	0	0	ERS5281203	PRJEB41116
629889	114	4	23 March 2017	SO_5695_Set5_629889_R1.fastq.gz	2a2b8fbe68b7faf323d24b0720b13d25	SO_5695_Set5_629889_R2.fastq.gz	156b64fb56da19674e4c2adc0a7a9ea3	mumbai_isolates	NextSeq 500	FMR	1	1	0	0	ERS5281283	PRJEB41116
629907	36	4	23 February 2017	SO-5695-629907_S1_L001_R1_001.fastq.gz	c903a945deb77ee0909fc4d910e823c2	SO-5695-629907_S1_L001_R2_001.fastq.gz	36552d011dfbf3891e21e2ba2cf5ed0a	mumbai_isolates	NextSeq 500	FMR	1	1	0	0	ERS5281204	PRJEB41116
630081	12	4	23 February 2017	SO-5695-630081_S1_L001_R1_001.fastq.gz	05d611e0ea36441f85ed92ec90f54137	SO-5695-630081_S1_L001_R2_001.fastq.gz	c3510fbeca62ed0ee8147fba78e6c3a5	mumbai_isolates	NextSeq 500	FMR	1	1	0	0	ERS5281205	PRJEB41116
630096	94	4	23 March 2017	SO_5695_Set5_630096_R1.fastq.gz	0e084990e79cc62420ac46ef38a92746	SO_5695_Set5_630096_R2.fastq.gz	d25bff903e01f3d74b4bed7fd1eac17c	mumbai_isolates	NextSeq 500	FMR	1	1	0	0	ERS5281284	PRJEB41116
630236	123	4	23 March 2017	SO_5695_Set5_630236_R1.fastq.gz	464b6d54b2091082bb83aac7b2c12e53	SO_5695_Set5_630236_R2.fastq.gz	978263ff22b12374678b45928e6aaffd	mumbai_isolates	NextSeq 500	FMR	1	1	0	0	ERS5281285	PRJEB41116
630391	374	4	11 May 2017	SO_5695_Set7_630391_S18_R1_001.fastq.gz	dcabd4dae49b3997c03a21fa8953edd7	SO_5695_Set7_630391_S18_R2_001.fastq.gz	373e0c398b8f9dbb876b395d7d2c80a5	mumbai_isolates	NextSeq 500	FMR	1	1	0	0	ERS5281286	PRJEB41116
630403	186	4	23 March 2017	SO_5695_Set5_630403_R1.fastq.gz	0f0e6e0c5920dc0dcd78ae6bf23545b6	SO_5695_Set5_630403_R2.fastq.gz	43e18c77d080caae3146d68654014f8c	mumbai_isolates	NextSeq 500	FMR	1	1	0	0	ERS5281287	PRJEB41116
630466	346	4	11 May 2017	SO_5695_Set7_630466_S19_R1_001.fastq.gz	665cd332af9ae81a427c5bafe7ac8ecf	SO_5695_Set7_630466_S19_R2_001.fastq.gz	50d2c0cb4b0d59140cd960e62bec24b2	mumbai_isolates	NextSeq 500	FMR	1	1	0	0	ERS5281288	PRJEB41116
630532	174	4	23 March 2017	SO_5695_Set5_630532_R1.fastq.gz	7da0c8fac2a05b408c6261859b2af209	SO_5695_Set5_630532_R2.fastq.gz	de7a75147692664ed87d57c48299899c	mumbai_isolates	NextSeq 500	FMR	1	1	0	0	ERS5281289	PRJEB41116
630654	90	4	23 March 2017	SO_5695_Set5_630654_R1.fastq.gz	e459b0411e6722dca391d4737318f9de	SO_5695_Set5_630654_R2.fastq.gz	2d9f28f56e97002862f0c572e9262e06	mumbai_isolates	NextSeq 500	FMR	1	1	0	0	ERS5281290	PRJEB41116
630662	326	4	11 May 2017	SO_5695_Set7_630662_S20_R1_001.fastq.gz	ab6bdfc3cbcd001815bf5364a93c9ccf	SO_5695_Set7_630662_S20_R2_001.fastq.gz	73cdbe01ab427c9e5fd7838ec69e181b	mumbai_isolates	NextSeq 500	FMR	1	1	0	0	ERS5281291	PRJEB41116
630666	119	4	23 March 2017	SO_5695_Set5_630666_R1.fastq.gz	5f9e75092b5dac2e5c9d348ac3643351	SO_5695_Set5_630666_R2.fastq.gz	41bc9838cb89488291745119e266e065	mumbai_isolates	NextSeq 500	FMR	1	1	0	0	ERS5281292	PRJEB41116
630674	96	4	23 March 2017	SO_5695_Set5_630674_R1.fastq.gz	52a6b7a914e14942ca906190e40898ec	SO_5695_Set5_630674_R2.fastq.gz	9eacd4e84e6e447ac44413e31e6ff8c2	mumbai_isolates	NextSeq 500	FMR	1	1	0	0	ERS5281293	PRJEB41116
630776	73	4	23 February 2017	SO-5695-630776_S1_L001_R1_001.fastq.gz	7c0b925fb11520cd36b4e6ec59fd2c43	SO-5695-630776_S1_L001_R2_001.fastq.gz	d8341e5422ad89a0069876ef3c8541c2	mumbai_isolates	NextSeq 500	FMR	1	1	0	0	ERS5281206	PRJEB41116
630821	2	4	23 February 2017	SO-5695-630821_S1_L001_R1_001.fastq.gz	246c151cf05df333e9c8a33bbf5e06b4	SO-5695-630821_S1_L001_R2_001.fastq.gz	840d25bfe3a181e98b9472e96b13cef5	mumbai_isolates	NextSeq 500	FMR	1	1	0	0	ERS5281207	PRJEB41116
630891	105	4	23 March 2017	SO_5695_Set5_630891_R1.fastq.gz	c4a36c6eb615ec9fa3405416c7a86bc9	SO_5695_Set5_630891_R2.fastq.gz	fb899f071e431f65d6737bae24b21ae7	mumbai_isolates	NextSeq 500	FMR	1	1	0	0	ERS5281294	PRJEB41116
631012	117	4	23 March 2017	SO_5695_Set5_631012_R1.fastq.gz	d8840847a5624f9ed65e6d27783b8612	SO_5695_Set5_631012_R2.fastq.gz	d7afaa2355327903637b4d951ede2138	mumbai_isolates	NextSeq 500	FMR	1	1	0	0	ERS5281295	PRJEB41116
631082	128	4	23 March 2017	SO_5695_Set5_631082_R1.fastq.gz	e5e8c9a05c1b5f92c2bc7cc0ad90d331	SO_5695_Set5_631082_R2.fastq.gz	32205acfeb1286536e738006ad280c63	mumbai_isolates	NextSeq 500	FMR	1	1	0	0	ERS5281296	PRJEB41116
631114	74	4	23 March 2017	SO_5695_Set5_631114_R1.fastq.gz	6bcf373eca77197187ad99d54824b6b7	SO_5695_Set5_631114_R2.fastq.gz	3e6649a317e9622cd2b52172380a514b	mumbai_isolates	NextSeq 500	FMR	1	1	0	0	ERS5281297	PRJEB41116
631135	26	4	23 March 2017	SO_5695_Set5_631135_R1.fastq.gz	eece06d7a9440f5902dd1c616854a6c0	SO_5695_Set5_631135_R2.fastq.gz	558350fff2a5c24626b679c065f69bbc	mumbai_isolates	NextSeq 500	FMR	1	1	0	0	ERS5281298	PRJEB41116
631149	15	4	23 February 2017	SO-5695-631149_S1_L001_R1_001.fastq.gz	6134b1fd2d895e63debb753c384b1d5e	SO-5695-631149_S1_L001_R2_001.fastq.gz	1b17cca018eef3f586892d209cf1a6db	mumbai_isolates	NextSeq 500	FMR	1	1	0	0	ERS5281208	PRJEB41116
631235	4	4	23 March 2017	SO_5695_Set5_631235_R1.fastq.gz	75ac499b760ae18d3efb19ae4b594fc4	SO_5695_Set5_631235_R2.fastq.gz	95b59d13d5ac6c18948c8f77076432e0	mumbai_isolates	NextSeq 500	FMR	1	1	0	0	ERS5281299	PRJEB41116
631343	179	4	23 March 2017	SO_5695_Set5_631343_R1.fastq.gz	cdf413cae47fbd0ee552f395d6a6a411	SO_5695_Set5_631343_R2.fastq.gz	4c1d7b5dfe6ec286e6cf9bcff76fefe6	mumbai_isolates	NextSeq 500	FMR	1	1	0	0	ERS5281300	PRJEB41116
631359	54	4	23 March 2017	SO_5695_Set5_631354_R1.fastq.gz	ac16249d6ccf2934e6af4b9e5c57195e	SO_5695_Set5_631354_R2.fastq.gz	6c9a7a1f0baf4627245ca3186f7dc86e	mumbai_isolates	NextSeq 500	mumbai	1	1	0	0	ERS5281301	PRJEB41116
631377	14	4	23 February 2017	SO-5695-631377_S1_L001_R1_001.fastq.gz	d333183fdfdece78a3467bcd2e442e6f	SO-5695-631377_S1_L001_R2_001.fastq.gz	ecbfaba6faf5e45eecf820fb39e2f180								ERS5281209	PRJEB41116
631393	125	4	23 March 2017	SO_5695_Set5_631393_R1.fastq.gz	45c8736f8691660dee2e95ac8002a0de	SO_5695_Set5_631393_R2.fastq.gz	c9fa664f67c487248df28269dc32466e								ERS5281302	PRJEB41116
631450	22	4	23 March 2017	SO_5695_Set5_631450_R1.fastq.gz	cca630c3efa9c2c1bb21f2007004975c	SO_5695_Set5_631450_R2.fastq.gz	a14dd31356324558cb129fbdc57af826								ERS5281303	PRJEB41116
631456	42	4	23 February 2017	SO-5695-631456_S1_L001_R1_001.fastq.gz	2881e7d9923b7829e6e83a1dc44f9909	SO-5695-631456_S1_L001_R2_001.fastq.gz	5048c0eb37b96216b0749bd9bef49ccd								ERS5281210	PRJEB41116
631465	55	4	23 February 2017	SO-5695-631465_S1_L001_R1_001.fastq.gz	0d3f09e6db089ef9cf4684aec8d5e2ec	SO-5695-631465_S1_L001_R2_001.fastq.gz	ddde01aa8a58ef5b8f154048e5af17d3								ERS5281211	PRJEB41116
631466	172	4	23 March 2017	SO_5695_Set5_631466_R1.fastq.gz	ab19a86a6ca29de95e61be1def543d20	SO_5695_Set5_631466_R2.fastq.gz	75cb23a8a739445a8dbfbf89ef3950f8								ERS5281304	PRJEB41116
631473	85	4	23 March 2017	SO_5695_Set5_631473_R1.fastq.gz	fb7f587300ab261651e025222ab7155c	SO_5695_Set5_631473_R2.fastq.gz	075e6d3daedbeee07634530f6b19fb87								ERS5281305	PRJEB41116
631516	230	4	2017-04-18	SO_5695_SET6_631516_R1.fastq.gz	b60a255efcd6ee1f851864c652dcaae5	SO_5695_SET6_631516_R2.fastq.gz	4a5935c789b6b2e0d2b0f142a35814f7								ERS5281306	PRJEB41116
631519	113	4	23 March 2017	SO_5695_Set5_631519_R1.fastq.gz	9c7875354cfd58a886d93b230a8c555d	SO_5695_Set5_631519_R2.fastq.gz	ae7c137c2f4053005f8b253a8461a3ae								ERS5281307	PRJEB41116
631550	120	4	2017-08-09	SO_5695_SET9_631550_RPT_R1.fastq.gz	f5c589fc85c057222e4b5fbb1aac310e	SO_5695_SET9_631550_RPT_R2.fastq.gz	4d6584257b40520e6957b3ff8e5578de								ERS5281308	PRJEB41116
631568	32	4	23 February 2017	SO-5695-631568_S1_L001_R1_001.fastq.gz	7f08edca0d5af8da485b7ed020f52984	SO-5695-631568_S1_L001_R2_001.fastq.gz	54133ded6ff016f586ea34780432c989								ERS5281212	PRJEB41116
631608	86	4	23 March 2017	SO_5695_Set5_631608_R1.fastq.gz	4dfdc1a591110ca43a5e777956423bf2	SO_5695_Set5_631608_R2.fastq.gz	cfe1ab6c526d564bc1bb092c4332ded2								ERS5281309	PRJEB41116
631621	3	4	23 February 2017	SO-5695-631621_S1_L001_R1_001.fastq.gz	1b7da854d14bbb9036f0b4a064661e66	SO-5695-631621_S1_L001_R2_001.fastq.gz	acf5e7c91c0075a77f3d7c177953e214								ERS5281213	PRJEB41116
631688	28	4	23 February 2017	SO-5695-631688_S1_L001_R1_001.fastq.gz	35970a54ea0637ef5088286a8bbd1841	SO-5695-631688_S1_L001_R2_001.fastq.gz	62a93d54cf4000d585c45a09f33ab09a								ERS5281214	PRJEB41116
631846	170	4	23 March 2017	SO_5695_Set5_631846_R1.fastq.gz	ebd992b649ba8b5f6d835f0e976e406f	SO_5695_Set5_631846_R2.fastq.gz	89461472264af9d23c72aea1a0be563e								ERS5281310	PRJEB41116
631878	178	4	23 March 2017	SO_5695_Set5_631878_R1.fastq.gz	32ecd7d909ae2abb39f434c0a5ac913c	SO_5695_Set5_631878_R2.fastq.gz	5d0da705df31cca31ee42e34ca83ae5f								ERS5281311	PRJEB41116
631898	72	4	23 February 2017	SO-5695-631898_S1_L001_R1_001.fastq.gz	c508d9a51e21ee93c32650c17665aa3b	SO-5695-631898_S1_L001_R2_001.fastq.gz	41d0a3fce2d833878491e257ee84fea7								ERS5281215	PRJEB41116
631903	25	4	2017-04-18	SO_5695_Set6_631903_R1.fastq.gz	9e8ed697bf481595d34f792ad0d67f0b	SO_5695_Set6_631903_R2.fastq.gz	619d95c5c3fc2a1a2349cea32817a733								ERS5281312	PRJEB41116
631936	163	4	11 May 2017	SO_5695_Set7_631936_S21_R1_001.fastq.gz	7be3f978329ff71ec25ee4e07661b128	SO_5695_Set7_631936_S21_R2_001.fastq.gz	bc25c91566188b26c5597a5c61b94a82								ERS5281313	PRJEB41116
631938	166	4	2017-04-18	SO_5695_set6_631938_R1.fastq.gz	0ff04e37c7356f841f8bb59d98a100c8	SO_5695_set6_631938_R2.fastq.gz	3e4b5e9e74a26037460f7517a3604c32								ERS5281314	PRJEB41116
631941	187	4	23 March 2017	SO_5695_Set5_631941_R1.fastq.gz	0227876ab49e5c3675b7a7136a510125	SO_5695_Set5_631941_R2.fastq.gz	e6352fe5f873ae7521fc5ef90e314a82								ERS5281315	PRJEB41116
631970	311	4	2017-04-18	SO_5695_set6_631970_R1.fastq.gz	aadf6aeb54f2e90b6ceb6b4ac4142463	SO_5695_set6_631970_R2.fastq.gz	c53e08a2ed772e208fcbb08e9cf7cde6								ERS5281316	PRJEB41116
631993	24	4	23 February 2017	SO-5695-631993_S1_L001_R1_001.fastq.gz	c8e9f41434e860de785e132b7deef97c	SO-5695-631993_S1_L001_R2_001.fastq.gz	29a7bcf4b3993e85d740432098ccd6a6								ERS5281216	PRJEB41116
632043	93	4	23 March 2017	SO_5695_Set5_632043_R1.fastq.gz	823bf4016c297363459a7931447b87d8	SO_5695_Set5_632043_R2.fastq.gz	a39a22d0e4a7b1674fdeb7dc7f96a99f								ERS5281317	PRJEB41116
632082	106	4	23 March 2017	SO_5695_Set5_632082_R1.fastq.gz	d1e3120b1186d3cfff43cdde5d60b8aa	SO_5695_Set5_632082_R2.fastq.gz	6676f48e34ace3c33b5ee3be6ba2c926								ERS5281318	PRJEB41116
632099	60	4	23 February 2017	SO-5695-632099_S1_L001_R1_001.fastq.gz	b029e5654c5ea2c1e0b535224cd825f8	SO-5695-632099_S1_L001_R2_001.fastq.gz	887b505c8f83811a8fdd123314eb7b38								ERS5281217	PRJEB41116
632157	84	4	2017-04-18	SO_5695_set6_632157_R1.fastq.gz	3e69b4c976b377ee720b02f67a4dfaf7	SO_5695_set6_632157_R2.fastq.gz	ee6d1d50af184fa9ac7efe450d3f5bc4								ERS5281319	PRJEB41116
632164	479	4	11 May 2017	SO_5695_Set7_632164_S22_R1_001.fastq.gz	006535f911e6f3f68f0aea218dcd9243	SO_5695_Set7_632164_S22_R2_001.fastq.gz	6ab2fb9c7d9910acbe9c483ee9177c39								ERS5281320	PRJEB41116
632216	38	4	2017-04-18	SO_5695_set6_632216_R1.fastq.gz	3ac54bc46c9d2d7dd7965df9c1c87594	SO_5695_set6_632216_R2.fastq.gz	abc9bdf22a18fa364c468bd96545b753								ERS5281321	PRJEB41116
632253	309	4	11 May 2017	SO_5695_Set7_632253_S23_R1_001.fastq.gz	7faf7f0be21674bae5b9292b67fb1d2d	SO_5695_Set7_632253_S23_R2_001.fastq.gz	cb91f5da13082ec5da2c1a2d21a8586e								ERS5281322	PRJEB41116
632296	342	4	11 May 2017	SO_5695_Set7_632296_S24_R1_001.fastq.gz	3e3b33bbbd554cc635e05da04056e3e4	SO_5695_Set7_632296_S24_R2_001.fastq.gz	f37547f34b5dc3f2fb839a704d855819								ERS5281323	PRJEB41116
632322	143	4	23 March 2017	SO_5695_Set5_632322_R1.fastq.gz	c733b8b91297e0da0d89c712ccc59970	SO_5695_Set5_632322_R2.fastq.gz	d36aecb04b3cac6ce8899aaec054c7f1								ERS5281324	PRJEB41116
632368	99	4	2017-09-06	SO_5695_Set11_632368_R1_001.fastq.gz	51d3cf2dcc88f6128a10eaab49a50406	SO_5695_Set11_632368_R2_001.fastq.gz	1508c211aafb85c716a179e9beaa2c04								ERS5281325	PRJEB41116
632396	43	4	23 February 2017	SO-5695-632396_S1_L001_R1_001.fastq.gz	1468e3ce0876ea681c98739dda077b28	SO-5695-632396_S1_L001_R2_001.fastq.gz	75aa041689eef5f260772c587548f9e7								ERS5281218	PRJEB41116
632401	89	4	23 March 2017	SO_5695_Set5_632401_R1.fastq.gz	b9cd39bee3a7fbf81189f306eebaddef	SO_5695_Set5_632401_R2.fastq.gz	611a60880ee3a7f073c1c5927cb20c8c								ERS5281326	PRJEB41116
632412	44	4	23 February 2017	SO-5695-632412_S1_L001_R1_001.fastq.gz	9e7bcb058b14ea0f82e8ffd4f1cace07	SO-5695-632412_S1_L001_R2_001.fastq.gz	54c1c8ade9f7193323c098b4b05628cd								ERS5281219	PRJEB41116
632416	112	4	23 March 2017	SO_5695_Set5_632416_R1.fastq.gz	aaf3a2c404034cec023c72369e9b3206	SO_5695_Set5_632416_R2.fastq.gz	1e575e6b0737fd19b27bee1d54762ad5								ERS5281327	PRJEB41116
632506	35	4	23 February 2017	SO-5695-632506_S1_L001_R1_001.fastq.gz	9c0efbe65c1dcfb1de5784330f862327	SO-5695-632506_S1_L001_R2_001.fastq.gz	76e1580150c36ff28dff1228f0f8f353								ERS5281220	PRJEB41116
632516	92	4	2017-08-09	SO_5695_SET9_632516_RPT_R1.fastq.gz	3a9760aab986a243c11a74a2696bc3ac	SO_5695_SET9_632516_RPT_R2.fastq.gz	ad528570ec1ef67513801043e808bafe								ERS5281328	PRJEB41116
632518	1	4	23 February 2017	SO-5695-632518_S1_L001_R1_001.fastq.gz	b2f718ae5acce4f1ad0dc91fdacc731e	SO-5695-632518_S1_L001_R2_001.fastq.gz	7612acb6fb81a96e71281f498c165ba5								ERS5281221	PRJEB41116
632530	56	4	2017-04-18	SO_5695_set6_632530_R1.fastq.gz	38a37318e35c618ceb23f50656acff04	SO_5695_set6_632530_R2.fastq.gz	9180ff7e41a97eeb7fa1da92bcbbda97								ERS5281329	PRJEB41116
632539	71	4	2017-04-18	SO_5695_set6_632539_R1.fastq.gz	3eff0c611ff6d1195e20e1bf4e402e19	SO_5695_set6_632539_R2.fastq.gz	abd3cafbc0da7fbbb23aa35e8234817c								ERS5281330	PRJEB41116
632543	104	4	23 March 2017	SO_5695_Set5_632543_R1.fastq.gz	a559d15111ae29c602cdecd1f16e3428	SO_5695_Set5_632543_R2.fastq.gz	1208d1449f0f23c1737c9498d18c0375								ERS5281331	PRJEB41116
632618	510	4	11 May 2017	SO_5695_Set7_632618_S25_R1_001.fastq.gz	f125bb8cc4e2ca37b37d0af876071120	SO_5695_Set7_632618_S25_R2_001.fastq.gz	bb351c989e4971f8b22d0806707b4759								ERS5281332	PRJEB41116
632619	37	4	23 February 2017	SO-5695-632619_S1_L001_R1_001.fastq.gz	d5e02adc82315842fb143b675605d1f8	SO-5695-632619_S1_L001_R2_001.fastq.gz	ab7fa7aa8bc029d8c55458785573816b								ERS5281222	PRJEB41116
632632	65	4	23 February 2017	SO-5695-632632_S1_L001_R1_001.fastq.gz	5641f6c257d47c076342623ea43dfeda	SO-5695-632632_S1_L001_R2_001.fastq.gz	bc1415d00f51ba94c163e46645e12687								ERS5281223	PRJEB41116
632635	23	4	23 February 2017	SO-5695-632635_S1_L001_R1_001.fastq.gz	430b34dbbfc493eb93576370b075f48a	SO-5695-632635_S1_L001_R2_001.fastq.gz	546b7f87695c5de1b24cd4ca50b608cc								ERS5281224	PRJEB41116
632644	13	4	23 February 2017	SO-5695-632644_S1_L001_R1_001.fastq.gz	51844f20f5de19ea2ef5e9f657b7c67a	SO-5695-632644_S1_L001_R2_001.fastq.gz	61c5ae750691ca0e193f5bf6dd5bb5c8								ERS5281225	PRJEB41116
632664	6	4	23 February 2017	SO-5695-632664_S1_L001_R1_001.fastq.gz	00c7fc5c2fa17771bd15630afddb5cfd	SO-5695-632664_S1_L001_R2_001.fastq.gz	fda85bca14f0f26b953285181fb8540e								ERS5281226	PRJEB41116
632666	83	4	23 March 2017	SO_5695_Set5_632666_R1.fastq.gz	59a228abc73444ca2085cde24531aafb	SO_5695_Set5_632666_R2.fastq.gz	8ea82dadbc45a5eaba4c07f24d3951e5								ERS5281333	PRJEB41116
632670	87	4	23 March 2017	SO_5695_Set5_632670_R1.fastq.gz	abf569e40e454763f2c949afefb52f25	SO_5695_Set5_632670_R2.fastq.gz	89b1749551e3c91ef6b9e4a3928be98c								ERS5281334	PRJEB41116
632714	53	4	23 February 2017	SO-5695-632714_S1_L001_R1_001.fastq.gz	c1fb1599b230aae6cfe62ea90742183f	SO-5695-632714_S1_L001_R2_001.fastq.gz	6ed633478520b28830b15882daa72635								ERS5281227	PRJEB41116
632745	51	4	2017-04-18	SO_5695_set6_632745_R1.fastq.gz	8e63c0df22da5a61f27e08b409d1fc16	SO_5695_set6_632745_R2.fastq.gz	25891c829e77decb1f75e23ddb6d1b32								ERS5281335	PRJEB41116
632752	176	4	2017-08-09	SO_5695_SET9_632752_RPT_R1.fastq.gz	2351755300c3a765db6b486f27a5d833	SO_5695_SET9_632752_RPT_R2.fastq.gz	d308a65191751c6f1f9ab42b5fa142d6								ERS5281336	PRJEB41116
632816	82	4	23 March 2017	SO_5695_Set5_632816_R1.fastq.gz	7e1d6a7c7b420f39c39f13f7c3e55120	SO_5695_Set5_632816_R2.fastq.gz	12cf029ff955e652d5a5a3add5d3d7d2								ERS5281337	PRJEB41116
632901	16	4	23 February 2017	SO-5695-632901_S1_L001_R1_001.fastq.gz	15f351f29e6ed30e7cc126270106021c	SO-5695-632901_S1_L001_R2_001.fastq.gz	061ee96c3deadcf09b68b1452c586d55								ERS5281228	PRJEB41116
632918	47	4	23 February 2017	SO-5695-632918_S1_L001_R1_001.fastq.gz	5ba7dfbedb2b177aa4df0082de2ba953	SO-5695-632918_S1_L001_R2_001.fastq.gz	3bd980901c379266992cc3d5b7773dbd								ERS5281229	PRJEB41116
632931	244	4	2017-04-18	SO_5695_SET6_632931_R1.fastq.gz	ee399c563b1a3ef613382aec241f1811	SO_5695_SET6_632931_R2.fastq.gz	945ecce2e38d023e2c1cbc6acb307c65								ERS5281338	PRJEB41116
632984	95	4	23 March 2017	SO_5695_Set5_632984_R1.fastq.gz	3a6ceab00a79ed1e491b20cae0f1446f	SO_5695_Set5_632984_R2.fastq.gz	fff93fbba035b46da52baaaa27e92ef8								ERS5281339	PRJEB41116
632996	442	4	11 May 2017	SO_5695_Set7_632996_S26_R1_001.fastq.gz	cba913f415c5b0fa5d926014d3cd8dc3	SO_5695_Set7_632996_S26_R2_001.fastq.gz	e9b6cabad04d5646e7d1fcbb5b69bae1								ERS5281340	PRJEB41116
633000	66	4	23 March 2017	SO_5695_Set5_633000_R1.fastq.gz	97ebc72ff34870ee5fbccca2601bf34f	SO_5695_Set5_633000_R2.fastq.gz	f54c2257dad0a9dbfecc9a83ef2d8df0								ERS5281341	PRJEB41116
633062	130	4	23 March 2017	SO_5695_Set5_633062_R1.fastq.gz	327f4e1c291ee35f1328b6cc7130edad	SO_5695_Set5_633062_R2.fastq.gz	ca832e0116c5178f0227796e7444d5a6								ERS5281342	PRJEB41116
633065	181	4	23 March 2017	SO_5695_Set5_633065_R1.fastq.gz	b8541b5a906aad51db319aa87b7f2246	SO_5695_Set5_633065_R2.fastq.gz	98a57c2f8e1730ae6ca60753a49224ca								ERS5281343	PRJEB41116
633070	58	4	23 February 2017	SO_5695_633070_R1.fastq.gz	b88afb2bc33cfd91e51335a0b3b9ec05	SO_5695_633070_R2.fastq.gz	1aeb562932e26c56ca3f11ef7cad0240								ERS5281230	PRJEB41116
633071	109	4	23 March 2017	SO_5695_Set5_633071_R1.fastq.gz	6dd6edf600669a1771ea11a85ffd7a13	SO_5695_Set5_633071_R2.fastq.gz	e9ecf328ffe6efc505dc4c8f45e1283f								ERS5281344	PRJEB41116
633073	29	4	23 February 2017	SO-5695-633073_S1_L001_R1_001.fastq.gz	594e887055e56605cc2ee4de1a48e305	SO-5695-633073_S1_L001_R2_001.fastq.gz	9133744a2351dc3c175d6464f748edd7								ERS5281231	PRJEB41116
633078	116	4	23 March 2017	SO_5695_Set5_633078_R1.fastq.gz	2900be0146954cbe8aee858fb247da15	SO_5695_Set5_633078_R2.fastq.gz	01a83f9dd5c04717c18bcb9e376bf1b3								ERS5281345	PRJEB41116
633080	160	4	2017-04-18	SO_5695_set6_633080_R1.fastq.gz	c1c3b3e53ac1cc997807ebc22c0c2868	SO_5695_set6_633080_R2.fastq.gz	694939cce696c5b44d3af98f46061ae4								ERS5281346	PRJEB41116
633132	48	4	23 February 2017	SO-5695-633132_S1_L001_R1_001.fastq.gz	078daee1b548244f85ad46c84977dd0f	SO-5695-633132_S1_L001_R2_001.fastq.gz	edf09be0dfacf90d89f4dc3719294a23								ERS5281232	PRJEB41116
633210	8	4	23 February 2017	SO-5695-633210_S1_L001_R1_001.fastq.gz	9930bb6226e67a81e43e7135f8f542e8	SO-5695-633210_S1_L001_R2_001.fastq.gz	7a37693a7b128dcc3fa29e0a56341a42								ERS5281233	PRJEB41116
633212	292	4	11 May 2017	SO_5695_Set7_633212_S27_R1_001.fastq.gz	e23f0e50b721d0d0812f028e67d7318d	SO_5695_Set7_633212_S27_R2_001.fastq.gz	a07d8637512585190e67aa01343e24e6								ERS5281347	PRJEB41116
633220	17	4	23 March 2017	SO_5695_Set5_633220_R1.fastq.gz	2b100502e344bddbc6d80a2dc6ccd7e3	SO_5695_Set5_633220_R2.fastq.gz	75fb25caf900a5aed0bcea1a2d23c3ed								ERS5281348	PRJEB41116
633228	100	4	23 March 2017	SO_5695_Set5_633228_R1.fastq.gz	7e5bbdda8b168b31544c9ce1c04c31be	SO_5695_Set5_633228_R2.fastq.gz	409a4abc571af0f8a53da22a3d174fee								ERS5281349	PRJEB41116
633243	161	4	23 March 2017	SO_5695_Set5_633243_R1.fastq.gz	7b0ba54455d7f87b6e956299fd6e1708	SO_5695_Set5_633243_R2.fastq.gz	4fed9f817eaa463fbd161aee976d96f2								ERS5281350	PRJEB41116
633248	185	4	23 March 2017	SO_5695_Set5_633248_R1.fastq.gz	f49a7cbe5fbefa2842831f2699be8c59	SO_5695_Set5_633248_R2.fastq.gz	0aa745f77586ea83caf8e6ccaabb1a29								ERS5281351	PRJEB41116
633258	131	4	23 March 2017	SO_5695_Set5_633258_R1.fastq.gz	7f5b6f8f8bd9de484833787a3a53202d	SO_5695_Set5_633258_R2.fastq.gz	16772b64cdab25646308f88d8633b79d								ERS5281352	PRJEB41116
633275	50	4	23 February 2017	SO-5695-633275_S1_L001_R1_001.fastq.gz	8f68cb82955b1453e5320d650fa43f80	SO-5695-633275_S1_L001_R2_001.fastq.gz	0f0cbd3f85a3f1b4366520fcf8a0fb86								ERS5281234	PRJEB41116
633277	226	4	2017-04-18	SO_5695_SET6_633277_R1.fastq.gz	6d453bc9489b84cee688b8e53b4fd848	SO_5695_SET6_633277_R2.fastq.gz	54100684a2857174dd6a95d84d2d35d9								ERS5281353	PRJEB41116
633278	18	4	23 February 2017	SO-5695-633278_S1_L001_R1_001.fastq.gz	74c2c4ae62e2c26455795d17930ab558	SO-5695-633278_S1_L001_R2_001.fastq.gz	a72fb8914cca9b75fe85b3ef415f115a								ERS5281235	PRJEB41116
633291	9	4	23 March 2017	SO_5695_Set5_633291_R1.fastq.gz	0c3f381c3d42f9c85c9c2a05f3f7cac3	SO_5695_Set5_633291_R2.fastq.gz	0a20c17455a0a128ac095aca35862642								ERS5281354	PRJEB41116
633399	301	4	2017-04-18	SO_5695_set6_633399_R1.fastq.gz	0ca333d2fac4438c8f026ce3a5f39ea5	SO_5695_set6_633399_R2.fastq.gz	86280e861ac085e628e2f24c6efe2412								ERS5281355	PRJEB41116
633418	21	4	23 February 2017	SO-5695-633418_S1_L001_R1_001.fastq.gz	1cad8ffc3314a008a9e4f121921140cf	SO-5695-633418_S1_L001_R2_001.fastq.gz	9f45031d2261dcf37481c0145c77c90e								ERS5281236	PRJEB41116
633433	97	4	23 March 2017	SO_5695_Set5_633433_R1.fastq.gz	a4f4f2c4b45a3f72441a37df1f1d7cd3	SO_5695_Set5_633433_R2.fastq.gz	8f63ab1b89aff8b658caa1281f9570a5								ERS5281356	PRJEB41116
633472	98	4	2017-08-09	SO_5695_SET9_633472_RPT_R1.fastq.gz	675674dae27cd5b5e8833e6f3cfec381	SO_5695_SET9_633472_RPT_R2.fastq.gz	34c9ade9dc64c2c4cd9c59459fa5a927								ERS5281357	PRJEB41116
633497	30	4	23 February 2017	SO-5695-633497_S1_L001_R1_001.fastq.gz	18a7362f8f2c447d1f786bba38cca393	SO-5695-633497_S1_L001_R2_001.fastq.gz	4198c3d242558259156628ebaaa7bc9a								ERS5281237	PRJEB41116
633499	69	4	23 February 2017	SO-5695-633499_S1_L001_R1_001.fastq.gz	d3a166c91051b6b4af74f9d06a8cda10	SO-5695-633499_S1_L001_R2_001.fastq.gz	eb94511db9b9687c0b8e0803edeb8ee4								ERS5281238	PRJEB41116
633506	175	4	23 March 2017	SO_5695_Set5_633506_R1.fastq.gz	4a7165394cbbbaac5894141bf7de67a9	SO_5695_Set5_633506_R2.fastq.gz	9d08ff60b0025dbbc3fb7d4bb959cbcc								ERS5281358	PRJEB41116
633512	132	4	23 March 2017	SO_5695_Set5_633512_R1.fastq.gz	eeaf588198f96c2fe6ecf2bd901fd353	SO_5695_Set5_633512_R2.fastq.gz	fc7ceadedf78da73c2be50bc94ce69ab								ERS5281359	PRJEB41116
633513	70	4	23 February 2017	SO-5695-633513_S1_L001_R1_001.fastq.gz	60c7890bf83d84afa5cd59cb1ba54d88	SO-5695-633513_S1_L001_R2_001.fastq.gz	1d9cbf388da19871d61210c5545aa546								ERS5281239	PRJEB41116
633516	229	4	2017-04-18	SO_5695_SET6_633516_R1.fastq.gz	999d6dea198ec6bf05be1bb5f9e06aeb	SO_5695_SET6_633516_R2.fastq.gz	446bc7535808a84c5bf5c6c3bbd631ef								ERS5281360	PRJEB41116
633523	110	4	23 March 2017	SO_5695_Set5_633523_R1.fastq.gz	efe56f1409aeb8ec8575007e4d07d8fd	SO_5695_Set5_633523_R2.fastq.gz	341eeaaac4cd620a66d439d7ec8f492e								ERS5281361	PRJEB41116
633541	19	4	23 February 2017	SO-5695-633541_S1_L001_R1_001.fastq.gz	17abaa5fea7d4d7d20e3f549b6f7287c	SO-5695-633541_S1_L001_R2_001.fastq.gz	dca1df13cd9255a5512ad3ff6258e8e0								ERS5281240	PRJEB41116
633542	136	4	23 March 2017	SO_5695_Set5_633542_S46_R1_001.fastq.gz	168db19d81a511b3ad027d075bd8dab0	SO_5695_Set5_633542_S46_R2_001.fastq.gz	7e486766a33dbf469bb6c2ed06800f94								ERS5281362	PRJEB41116
633594	107	4	2017-09-06	SO_5695_Set11_633594_R1_001.fastq.gz	6edb852cb5032ec7a43ef65a74ab0f5e	SO_5695_Set11_633594_R2_001.fastq.gz	3c914a180d27280ac98656d901ac09cd								ERS5281363	PRJEB41116
633617	212	4	2017-08-09	SO_5695_SET9_633617_RPT_R1.fastq.gz	9795e700b000da9b64c2f643e1bcee62	SO_5695_SET9_633617_RPT_R2.fastq.gz	ef22ffaf51bf955747fe4364b0800430								ERS5281364	PRJEB41116
633619	121	4	23 March 2017	SO_5695_Set5_633619_S47_R1_001.fastq.gz	c066c0df50afb9bd91e0c7967f54aac4	SO_5695_Set5_633619_S47_R2_001.fastq.gz	a6595c8db28ade53724cce9e5b04b8e4								ERS5281365	PRJEB41116
633668	111	4	23 March 2017	SO_5695_Set5_633668_S48_R1_001.fastq.gz	d7d1dd8035c7e26a0a11edc33f1ab367	SO_5695_Set5_633668_S48_R2_001.fastq.gz	136d35e2c2c6b72a92a80e6fae585eea								ERS5281366	PRJEB41116
633681	10	4	23 February 2017	SO-5695-633681_S1_L001_R1_001.fastq.gz	21e0fa64e47d2696d56ee6941516c64f	SO-5695-633681_S1_L001_R2_001.fastq.gz	7b74a7f8d985f588d0422b0f44b245d2								ERS5281241	PRJEB41116
633706	191	4	23 March 2017	SO_5695_Set5_633706_R1.fastq.gz	2926ac7029c199470d41c466a2ca1e2c	SO_5695_Set5_633706_R2.fastq.gz	d13b4cac13c246ccf987bfe1b2af861d								ERS5281367	PRJEB41116
633797	61	4	2017-08-09	SO_5695_SET9_633797_RPT_R1.fastq.gz	6514bc6795721d64824091f9b1155506	SO_5695_SET9_633797_RPT_R2.fastq.gz	69a9176c652881e2a74a40ebcea81e78								ERS5281368	PRJEB41116
633838	81	4	2017-04-18	SO_5695_set6_633838_R1.fastq.gz	208a7008a0f261214ffe51d14ffd9491	SO_5695_set6_633838_R2.fastq.gz	d094604ea62ec7e03d72f7c22998329a								ERS5281369	PRJEB41116
633839	80	4	23 February 2017	SO-5695-633839_S1_L001_R1_001.fastq.gz	cbdaf42148d42e3fa78cb75bec8a54a1	SO-5695-633839_S1_L001_R2_001.fastq.gz	0b7389259329de0319b5b886546b1f7d								ERS5281242	PRJEB41116
633847	88	4	23 March 2017	SO_5695_Set5_633847_R1.fastq.gz	3d72b284d32cce0b6ab9633b72f6930b	SO_5695_Set5_633847_R2.fastq.gz	9c9315fef11a7ef2dda7324cc96b93e5								ERS5281370	PRJEB41116
633851	213	4	2017-04-18	SO_5695_set6_633851_R1.fastq.gz	98d7bbe118f77c72a1106efc13d4d413	SO_5695_set6_633851_R2.fastq.gz	2f5f715473c097da40ec0991fdf62b0b								ERS5281371	PRJEB41116
633873	324	4	2017-04-18	SO_5695_set6_633873_R1.fastq.gz	ece137ca3d1c3e96ff00e729d0e3b976	SO_5695_set6_633873_R2.fastq.gz	eb431693e5d5a1eaaf0cbbec036e1fa7								ERS5281372	PRJEB41116
633880	57	4	23 February 2017	SO-5695-633880_S1_L001_R1_001.fastq.gz	5452a0b0de509c1c8452a3675bf9cf55	SO-5695-633880_S1_L001_R2_001.fastq.gz	b7268be1821d9032c38e1cad8b2c196c								ERS5281243	PRJEB41116
633909	140	4	2017-04-18	SO_5695_set6_633909_R1.fastq.gz	1f5beeceb38e91c29696229a5d6002a6	SO_5695_set6_633909_R2.fastq.gz	382893ac2e8f35896724ae02f740c1de								ERS5281373	PRJEB41116
633913	194	4	23 March 2017	SO_5695_Set5_633913_R1.fastq.gz	22e1dfde6384062e64c4671ed904c63a	SO_5695_Set5_633913_R2.fastq.gz	587f2e2d0b12c1e6b4ead82a25a10da1								ERS5281374	PRJEB41116
633951	222	4	2017-04-18	SO_5695_set6_633951_R1.fastq.gz	938723457667954ffda268cd782ed954	SO_5695_set6_633951_R2.fastq.gz	9a6c4be9cbe6c36e7bdf8a78ad230322								ERS5281375	PRJEB41116
633952	52	4	2017-04-18	SO_5695_set6_633952_R1.fastq.gz	2cd5166e6f88daa7ecc577b7b7c3456c	SO_5695_set6_633952_R2.fastq.gz	44daa0f12c9d36cbc093f734fc13b6a7								ERS5281376	PRJEB41116
633958	154	4	11 May 2017	SO_5695_Set7_633958_S28_R1_001.fastq.gz	4e8b6d2c3a0f303bef3bd9351dc41d3b	SO_5695_Set7_633958_S28_R2_001.fastq.gz	c1c716cbfd11611a7467e7c6b17a42c5								ERS5281377	PRJEB41116
634028	206	4	2017-04-18	SO_5695_set6_634028_R1.fastq.gz	0fa6244a61411df637006c5ccad56e44	SO_5695_set6_634028_R2.fastq.gz	978f84b8acb9a8b3e25c74219d8ce753								ERS5281378	PRJEB41116
634029	49	4	2017-04-18	SO_5695_set6_634029-repeat_R1.fastq.gz	c5d84a13ba224bc2a2049afbc3afa041	SO_5695_set6_634029-repeat_R2.fastq.gz	98a135353ec46bd954d556d7f9d1a732								ERS5281379	PRJEB41116
634032	239	4	2017-04-18	SO_5695_set6_634032_R1.fastq.gz	1904abcf9da2eccddbe860851985ed75	SO_5695_set6_634032_R2.fastq.gz	16a897f024e1ea28c0cc64fa415e3a3d								ERS5281380	PRJEB41116
634059	40	4	23 March 2017	SO_5695_Set5_634059_R1.fastq.gz	b82e1c9175ad7f8d4b70bc01a28988f6	SO_5695_Set5_634059_R2.fastq.gz	6c4d1087be8f70f3d01a1c507a4bd861								ERS5281381	PRJEB41116
634082	103	4	23 March 2017	SO_5695_Set5_634082_S50_R1_001.fastq.gz	f9a6af71c6dd9728bf4722aa718f48fb	SO_5695_Set5_634082_S50_R2_001.fastq.gz	e6b01a2fc0855b411215b9c276b38ef0								ERS5281382	PRJEB41116
634113	432	4	11 May 2017	SO_5695_Set7_634113_S29_R1_001.fastq.gz	f27e2148917e2927d1a461a6dff4e41b	SO_5695_Set7_634113_S29_R2_001.fastq.gz	741c132396e57722ce9ec8a237fff69b								ERS5281383	PRJEB41116
634138	208	4	2017-04-18	SO_5695_set6_634138_R1.fastq.gz	120d0840304ab9c8d9a0751bd83cf477	SO_5695_set6_634138_R2.fastq.gz	bb4bb24dcc7d8b670198c6bafce87e50								ERS5281384	PRJEB41116
634156	249	4	2017-04-18	SO_5695_SET6_634156_R1.fastq.gz	340faa48e356b56f79ac4a073d4450e9	SO_5695_SET6_634156_R2.fastq.gz	69ef0d89da0ba31148fe899136c22e53								ERS5281385	PRJEB41116
634166	221	4	2017-04-18	SO_5695_set6_634166_R1.fastq.gz	8fd92311b3bdad16895d1c7146605091	SO_5695_set6_634166_R2.fastq.gz	074d7d0a1ce62fa4ae32fdb6542ce3b3								ERS5281386	PRJEB41116
634179	142	4	23 March 2017	SO_5695_Set5_634179_S51_R1_001.fastq.gz	ecc98d8a4431c594bc82b8dddff00cf7	SO_5695_Set5_634179_S51_R2_001.fastq.gz	c883b1384b11689ad6533478353cd0f6								ERS5281387	PRJEB41116
634198	148	4	23 March 2017	SO_5695_Set5_634198_R1.fastq.gz	98186f7330113671f3ec5a4a65bad603	SO_5695_Set5_634198_R2.fastq.gz	98bd682716ae80d7323971d5458055ce								ERS5281388	PRJEB41116
634215	122	4	23 March 2017	SO_5695_Set5_634215_S52_R1_001.fastq.gz	f2043c3c3ea05c1b652e50987ed5f529	SO_5695_Set5_634215_S52_R2_001.fastq.gz	5f38f90aa969f6d83bb0da334b4e58f1								ERS5281389	PRJEB41116
634217	145	4	23 March 2017	SO_5695_Set5_634217_S53_R1_001.fastq.gz	ae41b59c63ff54c26baed1300759c919	SO_5695_Set5_634217_S53_R2_001.fastq.gz	64ec56a3708fca773ac2f5ab886f73c3								ERS5281390	PRJEB41116
634218	118	4	23 March 2017	SO_5695_Set5_634218_R1.fastq.gz	1dae313a33db8e19adac54e86ade18cc	SO_5695_Set5_634218_R2.fastq.gz	e303754af19885b0bd382604a80d5dae								ERS5281391	PRJEB41116
634222	192	4	23 March 2017	SO_5695_Set5_634222_S54_R1_001.fastq.gz	2353a882401eedaf83563f527eb4e8f2	SO_5695_Set5_634222_S54_R2_001.fastq.gz	acb94bc1529d44ac6ec1c15d7a367ccb								ERS5281392	PRJEB41116
634315	41	4	23 February 2017	SO-5695-634315_S1_L001_R1_001.fastq.gz	a2be428c2d743a75e40d0639607e8c93	SO-5695-634315_S1_L001_R2_001.fastq.gz	b5e53ba71f668f6ed8430e6f571d5618								ERS5281244	PRJEB41116
634373	59	4	23 February 2017	SO-5695-634373_S1_L001_R1_001.fastq.gz	934aa3a9a3abb9e1e73c2bf7a2186a1e	SO-5695-634373_S1_L001_R2_001.fastq.gz	33464ce2d323d3ec3b9af76b89fa0ee7								ERS5281245	PRJEB41116
634379	77	4	23 February 2017	SO-5695-634379_S1_L001_R1_001.fastq.gz	ab277f8165f47a669e160bc0f65f9543	SO-5695-634379_S1_L001_R2_001.fastq.gz	0e398ecac3e37e77dba8d78e334efaff								ERS5281246	PRJEB41116
634380	127	4	23 March 2017	SO_5695_Set5_634380_R1.fastq.gz	d316b0462d2e6103200d7519f7f427b6	SO_5695_Set5_634380_R2.fastq.gz	88a00b4d96b5000de83cc7ac25585ecf								ERS5281393	PRJEB41116
634391	138	4	2017-09-06	SO_5695_Set11_634391_R1_001.fastq.gz	1083cc0a04542cb61fa3c843fe5d2a22	SO_5695_Set11_634391_R2_001.fastq.gz	7496e9214d33acd6fd3baae35f0541c0								ERS5281394	PRJEB41116
634447	393	4	11 May 2017	SO_5695_Set7_634447_S30_R1_001.fastq.gz	eddaa84687b7fa163c53db534eb030a2	SO_5695_Set7_634447_S30_R2_001.fastq.gz	bb2f9dcafdfd7aaa140d7ec72618c6a6								ERS5281395	PRJEB41116
634461	135	4	2017-04-18	SO_5695_set6_634461_R1.fastq.gz	aef8ae064ffec3608037782cb09d9eef	SO_5695_set6_634461_R2.fastq.gz	1d5d85dfe5cb89669740bb35dc44f943								ERS5281396	PRJEB41116
634474	200	4	23 March 2017	SO_5695_Set5_634474_R1.fastq.gz	89f2c18a1445d50f21496a392578e6fb	SO_5695_Set5_634474_R2.fastq.gz	3602e6716422a77b7916c17d1cd9b67f								ERS5281397	PRJEB41116
634475	151	4	2017-08-09	SO_5695_SET9_634475_RPT_R1.fastq.gz	adc9c68544a3d7a288c2ff65e9b05992	SO_5695_SET9_634475_RPT_R2.fastq.gz	504bf54445fb5a07ad8a9fba6005e86f								ERS5281398	PRJEB41116
634592	147	4	23 March 2017	SO_5695_Set5_634592_S55_R1_001.fastq.gz	3ea8624ac5d2b3db05883498abe875fd	SO_5695_Set5_634592_S55_R2_001.fastq.gz	c3d864a43147ff73e81be0a91681486d								ERS5281399	PRJEB41116
634616	39	4	23 February 2017	SO-5695-634616_S1_L001_R1_001.fastq.gz	fa8ba2f8d030e7825b4de75cfa01dc9d	SO-5695-634616_S1_L001_R2_001.fastq.gz	9b014ddb21aaf087e2e8a937e250a252								ERS5281247	PRJEB41116
634622	211	4	2017-04-18	SO_5695_SET6_634622_R1.fastq.gz	cbcb885ecb13b6951b08ad8426ddd865	SO_5695_SET6_634622_R2.fastq.gz	717e98b79e48bfaf6ba67fb8decafb33								ERS5281400	PRJEB41116
634650	331	4	11 May 2017	SO_5695_Set7_634650_S31_R1_001.fastq.gz	5274decd45ab45282b4ea60bc9c156f3	SO_5695_Set7_634650_S31_R2_001.fastq.gz	8381c17ec20fce7696398fb34be4ed7f								ERS5281401	PRJEB41116
700002	155	4	23 March 2017	SO_5695_Set5_700002_S56_R1_001.fastq.gz	7d40ba6ca3c8b29e0344c02f909a9db7	SO_5695_Set5_700002_S56_R2_001.fastq.gz	e97b979efe6155c9de1983774380770d								ERS5281402	PRJEB41116
700007	115	4	23 March 2017	SO_5695_Set5_700007_R1.fastq.gz	e03c5876ed050bff141c7017ea61e92c	SO_5695_Set5_700007_R2.fastq.gz	a480eef35926cebc4a8f852f6e32c3ed								ERS5281403	PRJEB41116
700009	126	4	2017-08-09	SO_5695_SET9_700009_RPT_R1.fastq.gz	59f7cd73bc01912fe09d3e7b3a27569e	SO_5695_SET9_700009_RPT_R2.fastq.gz	fd2fd65f16c1b210b190ad99f9c42dd7								ERS5281404	PRJEB41116
700013	439	4	11 May 2017	SO_5695_Set7_700013_S32_R1_001.fastq.gz	e3d20d9f5afac21130d8de43d58fa95d	SO_5695_Set7_700013_S32_R2_001.fastq.gz	fc098d5a1a3906cd4e7556701584145d								ERS5281405	PRJEB41116
700048	220	4	2017-04-18	SO_5695_SET6_700048_R1.fastq.gz	e9460437344f1b05bea0c621edc5042c	SO_5695_SET6_700048_R2.fastq.gz	b32046fbdba3143c06810435e8f2d97d								ERS5281406	PRJEB41116
700115	290	4	11 May 2017	SO_5695_Set7_700115_S33_R1_001.fastq.gz	7b5fa7f1da1673c31eaffbdf36ce5759	SO_5695_Set7_700115_S33_R2_001.fastq.gz	2b398d330a93614ef2d63fe4791203aa								ERS5281407	PRJEB41116
700136	152	4	23 March 2017	SO_5695_Set5_700136_R1.fastq.gz	97becbbb0db1c32a419c41a692b0bfd2	SO_5695_Set5_700136_R2.fastq.gz	8ad51d69f4bad4c6116a0c2891f9c09f								ERS5281408	PRJEB41116
700139	62	4	23 February 2017	SO-5695-700139_S1_L001_R1_001.fastq.gz	22a6f271a68c1397e64cf516238680fa	SO-5695-700139_S1_L001_R2_001.fastq.gz	2b50b21b5da57cb7faff34245b0a1438								ERS5281248	PRJEB41116
700156	360	4	11 May 2017	SO_5695_Set7_700156_S34_R1_001.fastq.gz	320d27d2cb10c4c5b45b0f05e2567f79	SO_5695_Set7_700156_S34_R2_001.fastq.gz	ad6a008769f0432056262c47762f2544								ERS5281409	PRJEB41116
700159	156	4	2017-04-18	SO_5695_set6_700159_R1.fastq.gz	70647bcdc20e9ee54c4ee0ff4c142349	SO_5695_set6_700159_R2.fastq.gz	001fc9e5ccd1b70d1412993e166bce3f								ERS5281410	PRJEB41116
700160	291	4	11 May 2017	SO_5695_Set7_700160_S35_R1_001.fastq.gz	1a9c8e89b1cec839550720165e0de0f8	SO_5695_Set7_700160_S35_R2_001.fastq.gz	2373fe1dd1b62c39b35f0e562bcc5d34								ERS5281411	PRJEB41116
700199	158	4	23 March 2017	SO_5695_Set5_700199_R1.fastq.gz	2587afad49560943db6e0f5e301d3594	SO_5695_Set5_700199_R2.fastq.gz	55804e68545deddb03ebde3452a680f2								ERS5281412	PRJEB41116
700254	238	4	2017-04-18	SO_5695_SET6_700254_R1.fastq.gz	3fe9b0246382ac7f401a288b93c0dfb4	SO_5695_SET6_700254_R2.fastq.gz	b0c9fe2a7af1e901f122040ed522318d								ERS5281413	PRJEB41116
700270	64	4	23 March 2017	SO_5695_Set5_700270_R1.fastq.gz	09839d1836f1ca39fa41276abdfcd69e	SO_5695_Set5_700270_R2.fastq.gz	c569c55b6f04e9c82ac085c397304b27								ERS5281414	PRJEB41116
700271	363	4	11 May 2017	SO_5695_Set7_700271_S36_R1_001.fastq.gz	407e923b2f986f5ccb4a030f04cb529a	SO_5695_Set7_700271_S36_R2_001.fastq.gz	42024cb46c2133b56cb06ab3ed4fc4d6								ERS5281415	PRJEB41116
700277	149	4	23 March 2017	SO_5695_Set5_700277_R1.fastq.gz	c81a5a29fb1447ba7f880deef8336fab	SO_5695_Set5_700277_R2.fastq.gz	ddf0759fde66dcd6834c38eb2ad042c8								ERS5281416	PRJEB41116
700328	321	4	11 May 2017	SO_5695_Set7_700328_S37_R1_001.fastq.gz	672faf8dd246ad6645ffee11850de9ec	SO_5695_Set7_700328_S37_R2_001.fastq.gz	9f7a93a209af3c6e4f92f48eddcb8a84								ERS5281417	PRJEB41116
700344	159	4	23 March 2017	SO_5695_Set5_700344_R1.fastq.gz	bb7758a4fb9a0506633de52f95d1a14e	SO_5695_Set5_700344_R2.fastq.gz	76d328a8fec098f6de0de2461ba4a6ff								ERS5281418	PRJEB41116
700367	297	4	2017-04-18	SO_5695_set6_700367_R1.fastq.gz	b96d8fe5200245ebdf94d39a9cfec37a	SO_5695_set6_700367_R2.fastq.gz	8c79f09a79d3a3d8016e71771626d3c0								ERS5281419	PRJEB41116
700372	318	4	2017-04-18	SO_5695_set6_700372_R1.fastq.gz	227f32c7a8ed7daa1c9bf48c14bb4e78	SO_5695_set6_700372_R2.fastq.gz	e910121db90c2e1503fba9248b01c094								ERS5281420	PRJEB41116
700379	63	4	23 February 2017	SO-5695-700379_S1_L001_R1_001.fastq.gz	989f075043ca1faab7e2fbda7f1f61ba	SO-5695-700379_S1_L001_R2_001.fastq.gz	02e1f0d7d21c69af6c50081b767c554e								ERS5281249	PRJEB41116
700411	157	4	2017-08-09	SO_5695_SET9_700411_RPT_R1.fastq.gz	3ec9ed90869dac85ab9c2d3526a808cf	SO_5695_SET9_700411_RPT_R2.fastq.gz	48cd2fd6b31bc5e253dff75883c74564								ERS5281421	PRJEB41116
700418	164	4	2017-08-09	SO_5695_SET9_700418_RPT_R1.fastq.gz	87cc01403f908d6bbc69cb54578e9a76	SO_5695_SET9_700418_RPT_R2.fastq.gz	9f81c8126761ff9f523d745d2decf066								ERS5281422	PRJEB41116
700423	390	4	11 May 2017	SO_5695_Set7_700423_S38_R1_001.fastq.gz	d46607d28deb45b46b05907f858969fa	SO_5695_Set7_700423_S38_R2_001.fastq.gz	88593fdc21b4d34b678c4b7f8857bc9c								ERS5281423	PRJEB41116
700430	358	4	11 May 2017	SO_5695_Set7_700430_S39_R1_001.fastq.gz	fa1b86232b1b1c9afe7cccd1893b02d7	SO_5695_Set7_700430_S39_R2_001.fastq.gz	1740b3c3a5082ec2e9d347da3d707c39								ERS5281424	PRJEB41116
700481	180	4	23 March 2017	SO_5695_Set5_700481_R1.fastq.gz	992cda0c09ce1caa8c515408d18ce16d	SO_5695_Set5_700481_R2.fastq.gz	26734c19c44e4dfff411a58381594165								ERS5281425	PRJEB41116
700487	75	4	23 February 2017	SO-5695-700487_S1_L001_R1_001.fastq.gz	4e3d262ac61f3023ec52f95dab6bc268	SO-5695-700487_S1_L001_R2_001.fastq.gz	7c368086feb946c29df6dc00f5ade3dc								ERS5281250	PRJEB41116
700489	189	4	23 March 2017	SO_5695_Set5_700489_R1.fastq.gz	dd4a3860da5ba82366f184df91510e1f	SO_5695_Set5_700489_R2.fastq.gz	62c5f78c73b7c93a9b4021f0a13e7e0f								ERS5281426	PRJEB41116
700492	197	4	23 March 2017	SO_5695_Set5_700492_R1.fastq.gz	66d49b2ac975883ebdd1f0895cf3e53e	SO_5695_Set5_700492_R2.fastq.gz	be6e375a0381eddfdbaa126e73e2556d								ERS5281427	PRJEB41116
700493	134	4	23 March 2017	SO_5695_Set5_700493_R1.fastq.gz	1c6ae3d5a796da78cc9a943ebe9c153f	SO_5695_Set5_700493_R2.fastq.gz	ad0a7b4e050e21b54c44483320965fa4								ERS5281428	PRJEB41116
700506	139	4	2017-08-09	SO_5695_SET9_700506_RPT_R1.fastq.gz	6c08c388990961caccd0e38bc9dbe4e1	SO_5695_SET9_700506_RPT_R2.fastq.gz	1febb3d7a2cf4652442a566504d41364								ERS5281429	PRJEB41116
700538	215	4	2017-04-18	SO_5695_SET6_700538_R1.fastq.gz	2de3b360cb073f3e7025f5cfef947b3e	SO_5695_SET6_700538_R2.fastq.gz	5c4cfa22ea939b3c79b98bbb089fba44								ERS5281431	PRJEB41116
700540	287	4	11 May 2017	SO_5695_Set7_700540_S40_R1_001.fastq.gz	ca3eb65c7668c48e7268fc2b41eda3d0	SO_5695_Set7_700540_S40_R2_001.fastq.gz	6df96a2904e0798c18f30effe8468430								ERS5281432	PRJEB41116
700519	167	4	23 March 2017	SO_5695_Set5_700579_S6_R1_001.fastq.gz	59b8c25b7fbabbdfc8102f49fce27ee7	SO_5695_Set5_700579_S6_R2_001.fastq.gz	563d0c4b3cf2ffb83f437284d4a673f7	mumbai_isolates	NextSeq 500	mumbai	1	1	0	0	ERS5281430	PRJEB41116
700582	201	4	2017-04-18	SO_5695_set6_700582_R1.fastq.gz	7030d6d570a3c9fe94cff2e8efbcdca1	SO_5695_set6_700582_R2.fastq.gz	da2edf78b6181c6aadcb09b8df62ffc6								ERS5281433	PRJEB41116
700639	333	4	11 May 2017	SO_5695_Set7_700639_S41_R1_001.fastq.gz	063a6c93438dda2b38fedeab324c1636	SO_5695_Set7_700639_S41_R2_001.fastq.gz	1ebe02d496d795da59fa48c0db69bcad								ERS5281434	PRJEB41116
700654	76	4	23 March 2017	SO_5695_Set5_700654_S7_R1_001.fastq.gz	93848234af9cfad5515ed9535f779855	SO_5695_Set5_700654_S7_R2_001.fastq.gz	3ec009fd466bc1c11f2d9e96d6ba50ac								ERS5281435	PRJEB41116
700656	193	4	2017-04-18	SO_5695_set6_700656_R1.fastq.gz	6eed3560528bdd4faf9ee6b3c1e4a6b3	SO_5695_set6_700656_R2.fastq.gz	8ff79eab33739ac678b534f067d639e8								ERS5281436	PRJEB41116
700662	177	4	23 March 2017	SO_5695_Set5_700662_S8_R1_001.fastq.gz	84ab608c4698050fc14791792a961265	SO_5695_Set5_700662_S8_R2_001.fastq.gz	cae2f6a84b4511cbcc1aba27e4b7baeb								ERS5281437	PRJEB41116
700668	227	4	2017-04-18	SO_5695_set6_700668_R1.fastq.gz	0ac70774244e72dc3510741ad18a001f	SO_5695_set6_700668_R2.fastq.gz	8449e8d827b848529f37f6e4175e096e								ERS5281438	PRJEB41116
700689	204	4	2017-04-18	SO_5695_SET6_700689_R1.fastq.gz	6a2d1825534f4b4be5bc9de777241150	SO_5695_SET6_700689_R2.fastq.gz	61f6b9f61bec6ef7be6a5eb0f9b8a03c								ERS5281439	PRJEB41116
700720	314	4	2017-04-18	SO_5695_set6_700720_R1.fastq.gz	80cbb17325d9036420cc23ce82fa453a	SO_5695_set6_700720_R2.fastq.gz	261aca32870dac68ade0e7c2992761bf								ERS5281440	PRJEB41116
700743	199	4	23 March 2017	SO_5695_Set5_700743_S9_R1_001.fastq.gz	2b782e67de9e2c56a168b6b5bbe4c7dd	SO_5695_Set5_700743_S9_R2_001.fastq.gz	86326fd61cbd2ed64c5256ae867fbfe4								ERS5281441	PRJEB41116
700758	217	4	2017-04-18	SO_5695_set6_700758_R1.fastq.gz	a3452a3d123b14a8632fcf8c65659d2d	SO_5695_set6_700758_R2.fastq.gz	13c3338e16be4748caf22962069fd28d								ERS5281442	PRJEB41116
700775	184	4	23 March 2017	SO_5695_Set5_700775_S10_R1_001.fastq.gz	e0328d79b36f6eb88417c66b16920638	SO_5695_Set5_700775_S10_R2_001.fastq.gz	3f9c98df6e36f53c9936116a4fda11bb								ERS5281443	PRJEB41116
700782	183	4	23 March 2017	SO_5695_Set5_700782_S11_R1_001.fastq.gz	769545604141c8cb219329705ad59109	SO_5695_Set5_700782_S11_R2_001.fastq.gz	c32d17e2ccc7087358f7854b64611e1a								ERS5281444	PRJEB41116
700836	190	4	23 March 2017	SO_5695_Set5_700836_S12_R1_001.fastq.gz	f79459776edff4f91c4878e9d34bf91e	SO_5695_Set5_700836_S12_R2_001.fastq.gz	7f461522259a87625d2697bb6671a6f2								ERS5281445	PRJEB41116
700869	240	4	2017-08-09	SO_5695_SET9_700869_RPT_R1.fastq.gz	c62d5060fc453d5d8250855979b54cc9	SO_5695_SET9_700869_RPT_R2.fastq.gz	fbffb70faf468143ef5dc011571d0eb2								ERS5281446	PRJEB41116
700891	182	4	23 March 2017	SO_5695_Set5_700891_R1.fastq.gz	fccf55f0462be1111ebbf2ff97410f0b	SO_5695_Set5_700891_R2.fastq.gz	b7aa99950c0c865e05b08c3f13ac025a								ERS5281447	PRJEB41116
700897	150	4	23 March 2017	SO_5695_Set5_700897_R1.fastq.gz	891336100e0b0ed71d78b35288988731	SO_5695_Set5_700897_R2.fastq.gz	b52d4f0fae7ed52295fb10d0bd5a055e								ERS5281448	PRJEB41116
700915	295	4	11 May 2017	SO_5695_Set7_700915_S42_R1_001.fastq.gz	c62af4b19b7848644a56902037d319d8	SO_5695_Set7_700915_S42_R2_001.fastq.gz	2c4e5c9623348e6664f399b0557eebba								ERS5281449	PRJEB41116
700917	195	4	23 March 2017	SO_5695_Set5_700917_R1.fastq.gz	9482f9e9936836fadf050fd23da0ec09	SO_5695_Set5_700917_R2.fastq.gz	f1e206c2f656c934fb2293d143bcb396								ERS5281450	PRJEB41116
700924	144	4	23 March 2017	SO_5695_Set5_700924_R1.fastq.gz	0f4fd2327c983c7643dbc90c9aa3ca92	SO_5695_Set5_700924_R2.fastq.gz	70adf1e792c412cb948d5da2572e2461								ERS5281451	PRJEB41116
700993	250	4	2017-04-18	SO_5695_SET6_700993_R1.fastq.gz	8aadabfafe47ccd9dd80ae32ee5f96aa	SO_5695_SET6_700993_R2.fastq.gz	715afc6514e0950e374b8624dec7d705								ERS5281452	PRJEB41116
700996	168	4	2017-04-18	SO_5695_set6_700996_R1.fastq.gz	23adc2d8c4eefe9ad0ff57d8c28714af	SO_5695_set6_700996_R2.fastq.gz	5be0479162a3e8b9dbbf33a34ce2ba58								ERS5281453	PRJEB41116
701014	253	4	2017-04-18	SO_5695_set6_701014_R1.fastq.gz	b1c7f8f0e6a36542fed536c8069facea	SO_5695_set6_701014_R2.fastq.gz	6050f036ba8c33bf13a54bdecb8e380f								ERS5281454	PRJEB41116
701037	108	4	23 March 2017	SO_5695_Set5_701037_R1.fastq.gz	b509ee54aac60bb8ac6410f8ac02853e	SO_5695_Set5_701037_R2.fastq.gz	60dfb5c8a11e350e7bbff1f9f7c5f74e								ERS5281455	PRJEB41116
701074	223	4	2017-04-18	SO_5695_set6_701074_R1.fastq.gz	f35c08c8b1a4539fe998f3b4b97f9a62	SO_5695_set6_701074_R2.fastq.gz	fef2612eec23b20cfce7332443846457								ERS5281456	PRJEB41116
701175	169	4	23 March 2017	SO_5695_Set5_701175_R1.fastq.gz	3270eb264b81eabea3c1ee04696a8e8f	SO_5695_Set5_701175_R2.fastq.gz	ad6cd534c50fb88ee7536cf17a83f65c								ERS5281457	PRJEB41116
701180	231	4	2017-04-18	SO_5695_set6_701180_R1.fastq.gz	e198461870de44be2f4dec16209e5f1e	SO_5695_set6_701180_R2.fastq.gz	0be00e9d5f7eefda631d7b985abdedf9								ERS5281458	PRJEB41116
701184	209	4	2017-04-18	SO_5695_SET6_701184_R1.fastq.gz	3518e01da05e096602e634d49d39feaa	SO_5695_SET6_701184_R2.fastq.gz	fc9e678016877776b28e065d12eab1b0								ERS5281459	PRJEB41116
701191	207	4	2017-04-18	SO_5695_set6_701191_R1.fastq.gz	324a060e26b31e5e0d2247ab3530d55f	SO_5695_set6_701191_R2.fastq.gz	f140e863c3775645c6ac2603c2a68d2c								ERS5281460	PRJEB41116
701257	146	4	2017-08-09	SO_5695_SET9_701257_RPT_R1.fastq.gz	d9089fa779e13cf628e17145ceb6a277	SO_5695_SET9_701257_RPT_R2.fastq.gz	f4382701be1e5973f24e73491935ff22								ERS5281461	PRJEB41116
701264	296	4	11 May 2017	SO_5695_Set7_701264_S43_R1_001.fastq.gz	6a82b33ae5665ee0fe95c239758dbcc8	SO_5695_Set7_701264_S43_R2_001.fastq.gz	896fdb60e449c7114560152dc53a91d2								ERS5281462	PRJEB41116
701332	282	4	11 May 2017	SO_5695_Set7_701332_S44_R1_001.fastq.gz	03a3e53e8c45fc3eee279642905d41fd	SO_5695_Set7_701332_S44_R2_001.fastq.gz	1dce201d877832c420019513743dae17								ERS5281463	PRJEB41116
701354	188	4	2017-04-18	SO_5695_set6_701354_R1.fastq.gz	5104d96f586f7b2ae4b9a3d9afd73496	SO_5695_set6_701354_R2.fastq.gz	2953d60ab018425ee3c772b1e0057b8f								ERS5281464	PRJEB41116
701361	171	4	23 March 2017	SO_5695_Set5_701361_S16_R1_001.fastq.gz	66f1e7dc6b39bc6bf04683e63cae99a8	SO_5695_Set5_701361_S16_R2_001.fastq.gz	5b02b4c019a8e79a1ef2182e0d4cfbaa								ERS5281465	PRJEB41116
701375	355	4	11 May 2017	SO_5695_Set7_701375_S45_R1_001.fastq.gz	1866c26398da0da026412ab8fc7e79a1	SO_5695_Set7_701375_S45_R2_001.fastq.gz	d8a57989fe635e6b21f046b342503b5e								ERS5281466	PRJEB41116
701401	165	4	2017-04-18	SO_5695_set6_701401_R1.fastq.gz	e3f0399a2f436c30366ca8895fc317d6	SO_5695_set6_701401_R2.fastq.gz	085d7e14666cfc1dfaec30746cbf8863								ERS5281467	PRJEB41116
701404	232	4	2017-04-18	SO_5695_SET6_701404_R1.fastq.gz	e98d98e7c1fa0967a3e7d1f582985c35	SO_5695_SET6_701404_R2.fastq.gz	53262218c236a8390f9e4c4280ac5778								ERS5281468	PRJEB41116
701432	241	4	2017-04-18	SO_5695_set6_701432_R1.fastq.gz	92e49b952069b7b6094c538be6d82344	SO_5695_set6_701432_R2.fastq.gz	393f1929b68309041ad2698c576b2d11								ERS5281469	PRJEB41116
701433	173	4	23 March 2017	SO_5695_Set5_701433_S2_R1_001.fastq.gz	ee0f092346471fe3460b27209fccc79f	SO_5695_Set5_701433_S2_R2_001.fastq.gz	e29160a15fe62bdb87cc6153dab8f31a								ERS5281470	PRJEB41116
701521	219	4	2017-04-18	SO_5695_SET6_701521_R1.fastq.gz	b5eca1e4a1a746e0fcc82c42baa2bee8	SO_5695_SET6_701521_R2.fastq.gz	9f4615087a73e22740e6bf899d34171d								ERS5281471	PRJEB41116
701553	153	4	2017-04-18	SO_5695_set6_701553_R1.fastq.gz	3f7432d412e96193b27765a02728ba75	SO_5695_set6_701553_R2.fastq.gz	33cf1feb9d058a32c2b8671021ad355f								ERS5281472	PRJEB41116
701566	343	4	11 May 2017	SO_5695_Set7_701566_S46_R1_001.fastq.gz	a20c38bb00cfd3e3d88f72084c631208	SO_5695_Set7_701566_S46_R2_001.fastq.gz	a04f04d7d1939caeb8d9c539c6f63ad1								ERS5281473	PRJEB41116
701573	246	4	2017-04-18	SO_5695_set6_701573_R1.fastq.gz	7ec4432618241270f4849d2b7043d023	SO_5695_set6_701573_R2.fastq.gz	7cc36bebce326f1baa090a5646b742e8								ERS5281474	PRJEB41116
701584	402	4	11 May 2017	SO_5695_Set7_701584_S47_R1_001.fastq.gz	7af0c494b265039b5d9b7573a2d372ab	SO_5695_Set7_701584_S47_R2_001.fastq.gz	671d9f6ec124acbd5168708c733b29e7								ERS5281475	PRJEB41116
701589	335	4	11 May 2017	SO_5695_Set7_701589_S48_R1_001.fastq.gz	5f3dfffe64346cde68002ef2db2e09de	SO_5695_Set7_701589_S48_R2_001.fastq.gz	2aa46a7b7b7511ff209e68930e198a8b								ERS5281476	PRJEB41116
701590	252	4	26 October 2017	SO_5695_Set_12_701590_R1.fastq.gz	d72ba05293b4c011f0c9f01567156712	SO_5695_Set_12_701590_R2.fastq.gz	59e7541cbe8ab89e4c52b06f38512e95								ERS5281187	PRJEB41116
701593	376	4	11 May 2017	SO_5695_Set7_701593_S49_R1_001.fastq.gz	fb4b99c5c1ceec903b4102fa5e6553be	SO_5695_Set7_701593_S49_R2_001.fastq.gz	836b009874a5e242ee564bb438618ce6								ERS5281477	PRJEB41116
701609	298	4	11 May 2017	SO_5695_Set7_701609_S50_R1_001.fastq.gz	94a39662ce4d1cb2322580c054aed5e2	SO_5695_Set7_701609_S50_R2_001.fastq.gz	d0b26288c3bd2435ae7d3d2689a225c7								ERS5281478	PRJEB41116
701640	293	4	11 May 2017	SO_5695_Set7_701640_S51_R1_001.fastq.gz	07cf8ac553b45d13681967130212e1ba	SO_5695_Set7_701640_S51_R2_001.fastq.gz	9480e82cef38c341670585f0a398c3b1								ERS5281479	PRJEB41116
701645	196	4	23 March 2017	SO_5695_Set5_701645_R1.fastq.gz	0c6adeac68ce9d3c21e06c922f758e6a	SO_5695_Set5_701645_R2.fastq.gz	20ec7ae12364dfecd21862dd5730bd44								ERS5281480	PRJEB41116
701649	248	4	2017-04-18	SO_5695_set6_701649_R1.fastq.gz	637b90e8cc446489b898bb1e2c185d4c	SO_5695_set6_701649_R2.fastq.gz	d41369dc06a9d4baf5e71a41e8307101								ERS5281481	PRJEB41116
701697	202	4	11 May 2017	SO_5695_Set11_701697_S31_R1_001.fastq.gz	af5d32875f7b20d0bb23f55e332899af	SO_5695_Set11_701697_S31_R2_001.fastq.gz	6a703d714f82299903e71c8e1cdd6ba4								ERS5281482	PRJEB41116
701705	329	4	11 May 2017	SO_5695_Set7_701705_S53_R1_001.fastq.gz	e0665c8161667b0bfea312bc8f5aad65	SO_5695_Set7_701705_S53_R2_001.fastq.gz	8cc5920e8476130f7d73cb9cd0e344ed								ERS5281483	PRJEB41116
701708	162	4	14 June 2017	SO_5695_Set8_701708_R1.fastq.gz	a74dbb70f650a0c00ebf482b8d4ca349	SO_5695_Set8_701708_R2.fastq.gz	539ff78820fa62eabca8d27131101ff0								ERS5281484	PRJEB41116
701711	484	4	11 May 2017	SO_5695_Set7_701711_S54_R1_001.fastq.gz	9d9230dcd0d37b1a25159acf6f81b813	SO_5695_Set7_701711_S54_R2_001.fastq.gz	21cc9ab65d0fe5b27a8d26f5f135b978								ERS5281485	PRJEB41116
701757	472	4	11 May 2017	SO_5695_Set7_701757_S55_R1_001.fastq.gz	fec50406f0904654edba9d7ffd03960a	SO_5695_Set7_701757_S55_R2_001.fastq.gz	87519d789c6c16adb0e5e863be98097a								ERS5281486	PRJEB41116
701797	283	4	11 May 2017	SO_5695_Set7_701797_S56_R1_001.fastq.gz	f4fe638041004e866fe39c0c3a6ed34a	SO_5695_Set7_701797_S56_R2_001.fastq.gz	19a7b0e40311d589b67d95698e820688								ERS5281487	PRJEB41116
701806	512	4	11 May 2017	SO_5695_Set7_701806_S57_R1_001.fastq.gz	5a9a9bba1c64a3168af6215c3a0cbf4f	SO_5695_Set7_701806_S57_R2_001.fastq.gz	9ea9ecc84e64d5a9f5d9ddd846c9958e								ERS5281488	PRJEB41116
701848	313	4	2017-04-18	SO_5695_set6_701848_R1.fastq.gz	ab61b7cfffbefa954d6d87a10d17ffac	SO_5695_set6_701848_R2.fastq.gz	c61e8f7fab63fcff3c62d30a447e90f2								ERS5281489	PRJEB41116
701856	302	4	11 May 2017	SO_5695_Set7_701856_S58_R1_001.fastq.gz	bf6908549db3fe760b0322d13c2917dd	SO_5695_Set7_701856_S58_R2_001.fastq.gz	c552a1cedd3657dbcedb28305934a3c2								ERS5281490	PRJEB41116
701880	243	4	2017-04-18	SO_5695_set6_701880_R1.fastq.gz	5ab3c3c13d1f5f87a7551fc3a5c997f4	SO_5695_set6_701880_R2.fastq.gz	f31478d7f3227359b2727589b0987fe2								ERS5281491	PRJEB41116
701951	310	4	11 May 2017	SO_5695_Set7_701951_S59_R1_001.fastq.gz	62739e104e4018b52e11f89aeba287f6	SO_5695_Set7_701951_S59_R2_001.fastq.gz	704e26aa4317d299f60bb6726210c7e8								ERS5281492	PRJEB41116
701952	347	4	11 May 2017	SO_5695_Set7_701952_S60_R1_001.fastq.gz	53bc435333e8167d3fe72c52688125bc	SO_5695_Set7_701952_S60_R2_001.fastq.gz	17ec19a6a902da9ea31a0960d1b6284a								ERS5281493	PRJEB41116
702036	216	4	2017-04-18	SO_5695_SET6_702036_R1.fastq.gz	e4a18a9e04bed64bf69bef7de8faa424	SO_5695_SET6_702036_R2.fastq.gz	c898ef5bba6525db65588b9404cb81bf								ERS5281494	PRJEB41116
702072	210	4	2017-04-18	SO_5695_set6_702072_R1.fastq.gz	a0e806051f6f1f902c2223db0ba8fe7c	SO_5695_set6_702072_R2.fastq.gz	e323b8fbf168c175673f51722adde063								ERS5281495	PRJEB41116
702097	315	4	2017-04-18	SO_5695_set6_702097_R1.fastq.gz	87ed5b384f40a10ac46ff9c49f96f6db	SO_5695_set6_702097_R2.fastq.gz	e741dce6f62ecfef440c5695108c1a35								ERS5281496	PRJEB41116
702098	336	4	11 May 2017	SO_5695_Set7_702098_S61_R1_001.fastq.gz	993c5e08c4af3a13bf5a5e1041408f3c	SO_5695_Set7_702098_S61_R2_001.fastq.gz	648c8379aee704ccfc5af15fc9a00d04								ERS5281497	PRJEB41116
702118	228	4	2017-04-18	SO_5695_SET6_702118_R1.fastq.gz	b57efc27511124f74152c6c86b00987a	SO_5695_SET6_702118_R2.fastq.gz	a541a523e2354195ee454cc028c55000								ERS5281498	PRJEB41116
702122	332	4	11 May 2017	SO_5695_Set7_702122_S62_R1_001.fastq.gz	330be8167d9afaf8396e1511e4e07a79	SO_5695_Set7_702122_S62_R2_001.fastq.gz	c19f089f07aa6b6e4ffaeb375786f800								ERS5281499	PRJEB41116
702130	401	4	11 May 2017	SO_5695_Set7_702130_S63_R1_001.fastq.gz	8cd0e44f1162181aab7a036acc568c1d	SO_5695_Set7_702130_S63_R2_001.fastq.gz	1ea32eab3375b24d5c61e0e1e79a027c								ERS5281500	PRJEB41116
702164	254	4	2017-04-18	SO_5695_SET6_702164_R1.fastq.gz	5cdd018481a320ac776cf5c1f5f9f4a0	SO_5695_SET6_702164_R2.fastq.gz	f4b5f5b29c86410db09e75235542fd6a								ERS5281501	PRJEB41116
702173	372	4	11 May 2017	SO_5695_Set7_702173_R1.fastq.gz	8c171553659d4ecc4f0bf2e5b8075ce8	SO_5695_Set7_702173_R2.fastq.gz	f8524d21b3a9f41b1dd77cbeeee5462c								ERS5281502	PRJEB41116
702176	593	4	14 June 2017	SO_5695_Set8_702176_R1.fastq.gz	fd769c0327f9b8852a8e065379c1aa86	SO_5695_Set8_702176_R2.fastq.gz	ba344bb1444507b54d09e07411faeb67								ERS5281503	PRJEB41116
702214	242	4	2017-04-18	SO_5695_set6_702214_R1.fastq.gz	a3beccca2a3504f75958078e23cac584	SO_5695_set6_702214_R2.fastq.gz	a279aa0f3943db4d8450b077413b5bff								ERS5281504	PRJEB41116
702225	383	4	11 May 2017	SO_5695_Set7_702225_R1.fastq.gz	7201e186e5e31d8b8ff6c92d827bbddf	SO_5695_Set7_702225_R2.fastq.gz	5816fdb50911b8707f3ed7d78c0af131								ERS5281505	PRJEB41116
702237	236	4	2017-04-18	SO_5695_SET6_702237_R1.fastq.gz	ea1b7996354cf33d3a7a03e6f19f918c	SO_5695_SET6_702237_R2.fastq.gz	1038ee3336a4ebffd8cc37be37fa40f8								ERS5281506	PRJEB41116
702257	428	4	11 May 2017	SO_5695_Set7_702257_R1.fastq.gz	b3cbf7e416a68ec630671b7494f9aa21	SO_5695_Set7_702257_R2.fastq.gz	c7faa57c4a09fba39f01ca381e821764								ERS5281507	PRJEB41116
702258	306	4	11 May 2017	SO_5695_Set7_702258_R1.fastq.gz	e4f60e4f38aa47400366bb5ddc7441a8	SO_5695_Set7_702258_R2.fastq.gz	0ee1a330e55283f45c7b2e56542b90ef								ERS5281508	PRJEB41116
702260	705	4	2017-08-09	SO_5695_SET9_702260_R1.fastq.gz	d9be54b6fa5b357574607bb46036a0b3	SO_5695_SET9_702260_R2.fastq.gz	e1c2470468eb0c55c281eb608e5c2f0c								ERS5281509	PRJEB41116
702274	304	4	11 May 2017	SO_5695_Set7_702274_R1.fastq.gz	ea5c00024e59f000358f0ad55efa71fc	SO_5695_Set7_702274_R2.fastq.gz	374093ccacd949c8b85f343a61542e32								ERS5281510	PRJEB41116
702348	514	4	11 May 2017	SO_5695_Set7_702348_R1.fastq.gz	c16c206c167adac25601f3f43b670e83	SO_5695_Set7_702348_R2.fastq.gz	5dc1c7eab5e68f7fb3334738e766e761								ERS5281511	PRJEB41116
702351	234	4	2017-04-18	SO_5695_set6_702351_R1.fastq.gz	c295112a730132ec688ed2548955ecd3	SO_5695_set6_702351_R2.fastq.gz	2a0eef1009f65c5edaa0bd4a162ba60b								ERS5281512	PRJEB41116
702358	247	4	2017-04-18	SO_5695_SET6_702358_R1.fastq.gz	05bb645aa92621fcee63c8ceb54d8c95	SO_5695_SET6_702358_R2.fastq.gz	165c90b6cf7f6df4d20408f7254895e5								ERS5281513	PRJEB41116
702361	225	4	2017-04-18	SO_5695_set6_702361_R1.fastq.gz	69603fba29530843b391099cf1da2fcb	SO_5695_set6_702361_R2.fastq.gz	435634226fc0d1acaebaaf7c2a6081d0								ERS5281514	PRJEB41116
702381	409	4	11 May 2017	SO_5695_Set7_702381_R1.fastq.gz	1523a55d4f40b2bfa477c8d519552809	SO_5695_Set7_702381_R2.fastq.gz	07792543fa400b49d5f6c0e8a31327df								ERS5281515	PRJEB41116
702383	235	4	2017-04-18	SO_5695_set6_702383_R1.fastq.gz	95dbc1f2eca26f7b49c58a5919c7d62e	SO_5695_set6_702383_R2.fastq.gz	e45dc586846cc3e1b05ecd0f7aa3d53c								ERS5281516	PRJEB41116
702386	214	4	2017-04-18	SO_5695_set6_702386_R1.fastq.gz	8289f31ef9e793f502d94f0c5cc63103	SO_5695_set6_702386_R2.fastq.gz	94a5b92b7e7869a416f2f9672e846714								ERS5281517	PRJEB41116
702427	203	4	2017-04-18	SO_5695_set6_702427_R1.fastq.gz	78f08b4271b0ff6d3c3fb9ffbf5804cd	SO_5695_set6_702427_R2.fastq.gz	f0305220aa06c90d16e941f9b33c938d								ERS5281518	PRJEB41116
702487	300	4	11 May 2017	SO_5695_Set7_702487_R1.fastq.gz	0808c64a0384f62880c296e953254d04	SO_5695_Set7_702487_R2.fastq.gz	c66935c49151cce0b2c3366920845549								ERS5281519	PRJEB41116
702501	288	4	11 May 2017	SO_5695_Set7_702501_R1.fastq.gz	6ac596725e7740e8e0e5780f8c867cb0	SO_5695_Set7_702501_R2.fastq.gz	1c0e9ce8058068c41f13606964deb4ce								ERS5281520	PRJEB41116
702512	251	4	2017-04-18	SO_5695_set6_702512_R1.fastq.gz	89207d90e8cb04e3b126aee5ce7b6c80	SO_5695_set6_702512_R2.fastq.gz	7fcdeef28d9e887111e36e1fa59be608								ERS5281521	PRJEB41116
702519	233	4	2017-04-18	SO_5695_SET6_702519_R1.fastq.gz	59b2b85743bb4a63ba97fc4ec30343f4	SO_5695_SET6_702519_R2.fastq.gz	05beeaa8de7b6dfc03143d4aa9fe7012								ERS5281522	PRJEB41116
702539	205	4	2017-04-18	SO_5695_set6_702539_R1.fastq.gz	f34d9a25a5972a82d121ce23f37e05d1	SO_5695_set6_702539_R2.fastq.gz	0b6b912add0c7fb65aa4f0c230910723								ERS5281523	PRJEB41116
702546	508	4	11 May 2017	SO_5695_Set7_702546_R1.fastq.gz	752661cadf8929d15c22a4ee9718574b	SO_5695_Set7_702546_R2.fastq.gz	e0fa93686b4618573042973053171172								ERS5281524	PRJEB41116
702547	281	4	11 May 2017	SO_5695_Set7_702547_R1.fastq.gz	efc02f0748ea2bcd674b708c216cf3c1	SO_5695_Set7_702547_R2.fastq.gz	0cb600681887c2dd19a3be19603d3df2								ERS5281525	PRJEB41116
702560	322	4	2017-09-06	SO_5695_Set11_702560_S32_R1_001.fastq.gz	0c8b92dd2d7005a2bc09c7f24419f1c3	SO_5695_Set11_702560_S32_R2_001.fastq.gz	ae9f80ce246ccda3903d3e35034013eb								ERS5281526	PRJEB41116
702571	447	4	11 May 2017	SO_5695_Set7_702571_R1.fastq.gz	e05e37a508af82e2706c4019851a641d	SO_5695_Set7_702571_R2.fastq.gz	9e032f58b2268f464121b1a5904d39d1								ERS5281527	PRJEB41116
702626	319	4	11 May 2017	SO_5695_Set7_702626_R1.fastq.gz	dcb667b3773ef6a694f95d08a9aa36b6	SO_5695_Set7_702626_R2.fastq.gz	8f2815363d13298ee2e3fdda0d1d98c4								ERS5281528	PRJEB41116
702653	368	4	11 May 2017	SO_5695_Set7_702653_R1.fastq.gz	af3fa2be7f332fafcc6de9fcfd98ea35	SO_5695_Set7_702653_R2.fastq.gz	914f4b3dcd51cbd0bcb2fda022e7e63a								ERS5281529	PRJEB41116
702669	245	4	2017-04-18	SO_5695_set6_702669_R1.fastq.gz	9e17f750f4f4e876d655f0e4af4ebe36	SO_5695_set6_702669_R2.fastq.gz	9d22dbfad055a7df7e3ece4ab8f556d0								ERS5281530	PRJEB41116
702744	422	4	11 May 2017	SO_5695_Set7_702744_R1.fastq.gz	1bd05b6a599d5617c56fc32c0dffc366	SO_5695_Set7_702744_R2.fastq.gz	6810effe3d0bc65f9c40f3c2583f6e0f								ERS5281531	PRJEB41116
702745	299	4	11 May 2017	SO_5695_Set7_702745_R1.fastq.gz	8769daf7e7256306cd3cbab67039ada3	SO_5695_Set7_702745_R2.fastq.gz	d66a840dc8ecf46fe45d04984103dedc								ERS5281532	PRJEB41116
702752	340	4	11 May 2017	SO_5695_Set7_702752_R1.fastq.gz	385eb5fcb4dece127501fd328fd54aa4	SO_5695_Set7_702752_R2.fastq.gz	a1392bbd9ac56114de10d887e595c935								ERS5281533	PRJEB41116
702807	369	4	11 May 2017	SO_5695_Set7_702807_R1.fastq.gz	9f0490a457f92b4d782de59b07771f23	SO_5695_Set7_702807_R2.fastq.gz	df46e30b3820abf74930e672569223d3								ERS5281534	PRJEB41116
702850	284	4	11 May 2017	SO_5695_Set7_702850_R1.fastq.gz	eb282d252b47cbb3bf3fd7c6b8bd2ffd	SO_5695_Set7_702850_R2.fastq.gz	beb9b7c28909456729b82ae0fbf01a5a								ERS5281535	PRJEB41116
702857	666	4	14 June 2017	SO_5695_Set8_702857_R1.fastq.gz	d57809ec70ff56a9dd4af6e464506788	SO_5695_Set8_702857_R2.fastq.gz	78d53a07cc2958a680d0bd080100ba2b								ERS5281536	PRJEB41116
702957	370	4	11 May 2017	SO_5695_Set7_702957_R1.fastq.gz	1b1a6ee4d6a5d33a81e08e4856b97155	SO_5695_Set7_702957_R2.fastq.gz	9ad059053ea756a222613ac0be512d43								ERS5281537	PRJEB41116
702985	487	4	11 May 2017	SO_5695_Set7_702985_R1.fastq.gz	a18dc100f66a21b21aaaf9184b19e030	SO_5695_Set7_702985_R2.fastq.gz	081bf670a941d7ff19b2c819d0cfcbea								ERS5281538	PRJEB41116
702992	305	4	11 May 2017	SO_5695_Set7_702992_R1.fastq.gz	f9c9561778a0ad9c55e7d6c26b83bd3b	SO_5695_Set7_702992_R2.fastq.gz	ab74963db3bd4b653a6c4e2e48da4d37								ERS5281539	PRJEB41116
702993	361	4	11 May 2017	SO_5695_Set7_702993_R1.fastq.gz	a7da57f91e210f4190f1c7e64e367f47	SO_5695_Set7_702993_R2.fastq.gz	d28e54e7e79c9ba9eb0be6584e5d758e								ERS5281540	PRJEB41116
703002	364	4	11 May 2017	SO_5695_Set7_703002_R1.fastq.gz	312fe25cb9443d76ffea446761be1dde	SO_5695_Set7_703002_R2.fastq.gz	cbf487b9d4f73d5f0dd3d6444f631f9e								ERS5281541	PRJEB41116
703013	497	4	11 May 2017	SO_5695_Set7_703013_R1.fastq.gz	c9d015a342183c133fe1b0c326b2481a	SO_5695_Set7_703013_R2.fastq.gz	964580d3caaa1fc58d707163b2922fb5								ERS5281542	PRJEB41116
703080	312	4	2017-04-18	SO_5695_set6_703080_R1.fastq.gz	b2c1e2c50a82d990ecc2abfa95341825	SO_5695_set6_703080_R2.fastq.gz	0c220bfb2d7a797262f661be6445d75c								ERS5281543	PRJEB41116
703103	509	4	11 May 2017	SO_5695_Set7_703103_R1.fastq.gz	593d5c00aadc7d93cb3563d2eedc4973	SO_5695_Set7_703103_R2.fastq.gz	5ce0694beaa43d6dc041255a055b2a72								ERS5281544	PRJEB41116
703140	285	4	11 May 2017	SO_5695_Set7_703140_R1.fastq.gz	438cd9321ce256c5e25ca948fa4e8466	SO_5695_Set7_703140_R2.fastq.gz	a3e78f3aa8e31029f1611a74404dd878								ERS5281545	PRJEB41116
703164	379	4	11 May 2017	SO_5695_Set7_703164_R1.fastq.gz	d638fe9196d8d60531c6e0cdc647d880	SO_5695_Set7_703164_R2.fastq.gz	a401f058719ba9997a079e0211f1e7d4								ERS5281546	PRJEB41116
703197	425	4	11 May 2017	SO_5695_Set7_703197_R1.fastq.gz	28b78cc99cd1cace3eb009aaeee6a8ef	SO_5695_Set7_703197_R2.fastq.gz	c26c95db533d758ef62bd95ccdfd9b69								ERS5281547	PRJEB41116
703202	349	4	11 May 2017	SO_5695_Set7_703202_R1.fastq.gz	e2286be3f018e18ebe6ea2d916ceb006	SO_5695_Set7_703202_R2.fastq.gz	9bb77d5ca68c75a79449e092aa8f9d56								ERS5281548	PRJEB41116
703215	307	4	11 May 2017	SO_5695_Set7_703215_R1.fastq.gz	126cad11a2951eeb087701f0a6fc0d03	SO_5695_Set7_703215_R2.fastq.gz	8cf54e66869f5720011894130b6122c6								ERS5281549	PRJEB41116
703235	431	4	11 May 2017	SO_5695_Set7_703235_R1.fastq.gz	e37b6d2b01bc10d9b407d1ecc29d06f6	SO_5695_Set7_703235_R2.fastq.gz	a99df9333044d1ee032c28e5063d9c60								ERS5281550	PRJEB41116
703266	396	4	11 May 2017	SO_5695_Set7_703266_R1.fastq.gz	b779a79678aae6c119e266aa6c47e1c4	SO_5695_Set7_703266_R2.fastq.gz	e70447218999cada6ccdcb2922d13a59								ERS5281551	PRJEB41116
703282	797	4	2017-08-09	SO_5695_SET9_703282_R1.fastq.gz	4e75b9b0f171e12451da9e71e4e9e333	SO_5695_SET9_703282_R2.fastq.gz	216e2398c7ac7479443c57a2a5784eab								ERS5281552	PRJEB41116
703312	670	4	14 June 2017	SO_5695_Set8_703312_R1.fastq.gz	f628de0228c30a0df5559261f0671c5a	SO_5695_Set8_703312_R2.fastq.gz	b011b28d3929120336edd704695ce4f0								ERS5281553	PRJEB41116
703321	414	4	11 May 2017	SO_5695_Set7_703321_R1.fastq.gz	e54343a6aca20606df05867b9a9a091f	SO_5695_Set7_703321_R2.fastq.gz	d64d58f50dc646d5402ea5ca5e3bb2ba								ERS5281554	PRJEB41116
703326	325	4	11 May 2017	SO_5695_Set7_703326_R1.fastq.gz	685118b6e4f8304486955f0df87b7179	SO_5695_Set7_703326_R2.fastq.gz	aa32bbd24740ad8823fdf4e75e233c40								ERS5281555	PRJEB41116
703328	711	4	2017-08-09	SO_5695_SET9_703328_R1.fastq.gz	05492594755fa3b5b33b789aa4ad85d9	SO_5695_SET9_703328_R2.fastq.gz	0b600258295643a9acdd6fe7a3b813c0								ERS5281556	PRJEB41116
703329	338	4	11 May 2017	SO_5695_Set7_703329_R1.fastq.gz	db4840ac875a5140292012deba748455	SO_5695_Set7_703329_R2.fastq.gz	8824cf18c1db37541789c5b4dcd9e4e2								ERS5281557	PRJEB41116
703346	474	4	11 May 2017	SO_5695_Set7_703346_R1.fastq.gz	88a0971e3e6cf281b365aec48054b253	SO_5695_Set7_703346_R2.fastq.gz	f55771b14f2afe9551e99e4be24822d1								ERS5281558	PRJEB41116
703348	464	4	11 May 2017	SO_5695_Set7_703348_R1.fastq.gz	e56073016ffc6568ec6af641088920d5	SO_5695_Set7_703348_R2.fastq.gz	dc513c17c198848220ce46278d052c9e								ERS5281559	PRJEB41116
703351	501	4	11 May 2017	SO_5695_Set7_703351_R1.fastq.gz	a3b499283401c639309090d22dbd3c7e	SO_5695_Set7_703351_R2.fastq.gz	73927933078ee6ec737f2dc4a8c6b751								ERS5281560	PRJEB41116
703367	316	4	11 May 2017	SO_5695_Set7_703367_R1.fastq.gz	8cfb50c739e34102cc1bcb56ca99e9ae	SO_5695_Set7_703367_R2.fastq.gz	b68b24f8a154d2d88030a5e59bd3d77d								ERS5281561	PRJEB41116
703428	320	4	11 May 2017	SO_5695_Set7_703428_R1.fastq.gz	f3c3e366b0e53a2c1a478e5e5e7acf9b	SO_5695_Set7_703428_R2.fastq.gz	eb47df529c5f8236c9b98f7476570220								ERS5281562	PRJEB41116
703436	437	4	11 May 2017	SO_5695_Set7_703436_R1.fastq.gz	e640b5fb170178bc1fa83bf25a80cb8e	SO_5695_Set7_703436_R2.fastq.gz	5263cda9402adac7645c8dfd4d9d88a2								ERS5281563	PRJEB41116
703443	327	4	11 May 2017	SO_5695_Set7_703443_S1_R1_001.fastq.gz	b75dbb0c4029f2a8c980363a47de3fa6	SO_5695_Set7_703443_S1_R2_001.fastq.gz	8b247e575f5960f42eac6be13e54e7fb								ERS5281564	PRJEB41116
703450	736	4	2017-08-09	SO_5695_SET9_703450_R1.fastq.gz	264ed8aab229703c39e848d0c5984144	SO_5695_SET9_703450_R2.fastq.gz	867534a24be7889616d012032ba9a38f								ERS5281565	PRJEB41116
703485	350	4	11 May 2017	SO_5695_Set7_703485_S2_R1_001.fastq.gz	0a3d74dd86ab594da7647059e9a43f90	SO_5695_Set7_703485_S2_R2_001.fastq.gz	0909e1e3b1af8e20493bb7e81f183730								ERS5281566	PRJEB41116
703497	354	4	11 May 2017	SO_5695_Set7_703497_S3_R1_001.fastq.gz	e634fdd1f7521f7bc10f4b6787ac6fa3	SO_5695_Set7_703497_S3_R2_001.fastq.gz	cf0e319dd76d0d29acf83f9d93bb3d67								ERS5281567	PRJEB41116
703510	427	4	11 May 2017	SO_5695_Set7_703510_S4_R1_001.fastq.gz	ee435ca9d7c0d3a4087646c85ffe0350	SO_5695_Set7_703510_S4_R2_001.fastq.gz	9f2ad2beeffdc169990b9df44fd85f16								ERS5281568	PRJEB41116
703517	334	4	11 May 2017	SO_5695_Set7_703517_S5_R1_001.fastq.gz	8c525a600cbe71ccf0b5e72784ad512d	SO_5695_Set7_703517_S5_R2_001.fastq.gz	2ccd347afb9d136083006506e49536df								ERS5281569	PRJEB41116
703577	389	4	11 May 2017	SO_5695_Set7_703577_S6_R1_001.fastq.gz	c95131b4087a00db846868052659693d	SO_5695_Set7_703577_S6_R2_001.fastq.gz	3e0f142588195643ef2ee1011f484b93								ERS5281570	PRJEB41116
703578	365	4	11 May 2017	SO_5695_Set7_703578_S7_R1_001.fastq.gz	a6d6b9fcf435089df5837d9a3bb40795	SO_5695_Set7_703578_S7_R2_001.fastq.gz	6dd973a6b028dbece4b7087e81a94dee								ERS5281571	PRJEB41116
703592	339	4	11 May 2017	SO_5695_Set7_703592_S8_R1_001.fastq.gz	21c6a055afe7d8544bcd602dfab5fa72	SO_5695_Set7_703592_S8_R2_001.fastq.gz	93ee923cf2d7dd576a0f972b901b43a3								ERS5281572	PRJEB41116
703607	341	4	11 May 2017	SO_5695_Set7_703607_S9_R1_001.fastq.gz	1fddf908d610ce523471cab4ca5ed3d1	SO_5695_Set7_703607_S9_R2_001.fastq.gz	d6fb494a9d19990f89c52d45fe2b37f2								ERS5281573	PRJEB41116
703644	665	4	14 June 2017	SO_5695_Set8_703644_R1.fastq.gz	fe56fd94f4920dc777c66008461495e1	SO_5695_Set8_703644_R2.fastq.gz	84d6074bd64877edaf0f0efa9ec00210								ERS5281574	PRJEB41116
703703	441	4	11 May 2017	SO_5695_Set7_703703_S10_R1_001.fastq.gz	db93e011d739ae181127332b5269e8a2	SO_5695_Set7_703703_S10_R2_001.fastq.gz	80e67ba2f27a45de2bc84fdc828557ea								ERS5281575	PRJEB41116
703717	337	4	11 May 2017	SO_5695_Set7_703717_S11_R1_001.fastq.gz	3f6d25cf1dedfb76947793b821d8088a	SO_5695_Set7_703717_S11_R2_001.fastq.gz	ed57801a7bbf10d04e0d1c4bc087a44b								ERS5281576	PRJEB41116
703734	351	4	11 May 2017	SO_5695_Set7_703734_S12_R1_001.fastq.gz	cecd4d80dd20360588f51d7d4e1f090d	SO_5695_Set7_703734_S12_R2_001.fastq.gz	6b17c98691befbaad8a3bcb1195721f9								ERS5281577	PRJEB41116
703745	399	4	11 May 2017	SO_5695_Set7_703745_S13_R1_001.fastq.gz	16f85430ba5e2581fc174f4e31b8ed52	SO_5695_Set7_703745_S13_R2_001.fastq.gz	5c0d6d8e433465aab67b2ac6b3da5da6								ERS5281578	PRJEB41116
703753	446	4	11 May 2017	SO_5695_Set7_703753_S14_R1_001.fastq.gz	4a8c68369b1ba6e81e9c68ffd6d89f60	SO_5695_Set7_703753_S14_R2_001.fastq.gz	6940b5c3260cb876c5e21bd50c05b460								ERS5281579	PRJEB41116
703898	458	4	11 May 2017	SO_5695_Set7_703898_S15_R1_001.fastq.gz	0901ba61d51972f677b5dc5c327ccb18	SO_5695_Set7_703898_S15_R2_001.fastq.gz	6d2de8a659cb571d37ae45a1c5319896								ERS5281580	PRJEB41116
703902	418	4	11 May 2017	SO_5695_Set7_703902_S16_R1_001.fastq.gz	d55d86a4fe8dc92727bfce95777118da	SO_5695_Set7_703902_S16_R2_001.fastq.gz	df614c18eea0eda945f4b5129c91c952								ERS5281581	PRJEB41116
703904	433	4	26 October 2017	SO_5695_Set_12_703904_R1.fastq.gz	7cb8c16a394dfe55c5cd16b8fd2c69b7	SO_5695_Set_12_703904_R2.fastq.gz	7d0d5e8e8cedb7b9d0bcf7a8682488d5								ERS5281188	PRJEB41116
703907	408	4	11 May 2017	SO_5695_Set7_703907_S17_R1_001.fastq.gz	be5ce8e945ac6bf3ff6043478b936a89	SO_5695_Set7_703907_S17_R2_001.fastq.gz	4c5e6466d52696e263798c9c7bf9ec3d								ERS5281582	PRJEB41116
703914	430	4	11 May 2017	SO_5695_Set7_703914_S18_R1_001.fastq.gz	3f9e756d4a53d8658ea6c9df1ca688be	SO_5695_Set7_703914_S18_R2_001.fastq.gz	f8f17149ac6d8f39242e8c3d91708ede								ERS5281583	PRJEB41116
703920	373	4	11 May 2017	SO_5695_Set7_703920_S19_R1_001.fastq.gz	dddabbea32144a9e44d133c3a5bde32e	SO_5695_Set7_703920_S19_R2_001.fastq.gz	52e790b940221d90c2b7952430be437d								ERS5281584	PRJEB41116
703921	584	4	14 June 2017	SO_5695_Set8_703921_R1.fastq.gz	63b0975e3e26d050b4af6b1e7f71cdde	SO_5695_Set8_703921_R2.fastq.gz	fb2ded2089cb71302d20c41f34205f64								ERS5281585	PRJEB41116
703939	323	4	11 May 2017	SO_5695_Set7_703939_S20_R1_001.fastq.gz	e5a05674bf52a682ad63fb1eb20a2319	SO_5695_Set7_703939_S20_R2_001.fastq.gz	57f07f9cc4704cd180da804ecdf8aac6								ERS5281586	PRJEB41116
703970	436	4	11 May 2017	SO_5695_Set7_703970_S21_R1_001.fastq.gz	4d38a17397a71512c0c6fad7313cd9ac	SO_5695_Set7_703970_S21_R2_001.fastq.gz	cfac72a73b2bf4d0e77f61d2567897eb								ERS5281587	PRJEB41116
703982	690	4	2017-08-09	SO_5695_SET9_703982_R1.fastq.gz	e1cc939c078bfe96527359755a843adf	SO_5695_SET9_703982_R2.fastq.gz	642e1550b3d74f564cf6846eda67dfbc								ERS5281588	PRJEB41116
704000	378	4	11 May 2017	SO_5695_Set7_704000_S22_R1_001.fastq.gz	939de187f99e92185f5fc524b2d58121	SO_5695_Set7_704000_S22_R2_001.fastq.gz	d9b4e3fe6cccf345ef04018de17792b9								ERS5281589	PRJEB41116
704030	478	4	11 May 2017	SO_5695_Set7_704030_S23_R1_001.fastq.gz	9354c0cb7e4182f240e98a02142f8964	SO_5695_Set7_704030_S23_R2_001.fastq.gz	a1f63b7844b9e5fb3df902fe0341e0b4								ERS5281590	PRJEB41116
704043	328	4	11 May 2017	SO_5695_Set7_704043_S24_R1_001.fastq.gz	e7254da05d3b1c1cb0bfdb3aff9ce5fe	SO_5695_Set7_704043_S24_R2_001.fastq.gz	1945f01f56a7400d17137cdbc60388dc								ERS5281591	PRJEB41116
704052	485	4	11 May 2017	SO_5695_Set7_704052_S25_R1_001.fastq.gz	68d78fa42e9d1728dd610ab717a96462	SO_5695_Set7_704052_S25_R2_001.fastq.gz	bd498d8813b59b11692e6df3462d79f4								ERS5281592	PRJEB41116
704067	423	4	11 May 2017	SO_5695_Set7_704067_S26_R1_001.fastq.gz	ff265b67e55e66d892c3504a4fc244c1	SO_5695_Set7_704067_S26_R2_001.fastq.gz	48e774c991b7e98cf152932a10242fc1								ERS5281593	PRJEB41116
704128	434	4	11 May 2017	SO_5695_Set7_704128_S27_R1_001.fastq.gz	d3b748082f5bee9fc4a794c51154ee3b	SO_5695_Set7_704128_S27_R2_001.fastq.gz	2ffc5e3b1f56e60676424b0cf5ebb64d								ERS5281594	PRJEB41116
704157	353	4	11 May 2017	SO_5695_Set7_704157_S28_R1_001.fastq.gz	e60b804edc17eb88abfcc502ae27a107	SO_5695_Set7_704157_S28_R2_001.fastq.gz	982a7127b7135d3e3ed86f4913150037								ERS5281595	PRJEB41116
704165	440	4	11 May 2017	SO_5695_Set7_704165_S29_R1_001.fastq.gz	10c7909c86827efbdb175063958cd3e0	SO_5695_Set7_704165_S29_R2_001.fastq.gz	931fcaa0f2feb3710fba844f59dc2180								ERS5281596	PRJEB41116
704175	410	4	11 May 2017	SO_5695_Set7_704175_S30_R1_001.fastq.gz	6f2fbaf172fec9ac2288a04e055c1974	SO_5695_Set7_704175_S30_R2_001.fastq.gz	4a94d75131af13fdf470df905d430b6d								ERS5281597	PRJEB41116
704210	348	4	11 May 2017	SO_5695_Set7_704210_S31_R1_001.fastq.gz	8dc98f2cb8e03096809fc84e66032cb7	SO_5695_Set7_704210_S31_R2_001.fastq.gz	cdafedbf7e91eeade800e544355c8d4e								ERS5281598	PRJEB41116
704212	303	4	11 May 2017	SO_5695_Set7_704212_S32_R1_001.fastq.gz	92de4e04ebd379f0b30edbe2555ca772	SO_5695_Set7_704212_S32_R2_001.fastq.gz	c10041d899c4434650f7784e494cfc4e								ERS5281599	PRJEB41116
704234	141	4	11 May 2017	SO_5695_Set7_704234_S33_R1_001.fastq.gz	309357d6379855304c38f57b11ba96d1	SO_5695_Set7_704234_S33_R2_001.fastq.gz	b07574f128010fcb6eaed71e0a54baef								ERS5281600	PRJEB41116
704245	345	4	11 May 2017	SO_5695_Set7_704245_S34_R1_001.fastq.gz	ea2ecfa1530a33e971763b8d837570d2	SO_5695_Set7_704245_S34_R2_001.fastq.gz	156600f08a08aa92127995aa9561f335								ERS5281601	PRJEB41116
704261	656	4	14 June 2017	SO_5695_Set8_704261_R1.fastq.gz	2f4501d4723612f43789016440de517f	SO_5695_Set8_704261_R2.fastq.gz	c7be457f18b0f08abd4908731ff1efc8								ERS5281602	PRJEB41116
704315	611	4	14 June 2017	SO_5695_Set8_704315_R1.fastq.gz	d96b500bfd23d8e546eaece6f0482af6	SO_5695_Set8_704315_R2.fastq.gz	bb1538610a3c462551077e1562cef094								ERS5281603	PRJEB41116
704317	317	4	11 May 2017	SO_5695_Set7_704317_S35_R1_001.fastq.gz	58ff5b829c0dd8e507ccd5862bed66f9	SO_5695_Set7_704317_S35_R2_001.fastq.gz	a8794aa72cfbc2424b4c5a763db0a0fe								ERS5281604	PRJEB41116
704318	845	4	2017-08-09	SO_5695_SET9_704318_R1.fastq.gz	739ddc947e92cd3b7da742b81e7875a5	SO_5695_SET9_704318_R2.fastq.gz	1ec31d1953187714c3477c6b4890df00								ERS5281605	PRJEB41116
704320	417	4	11 May 2017	SO_5695_Set7_704320_S36_R1_001.fastq.gz	b221c538014a490738a8015ada0bd658	SO_5695_Set7_704320_S36_R2_001.fastq.gz	fdf84a76bd8b76143132d3f468b102d5								ERS5281606	PRJEB41116
704350	779	4	2017-08-09	SO_5695_SET9_704350_R1.fastq.gz	08e889888fe16ba632aabecba12a2148	SO_5695_SET9_704350_R2.fastq.gz	1975bb87466f4b52e0d0e30d7034f8a8								ERS5281607	PRJEB41116
704429	581	4	14 June 2017	SO_5695_Set8_704429_R1.fastq.gz	554fe8b444a5197a7970da84051d9d33	SO_5695_Set8_704429_R2.fastq.gz	6a4d69e7a69b9e1208d8dc8a92b846a2								ERS5281608	PRJEB41116
704448	610	4	14 June 2017	SO_5695_Set8_704448_R1.fastq.gz	483f511cd2d86912954d7b631d936389	SO_5695_Set8_704448_R2.fastq.gz	bec4b097a7f3f2ba7cf36a4110b81e36								ERS5281609	PRJEB41116
704469	380	4	11 May 2017	SO_5695_Set7_704469_S37_R1_001.fastq.gz	88bc2c08f356b306ecadf3346829763f	SO_5695_Set7_704469_S37_R2_001.fastq.gz	45ebcb88aeb8e733b680e482da5dcb4c								ERS5281610	PRJEB41116
704482	375	4	11 May 2017	SO_5695_Set7_704482_S38_R1_001.fastq.gz	ea4741af37412448c66f9cdda7903943	SO_5695_Set7_704482_S38_R2_001.fastq.gz	c51ce9338405d4b59cd22aa16bf12fd4								ERS5281611	PRJEB41116
704487	481	4	11 May 2017	SO_5695_Set7_704487_S39_R1_001.fastq.gz	1110dbb7cdceab5a32761a6a37a840e8	SO_5695_Set7_704487_S39_R2_001.fastq.gz	f22d6f090481e08fb36235292e585245								ERS5281612	PRJEB41116
704503	857	4	14 June 2017	SO_5695_Set8_704503_R1.fastq.gz	576618b97c4d8ace257346d57e4ced05	SO_5695_Set8_704503_R2.fastq.gz	8f3cfff7d959e7fb01c1a198410567b1								ERS5281613	PRJEB41116
704543	482	4	11 May 2017	SO_5695_Set7_704543_S40_R1_001.fastq.gz	8d8d8c03315fe63f0a71dc7f93eb0e52	SO_5695_Set7_704543_S40_R2_001.fastq.gz	6350682ac59ec5548b2e2fcd93c564d4								ERS5281614	PRJEB41116
704593	784	4	2017-08-09	SO_5695_SET9_704593_R1.fastq.gz	bdc851ede2e4331a446b3cdb6efe3cf0	SO_5695_SET9_704593_R2.fastq.gz	afeab7338b3a21bb38a7bf70e80b83db								ERS5281615	PRJEB41116
704617	461	4	11 May 2017	SO_5695_Set7_704617_S41_R1_001.fastq.gz	dd07203829b5b67cd0b5de0c553a0853	SO_5695_Set7_704617_S41_R2_001.fastq.gz	a8ac5621571ad8389caf13ce3a282ca3								ERS5281616	PRJEB41116
704618	445	4	26 October 2017	SO_5695_Set_12_704618_R1.fastq.gz	b830542adb1fe66565a8a764b1e6db48	SO_5695_Set_12_704618_R2.fastq.gz	068e496b2e8f25b19444eff9d541dec2								ERS5281189	PRJEB41116
704624	366	4	11 May 2017	SO_5695_Set7_704624_S42_R1_001.fastq.gz	9e3e5312fd5b201b0f084c913487988a	SO_5695_Set7_704624_S42_R2_001.fastq.gz	e3a78bc0752df62139ac4d4db3a6036a								ERS5281617	PRJEB41116
704638	400	4	11 May 2017	SO_5695_Set7_704638_S43_R1_001.fastq.gz	fdbbde37f9f13488febc471790c9f74c	SO_5695_Set7_704638_S43_R2_001.fastq.gz	058f939a5edf67d9cff3c214cf2f51d6								ERS5281618	PRJEB41116
704737	405	4	11 May 2017	SO_5695_Set7_704737_S44_R1_001.fastq.gz	c7705666b123232cee05ea6ce84e590a	SO_5695_Set7_704737_S44_R2_001.fastq.gz	d6abe5e2ff65e921de39543085257eee								ERS5281619	PRJEB41116
704763	352	4	26 October 2017	SO_5695_Set_12_704763_R1.fastq.gz	56ad73cb5a031d4fe6d99b50790df142	SO_5695_Set_12_704763_R2.fastq.gz	3d3b681d825459fd6bbe5334ed924704								ERS5281190	PRJEB41116
704765	385	4	11 May 2017	SO_5695_Set7_704765_S45_R1_001.fastq.gz	ed1043c0e8c6d02c9fd38ef32ac2202e	SO_5695_Set7_704765_S45_R2_001.fastq.gz	e6de2dd670b4f1ed4eff4ab38fc93b4c								ERS5281620	PRJEB41116
704771	470	4	11 May 2017	SO_5695_Set7_704771_S46_R1_001.fastq.gz	616f2c4cbc88039020215034201569a0	SO_5695_Set7_704771_S46_R2_001.fastq.gz	b50f805c1ac572c3c2bcb376b42d8552								ERS5281621	PRJEB41116
704773	758	4	2017-08-09	SO_5695_SET9_704773_R1.fastq.gz	9e87e1b57c1a56473f7d3351a3e9bc68	SO_5695_SET9_704773_R2.fastq.gz	ccd737c8c2b57e374a688091eb3674f7								ERS5281622	PRJEB41116
704787	397	4	11 May 2017	SO_5695_Set7_704787_S47_R1_001.fastq.gz	ea3edd0109d43226baee7e8bfd6019ec	SO_5695_Set7_704787_S47_R2_001.fastq.gz	182269c9513ddd21e90c2e3de77f23f3								ERS5281623	PRJEB41116
704829	460	4	11 May 2017	SO_5695_Set7_704829_S48_R1_001.fastq.gz	eb164b3f9e145007bf969c2c20713c43	SO_5695_Set7_704829_S48_R2_001.fastq.gz	3b6779c08f399d2b7c1b90503c146a0a								ERS5281624	PRJEB41116
704830	480	4	11 May 2017	SO_5695_Set7_704830_S49_R1_001.fastq.gz	135ddab1893d2d902f9b21fdd6c8be72	SO_5695_Set7_704830_S49_R2_001.fastq.gz	1ca3a32e7dabf851b8d2afdd36514eb0								ERS5281625	PRJEB41116
704856	555	4	14 June 2017	SO_5695_Set8_704856_R1.fastq.gz	4391ef4afc6134310a2eb84864cf7d85	SO_5695_Set8_704856_R2.fastq.gz	2621b52165373fb00a2d1c62dd8817c6								ERS5281626	PRJEB41116
704866	377	4	11 May 2017	SO_5695_Set7_704866_S50_R1_001.fastq.gz	76f66c38dd385eeec09789b23944dd66	SO_5695_Set7_704866_S50_R2_001.fastq.gz	f7e66483b815b1085968ba8a86e04e3d								ERS5281627	PRJEB41116
704876	687	4	2017-08-09	SO_5695_SET9_704876_R1.fastq.gz	71fd183c3e4735291d08df3ec713e92a	SO_5695_SET9_704876_R2.fastq.gz	a4da510560c3c5f318199680dc101bcb								ERS5281628	PRJEB41116
704881	469	4	11 May 2017	SO_5695_Set7_704881_S51_R1_001.fastq.gz	684e04eab9d88690619957c8236b8589	SO_5695_Set7_704881_S51_R2_001.fastq.gz	1c694f1b40332c5220304d3b5674b6ef								ERS5281629	PRJEB41116
704882	435	4	11 May 2017	SO_5695_Set7_704882_S52_R1_001.fastq.gz	e716f5a700ad2b472b043faffb7d064b	SO_5695_Set7_704882_S52_R2_001.fastq.gz	1faa7f356da6cae9219c1c0eea81fca3								ERS5281630	PRJEB41116
704884	344	4	11 May 2017	SO_5695_Set7_704884_S53_R1_001.fastq.gz	0445f968660f1f1298ba33c35dcf4dbb	SO_5695_Set7_704884_S53_R2_001.fastq.gz	c881fe080d5ba4d7aeb3fa658468cd97								ERS5281631	PRJEB41116
704890	503	4	11 May 2017	SO_5695_Set7_704890_S54_R1_001.fastq.gz	72396eb9c205bc0b3b66d10861ba8d9d	SO_5695_Set7_704890_S54_R2_001.fastq.gz	c8c3e063f25fc6cc152ef43f799e4057								ERS5281632	PRJEB41116
704892	640	4	14 June 2017	SO_5695_Set8_704892_R1.fastq.gz	c5b71fff70e6e9ec63b38b1b193b2d24	SO_5695_Set8_704892_R2.fastq.gz	d9f8d6569d7b096163edaaa7986a40f1								ERS5281633	PRJEB41116
704894	424	4	11 May 2017	SO_5695_Set7_704894_S55_R1_001.fastq.gz	20fd86137769e39c2a4be0a682513c4c	SO_5695_Set7_704894_S55_R2_001.fastq.gz	44f5b25d6f52a5b0ea3c75e9a131b255								ERS5281634	PRJEB41116
704901	516	4	11 May 2017	SO_5695_Set7_704901_S56_R1_001.fastq.gz	e211ffc4c0eaa1c2d1f9fa675f92395c	SO_5695_Set7_704901_S56_R2_001.fastq.gz	46e799e1e795d25a7b26ee135b2bf5e6								ERS5281635	PRJEB41116
704910	492	4	11 May 2017	SO_5695_Set7_704910_S57_R1_001.fastq.gz	5f10fb33e72be4f4bdea47469abbd5eb	SO_5695_Set7_704910_S57_R2_001.fastq.gz	712a142e2337d32a8bfebd95004ab3e8								ERS5281636	PRJEB41116
704912	367	4	11 May 2017	SO_5695_Set7_704912_S58_R1_001.fastq.gz	99d88c005664821bf3d6d5b4451cf940	SO_5695_Set7_704912_S58_R2_001.fastq.gz	7cf576a3984c75560687925922235116								ERS5281637	PRJEB41116
704942	404	4	11 May 2017	SO_5695_Set7_704942_S59_R1_001.fastq.gz	5c3daf9795b32abed8c3686972831514	SO_5695_Set7_704942_S59_R2_001.fastq.gz	f5e2b9f087502faef2a2035f54004915								ERS5281638	PRJEB41116
704944	704	4	2017-08-09	SO_5695_SET9_704944_R1.fastq.gz	9bcb7acb8d307c62c92c11e0edee0150	SO_5695_SET9_704944_R2.fastq.gz	427dadd9dec2f721ba8b599f505b7d5d								ERS5281639	PRJEB41116
704951	724	4	2017-08-09	SO_5695_SET9_704951_R1.fastq.gz	4c6e159af475f31ef47f40df710d002c	SO_5695_SET9_704951_R2.fastq.gz	041e8a07ce70fd10e30cd19d8887c99c								ERS5281640	PRJEB41116
705028	459	4	11 May 2017	SO_5695_Set7_705028_S60_R1_001.fastq.gz	c83df11e68f7f7e689b5c96c0788a99a	SO_5695_Set7_705028_S60_R2_001.fastq.gz	366223eb0dcde6903b5231718bbdf1b6								ERS5281641	PRJEB41116
705036	457	4	11 May 2017	SO_5695_Set7_705036_S61_R1_001.fastq.gz	342aa166c1f64c4ee3254cd2f38c2c8d	SO_5695_Set7_705036_S61_R2_001.fastq.gz	0bd5c18342802b01fdf91aac65e74711								ERS5281642	PRJEB41116
705054	467	4	11 May 2017	SO_5695_Set7_705054_S62_R1_001.fastq.gz	bb1c4ffa0553a54ffb1c272beeb67b92	SO_5695_Set7_705054_S62_R2_001.fastq.gz	b4f2e372dc52243b42120847ec8d94cf								ERS5281643	PRJEB41116
705057	382	4	11 May 2017	SO_5695_Set7_705057_S63_R1_001.fastq.gz	84843722e6d388545efac176d3cf54de	SO_5695_Set7_705057_S63_R2_001.fastq.gz	0bf6a2dfff3923909ef60c54e292f039								ERS5281644	PRJEB41116
705092	565	4	14 June 2017	SO_5695_Set8_705092_R1.fastq.gz	d48c3e2b2493f07ccbd68a7b4d8c0427	SO_5695_Set8_705092_R2.fastq.gz	b82be66fdfcb2971513f61deab14936e								ERS5281645	PRJEB41116
705124	463	4	11 May 2017	SO_5695_Set7_705124_S64_R1_001.fastq.gz	fb01ee7a0e4c0c009051c942c13401ce	SO_5695_Set7_705124_S64_R2_001.fastq.gz	5cb90222ef8608969d1877f558e02e64								ERS5281646	PRJEB41116
705131	684	4	2017-08-09	SO_5695_SET9_705131_R1.fastq.gz	0142b86391148da7d84aa362e6b11570	SO_5695_SET9_705131_R2.fastq.gz	4cbb8813306ebe4be42c2b33c97efe00								ERS5281647	PRJEB41116
705140	411	4	11 May 2017	SO_5695_Set7_705140_S65_R1_001.fastq.gz	103d1cbfb981e789229a4d60ff50eb99	SO_5695_Set7_705140_S65_R2_001.fastq.gz	01c8b4637f9a227c7524d7824922d8af								ERS5281648	PRJEB41116
705145	388	4	11 May 2017	SO_5695_Set7_705145_S66_R1_001.fastq.gz	1d44ee73a5ed0e0db6f1add466ff5cae	SO_5695_Set7_705145_S66_R2_001.fastq.gz	1ccefff6829ac459c40d3b96ec26c120								ERS5281649	PRJEB41116
705298	495	4	11 May 2017	SO_5695_Set7_705298_S67_R1_001.fastq.gz	c77a71c7da0485c3f19dfa36938ebd0b	SO_5695_Set7_705298_S67_R2_001.fastq.gz	2d854ef5ae9112580d57104adb412aae								ERS5281650	PRJEB41116
705300	413	4	11 May 2017	SO_5695_Set7_705300_S68_R1_001.fastq.gz	8e903bdb9c9c3760b00e2a769e50da6e	SO_5695_Set7_705300_S68_R2_001.fastq.gz	5dbd2979ad52efb86763f554dad4b129								ERS5281651	PRJEB41116
705301	493	4	11 May 2017	SO_5695_Set7_705301_S69_R1_001.fastq.gz	b81f7542964495911cfad1d69e034c6f	SO_5695_Set7_705301_S69_R2_001.fastq.gz	c1009cf7798b24a8f69c3404c47a0b1d								ERS5281652	PRJEB41116
705308	592	4	14 June 2017	SO_5695_Set8_705308_R1.fastq.gz	ecd64b3ef12f40404c9003faa52f8daa	SO_5695_Set8_705308_R2.fastq.gz	fa1857b047103197f0d99b4a3e743967								ERS5281653	PRJEB41116
705315	362	4	11 May 2017	SO_5695_Set7_705315_S70_R1_001.fastq.gz	98cdaa3fdf71930d2b776291879489ce	SO_5695_Set7_705315_S70_R2_001.fastq.gz	fdfbe47662b985b11d0a60f7ccdf9046								ERS5281654	PRJEB41116
705331	753	4	2017-08-09	SO_5695_SET9_705331_R1.fastq.gz	970741d3c406e43d6e3a91aa7d782706	SO_5695_SET9_705331_R2.fastq.gz	766e8108eaee912dd976f49b44d2c934								ERS5281655	PRJEB41116
705343	726	4	2017-08-09	SO_5695_SET9_705343_R1.fastq.gz	b0fafe746a5a7fba1564aa3398ea84ee	SO_5695_SET9_705343_R2.fastq.gz	dbac9cb0d995b963d4affbe445ca4f1e								ERS5281656	PRJEB41116
705358	426	4	11 May 2017	SO_5695_Set7_705358_S71_R1_001.fastq.gz	5bb9d53fd708c8954aedcd4859278b6f	SO_5695_Set7_705358_S71_R2_001.fastq.gz	af96f83b2f9e2013301fb3d055c8cfff								ERS5281657	PRJEB41116
705362	776	4	2017-08-09	SO_5695_SET9_705362_R1.fastq.gz	05a375458ac15bc36e848ebe8001162b	SO_5695_SET9_705362_R2.fastq.gz	4a1bd559c127b14641d5bc459e06e2c7								ERS5281658	PRJEB41116
705380	500	4	11 May 2017	SO_5695_Set7_705380_S72_R1_001.fastq.gz	a6aba2298f5f24b931aabd1c5ca5b1d4	SO_5695_Set7_705380_S72_R2_001.fastq.gz	5218ab7a6eb62a6e50c9488815770417								ERS5281659	PRJEB41116
705388	473	4	11 May 2017	SO_5695_Set7_705388_S73_R1_001.fastq.gz	9514d7ba0c4fb857a22e1f8ef6469ca5	SO_5695_Set7_705388_S73_R2_001.fastq.gz	58223b5daf30a0e8a18f8f3d6be8ddfe								ERS5281660	PRJEB41116
705393	648	4	14 June 2017	SO_5695_Set8_705393_R1.fastq.gz	a8f00aa34cbe491532f4fd8f4f0c8124	SO_5695_Set8_705393_R2.fastq.gz	ba3ab82d983443683fa1ef800fca1bfd								ERS5281661	PRJEB41116
705511	839	4	2017-08-09	SO_5695_SET9_705511_R1.fastq.gz	a29820b3f2ea871fdffbbf0b539bbbb9	SO_5695_SET9_705511_R2.fastq.gz	4c6cdbe96881553a94be09c52427ce49								ERS5281662	PRJEB41116
705521	577	4	14 June 2017	SO_5695_Set8_705521_R1.fastq.gz	a58d09bb810345b308cc61e57dcc86c9	SO_5695_Set8_705521_R2.fastq.gz	7531af0bcb471c9b8172dcc37d499b8e								ERS5281663	PRJEB41116
705522	579	4	14 June 2017	SO_5695_Set8_705522_R1.fastq.gz	9aa56eed02f0b86a6c2d36683ecc1d77	SO_5695_Set8_705522_R2.fastq.gz	d51dfacb10b28ee88788500bda73eb64								ERS5281664	PRJEB41116
705523	578	4	14 June 2017	SO_5695_Set8_705523_S13_R1_001.fastq.gz	7ece581dacfc9d0fdb0d3151af541d23	SO_5695_Set8_705523_S13_R2_001.fastq.gz	9da5d02f1a5d49cc3e2b6415394b177b								ERS5281665	PRJEB41116
705552	580	4	14 June 2017	SO_5695_Set8_705552_R1.fastq.gz	7d2edce139b90442038bd99d923abc76	SO_5695_Set8_705552_R2.fastq.gz	cb046cf565b2da38a80d9a5de38c665d								ERS5281666	PRJEB41116
705571	606	4	14 June 2017	SO_5695_Set8_705571_R1.fastq.gz	c7601511967a57e93666c26076ba19f6	SO_5695_Set8_705571_R2.fastq.gz	c8c3d90edccb03f2086326787e663878								ERS5281667	PRJEB41116
705573	381	4	11 May 2017	SO_5695_Set7_705573_S74_R1_001.fastq.gz	f54838bf74d57d3e16c456a9c978de27	SO_5695_Set7_705573_S74_R2_001.fastq.gz	07893e786ccc704268378688bb2ffe12								ERS5281668	PRJEB41116
705578	359	4	11 May 2017	SO_5695_Set7_705578_S75_R1_001.fastq.gz	cff63330cee942d726aee119229ac21f	SO_5695_Set7_705578_S75_R2_001.fastq.gz	e25f5cb25dd09c78f21fff1b4c677f51								ERS5281669	PRJEB41116
705583	597	4	14 June 2017	SO_5695_Set8_705583_R1.fastq.gz	09cf2d4569f59173bdd0ccfbf7a99765	SO_5695_Set8_705583_R2.fastq.gz	0f87d97027fab6e5fbf69131bbce7caa								ERS5281670	PRJEB41116
705584	588	4	14 June 2017	SO_5695_Set8_705584_S40_R1_001.fastq.gz	6b2f742c0175729a640e054a42bd96e3	SO_5695_Set8_705584_S40_R2_001.fastq.gz	1e45671d90a4692b689fd874d5645946								ERS5281671	PRJEB41116
705587	605	4	14 June 2017	SO_5695_Set8_705587_R1.fastq.gz	90803c5df8fd21111a0afb7f68b35521	SO_5695_Set8_705587_R2.fastq.gz	818a035dbd2bb717e71978f228b6e0a8								ERS5281672	PRJEB41116
705588	844	4	2017-08-09	SO_5695_SET9_705588_R1.fastq.gz	d29244a2b920c5bb8507effeb60ffcfa	SO_5695_SET9_705588_R2.fastq.gz	0c4aeb717f5cac1ce7f01c5986e63743								ERS5281673	PRJEB41116
705592	499	4	11 May 2017	SO_5695_Set7_705592_R1.fastq.gz	aae939b7de918ecf1ede1b4b4bd81da6	SO_5695_Set7_705592_R2.fastq.gz	0a9365b59984b000ec24d19f05e8f548								ERS5281674	PRJEB41116
705647	91	4	2017-09-06	SO_5695_Set11_705647_S33_R1_001.fastq.gz	6d673478af17b4b04772670bdb119060	SO_5695_Set11_705647_S33_R2_001.fastq.gz	be1b63448137db73613fe44cc5b8a846								ERS5281675	PRJEB41116
705698	576	4	14 June 2017	SO_5695_Set8_705698_R1.fastq.gz	2cfbd72f1f68fd5be09f8c0c0118ef84	SO_5695_Set8_705698_R2.fastq.gz	269946ee1032b0eddb4088ed73237568								ERS5281676	PRJEB41116
705701	562	4	14 June 2017	SO_5695_Set8_705701_S17_R1_001.fastq.gz	192fc25628db77ce99bd4c3556527f10	SO_5695_Set8_705701_S17_R2_001.fastq.gz	49de247737c7d4cf85bebd4ebdb5b06f								ERS5281677	PRJEB41116
705717	384	4	11 May 2017	SO_5695_Set7_705717_S77_R1_001.fastq.gz	6ca214a2aab1c4c23cca8b6d717adc16	SO_5695_Set7_705717_S77_R2_001.fastq.gz	d9d1f6aef94597da39c6d1b79cca827d								ERS5281678	PRJEB41116
705725	391	4	11 May 2017	SO_5695_Set7_705725_S78_R1_001.fastq.gz	8daafab18478853d445ccc4fe05c5403	SO_5695_Set7_705725_S78_R2_001.fastq.gz	0d8b480130d2663a3cd14d19225727f6								ERS5281679	PRJEB41116
705736	496	4	2017-08-09	SO_5695_SET9_705736_REPT_R1.fastq.gz	c6870bcf8d5a6dc68e38fae6ac835b86	SO_5695_SET9_705736_REPT_R2.fastq.gz	4c555cd2ad748c4be83d5c06911abf89								ERS5281680	PRJEB41116
705748	465	4	11 May 2017	SO_5695_Set7_705748_S79_R1_001.fastq.gz	638756c55eda9066e7e885f8504b3441	SO_5695_Set7_705748_S79_R2_001.fastq.gz	4b770468a453476537028a30fa7e3a54								ERS5281681	PRJEB41116
705768	567	4	2017-09-06	SO_5695_Set11_705768_S34_R1_001.fastq.gz	b0fb56fcf501d177188db5244bf6e5d2	SO_5695_Set11_705768_S34_R2_001.fastq.gz	48466a49c5eefc1ae3e2128e54c07872								ERS5281682	PRJEB41116
705771	416	4	11 May 2017	SO_5695_Set7_705771_S80_R1_001.fastq.gz	a5e784c35416733b9dbdf6b440a21e4f	SO_5695_Set7_705771_S80_R2_001.fastq.gz	3b6ae1b61c63801a6d9c0e4245c86150								ERS5281683	PRJEB41116
705786	607	4	11 May 2017	SO_5695_Set7_705786_S81_R1_001.fastq.gz	5db4e33a5ce99cd4f52be6a5cd0097e7	SO_5695_Set7_705786_S81_R2_001.fastq.gz	f2373ef76a3e00041b75a843f444d6db								ERS5281684	PRJEB41116
705790	406	4	11 May 2017	SO_5695_Set7_705790_S82_R1_001.fastq.gz	32560dcd343b3d090b6bd705fb48aa04	SO_5695_Set7_705790_S82_R2_001.fastq.gz	eaec7b9a8b3048159457f69a69e1047d								ERS5281685	PRJEB41116
705846	398	4	11 May 2017	SO_5695_Set7_705846_S83_R1_001.fastq.gz	1c8968d037e7a29dff4a51ce8777478e	SO_5695_Set7_705846_S83_R2_001.fastq.gz	d0888f234a776949a7ef7fdff1f2d17a								ERS5281686	PRJEB41116
705853	468	4	11 May 2017	SO_5695_Set7_705853_S84_R1_001.fastq.gz	afaf7fcaac5585f7d04567bd77cda0d9	SO_5695_Set7_705853_S84_R2_001.fastq.gz	c83c710175dfa96a34b0c4865d1edd88								ERS5281687	PRJEB41116
705856	810	4	2017-08-09	SO_5695_SET9_705856_R1.fastq.gz	2e9fd4d87f60db5aa927c9c213bf3ebd	SO_5695_SET9_705856_R2.fastq.gz	38c36a64da774a74eeef12fae15d3374								ERS5281688	PRJEB41116
705871	609	4	14 June 2017	SO_5695_Set8_705871_R1.fastq.gz	3bd4af90c9d146cdf77110e4353da990	SO_5695_Set8_705871_R2.fastq.gz	73ae336d10dbe6ecac3f3991e2b8606d								ERS5281689	PRJEB41116
705876	681	4	14 June 2017	SO_5695_Set8_705876_R1.fastq.gz	234201fe3c6efb56efbb690ddffc4936	SO_5695_Set8_705876_R2.fastq.gz	ec2884b35addded94307eff850f21459								ERS5281690	PRJEB41116
705890	566	4	14 June 2017	SO_5695_Set8_705890_R1.fastq.gz	e136e474b32794372be1f44b5f461fa5	SO_5695_Set8_705890_R2.fastq.gz	3ff63cc55139a06027abe6f22d6e810d								ERS5281691	PRJEB41116
705891	559	4	14 June 2017	SO_5695_Set8_705891_R1.fastq.gz	eb231e718eb1b65c9c6909a67d298272	SO_5695_Set8_705891_R2.fastq.gz	0c3a2863eb641a1fb1bf2058cb8a0a9e								ERS5281692	PRJEB41116
705912	783	4	2017-08-09	SO_5695_SET9_705912_R1.fastq.gz	48187b1ffdbdcf8c8f93200cfde9493d	SO_5695_SET9_705912_R2.fastq.gz	a8ec2881075111413fda68f5f585ebe1								ERS5281693	PRJEB41116
705915	483	4	11 May 2017	SO_5695_Set7_705915_S85_R1_001.fastq.gz	c18520ba1cd99072a562f0f99adf68ae	SO_5695_Set7_705915_S85_R2_001.fastq.gz	1598e8d7d3b584da01a2903fe7ee7ae9								ERS5281694	PRJEB41116
705916	709	4	2017-08-09	SO_5695_SET9_705916_R1.fastq.gz	df84626ba14cbb3aebfe9f3c5bbcc213	SO_5695_SET9_705916_R2.fastq.gz	db661f2c169450134af769f862898386								ERS5281695	PRJEB41116
705924	785	4	2017-08-09	SO_5695_SET9_705924_R1.fastq.gz	9d14c41fd4752577a8fbcb9b732bd7ae	SO_5695_SET9_705924_R2.fastq.gz	c3df720598df38641ea6907d9a17f63b								ERS5281696	PRJEB41116
705999	615	4	14 June 2017	SO_5695_Set8_705999_R1.fastq.gz	d532ea4251a9f9c3c8ac61997432c50f	SO_5695_Set8_705999_R2.fastq.gz	6d55d30b5be35c0c15863cba3acb256a								ERS5281697	PRJEB41116
706032	568	4	14 June 2017	SO_5695_Set8_706032_R1.fastq.gz	90e5f952b89aef1da73db94104f468ce	SO_5695_Set8_706032_R2.fastq.gz	afd97037890abf3dbc0df27dbff94849								ERS5281698	PRJEB41116
706035	570	4	14 June 2017	SO_5695_Set8_706035_R1.fastq.gz	4c82b2f97571dc215fdd1a11510057e7	SO_5695_Set8_706035_R2.fastq.gz	52421ea618e116e3c00ee19ccfdfe87e								ERS5281699	PRJEB41116
706047	494	4	11 May 2017	SO_5695_Set7_706047_S86_R1_001.fastq.gz	cc8ec0a1e19a1016b7567c0f01fc052a	SO_5695_Set7_706047_S86_R2_001.fastq.gz	83ff473b742be46faa4f9ceb3f9ea290								ERS5281700	PRJEB41116
706064	627	4	14 June 2017	SO_5695_Set8_706064_R1.fastq.gz	f55e58eaa1e3a4de916f3580c18cb437	SO_5695_Set8_706064_R2.fastq.gz	fb5989ec268453d6111d3bf8e4a9fdea								ERS5281701	PRJEB41116
706113	511	4	11 May 2017	SO_5695_Set7_706113_S87_R1_001.fastq.gz	de3eec497657f3636d5e632bca313131	SO_5695_Set7_706113_S87_R2_001.fastq.gz	f259abf2b721c21d995a555fb71aa48a								ERS5281702	PRJEB41116
706118	604	4	14 June 2017	SO_5695_SET8_706118_S57_R1_001.fastq.gz	7eb2fbe9db569ee1dad504bdff37db6f	SO_5695_SET8_706118_S57_R2_001.fastq.gz	76f3fecd020a5c2338f845821f40a1ee								ERS5281704	PRJEB41116
706145	558	4	2017-09-06	SO_5695_Set11_706145_S35_R1_001.fastq.gz	2fcb1b4b2e0a88e6e1a1773d630e64d4	SO_5695_Set11_706145_S35_R2_001.fastq.gz	1b1be9279cdd8515d886a8b719c99ed9								ERS5281706	PRJEB41116
706146	529	4	14 June 2017	SO_5695_SET8_706146_S58_R1_001.fastq.gz	fe5b1f2e932e9dadca1fb2017a07388c	SO_5695_SET8_706146_S58_R2_001.fastq.gz	acc6a0d46774cbd364d1f722f11718ad								ERS5281707	PRJEB41116
706148	573	4	14 June 2017	SO_5695_SET8_706148_S59_R1_001.fastq.gz	79acb075d2731b9abb4fb7a28f704b36	SO_5695_SET8_706148_S59_R2_001.fastq.gz	a0b59419a2e323c52580ecd41ca0272d								ERS5281709	PRJEB41116
706150	575	4	14 June 2017	SO_5695_Set8_706150_R1.fastq.gz	bede54c2a05c16a7e5a72cde5e717d8e	SO_5695_Set8_706150_R2.fastq.gz	30afb052b75f82f755712cb92c251919								ERS5281191	PRJEB41116
706159	513	4	11 May 2017	SO_5695_Set7_706159_S88_R1_001.fastq.gz	8a14917eff38008d28c3a8b3e8d7c8a0	SO_5695_Set7_706159_S88_R2_001.fastq.gz	6b1da2707bf81dd9d0be9ae6868dba2d								ERS5281711	PRJEB41116
706166	622	4	14 June 2017	SO_5695_Set8_706166_R1.fastq.gz	4516782198bd09e6200184cd53956ca4	SO_5695_Set8_706166_R2.fastq.gz	c21f87f3c9c82ea96362036367017fda								ERS5281713	PRJEB41116
706173	586	4	14 June 2017	SO_5695_SET8_706173_S62_R1_001.fastq.gz	243393514830057bef6c51235721d3d1	SO_5695_SET8_706173_S62_R2_001.fastq.gz	c404b5bbe18037bb7bf40bfc2ea3d1c9								ERS5281716	PRJEB41116
706205	706	4	2017-08-09	SO_5695_SET9_706205_R1.fastq.gz	4f3c0d2cfc77fb2b6f52a1c25579c51b	SO_5695_SET9_706205_R2.fastq.gz	ce3b0e015deeed906321cd388cc8e384								ERS5281718	PRJEB41116
706226	639	4	14 June 2017	SO_5695_SET8_706226_S63_R1_001.fastq.gz	b60da7964c497dd9dec676defe4c1e55	SO_5695_SET8_706226_S63_R2_001.fastq.gz	b78389cfb3c102c6e480bcd92f4a2191								ERS5281721	PRJEB41116
706238	679	4	14 June 2017	SO_5695_SET8_706238_S64_R1_001.fastq.gz	110b79a757854ba511d441ee6062fc21	SO_5695_SET8_706238_S64_R2_001.fastq.gz	c7b269ce5083298e94f03d87614a42a9								ERS5281722	PRJEB41116
706270	829	4	2017-08-09	SO_5695_SET9_706270_R1.fastq.gz	df6d5190250b7b7bbf34948d9c6e0080	SO_5695_SET9_706270_R2.fastq.gz	965e950262866dc09858684ef6c0790a								ERS5281723	PRJEB41116
706308	486	4	11 May 2017	SO_5695_Set7_706308_S89_R1_001.fastq.gz	52cd2eeee43b5b3a7f161b016baffb04	SO_5695_Set7_706308_S89_R2_001.fastq.gz	bedbc5593bff29bf74d8dcb0c7f27b36								ERS5281726	PRJEB41116
706340	672	4	2017-08-09	SO_5695_SET9_706340_R1.fastq.gz	2d189f23bd75f2e04db6d77dfb3f4f26	SO_5695_SET9_706340_R2.fastq.gz	046fb818a9639b14620535b7f58a7861								ERS5281728	PRJEB41116
706351	643	4	14 June 2017	SO_5695_SET8_706351_S65_R1_001.fastq.gz	29bd3041aca72c1260c1bdd6aea0ab86	SO_5695_SET8_706351_S65_R2_001.fastq.gz	442c70afda5741566a6be6f5ca00692a								ERS5281730	PRJEB41116
706354	623	4	14 June 2017	SO_5695_SET8_706354_S66_R1_001.fastq.gz	16f2c319b03054df37f4ec3ce0cc8adf	SO_5695_SET8_706354_S66_R2_001.fastq.gz	a2be2dae5a69a272c6dc3db734ad0287								ERS5281732	PRJEB41116
706414	574	4	14 June 2017	SO_5695_SET8_706414_S67_R1_001.fastq.gz	b2d90836eb962ee9158aacc152b74c0f	SO_5695_SET8_706414_S67_R2_001.fastq.gz	9af19b9891bbc98a6e148b865c6cb612								ERS5281734	PRJEB41116
706415	557	4	14 June 2017	SO_5695_Set8_706415_R1.fastq.gz	e97f4f7aec5d19a224b55ce4cd407c79	SO_5695_Set8_706415_R2.fastq.gz	1243b672f4a2ac560c767f4c81b01db3								ERS5281736	PRJEB41116
706416	524	4	14 June 2017	SO_5695_Set8_706416_R1.fastq.gz	68980e8ded368d468acd37849acfecb0	SO_5695_Set8_706416_R2.fastq.gz	3b1a33e413de922d737c7d9309bf1563								ERS5281738	PRJEB41116
706419	553	4	14 June 2017	SO_5695_SET8_706419_S70_R1_001.fastq.gz	78e8da01ad39a322818a1531eab9b4a2	SO_5695_SET8_706419_S70_R2_001.fastq.gz	9b1f01b20df4c79b678079b465beabdf								ERS5281740	PRJEB41116
706420	798	4	2017-08-09	SO_5695_SET9_706420_R1.fastq.gz	82a86af0e8b9db55627eab1941735794	SO_5695_SET9_706420_R2.fastq.gz	bfd0486e47d3f706347cb7cac241483e								ERS5281742	PRJEB41116
706421	517	4	14 June 2017	SO_5695_SET8_706421_S71_R1_001.fastq.gz	8752a3c475b5d45d315d847915ba6976	SO_5695_SET8_706421_S71_R2_001.fastq.gz	c7052458923dbdf05c7a0d61fa108574								ERS5281743	PRJEB41116
706424	571	4	14 June 2017	SO_5695_SET8_706424_S72_R1_001.fastq.gz	b6838e13f4d0a45fa071ae15caefe43c	SO_5695_SET8_706424_S72_R2_001.fastq.gz	646e2c7a623b0b805c938c1a168281b8								ERS5281745	PRJEB41116
706425	556	4	2017-09-06	SO_5695_Set11_706425_S36_R1_001.fastq.gz	1ee17e040c8970ec8a4495191ee128f5	SO_5695_Set11_706425_S36_R2_001.fastq.gz	266717287628fb281857d82c625b9739								ERS5281747	PRJEB41116
706426	569	4	11 May 2017	SO_5695_Set7_706426_S90_R1_001.fastq.gz	0a914675eb84c4309834e493ec259b9a	SO_5695_Set7_706426_S90_R2_001.fastq.gz	eea49987a4fb2c5f41c8624ede1084fe								ERS5281749	PRJEB41116
706434	628	4	14 June 2017	SO_5695_SET8_706434_S73_R1_001.fastq.gz	7524e674fe74fd505914fe2904da7990	SO_5695_SET8_706434_S73_R2_001.fastq.gz	c22221f9a6d215c263127f89bd6042a2								ERS5281752	PRJEB41116
706448	589	4	14 June 2017	SO_5695_SET8_706448_S74_R1_001.fastq.gz	46fa89bd000790dfd7b76b468637b484	SO_5695_SET8_706448_S74_R2_001.fastq.gz	154628891ae9adcdeb2c23f5dcf0d001								ERS5281754	PRJEB41116
706469	790	4	2017-08-09	SO_5695_SET9_706469_R1.fastq.gz	70ec53ae752fc6cfefdaca56776436bb	SO_5695_SET9_706469_R2.fastq.gz	452c8f9613808b7cbbf8fbc61b060190								ERS5281756	PRJEB41116
706487	587	4	14 June 2017	SO_5695_SET8_706487_S75_R1_001.fastq.gz	b848e97abe9586230fbad8df352a8c3e	SO_5695_SET8_706487_S75_R2_001.fastq.gz	88795036e4ce8c85050623845480b409								ERS5281759	PRJEB41116
706527	608	4	14 June 2017	SO_5695_SET8_706527_S76_R1_001.fastq.gz	d2513770c2fc96b3ef08b449f9451d96	SO_5695_SET8_706527_S76_R2_001.fastq.gz	8f4ff1f88b382b8abece30c7f18a0f98								ERS5281761	PRJEB41116
706533	697	4	14 June 2017	SO_5695_SET9_706553_R1.fastq.gz	f707056f0b61dfe5ef9a28b7179e98a4	SO_5695_SET9_706553_R2.fastq.gz	e8c52cf26cf0a0e266ac6af5cddb8d71								ERS5281763	PRJEB41116
706550	802	4	2017-08-09	SO_5695_SET9_706550_R1.fastq.gz	68a062e9a59e5e8b53495b312747985a	SO_5695_SET9_706550_R2.fastq.gz	672e8c542267e5f1a54550c79c755b1f								ERS5281765	PRJEB41116
706551	539	4	14 June 2017	SO_5695_SET8_706551_S77_R1_001.fastq.gz	1c0c5b433aee2e3e7119c7a2463e5988	SO_5695_SET8_706551_S77_R2_001.fastq.gz	1014434d133f98e7aae427f80c1269ff								ERS5281767	PRJEB41116
706553	538	4	2017-08-09	SO_5695_SET8_706553_S79_R1_001.fastq.gz	b2a631c48972d7e8b8cffc5116d5a1d0	SO_5695_SET8_706553_S79_R2_001.fastq.gz	72df8d567c8682e271f0e593d0cfba55								ERS5281768	PRJEB41116
706555	518	4	14 June 2017	SO_5695_SET8_706555_S78_R1_001.fastq.gz	4f62fb77c619f34d0bcf91dee005b14c	SO_5695_SET8_706555_S78_R2_001.fastq.gz	ebf9ecec151e1e4c8776b5f339d9909a								ERS5281770	PRJEB41116
706558	585	4	14 June 2017	SO_5695_SET8_706558_S80_R1_001.fastq.gz	0b55d2ef7dde7c845f7c5fc9117cfec7	SO_5695_SET8_706558_S80_R2_001.fastq.gz	d869f6b9b469b25761ffe3d6a217daa5								ERS5281771	PRJEB41116
706561	637	4	14 June 2017	SO_5695_SET8_706561_S81_R1_001.fastq.gz	c5133c86f9c0051c0c2b4fb0ac822068	SO_5695_SET8_706561_S81_R2_001.fastq.gz	f76c5114894be1d1501c945ac4f4b6b0								ERS5281773	PRJEB41116
706591	657	4	14 June 2017	SO_5695_SET8_706591_S82_R1_001.fastq.gz	c0a80c56f2e85be21757e95ba1f8b642	SO_5695_SET8_706591_S82_R2_001.fastq.gz	58e140e1f8cd7d90d924d9a0fdbf9cd5								ERS5281776	PRJEB41116
706618	832	4	2017-08-09	SO_5695_SET9_706618_R1.fastq.gz	8a8eb370a5498dea168278c4410ff923	SO_5695_SET9_706618_R2.fastq.gz	1c20bc332cc367af1d00668a4026d6c3								ERS5281779	PRJEB41116
706651	714	4	2017-08-09	SO_5695_SET9_706651_R1.fastq.gz	318a1aacb08b5319d95ebfc5ee8a0b1d	SO_5695_SET9_706651_R2.fastq.gz	21bd775f881786b4162c6cbfef8b99d9								ERS5281780	PRJEB41116
706656	669	4	14 June 2017	SO_5695_SET8_706656_S83_R1_001.fastq.gz	9c9d6da4387ffc110847ae4a077038b9	SO_5695_SET8_706656_S83_R2_001.fastq.gz	20b2e400588e22a8c2251952ee19c3f0								ERS5281782	PRJEB41116
706660	685	4	2017-08-09	SO_5695_SET9_706660_R1.fastq.gz	f53c34d8b36d1a987dc02fcb20f32646	SO_5695_SET9_706660_R2.fastq.gz	c7923400054d380a55edfa53296e4ea3								ERS5281784	PRJEB41116
706693	489	4	11 May 2017	SO_5695_Set7_706693_S91_R1_001.fastq.gz	e032285a3a68c82a9cb255cceb741bfe	SO_5695_Set7_706693_S91_R2_001.fastq.gz	1ac5aa3d0d162ecf658d099237f94c68								ERS5281785	PRJEB41116
706697	678	4	14 June 2017	SO_5695_SET8_706697_S84_R1_001.fastq.gz	2df37cd077f5934e3cbbb570e515ba85	SO_5695_SET8_706697_S84_R2_001.fastq.gz	8a0ee3c3b313139f9ea145142293cd66								ERS5281787	PRJEB41116
706699	691	4	2017-08-09	SO_5695_SET9_706699_R1.fastq.gz	1b36659fadb4789e92c165e3d114f6c0	SO_5695_SET9_706699_R2.fastq.gz	9439f7319431507f66161deeb528aa18								ERS5281788	PRJEB41116
706706	700	4	2017-08-09	SO_5695_SET9_706706_R1.fastq.gz	d5f7bf434ad5896e57700bb6595fcbbd	SO_5695_SET9_706706_R2.fastq.gz	e06faafc9c77862ae75f5bb4c1d6901a								ERS5281790	PRJEB41116
706711	689	4	2017-08-09	SO_5695_SET9_706711_R1.fastq.gz	b468b6b21094323d6919d4f51cca81f6	SO_5695_SET9_706711_R2.fastq.gz	9db9289d903b4a665a4803dfcefde302								ERS5281792	PRJEB41116
706721	675	4	14 June 2017	SO_5695_SET8_706721_S85_R1_001.fastq.gz	86700976c23dc3a6a4b18c3c1104308e	SO_5695_SET8_706721_S85_R2_001.fastq.gz	19f136e623a7264f63c8f1cc5e139ef3								ERS5281794	PRJEB41116
706739	668	4	14 June 2017	SO_5695_SET8_706739_S86_R1_001.fastq.gz	a70dc5b97ee95b5842569ffd312a00fe	SO_5695_SET8_706739_S86_R2_001.fastq.gz	d8bc7766c352c5a7dee35ee75ec71bab								ERS5281795	PRJEB41116
706780	554	4	14 June 2017	SO_5695_SET8_706780_S88_R1_001.fastq.gz	cbe2572d3274f9697da2bd4f042c4c82	SO_5695_SET8_706780_S88_R2_001.fastq.gz	0ed56725318c3d4d91b28730819c51b3								ERS5281797	PRJEB41116
706781	812	4	2017-08-09	SO_5695_SET9_706781_R1.fastq.gz	0be770faa3ed87c66344864613912278	SO_5695_SET9_706781_R2.fastq.gz	9a82b2d2091cb4adfd8c20907a35cabd								ERS5281799	PRJEB41116
706783	551	4	14 June 2017	SO_5695_SET8_706783_S87_R1_001.fastq.gz	c32784f7e3dce4cccbb68ed725068e14	SO_5695_SET8_706783_S87_R2_001.fastq.gz	d791d191d920424bb466d23cfa6b7eea								ERS5281801	PRJEB41116
706785	542	4	14 June 2017	SO_5695_SET8_706785_S89_R1_001.fastq.gz	33c032f9ecc9fd37e931b331e5c794b6	SO_5695_SET8_706785_S89_R2_001.fastq.gz	2a7d6673e3b7902512a23ce62fbd515e								ERS5281803	PRJEB41116
706789	563	4	14 June 2017	SO_5695_SET8_706789_S90_R1_001.fastq.gz	ea9f6bb398de970ac3613d0a693b1abd	SO_5695_SET8_706789_S90_R2_001.fastq.gz	b83089bb6d475560fa9a69e7e88aebc0								ERS5281805	PRJEB41116
706790	561	4	14 June 2017	SO_5695_SET8_706790_S91_R1_001.fastq.gz	4b3005b9d65fb54a7f29b8dfeea9cad8	SO_5695_SET8_706790_S91_R2_001.fastq.gz	0ec08f163a195191f4116e1f9a23cd86								ERS5281808	PRJEB41116
706791	537	4	14 June 2017	SO_5695_Set8_706791_R1.fastq.gz	0ee9f1b345896e9a89d47760693ce172	SO_5695_Set8_706791_R2.fastq.gz	7178951ca55f8f1ad2966f414c290f61								ERS5281811	PRJEB41116
706792	819	4	2017-08-09	SO_5695_SET9_706792_R1.fastq.gz	aad3e4082975dade8dd7dd8dde4bfa8d	SO_5695_SET9_706792_R2.fastq.gz	e417040e916c387870a3b1d07c552774								ERS5281812	PRJEB41116
706793	519	4	14 June 2017	SO_5695_SET8_706793_S1_R1_001.fastq.gz	b79affd3db6eceed67036131d4f04b90	SO_5695_SET8_706793_S1_R2_001.fastq.gz	141bb327481c3c74fcecadb51b901ecc								ERS5281814	PRJEB41116
706811	734	4	2017-08-09	SO_5695_SET9_706811_R1.fastq.gz	a1d388c56dc56ee868bfcc60baf97917	SO_5695_SET9_706811_R2.fastq.gz	6e845b8844d153209ef38c6d57f19d60								ERS5281816	PRJEB41116
706812	407	4	2017-08-09	SO_5695_SET9_706812_R1.fastq.gz	847c56932b2a4177f7d0d9ab9610916d	SO_5695_SET9_706812_R2.fastq.gz	44e7d854ec6c2389b171dfa7ab81cba9								ERS5281818	PRJEB41116
706828	780	4	2017-08-09	SO_5695_SET9_706828_R1.fastq.gz	ff20e823323465d20ff5050c1999e583	SO_5695_SET9_706828_R2.fastq.gz	ff6052cb026c67f5d5ee7c93a130d498								ERS5281821	PRJEB41116
706830	653	4	14 June 2017	SO_5695_SET8_706830_S2_R1_001.fastq.gz	d2f370f68e1fd0941b92bd2d1bfa9132	SO_5695_SET8_706830_S2_R2_001.fastq.gz	ae8c04629e649387be830a44f26ce4b7								ERS5281823	PRJEB41116
706834	651	4	14 June 2017	SO_5695_SET8_706834_S95_R1_001.fastq.gz	b4635e55c29259c205848932e719db2b	SO_5695_SET8_706834_S95_R2_001.fastq.gz	0943d9b10e45f650da591e47eba81758								ERS5281825	PRJEB41116
706847	744	4	2017-09-06	SO_5695_Set11_706847_R1_001.fastq.gz	d70eadc62f09772da55f8fd4cbf6cc86	SO_5695_Set11_706847_R2_001.fastq.gz	9ed65b440208a8f611a1999a65ab5c3d								ERS5281827	PRJEB41116
706882	671	4	14 June 2017	SO_5695_SET8_706882_S96_R1_001.fastq.gz	bf86a229c73ab15c720e4b6fd5d931ef	SO_5695_SET8_706882_S96_R2_001.fastq.gz	8baf8b4d222925e63dccb62b8291e081								ERS5281828	PRJEB41116
706910	526	4	14 June 2017	SO_5695_SET8_706910_S97_R1_001.fastq.gz	58c90b99f9a998259cb7ccb749a955f8	SO_5695_SET8_706910_S97_R2_001.fastq.gz	613b72571612ec8202bb852e792b0b99								ERS5281830	PRJEB41116
706914	521	4	14 June 2017	SO_5695_SET8_706914_S98_R1_001.fastq.gz	549319132b577283571e95367c309b1e	SO_5695_SET8_706914_S98_R2_001.fastq.gz	9665232f2b4a3ab9bae5ae45080b4aa5								ERS5281832	PRJEB41116
706918	525	4	14 June 2017	SO_5695_SET8_706918_S99_R1_001.fastq.gz	7589cbaef5fe17487e41867332f19662	SO_5695_SET8_706918_S99_R2_001.fastq.gz	e7fdce765375550271cc18f3dbde5126								ERS5281834	PRJEB41116
706924	548	4	14 June 2017	SO_5695_SET8_706924_S100_R1_001.fastq.gz	6e44777d0f551383ebfc7e00dc90c798	SO_5695_SET8_706924_S100_R2_001.fastq.gz	bbb779eff04593d4b548929c3dbbe458								ERS5281836	PRJEB41116
706930	737	4	2017-08-09	SO_5695_SET9_706930_R1.fastq.gz	d0430d692bcb0e7c4c797773b900340e	SO_5695_SET9_706930_R2.fastq.gz	15c1e9fa8970584edfbfddc4d1a325a2								ERS5281838	PRJEB41116
706954	674	4	14 June 2017	SO_5695_SET8_706954_S101_R1_001.fastq.gz	8939c2b3f88bc4d73866a02c61ec750f	SO_5695_SET8_706954_S101_R2_001.fastq.gz	71c65fa68e7b8eda388a50b64e51ceeb								ERS5281839	PRJEB41116
706956	590	4	14 June 2017	SO_5695_SET8_706956_S102_R1_001.fastq.gz	98508aa5ea8aa9b544dcec6e57309bf7	SO_5695_SET8_706956_S102_R2_001.fastq.gz	d3a6c30f15c5c9f3087c8aa467f5d234								ERS5281841	PRJEB41116
706973	645	4	14 June 2017	SO_5695_SET8_706973_S103_R1_001.fastq.gz	4a2bdf52375e2be79e961b8b74f1b83d	SO_5695_SET8_706973_S103_R2_001.fastq.gz	bb7932f1f96b346389c61e69aaf93f83								ERS5281843	PRJEB41116
706991	613	4	14 June 2017	SO_5695_SET8_706991_S104_R1_001.fastq.gz	81631be28c254a0c2ff0d1c11fe978d3	SO_5695_SET8_706991_S104_R2_001.fastq.gz	c2c5c45fe8454b5470df560f27f10a38								ERS5281846	PRJEB41116
706998	664	4	14 June 2017	SO_5695_SET8_706998_S105_R1_001.fastq.gz	761c571d1efd70d6b3b837af172c24c2	SO_5695_SET8_706998_S105_R2_001.fastq.gz	52b3fae0ea4dc46e834cd5ccdbac062a								ERS5281847	PRJEB41116
707047	718	4	2017-08-09	SO_5695_SET9_707047_R1.fastq.gz	740ecf4795b5f9aed1996fdaf2cb8b07	SO_5695_SET9_707047_R2.fastq.gz	7095e3f1e2a447dd3ad00b46e73b1164								ERS5281849	PRJEB41116
707071	520	4	14 June 2017	SO_5695_SET8_707071_S106_R1_001.fastq.gz	0e631fe964b87064527d23c1486a97a9	SO_5695_SET8_707071_S106_R2_001.fastq.gz	f6046f053252a3dac250de9bb73664cd								ERS5281851	PRJEB41116
707147	696	4	2017-08-09	SO_5695_SET9_707147_R1.fastq.gz	f12e329af542daec8d47e33450b49d42	SO_5695_SET9_707147_R2.fastq.gz	29a62c86289053d8ab2a9501f692b8da								ERS5281852	PRJEB41116
707166	662	4	14 June 2017	SO_5695_SET8_707166_S107_R1_001.fastq.gz	c332c0300e1ea798e562d30e5a207765	SO_5695_SET8_707166_S107_R2_001.fastq.gz	7547c0aa6a73dc0394e4aec137dc9e6e								ERS5281853	PRJEB41116
707170	715	4	2017-08-09	SO_5695_SET9_707170_R1.fastq.gz	194560bef3ce7c8b327f273dccfec60c	SO_5695_SET9_707170_R2.fastq.gz	6e10261213c130b214973c9d3bc539b9								ERS5281855	PRJEB41116
707196	660	4	14 June 2017	SO_5695_SET8_707196_S108_R1_001.fastq.gz	2dfbae81494f06b3127dd53bc0a850de	SO_5695_SET8_707196_S108_R2_001.fastq.gz	716ec7114cac772a541206a3e4ebab49								ERS5281857	PRJEB41116
707220	720	4	2017-08-09	SO_5695_SET9_707220_R1.fastq.gz	002c961deb8ef2db20de5264f69bf5b1	SO_5695_SET9_707220_R2.fastq.gz	c4403535dcd4ace5d6ee4d3a481a59cd								ERS5281859	PRJEB41116
707240	773	4	2017-08-09	SO_5695_SET9_707240_R1.fastq.gz	74b3c738aa76a8d86f60769e26be79d4	SO_5695_SET9_707240_R2.fastq.gz	7cc9dfa71c79cd6ede8f6ffb0273a460								ERS5281861	PRJEB41116
707277	598	4	11 May 2017	SO_5695_Set7_707277_S92_R1_001.fastq.gz	e252a885ec205ceeaf8ffa47f1daf783	SO_5695_Set7_707277_S92_R2_001.fastq.gz	bb4b96f13c05a38e69d837f020c489d0								ERS5281863	PRJEB41116
707308	523	4	14 June 2017	SO_5695_SET8_707308_S109_R1_001.fastq.gz	893da6b747b8bfda30f6e4abede4463b	SO_5695_SET8_707308_S109_R2_001.fastq.gz	fb35b3f3a922ba2899f5a4570b50d590								ERS5281865	PRJEB41116
707373	683	4	2017-08-09	SO_5695_SET9_707373_R1.fastq.gz	a6372b4b48266a019de4d87d28cc61a9	SO_5695_SET9_707373_R2.fastq.gz	1ea7528b9694bf97ea0ba868456b4267								ERS5281867	PRJEB41116
707440	661	4	14 June 2017	SO_5695_SET8_707440_S110_R1_001.fastq.gz	12d3856fee58c7f924305e478dfd9a91	SO_5695_SET8_707440_S110_R2_001.fastq.gz	62fdd31cad5fcdfc2b276f9e18dfe9d1								ERS5281869	PRJEB41116
707443	817	4	2017-08-09	SO_5695_SET9_707443_R1.fastq.gz	115b494fa345bac046ed81093ef398ef	SO_5695_SET9_707443_R2.fastq.gz	eb6a0faa54955304fa2347c3e00c7bee								ERS5281870	PRJEB41116
707449	616	4	14 June 2017	SO_5695_SET8_707449_S111_R1_001.fastq.gz	c1b60a14bfae4c2da103790848ecdaa0	SO_5695_SET8_707449_S111_R2_001.fastq.gz	1eaaa7a58432f0248d85ec4c06b8b890								ERS5281872	PRJEB41116
707464	835	4	2017-08-09	SO_5695_SET9_707464_R1.fastq.gz	4697fc20f9eef90401ce7c534140758e	SO_5695_SET9_707464_R2.fastq.gz	890344886d4179354f57c84f5fdc83b2								ERS5281874	PRJEB41116
707489	620	4	14 June 2017	SO_5695_SET8_707489_S112_R1_001.fastq.gz	dfd6e11ab7a34c0f96f5402219665a3b	SO_5695_SET8_707489_S112_R2_001.fastq.gz	9ee3cbe0473f7727e3dbe7346c41bbb2								ERS5281876	PRJEB41116
707540	789	4	2017-08-09	SO_5695_SET9_707540_R1.fastq.gz	17a60735e069b2bd1d7ca58ad2ca6980	SO_5695_SET9_707540_R2.fastq.gz	82c31f91bd3ee127166507567b748c94								ERS5281878	PRJEB41116
707545	618	4	14 June 2017	SO_5695_SET8_707545_S113_R1_001.fastq.gz	25647a534f281327f9887d639a6811bd	SO_5695_SET8_707545_S113_R2_001.fastq.gz	d418b4eeab4b0606fd77294a84b301b3								ERS5281879	PRJEB41116
707570	728	4	2017-08-09	SO_5695_SET9_707570_R1.fastq.gz	73b9a3e03b4535dec5c3c8f22fc1fc47	SO_5695_SET9_707570_R2.fastq.gz	b02854266280d4cd9e8711c7324e9b0b								ERS5281880	PRJEB41116
707619	733	4	2017-08-09	SO_5695_SET9_707619_R1.fastq.gz	f9335ff66a557a243c7c60c905a8ebf3	SO_5695_SET9_707619_R2.fastq.gz	7f76078cf0946390eea54c7c04e70bb4								ERS5281881	PRJEB41116
707623	667	4	14 June 2017	SO_5695_SET8_707623_S114_R1_001.fastq.gz	85d6ea2b8f48d782ec9002917382402d	SO_5695_SET8_707623_S114_R2_001.fastq.gz	dc23b74ba2fe2ce15cda463a66c379ad								ERS5281882	PRJEB41116
707627	749	4	2017-08-09	SO_5695_Set9_707627_R1.fastq.gz	2e19aea6b9b11a95f99b08fd2ba9917b	SO_5695_Set9_707627_R2.fastq.gz	2070c1cef513d11b1d1a335a6fb40d1d								ERS5281883	PRJEB41116
707633	676	4	14 June 2017	SO_5695_SET8_707633_S115_R1_001.fastq.gz	d1a2d3783601d5d037d1eed14fa60706	SO_5695_SET8_707633_S115_R2_001.fastq.gz	8bfa39bcb356f9990ff088975c04e83f								ERS5281884	PRJEB41116
707659	649	4	14 June 2017	SO_5695_SET8_707659_S116_R1_001.fastq.gz	7d8c86bf59ee8b73bade7c8c7717cd15	SO_5695_SET8_707659_S116_R2_001.fastq.gz	2937327eb59a1957091401cb30e0f4a4								ERS5281885	PRJEB41116
707680	745	4	2017-08-09	SO_5695_Set9_707680_R1.fastq.gz	b65ac10e30b728e40ebab84dedf04d0c	SO_5695_Set9_707680_R2.fastq.gz	0b5c2ecada5e01a4129e9507e2d2c7ce								ERS5281886	PRJEB41116
707702	826	4	2017-08-09	SO_5695_Set9_707702_R1.fastq.gz	e6ced285b1d5d7a4073fd6e27819bf68	SO_5695_Set9_707702_R2.fastq.gz	d6ba970ae2eca5c7f40b907b95a34b61								ERS5281887	PRJEB41116
707806	973	4	2017-09-06	SO_5695_Set11_707806_S38_R1_001.fastq.gz	f6739af2430722c1aea994d332e32f89	SO_5695_Set11_707806_S38_R2_001.fastq.gz	f28dd846217c579de85a37f7aba74413								ERS5281888	PRJEB41116
707807	772	4	2017-08-09	SO_5695_Set9_707807_R1.fastq.gz	8f80577798f982b471fb5cdbe494c808	SO_5695_Set9_707807_R2.fastq.gz	98e68ceb2bebc82e7a63fa8f4440752f								ERS5281889	PRJEB41116
707840	394	4	2017-08-09	SO_5695_Set9_707840_R1.fastq.gz	4b7d48f648e7abc9e4941e8cb1f83394	SO_5695_Set9_707840_R2.fastq.gz	d1eedcb13e1e61fe8182f0f32b29e121								ERS5281890	PRJEB41116
707856	805	4	2017-08-09	SO_5695_Set9_707856_R1.fastq.gz	a5722cc7d68450935ef51bf50ac18b0b	SO_5695_Set9_707856_R2.fastq.gz	9bbd39bc6eee5ad937b754c4c08cf29b								ERS5281891	PRJEB41116
707857	822	4	2017-08-09	SO_5695_Set9_707857_R1.fastq.gz	917c6fc0dd5235986318e6e631bfbb51	SO_5695_Set9_707857_R2.fastq.gz	9be6a56d561c4f1026a34d9fe9feb74d								ERS5281892	PRJEB41116
707860	811	4	2017-08-09	SO_5695_Set9_707860_R1.fastq.gz	ea5c9bd4878aaadf95b8fb30ac9a4a5c	SO_5695_Set9_707860_R2.fastq.gz	6f205dbd9d76bf5f9023211c9f220bde								ERS5281893	PRJEB41116
707874	820	4	2017-08-09	SO_5695_Set9_707874_R1.fastq.gz	dbf620fa9258476b10dbf0f5dc93fc65	SO_5695_Set9_707874_R2.fastq.gz	52d2c6d6c0da821bfbef3c5aa9b17707								ERS5281894	PRJEB41116
707875	827	4	2017-08-09	SO_5695_Set9_707875_R1.fastq.gz	21d5f8c2f5c0ecd87a42fa310eda0ff8	SO_5695_Set9_707875_R2.fastq.gz	a88f750267be7dec1e5d177ea40ca302								ERS5281895	PRJEB41116
707921	840	4	2017-08-09	SO_5695_Set9_707921_R1.fastq.gz	35bbb63648329ea7168317dde27a27a3	SO_5695_Set9_707921_R2.fastq.gz	048ab73cf522c26efae3b3a98015ef7a								ERS5281896	PRJEB41116
707932	693	4	2017-08-09	SO_5695_Set9_707932_R1.fastq.gz	e3a194cc72bdcc5aae95df7be7a11517	SO_5695_Set9_707932_R2.fastq.gz	24ed0105bff90e3cc95e3be9f3bc93b0								ERS5281897	PRJEB41116
707933	828	4	2017-08-09	SO_5695_Set9_707933_R1.fastq.gz	c6d4c51594adcfde366f1702bef42113	SO_5695_Set9_707933_R2.fastq.gz	ad920fa23840a6c5f9d40e1706422735								ERS5281898	PRJEB41116
707940	725	4	2017-08-09	SO_5695_Set9_707940_R1.fastq.gz	d3fc86b29c5c904a7b2106715a62eed1	SO_5695_Set9_707940_R2.fastq.gz	76158d8fb9b04ba44b46079a3586b8d9								ERS5281899	PRJEB41116
707967	658	4	14 June 2017	SO_5695_SET8_707967_S117_R1_001.fastq.gz	ba06414a66305fbdae9a07372439925a	SO_5695_SET8_707967_S117_R2_001.fastq.gz	fc20fb1d93018931d6504d3d8b268b26								ERS5281900	PRJEB41116
707975	735	4	2017-08-09	SO_5695_Set9_707975_R1.fastq.gz	6e74b8cc93403fd0ef22d98556fcd823	SO_5695_Set9_707975_R2.fastq.gz	a8174b6fcbdc25058948fe7f0863011c								ERS5281901	PRJEB41116
708028	763	4	2017-08-09	SO_5695_Set9_708028_R1.fastq.gz	f0f501d3f6c9a8640d732747a6d3ce81	SO_5695_Set9_708028_R2.fastq.gz	a216bf13c0d68a5341f0ad44ff25a20a								ERS5281902	PRJEB41116
708061	708	4	2017-08-09	SO_5695_Set9_708061_R1.fastq.gz	ca9be6092e051b223599facf24543dae	SO_5695_Set9_708061_R2.fastq.gz	049d479fe7951bd33fdc0d5bcc291388								ERS5281903	PRJEB41116
708067	764	4	2017-08-09	SO_5695_Set9_708067_R1.fastq.gz	a33a6669587d4bb1f77334e825b08a89	SO_5695_Set9_708067_R2.fastq.gz	e362b6632a5a3499a8b28f3bb0cfa489								ERS5281904	PRJEB41116
708074	701	4	2017-08-09	SO_5695_Set9_708074_R1.fastq.gz	d7849524fbe11662cd92f76d31a4fd5f	SO_5695_Set9_708074_R2.fastq.gz	2f1d941dbdf43c538a529071bdc5bf36								ERS5281905	PRJEB41116
708090	821	4	2017-08-09	SO_5695_Set9_708090_R1.fastq.gz	926a9b691b9519b0afd0641c7ef69410	SO_5695_Set9_708090_R2.fastq.gz	6b7ff7e1a796cbf598178a652316608e								ERS5281906	PRJEB41116
708143	731	4	2017-08-09	SO_5695_Set9_708143_R1.fastq.gz	d122417577127cf31f5e501f5085d206	SO_5695_Set9_708143_R2.fastq.gz	961e88c626e8f7e9f1d370a4b57b76cb								ERS5281907	PRJEB41116
708146	781	4	2017-08-09	SO_5695_Set9_708146_R1.fastq.gz	abd10933c388f9d8bd9e90c5a42fac63	SO_5695_Set9_708146_R2.fastq.gz	5c0908c1307be3e462fcc23de92095fe								ERS5281908	PRJEB41116
708160	842	4	2017-08-09	SO_5695_Set9_708160_R1.fastq.gz	e2ba807d9959ecf81ce8ddf6b1aeaa49	SO_5695_Set9_708160_R2.fastq.gz	216294b874c015c0b5d24aec22c8840b								ERS5281909	PRJEB41116
708183	730	4	2017-08-09	SO_5695_Set9_708183_R1.fastq.gz	80773772a818ba0245f5868753f8c546	SO_5695_Set9_708183_R2.fastq.gz	b4c45fd51a7a5d9a9250091099b3aa08								ERS5281910	PRJEB41116
708225	450	4	2017-08-16	SO_5695_SET10_708225_S37_R1_001.fastq.gz	8244bb24c33fd41df1a159f700ffef63	SO_5695_SET10_708225_S37_R2_001.fastq.gz	2d7ceb28b801b5cd7bd902642ac32c06								ERS5281911	PRJEB41116
708226	825	4	2017-08-09	SO_5695_Set9_708226_R1.fastq.gz	1c0982e55b4999cd0a457bd98512b791	SO_5695_Set9_708226_R2.fastq.gz	324b4d6b6002084527beeddcbcc0d780								ERS5281912	PRJEB41116
708227	814	4	2017-08-09	SO_5695_Set9_708227_R1.fastq.gz	b65892c7d97a2f6335f037a86df5cdc4	SO_5695_Set9_708227_R2.fastq.gz	97609a96e80a4fc22d7a7751914bc446								ERS5281913	PRJEB41116
708284	782	4	2017-08-09	SO_5695_Set9_708284_R1.fastq.gz	2bc837707ffab5b9421d97ad143d03d9	SO_5695_Set9_708284_R2.fastq.gz	45a2665d5fc6f4ea59aa8aa3e959d973								ERS5281914	PRJEB41116
708295	834	4	2017-08-09	SO_5695_Set9_708295_R1.fastq.gz	42ad9c5116ff951c92fe5cd927736bb7	SO_5695_Set9_708295_R2.fastq.gz	66e15933c3154dc044559cf11985d224								ERS5281915	PRJEB41116
708301	703	4	2017-08-09	SO_5695_Set9_708301_R1.fastq.gz	bbb188e03e589a9e0719c349be1f1d23	SO_5695_Set9_708301_R2.fastq.gz	bcbbe4c6ec552c635e6847a8bcee2458								ERS5281916	PRJEB41116
708309	743	4	2017-08-09	SO_5695_Set9_708309_R1.fastq.gz	f5a3e25131d5ec1fe752e480ecd80ba4	SO_5695_Set9_708309_R2.fastq.gz	ea6afa309a39653f558fe110ab715c29								ERS5281917	PRJEB41116
708359	760	4	2017-08-09	SO_5695_Set9_708359_R1.fastq.gz	2502861c106c22b95fe51b67c6f4cb3e	SO_5695_Set9_708359_R2.fastq.gz	8bdf390f72d7da71b537fe6caaefaaa1								ERS5281918	PRJEB41116
708404	739	4	2017-08-09	SO_5695_Set9_708404_R1.fastq.gz	293edb516d0168c06cce4679583b352e	SO_5695_Set9_708404_R2.fastq.gz	33aec7d65762d275e3d6e74542d9f9d3								ERS5281919	PRJEB41116
708438	722	4	2017-08-09	SO_5695_Set9_708438_R1.fastq.gz	84bfc9e01676feae3b7b57e90974698e	SO_5695_Set9_708438_R2.fastq.gz	d6bf7add061328a4aff499e53937e2f1								ERS5281920	PRJEB41116
708444	801	4	2017-08-09	SO_5695_Set9_708444_R1.fastq.gz	414ad7f02c43310d12da5088840d47ac	SO_5695_Set9_708444_R2.fastq.gz	e0ac44c7cb6e39f44d25879b7eba5db2								ERS5281921	PRJEB41116
708445	808	4	2017-08-09	SO_5695_Set9_708445_R1.fastq.gz	950d3e9da343bf63047a683ada2b4798	SO_5695_Set9_708445_R2.fastq.gz	dcecc9e169353df83ee3b31c3be5979d								ERS5281922	PRJEB41116
708446	815	4	2017-08-09	SO_5695_Set9_708446_R1.fastq.gz	ffb770222c316ae28c4f17560aa333d8	SO_5695_Set9_708446_R2.fastq.gz	0448fa25120e5edceb026d4c7e8ee6a1								ERS5281923	PRJEB41116
708449	824	4	2017-08-09	SO_5695_Set9_708449_R1.fastq.gz	cf776f4d59ed9f5e808872fc309d64c1	SO_5695_Set9_708449_R2.fastq.gz	1e5230cfded4e78336a0d6bd784bbd7f								ERS5281924	PRJEB41116
708494	788	4	2017-08-09	SO_5695_Set9_708494_R1.fastq.gz	fdedd6895d3b60b577776e8d84392b4f	SO_5695_Set9_708494_R2.fastq.gz	1aa023db300838d8896b395708cf6e2d								ERS5281925	PRJEB41116
708511	712	4	2017-08-09	SO_5695_Set9_708511_R1.fastq.gz	985479d840b1937b17e77860c520c175	SO_5695_Set9_708511_R2.fastq.gz	f894e84917a132fb9042f2f5743d74c8								ERS5281926	PRJEB41116
708530	746	4	2017-08-09	SO_5695_Set9_708530_R1.fastq.gz	68d93f373ac8d04a196123c3f1de8ce2	SO_5695_Set9_708530_R2.fastq.gz	e89bfe0f972298b415a5044a13c1c531								ERS5281927	PRJEB41116
708531	741	4	2017-08-09	SO_5695_Set9_708531_R1.fastq.gz	9a72247b694c04e0b704f872ae877331	SO_5695_Set9_708531_R2.fastq.gz	b05e5acb2cfd12106bc0b943f124d620								ERS5281928	PRJEB41116
708569	792	4	2017-08-09	SO_5695_Set9_708569_R1.fastq.gz	2329a40d27c2545d65e8e44b50bbd2c3	SO_5695_Set9_708569_R2.fastq.gz	673fa62f49a6a54631a609df26f0dde2								ERS5281929	PRJEB41116
708572	813	4	2017-08-09	SO_5695_Set9_708572_R1.fastq.gz	d02c550f9f9fb29ae47f2cea57d8442c	SO_5695_Set9_708572_R2.fastq.gz	66636ffc062ce04be82862da2c6a6d6c								ERS5281930	PRJEB41116
708600	855	4	2017-08-09	SO_5695_Set9_708600_R1.fastq.gz	324e2b1d7080f26ab59118f58b302de9	SO_5695_Set9_708600_R2.fastq.gz	ffa41ee6dc538ff19175eec6ca3a2a04								ERS5281931	PRJEB41116
708601	716	4	2017-08-09	SO_5695_Set9_708601_R1.fastq.gz	0d6e00786243cd132bd164500f28a7df	SO_5695_Set9_708601_R2.fastq.gz	d40e9638ed1524c14966e39675aa2f20								ERS5281932	PRJEB41116
708693	778	4	2017-08-09	SO_5695_Set9_708693_R1.fastq.gz	267d8080968e9a6b7ae3d99337156f0c	SO_5695_Set9_708693_R2.fastq.gz	0c9b032d9d6c95fc711e487ab02b2af5								ERS5281933	PRJEB41116
708711	717	4	2017-08-09	SO_5695_Set9_708711_R1.fastq.gz	1f1420b7aa8850d0b0a7f4b725a60223	SO_5695_Set9_708711_R2.fastq.gz	d91e602b648e973adc4415b8bf642f4b								ERS5281934	PRJEB41116
708715	838	4	2017-08-09	SO_5695_Set9_708715_R1.fastq.gz	e6da0e463ec07096edae75079fdb5079	SO_5695_Set9_708715_R2.fastq.gz	e135caf32caed3a32d167ac93670afaf								ERS5281935	PRJEB41116
708845	841	4	2017-08-09	SO_5695_Set9_708845_R1.fastq.gz	3b161613670d4283ea1ec06ec04f1d3b	SO_5695_Set9_708845_R2.fastq.gz	3a65b1258117249a084db288227d6259								ERS5281936	PRJEB41116
708854	791	4	2017-08-09	SO_5695_Set9_708854_R1.fastq.gz	bc3ec74a4c16150b3f400f5095563fad	SO_5695_Set9_708854_R2.fastq.gz	3c74bf85843acd161861ae88768dee05								ERS5281937	PRJEB41116
708950	755	4	2017-08-09	SO_5695_Set9_708950_R1.fastq.gz	37e53bf9aee698110a86173721b37ed0	SO_5695_Set9_708950_R2.fastq.gz	ab24f4ef761dfa9c0121558f0efc4956								ERS5281938	PRJEB41116
708991	771	4	2017-08-09	SO_5695_Set9_708991_R1.fastq.gz	fab8f8ef69b887c9f17fe2e87fdc02af	SO_5695_Set9_708991_R2.fastq.gz	b7b4a9ac33e5a80f1696cc45274779da								ERS5281939	PRJEB41116
709045	506	4	2017-08-09	SO_5695_Set9_709045_R1.fastq.gz	2c38bc154b75974f3270c22e9691e725	SO_5695_Set9_709045_R2.fastq.gz	15ebae2d2739153b0699baea01d857d2								ERS5281940	PRJEB41116
709046	564	4	2017-08-09	SO_5695_Set9_709046_R1.fastq.gz	7cf048701f88dbd12320a66bbd06e0ac	SO_5695_Set9_709046_R2.fastq.gz	8596e0f12fbc646c87fc34e02a4cd36d								ERS5281941	PRJEB41116
709105	767	4	2017-08-09	SO_5695_Set9_709105_R1.fastq.gz	ca43841a0e782e514c6a95ec843d2972	SO_5695_Set9_709105_R2.fastq.gz	1116704f5f3c89633d76021b934c9c59								ERS5281942	PRJEB41116
709109	751	4	2017-08-16	SO_5695_SET10_709109_S48_R1_001.fastq.gz	a1ab443ab8975d1481a7158324aee575	SO_5695_SET10_709109_S48_R2_001.fastq.gz	a65de678baa6b917d8f0f7b1cc6f16ec								ERS5281943	PRJEB41116
709124	255	4	2017-08-09	SO_5695_Set9_709124_R1.fastq.gz	8f617bfa1c5905a2e4add5af07aed864	SO_5695_Set9_709124_R2.fastq.gz	08772ea25ce6ddbe06f4257ef780ab5d								ERS5281944	PRJEB41116
709302	624	4	2017-08-09	SO_5695_Set9_709302_R1.fastq.gz	94bc720525f95486a8eed9b3c2b95909	SO_5695_Set9_709302_R2.fastq.gz	4f048a10c8d23c684bce93e826e84754								ERS5281946	PRJEB41116
709305	806	4	2017-08-09	SO_5695_Set9_709305_R1.fastq.gz	dc0ef1f345a56fb9666238d0d10a7014	SO_5695_Set9_709305_R2.fastq.gz	a72a8819c8db98b0b79498b04a09ed5e								ERS5281947	PRJEB41116
709373	750	4	2017-08-09	SO_5695_Set9_709373_R1.fastq.gz	802fb5fcb5f685cb08cdaf68438bb94e	SO_5695_Set9_709373_R2.fastq.gz	2129b1ad8528f36d34b8b20a309613fd								ERS5281948	PRJEB41116
709433	853	4	2017-08-09	SO_5695_Set9_709433_R1.fastq.gz	9f12cbaaf89936e2cbb089b912831056	SO_5695_Set9_709433_R2.fastq.gz	6d167cb6ad2dc93f428c0f3cfeae9451								ERS5281949	PRJEB41116
709463	859	4	2017-08-16	SO_5695_Set10_709463_R1.fastq.gz	089cc13da8df5e2f5a73d10b9526fb01	SO_5695_Set10_709463_R2.fastq.gz	eb59d7826d152b3fd79a13ddf43a16d6								ERS5281192	PRJEB41116
709531	878	4	2017-08-16	SO_5695_SET10_709531_S91_R1_001.fastq.gz	e6bd891ff093fcc93a37dbc2e4955493	SO_5695_SET10_709531_S91_R2_001.fastq.gz	be93cd478cb3f2e719239c345a404866								ERS5281950	PRJEB41116
709555	846	4	2017-08-09	SO_5695_Set9_709555_R1.fastq.gz	c2c5679545bdf009a74d989030b42c55	SO_5695_Set9_709555_R2.fastq.gz	93a67cae5c55ff0a7501f8cc4e9321d5								ERS5281951	PRJEB41116
709715	849	4	2017-08-09	SO_5695_Set9_709715_R1.fastq.gz	93f2757164fca288cec6f768324c556b	SO_5695_Set9_709715_R2.fastq.gz	7d96ebfe62b76a73fa8e955652c6aee2								ERS5281952	PRJEB41116
709866	794	4	2017-08-09	SO_5695_Set9_709866_R1.fastq.gz	20fd1b6511eb5a48ac16de2102b1a143	SO_5695_Set9_709866_R2.fastq.gz	6c0ac0e6ee104ffd24c69b6eb3359387								ERS5281953	PRJEB41116
709972	852	4	2017-08-09	SO_5695_Set9_709972_R1.fastq.gz	e15078154aa87f7c33b57705288805b6	SO_5695_Set9_709972_R2.fastq.gz	b7b5a251f1c2686e5546a1a119f8dbc5								ERS5281954	PRJEB41116
709993	633	4	2017-08-09	SO_5695_Set9_709993_R1.fastq.gz	04e605956bb89437a62710079d3f9671	SO_5695_Set9_709993_R2.fastq.gz	5ce3339cc516353544648a6917889a68								ERS5281955	PRJEB41116
710061	982	4	2017-09-06	SO_5695_Set11_710061_S39_R1_001.fastq.gz	829a3d3e11f03f918fc927b33b501ff9	SO_5695_Set11_710061_S39_R2_001.fastq.gz	eb55b9f313c851f11db3dd4025274046								ERS5281956	PRJEB41116
710100	636	4	2017-08-09	SO_5695_Set9_710100_R1.fastq.gz	336cad7c07b03edd03b692695a1f450b	SO_5695_Set9_710100_R2.fastq.gz	1569ac0dc611ec8e9203594a20cc3b75								ERS5281957	PRJEB41116
710202	1134	4	26 October 2017	SO_7465_Set1_710202_S91_R1_001.fastq.gz	c6c8862041bf1c8a90f59f0856f6d6c7	SO_7465_Set1_710202_S91_R2_001.fastq.gz	92cfb2ec1bd87c60cecc3065b4baf80e								ERS5282303	PRJEB41116
710343	278	4	2017-08-09	SO_5695_Set9_710343_R1.fastq.gz	129e08741a80806bc1ca881f4ff67472	SO_5695_Set9_710343_R2.fastq.gz	97e5d491c5ffa66226bcf1d17c438176								ERS5281958	PRJEB41116
710579	659	4	2017-08-16	SO_5695_SET10_710579_S36_R1_001.fastq.gz	f651827f1e8414ac6284eada77c98780	SO_5695_SET10_710579_S36_R2_001.fastq.gz	29ebf53ae8eca2b62669b16d2d02ecc1								ERS5281959	PRJEB41116
710583	415	4	2017-08-16	SO_5695_Set10_710583_R1.fastq.gz	36ceaa2b8a200a2d2d61a2b21d008de3	SO_5695_Set10_710583_R2.fastq.gz	9dac02416f15dfb7e39f1649cd962049								ERS5281193	PRJEB41116
710812	879	4	2017-08-16	SO_5695_SET10_710812_S103_R1_001.fastq.gz	591bdaeb74d13ce4d4ceba8857cd1a1e	SO_5695_SET10_710812_S103_R2_001.fastq.gz	95e26dcab7834e47abbc565206533965								ERS5281960	PRJEB41116
710846	769	4	2017-08-16	SO_5695_SET10_710846_S74_R1_001.fastq.gz	bc1341732454bc8ef77c4cd3ff11e2b6	SO_5695_SET10_710846_S74_R2_001.fastq.gz	d5ecef6510a09b423971ca2caecdd10b								ERS5281961	PRJEB41116
710866	395	4	2017-08-09	SO_5695_Set9_710866_R1.fastq.gz	320ec9efd67e56355b2b6e37ed53c0ed	SO_5695_Set9_710866_R2.fastq.gz	2eeeb9807f8566b674b8da563c816971								ERS5281962	PRJEB41116
711002	475	4	2017-08-16	SO_5695_SET10_711002_S79_R1_001.fastq.gz	d2465fef19782c95728daf1ccec8d4aa	SO_5695_SET10_711002_S79_R2_001.fastq.gz	9e21b438b017be6500e6cbf3f2002190								ERS5281963	PRJEB41116
711159	641	4	2017-08-16	SO_5695_SET10_711159_S34_R1_001.fastq.gz	8af634a1fc4224e31975760dcae4970e	SO_5695_SET10_711159_S34_R2_001.fastq.gz	8548d36ac8e8c56ea6f14738764c1a1c								ERS5281964	PRJEB41116
711169	403	4	2017-08-09	SO_5695_Set9_711169_R1.fastq.gz	71c94dbbfdd7ab83611900aa207b237e	SO_5695_Set9_711169_R2.fastq.gz	fe12adc1ef1eb606acc8d292551c321a								ERS5281965	PRJEB41116
711543	491	4	2017-08-16	SO_5695_SET10_711543_S80_R1_001.fastq.gz	8612f0ad6ca95881a4202bd5694b0893	SO_5695_SET10_711543_S80_R2_001.fastq.gz	f6ee2010ad361a7dd1ee0a1f7b19e008								ERS5281966	PRJEB41116
711603	647	4	2017-08-16	SO_5695_SET10_711603_S38_R1_001.fastq.gz	75925b7e1600ee59cf430569d92b176f	SO_5695_SET10_711603_S38_R2_001.fastq.gz	8ef99d9e7fd6659a916a618bf006ccad								ERS5281967	PRJEB41116
711638	498	4	2017-08-09	SO_5695_Set9_711638_R1.fastq.gz	e6b1c4895477fa966443679d5713c7be	SO_5695_Set9_711638_R2.fastq.gz	10af7315cb6f1414fc5a39798e46c53b								ERS5281968	PRJEB41116
711640	449	4	2017-08-09	SO_5695_Set9_711640_R1.fastq.gz	e7297c623be8725495e0f313f21bbf8b	SO_5695_Set9_711640_R2.fastq.gz	3088055ecfe42620fe976506cef14c45								ERS5281969	PRJEB41116
711642	541	4	2017-08-16	SO_5695_SET10_711642_S71_R1_001.fastq.gz	c0d4c6a998d91da866a2a73bf394f659	SO_5695_SET10_711642_S71_R2_001.fastq.gz	6b02c34c0302855692538dcc794cc127								ERS5281970	PRJEB41116
711643	528	4	2017-08-09	SO_5695_Set9_711643_R1.fastq.gz	bdd0a61efd07634365b57790cbc2331c	SO_5695_Set9_711643_R2.fastq.gz	b21aa019a29a80e1815e53a5ae434d16								ERS5281971	PRJEB41116
711647	451	4	2017-08-09	SO_5695_Set9_711647_R1.fastq.gz	9f1412bc675bbbb43cb084457957471c	SO_5695_Set9_711647_R2.fastq.gz	8824a4a1b8d796b89e30375278cc173b								ERS5281972	PRJEB41116
711662	224	4	2017-08-09	SO_5695_Set9_711662_R1.fastq.gz	71aaff00d4907535a659c5674cdb6585	SO_5695_Set9_711662_R2.fastq.gz	92e35185d6807c9c43454055f1f36c23								ERS5281973	PRJEB41116
711792	869	4	2017-08-16	SO_5695_SET10_711792_S98_R1_001.fastq.gz	101affc4628358024260c910182329e4	SO_5695_SET10_711792_S98_R2_001.fastq.gz	371af444800fb33e5a11bf63b6444f3b								ERS5281974	PRJEB41116
711797	978	4	2017-09-06	SO_5695_Set11_711797_S172_R1_001.fastq.gz	0ce6918cf9d3663dda247af7fd488e1d	SO_5695_Set11_711797_S172_R2_001.fastq.gz	412c9af4b64e6d26d5915137f6822aaf								ERS5281975	PRJEB41116
711869	540	4	2017-08-09	SO_5695_Set9_711869_R1.fastq.gz	c82866f3ed7aed280576a820449692dd	SO_5695_Set9_711869_R2.fastq.gz	2672068da202db674f50c6d8d98ce3db								ERS5281976	PRJEB41116
711870	476	4	2017-08-09	SO_5695_Set9_711870_R1.fastq.gz	89ef0d7678287433f7418999dba1544b	SO_5695_Set9_711870_R2.fastq.gz	9d17e49ef6aeb3520dd3fd3f7a7d5daa								ERS5281977	PRJEB41116
711871	444	4	2017-08-09	SO_5695_Set9_711871_R1.fastq.gz	d05d6b34838543803be799b08de1011d	SO_5695_Set9_711871_R2.fastq.gz	bad642f2fda822e79c684abd5146024e								ERS5281978	PRJEB41116
711872	534	4	2017-08-09	SO_5695_Set9_711872_R1.fastq.gz	b155fa63aa638ec486b369855ef35396	SO_5695_Set9_711872_R2.fastq.gz	4bbda402e09a2827564ecf87b595ff96								ERS5281979	PRJEB41116
711911	634	4	2017-08-16	SO_5695_SET10_711911_S25_R1_001.fastq.gz	76239e2114c23a284c3e99bccec2f23a	SO_5695_SET10_711911_S25_R2_001.fastq.gz	ed1a5f7c0edb03e411e372a35ee62832								ERS5281980	PRJEB41116
711976	502	4	2017-08-09	SO_5695_Set9_711976_R1.fastq.gz	447ed807ab9bf5fd9dba0b88c505fbb1	SO_5695_Set9_711976_R2.fastq.gz	09117746cefda83ce885d73b85c5925c								ERS5281981	PRJEB41116
712056	727	4	2017-08-16	SO_5695_SET10_712056_S53_R1_001.fastq.gz	c880a6d02c2c9a6094f5993a1c105473	SO_5695_SET10_712056_S53_R2_001.fastq.gz	e715a14eb60d1e32b5c8be5cddad385a								ERS5281982	PRJEB41116
712086	911	4	2017-08-09	SO_5695_Set9_712086_R1.fastq.gz	6654b7f802add574bc9411947f41a2a5	SO_5695_Set9_712086_R2.fastq.gz	c4b6d611187ad95509a2f33b6d1a3e00								ERS5281983	PRJEB41116
712171	535	4	2017-08-09	SO_5695_Set9_712171_R1.fastq.gz	491a87d15f41aa222311fa09e6e0607a	SO_5695_Set9_712171_R2.fastq.gz	7be74537cd5610b00266fa95dcc7265d								ERS5281984	PRJEB41116
712172	550	4	2017-08-09	SO_5695_Set9_712172_R1.fastq.gz	b51cc8464023390a356628fd54140169	SO_5695_Set9_712172_R2.fastq.gz	ee632d1cc86d96a2f7db43992ec43f86								ERS5281985	PRJEB41116
712176	621	4	2017-08-09	SO_5695_Set9_712176_R1.fastq.gz	f21dec7fd1ded67b6e712b06633e2570	SO_5695_Set9_712176_R2.fastq.gz	31ef664cd67af34a8934485e4561abf1								ERS5281986	PRJEB41116
712228	893	4	2017-08-16	SO_5695_SET10_712228_S62_R1_001.fastq.gz	7b233c1d6d0e5fe72237f6d8b10614cc	SO_5695_SET10_712228_S62_R2_001.fastq.gz	fc7234702b69cbc37ee666d7510de70d								ERS5281987	PRJEB41116
712230	544	4	2017-08-09	SO_5695_Set9_712230_R1.fastq.gz	047fe17c034cc3b54d6eb4e52dba54c2	SO_5695_Set9_712230_R2.fastq.gz	7948a4be2546866529496ba2fc5c547e								ERS5281988	PRJEB41116
712261	429	4	2017-08-16	SO_5695_SET10_712261_S70_R1_001.fastq.gz	bb292f0262ca044f44274f7a9db850cb	SO_5695_SET10_712261_S70_R2_001.fastq.gz	188fbe0aa231fe14ab83b9af3c63e928								ERS5281989	PRJEB41116
712263	549	4	2017-08-09	SO_5695_Set9_712263_R1.fastq.gz	cad5c962de98ad8d8bf3c9918515a9a5	SO_5695_Set9_712263_R2.fastq.gz	a70ad7f12b2e6241ca99bd3deecb468a								ERS5281990	PRJEB41116
712264	462	4	2017-08-09	SO_5695_Set9_712264_R1.fastq.gz	5a75fc40f08eec129c231ad5c80481ae	SO_5695_Set9_712264_R2.fastq.gz	c46114d4dd5bbc16cf785aa8fef9f2d5								ERS5281991	PRJEB41116
712329	630	4	2017-08-09	SO_5695_Set9_712329_R1.fastq.gz	ff1d8dde674422f1f182dfafea79f0c0	SO_5695_Set9_712329_R2.fastq.gz	934bec895c79625a79b60fbe53715b7c								ERS5281992	PRJEB41116
712337	723	4	2017-08-16	SO_5695_SET10_712337_S73_R1_001.fastq.gz	722f113ee46c7641a0b483c0598e9a39	SO_5695_SET10_712337_S73_R2_001.fastq.gz	34e08da75a33a7043883e064dd787f6b								ERS5281993	PRJEB41116
712419	572	4	2017-08-09	SO_5695_Set9_712419_R1.fastq.gz	83b08ae74a387bae697d799add6fac14	SO_5695_Set9_712419_R2.fastq.gz	97b3aa176ea0586f8e912990d4c460be								ERS5281994	PRJEB41116
712431	866	4	2017-08-09	SO_5695_Set9_712431_R1.fastq.gz	6e3fd2ba8ef9b68b021a31dc5235f235	SO_5695_Set9_712431_R2.fastq.gz	15713889b8ced7b9c1129dd7f3c55ded								ERS5281995	PRJEB41116
712482	738	4	2017-08-09	SO_5695_Set9_712482_R1.fastq.gz	914b643be2d68ab3243435911e9c5343	SO_5695_Set9_712482_R2.fastq.gz	9038fe7372d626f75f9cace80175092e								ERS5281996	PRJEB41116
712486	996	4	2017-09-06	SO_5695_Set11_712486_S40_R1_001.fastq.gz	badf5fd56136172d6fdc1db63f6e0348	SO_5695_Set11_712486_S40_R2_001.fastq.gz	a28c367f39cda6c31b0aac930bef45ae								ERS5281997	PRJEB41116
712577	686	4	2017-08-09	SO_5695_Set9_712577_R1.fastq.gz	24a66b8bf3d09cc945d16e587a43f7ab	SO_5695_Set9_712577_R2.fastq.gz	1abd30ee4fb96dff33893981dc2633d3								ERS5281998	PRJEB41116
712578	454	4	2017-08-09	SO_5695_Set9_712578_R1.fastq.gz	4716acff1b72a5f3ac382fcd5d65673b	SO_5695_Set9_712578_R2.fastq.gz	dca3d5e9210b4226d6e3319d6ec157b3								ERS5281999	PRJEB41116
712646	932	4	2017-09-06	SO_5695_Set11_712646_S41_R1_001.fastq.gz	9b5aeeaed768cca104ab91d5ebe8d6e5	SO_5695_Set11_712646_S41_R2_001.fastq.gz	bfc53f335fb068e00ba8ef9fd39aaaf4								ERS5282000	PRJEB41116
712693	536	4	2017-08-09	SO_5695_Set9_712693_R1.fastq.gz	3563d30476d90188db577541f73a7d37	SO_5695_Set9_712693_R2.fastq.gz	7e705f297b0a3f4db273724e19c1a8e6								ERS5282001	PRJEB41116
712837	1050	4	26 October 2017	SO_7465_Set1_712837_S97_R1_001.fastq.gz	2109c999b374994f877e9e91a3b7d6c9	SO_7465_Set1_712837_S97_R2_001.fastq.gz	42d069bf67bbc7ba7a802064e3133449								ERS5282304	PRJEB41116
712845	865	4	2017-09-06	SO_5695_Set11_712845_S42_R1_001.fastq.gz	82f2cd742f3001641704a8c4b124e47a	SO_5695_Set11_712845_S42_R2_001.fastq.gz	69d19f4765ce7a92d66fde09fccea585								ERS5282002	PRJEB41116
712870	602	4	2017-08-09	SO_5695_Set9_712870_R1.fastq.gz	66d4946bc41ef351ce4924603eece604	SO_5695_Set9_712870_R2.fastq.gz	33594060f3b50e14f80d94998a0cb6ad								ERS5282003	PRJEB41116
712907	631	4	2017-08-16	SO_5695_SET10_712907_S60_R1_001.fastq.gz	a34a9ea160f29256ce5bdbbe27e4c3cb	SO_5695_SET10_712907_S60_R2_001.fastq.gz	05b4520e233a5d233d389dc8966d3a11								ERS5282004	PRJEB41116
712908	990	4	2017-09-06	SO_5695_Set11_712908_S43_R1_001.fastq.gz	dce9de69034f7631a016711f8c67a330	SO_5695_Set11_712908_S43_R2_001.fastq.gz	aed68e600bccf5d59450c77222067e81								ERS5282005	PRJEB41116
712922	79	4	2017-08-09	SO_5695_Set9_712922_R1.fastq.gz	77ada3bfa6059ece8817d904c8a0bf69	SO_5695_Set9_712922_R2.fastq.gz	3903349d991ccc1bb336ee49a0819594								ERS5282006	PRJEB41116
712945	877	4	2017-08-16	SO_5695_SET10_712945_S102_R1_001.fastq.gz	55e839965614a3a77324091d75426b32	SO_5695_SET10_712945_S102_R2_001.fastq.gz	99f3887fb41b87805e8870d1a310602e								ERS5282007	PRJEB41116
712949	1092	4	26 October 2017	SO_7465_Set1_712949_S60_R1_001.fastq.gz	440b804e8d152b47c3126ff9ee4c0a1e	SO_7465_Set1_712949_S60_R2_001.fastq.gz	5f1c79cb38a373dfde6e40cf3f067edf								ERS5282305	PRJEB41116
712980	532	4	2017-08-09	SO_5695_Set9_712980_R1.fastq.gz	525c52d7f7af3b91d765cde232c70298	SO_5695_Set9_712980_R2.fastq.gz	10b6b41fce9e92db80b7783cf8f46b64								ERS5282008	PRJEB41116
712985	594	4	2017-08-09	SO_5695_Set9_712985_R1.fastq.gz	e8ad12e291eba021d97b1f79ade1754d	SO_5695_Set9_712985_R2.fastq.gz	5ff097078d6c5f630086e6dbc9090144								ERS5282009	PRJEB41116
713017	626	4	2017-08-16	SO_5695_SET10_713017_S26_R1_001.fastq.gz	388b13b82a4dd2223b02153dd99ebb3d	SO_5695_SET10_713017_S26_R2_001.fastq.gz	78fab76d3de85240280f94104c843945								ERS5282010	PRJEB41116
713081	289	4	2017-08-09	SO_5695_Set9_713081_R1.fastq.gz	d51b833024fc17a6ee5b34b3833520ea	SO_5695_Set9_713081_R2.fastq.gz	f290d1145107e9932aa53365fb6be3cd								ERS5282011	PRJEB41116
713082	652	4	2017-08-16	SO_5695_SET10_713082_S39_R1_001.fastq.gz	fac61e26d1f4b3d32c88f90b2d0c10b3	SO_5695_SET10_713082_S39_R2_001.fastq.gz	a4797cdb092c489c29a59930c7f4933d								ERS5282012	PRJEB41116
713106	928	4	2017-09-06	SO_5695_Set11_713106_S44_R1_001.fastq.gz	8d819f8ea02819a9f334f8c8d1ba6ef8	SO_5695_Set11_713106_S44_R2_001.fastq.gz	29db81d2b865dcbaf9c7c8928b7269dc								ERS5282013	PRJEB41116
713122	560	4	2017-08-09	SO_5695_Set9_713122_R1.fastq.gz	db4c37765c55195703f9b4461a945903	SO_5695_Set9_713122_R2.fastq.gz	806dd73105f0606e01bd988c9248a350								ERS5282014	PRJEB41116
713124	533	4	2017-08-09	SO_5695_Set9_713124_R1.fastq.gz	59083bfc90b73bbf07f0b58fc9e37c0a	SO_5695_Set9_713124_R2.fastq.gz	98679c311cc1b12671b72b2d2fb822d1								ERS5282015	PRJEB41116
713146	371	4	2017-08-09	SO_5695_Set9_713146_R1.fastq.gz	3f225f505e30f3f7e7f6489589c1b227	SO_5695_Set9_713146_R2.fastq.gz	fb968d3116b18cfc7d6b002442973f55								ERS5282016	PRJEB41116
713166	889	4	2017-09-06	SO_5695_Set11_713166_S45_R1_001.fastq.gz	72c530a9d34285dd62ee1b20de44fc34	SO_5695_Set11_713166_S45_R2_001.fastq.gz	5b2ea26918c6ebecf4d4ec816d548dd4								ERS5282017	PRJEB41116
713197	926	4	2017-08-16	SO_5695_SET10_713197_S111_R1_001.fastq.gz	6396718fad1ec10d322ab183ee1efdf1	SO_5695_SET10_713197_S111_R2_001.fastq.gz	5aff46147bee9a110e7f46a95ed8293f								ERS5282018	PRJEB41116
713259	761	4	2017-08-16	SO_5695_SET10_713259_S55_R1_001.fastq.gz	dce1ae0711de6aea5f1e2dfa7f91546e	SO_5695_SET10_713259_S55_R2_001.fastq.gz	3c6f447c515eb4bfdd53f999827ba1f7								ERS5282019	PRJEB41116
713276	387	4	2017-08-09	SO_5695_Set9_713276_R1.fastq.gz	c1c1594dac7ce8fbd36de75445948bca	SO_5695_Set9_713276_R2.fastq.gz	157b2da753d7f4d11fe9ebf0dac456b1								ERS5282020	PRJEB41116
713283	356	4	2017-08-09	SO_5695_Set9_713283_R1.fastq.gz	3080203f9b0ca1ca84458c722e4cf00c	SO_5695_Set9_713283_R2.fastq.gz	0a0575ec3701c378fcaf81c3155e2300								ERS5282021	PRJEB41116
713291	770	4	2017-08-16	SO_5695_SET10_713291_S75_R1_001.fastq.gz	38fe23c123f32f1b1d3d636187171034	SO_5695_SET10_713291_S75_R2_001.fastq.gz	26d5abe1a255bac3f1d5aab28d7683c7								ERS5282022	PRJEB41116
713315	530	4	2017-08-16	SO_5695_SET10_713315_S81_R1_001.fastq.gz	6e52df8a2b1aa2bbc94b6bcc7877d2af	SO_5695_SET10_713315_S81_R2_001.fastq.gz	7d30a2adad69b599089b27cfc4e813e9								ERS5282023	PRJEB41116
713352	939	4	2017-09-06	SO_5695_Set11_713352_S46_R1_001.fastq.gz	f9614a64c202a8b2920480b2f5d8a1f3	SO_5695_Set11_713352_S46_R2_001.fastq.gz	e7d2fd47edd857dd772e81ca3526ead5								ERS5282024	PRJEB41116
713365	986	4	2017-09-06	SO_5695_Set11_713365_S47_R1_001.fastq.gz	4bc0c0dbfc7a79a7ad99d692a46bd559	SO_5695_Set11_713365_S47_R2_001.fastq.gz	bdb40b503a5e4d2b0bb48894494757e1								ERS5282025	PRJEB41116
713384	591	4	2017-08-09	SO_5695_Set9_713984_R1.fastq.gz	29c506c687580f5256c7a1982693148b	SO_5695_Set9_713984_R2.fastq.gz	d69c32b888fa949860f5655f3e972167								ERS5282026	PRJEB41116
713388	787	4	2017-08-16	SO_5695_SET10_713388_S68_R1_001.fastq.gz	92690a9407b8ef1acb24432489732bf1	SO_5695_SET10_713388_S68_R2_001.fastq.gz	8e61a5a4a79b54ce727274fac0e004bf								ERS5282027	PRJEB41116
713461	308	4	2017-08-09	SO_5695_Set9_713461_S122_R1_001.fastq.gz	cf51d5a6095905b89ec3b031941c4683	SO_5695_Set9_713461_S122_R2_001.fastq.gz	f7b002e3613bc71027e243b643dee26b								ERS5282028	PRJEB41116
713494	837	4	2017-09-06	SO_5695_Set11_713494_S48_R1_001.fastq.gz	49d42ece3fc189a7bdd45c86bb5aecb1	SO_5695_Set11_713494_S48_R2_001.fastq.gz	20e5f5a35231fec52f6136ff35fd06ce								ERS5282029	PRJEB41116
713506	644	4	2017-09-06	SO_5695_Set11_713506_S49_R1_001.fastq.gz	e452d2c305bf99883d8ef2ab41c17daa	SO_5695_Set11_713506_S49_R2_001.fastq.gz	6add9312011e7d6f908fc71c011bb3f1								ERS5282030	PRJEB41116
713507	777	4	2017-08-16	SO_5695_SET10_713507_S76_R1_001.fastq.gz	19d60f42190f5a76d9dcd0291c5b6335	SO_5695_SET10_713507_S76_R2_001.fastq.gz	a8cd54a1e770ceaee437797b6fb36e93								ERS5282031	PRJEB41116
713529	600	4	2017-08-09	SO_5695_Set9_713529_S123_R1_001.fastq.gz	f8a5fc1c0c38cee80b45458265590b1d	SO_5695_Set9_713529_S123_R2_001.fastq.gz	751cd37fefb1cdf72945101c53178db2								ERS5282032	PRJEB41116
713542	688	4	2017-08-09	SO_5695_Set9_713542_S124_R1_001.fastq.gz	2c9bf71776c1c5ec78c8934cce3d4c5e	SO_5695_Set9_713542_S124_R2_001.fastq.gz	4b3757ca871ff4231dd4024b97c4df98								ERS5282033	PRJEB41116
713544	988	4	2017-09-06	SO_5695_Set11_713544_S50_R1_001.fastq.gz	ed8a05f108997eb4998ba0a5b4b89d91	SO_5695_Set11_713544_S50_R2_001.fastq.gz	ce6732957a993c8e4222fbcf1d7f003f								ERS5282034	PRJEB41116
713562	680	4	2017-08-16	SO_5695_SET10_713562_S50_R1_001.fastq.gz	7783728389c459920e8d07d8094b4aa2	SO_5695_SET10_713562_S50_R2_001.fastq.gz	0cdfb25f6db0bb9d31a765a3cd8c9410								ERS5282035	PRJEB41116
713586	386	4	2017-08-09	SO_5695_Set9_713586_S125_R1_001.fastq.gz	7d8e7607905b532e8c57324179fac00c	SO_5695_Set9_713586_S125_R2_001.fastq.gz	5344fdf7291c278fe7d45c060fc35a2f								ERS5282036	PRJEB41116
713588	861	4	2017-08-16	SO_5695_SET10_713588_S65_R1_001.fastq.gz	ca20bb98f8d316fa6c6db2691b2d01f1	SO_5695_SET10_713588_S65_R2_001.fastq.gz	252e2e245ab89506f3514d3f0ea0ec35								ERS5282037	PRJEB41116
713595	924	4	2017-08-16	SO_5695_SET10_713595_S110_R1_001.fastq.gz	75dea33a1197739533ce3a3762b144dd	SO_5695_SET10_713595_S110_R2_001.fastq.gz	e0bec2abfffff0b27cbc50aa14363ddc								ERS5282038	PRJEB41116
713599	938	4	2017-09-06	SO_5695_Set11_713599_S51_R1_001.fastq.gz	eac2ebafb86b9cfccb9c82caae4e0751	SO_5695_Set11_713599_S51_R2_001.fastq.gz	94ca4554aeb36cc3f7aef8360d3061a5								ERS5282039	PRJEB41116
713620	412	4	2017-08-09	SO_5695_Set9_713620_S126_R1_001.fastq.gz	80ad7b4a1f0f6fa8c9aa09e97d7803fd	SO_5695_Set9_713620_S126_R2_001.fastq.gz	b2b6b267cb1fd3777f9938963bc33d82								ERS5282040	PRJEB41116
713678	619	4	2017-08-09	SO_5695_Set9_713678_S127_R1_001.fastq.gz	243b3d0cf6c02e1103d02d061ecd5240	SO_5695_Set9_713678_S127_R2_001.fastq.gz	4cdc4337dc9c3ffb057ddd321ca70a90								ERS5282041	PRJEB41116
713690	330	4	2017-08-09	SO_5695_Set9_713690_S128_R1_001.fastq.gz	807520ba768ce810a300280c28c5b3bb	SO_5695_Set9_713690_S128_R2_001.fastq.gz	3649d6d546963e3497fe626020745fdd								ERS5282042	PRJEB41116
713693	677	4	2017-08-16	SO_5695_SET10_713693_S32_R1_001.fastq.gz	220c7f3ae4bfb7ecd294eccfdba2eeee	SO_5695_SET10_713693_S32_R2_001.fastq.gz	bb71ca0e5ecc3134c7f3d9594fa5b82d								ERS5282043	PRJEB41116
713695	707	4	2017-08-16	SO_5695_SET10_713695_S35_R1_001.fastq.gz	b117561f415350493dc76d8277c6a3b7	SO_5695_SET10_713695_S35_R2_001.fastq.gz	8f176c41e78c6143e1774203ecbea6cb								ERS5282044	PRJEB41116
713704	632	4	2017-08-16	SO_5695_SET10_713704_S44_R1_001.fastq.gz	37608c8d52fd3946e0b0060b447114ef	SO_5695_SET10_713704_S44_R2_001.fastq.gz	bb8175e82f0f46f8d3dcb859522edea1								ERS5282045	PRJEB41116
713716	729	4	2017-08-16	SO_5695_SET10_713716_S67_R1_001.fastq.gz	dcb9cdc302ee3b68db3286beaf0d3acc	SO_5695_SET10_713716_S67_R2_001.fastq.gz	2443a9c6e7ceb99a76ea5f4d5a9f4c4c								ERS5282046	PRJEB41116
713738	823	4	2017-08-16	SO_5695_SET10_713738_S54_R1_001.fastq.gz	2fced648460283f772cbafa4b0490c32	SO_5695_SET10_713738_S54_R2_001.fastq.gz	3ee7aa6fad27c60d8a3639106b9b2a19								ERS5282047	PRJEB41116
713739	890	4	2017-08-16	SO_5695_SET10_713739_S93_R1_001.fastq.gz	0e8234dab997b01b491d10f224aa2c3a	SO_5695_SET10_713739_S93_R2_001.fastq.gz	fcfa3f13cb12ba7f1f5fb98dbaacf210								ERS5282048	PRJEB41116
713757	256	4	2017-08-09	SO_5695_Set9_713757_S129_R1_001.fastq.gz	c739671ffc4f0d9ab4a3029b8ddea141	SO_5695_Set9_713757_S129_R2_001.fastq.gz	1f190652dba1d30830f455e29768e66c								ERS5282049	PRJEB41116
713800	663	4	2017-08-16	SO_5695_SET10_713800_S43_R1_001.fastq.gz	99943ce028f8a6d558ddab9902c96e6e	SO_5695_SET10_713800_S43_R2_001.fastq.gz	e2262e3241d744ed7c370eaea43b95dc								ERS5282050	PRJEB41116
713882	46	4	2017-08-09	SO_5695_Set9_713882_S130_R1_001.fastq.gz	33463c1f5cdbbc65bf6d69d5f83b30c6	SO_5695_Set9_713882_S130_R2_001.fastq.gz	c9512f78e5494dcd2c57f6a5e2404f6f								ERS5282051	PRJEB41116
713893	438	4	2017-08-09	SO_5695_Set9_713893_S131_R1_001.fastq.gz	7968296464a52b836fcc2625f8aad649	SO_5695_Set9_713893_S131_R2_001.fastq.gz	1be2c0bfd57f3a91f506d8feecadcc01								ERS5282052	PRJEB41116
713900	357	4	2017-08-09	SO_5695_Set9_713900_S132_R1_001.fastq.gz	a7404a7050096c532ca7689ce175637e	SO_5695_Set9_713900_S132_R2_001.fastq.gz	58787fe18edc69c69cd62307694e4dc9								ERS5282053	PRJEB41116
713917	638	4	2017-08-16	SO_5695_SET10_713917_S30_R1_001.fastq.gz	11b4ff65fe6e90b52ceae9f3aec13dd3	SO_5695_SET10_713917_S30_R2_001.fastq.gz	d01fc867cfce877f2c5985d66ab3d4c8								ERS5282054	PRJEB41116
713951	673	4	2017-08-16	SO_5695_SET10_713951_S45_R1_001.fastq.gz	1ec808a47a26caaa5401f5fe8a3d62db	SO_5695_SET10_713951_S45_R2_001.fastq.gz	b57efe0b8f081841f069a0748b50d820								ERS5282055	PRJEB41116
713967	974	4	2017-09-06	SO_5695_Set11_713967_S52_R1_001.fastq.gz	3780f73af38d02ae20eb1b8b284495fb	SO_5695_Set11_713967_S52_R2_001.fastq.gz	9c3eb4d8cf9af31c10b1a0ce542c95a4								ERS5282056	PRJEB41116
714018	642	4	2017-08-16	SO_5695_SET10_714018_S33_R1_001.fastq.gz	19eadea8ede2ccd7d086fe91141ade20	SO_5695_SET10_714018_S33_R2_001.fastq.gz	71fcc45e473ef8f29849e6dd60d7b0c2								ERS5282057	PRJEB41116
714029	654	4	2017-08-16	SO_5695_SET10_714029_S40_R1_001.fastq.gz	fa927810f2d9ae43ee851b71b69f7906	SO_5695_SET10_714029_S40_R2_001.fastq.gz	e04891522f290da4f482b200b67f2fd6								ERS5282058	PRJEB41116
714044	682	4	2017-09-06	SO_5695_Set11_714044_S53_R1_001.fastq.gz	c64373d0ffa71d5bd96c7fcca201de88	SO_5695_Set11_714044_S53_R2_001.fastq.gz	b0c7cfd6e6f5c3944d2b170d3c250e59								ERS5282059	PRJEB41116
714045	692	4	2017-08-16	SO_5695_SET10_714045_S57_R1_001.fastq.gz	f11ebf7234b4d9ad95fff16c074889b9	SO_5695_SET10_714045_S57_R2_001.fastq.gz	56ca070659ccac65628ae3c64187201e								ERS5282060	PRJEB41116
714067	882	4	2017-08-16	SO_5695_SET10_714067_S92_R1_001.fastq.gz	c345eeac4d83cb148c8b5ddef68ced18	SO_5695_SET10_714067_S92_R2_001.fastq.gz	0ebef9f173032d54add0707d618ca518								ERS5282061	PRJEB41116
714073	864	4	2017-08-16	SO_5695_SET10_714073_S59_R1_001.fastq.gz	d0bcdad9ce3e5265b72d6eb04b8f672f	SO_5695_SET10_714073_S59_R2_001.fastq.gz	6854cfaef46f60223e46e88bd3b61ec1								ERS5282062	PRJEB41116
714108	695	4	2017-08-16	SO_5695_SET10_714108_S51_R1_001.fastq.gz	ea8d4213d5ce2cdf35c4b07d61ce972e	SO_5695_SET10_714108_S51_R2_001.fastq.gz	face42445d89c84ea16a73294719a322								ERS5282063	PRJEB41116
714111	919	4	2017-08-16	SO_5695_SET10_714111_S109_R1_001.fastq.gz	dae1493a3e103a419eec30936361043f	SO_5695_SET10_714111_S109_R2_001.fastq.gz	d00c2e4aac7b7e244a4ed1d2822d1ff7								ERS5282064	PRJEB41116
714114	873	4	2017-08-16	SO_5695_SET10_714114_S90_R1_001.fastq.gz	fe6504698519d9398c7f302d70b4cbc3	SO_5695_SET10_714114_S90_R2_001.fastq.gz	f384fc9abeff04afbb994f2f50eb7e1c								ERS5282065	PRJEB41116
714121	747	4	2017-08-16	SO_5695_SET10_714121_S41_R1_001.fastq.gz	c87541835231210dab8b9855f7401d63	SO_5695_SET10_714121_S41_R2_001.fastq.gz	0b854fb83ca61ae85c5af01b67be30db								ERS5282066	PRJEB41116
714123	863	4	2017-08-16	SO_5695_SET10_714123_S77_R1_001.fastq.gz	8c3d0f1dfdbe98f288d4dacf0627df93	SO_5695_SET10_714123_S77_R2_001.fastq.gz	1c0cf4d648c40caacb05b4a4dbefeee8								ERS5282067	PRJEB41116
714159	762	4	2017-08-16	SO_5695_SET10_714159_S69_R1_001.fastq.gz	c16fecd0fa8b9df0773290cfd3af83d9	SO_5695_SET10_714159_S69_R2_001.fastq.gz	8436888a6c36894cb151e8eca75f4f14								ERS5282068	PRJEB41116
714162	892	4	2017-08-16	SO_5695_SET10_714162_S105_R1_001.fastq.gz	dc8621b2d6f872d16a484833449e14a0	SO_5695_SET10_714162_S105_R2_001.fastq.gz	c7ada08aaf6d8c66428e26e081c091f9								ERS5282069	PRJEB41116
714165	850	4	2017-09-06	SO_5695_Set11_714165_S54_R1_001.fastq.gz	82866499c4095b0ef2dbc4dab2e3a7ee	SO_5695_Set11_714165_S54_R2_001.fastq.gz	8e2a48f3cb42c1e5d95bffb19590edbb								ERS5282070	PRJEB41116
714176	27	4	2017-08-09	SO_5695_Set9_714176_S133_R1_001.fastq.gz	841a32146b9cb8473957be33397dd2c6	SO_5695_Set9_714176_S133_R2_001.fastq.gz	fe33a82f176a2a2180f37582fe92f451								ERS5282071	PRJEB41116
714210	713	4	2017-08-16	SO_5695_SET10_714210_S72_R1_001.fastq.gz	83b25c3eaa5b5c19e6cd3e8976588548	SO_5695_SET10_714210_S72_R2_001.fastq.gz	4e8485d67992510a449139077f42c4b3								ERS5282072	PRJEB41116
714245	614	4	2017-08-09	SO_5695_Set9_714245_S134_R1_001.fastq.gz	f0ba4576540cb7d9f04b387c722b6766	SO_5695_Set9_714245_S134_R2_001.fastq.gz	e2e19de32489ae0030c51eab07e86f0b								ERS5282073	PRJEB41116
714255	909	4	2017-08-16	SO_5695_SET10_714255_S119_R1_001.fastq.gz	0c8e5d1124ce7cc55d9a8f7e074b8a5c	SO_5695_SET10_714255_S119_R2_001.fastq.gz	a86ee96def1221081a43101ba2d2192a								ERS5282074	PRJEB41116
714267	884	4	2017-08-16	SO_5695_SET10_714267_S84_R1_001.fastq.gz	ef19c7fdcb3e061908d6d12f9cd87ba9	SO_5695_SET10_714267_S84_R2_001.fastq.gz	3c7fbde214620850ffe2db205ad82a96								ERS5282075	PRJEB41116
714270	901	4	2017-09-06	SO_5695_Set11_714270_S171_R1_001.fastq.gz	ca4d50f1960c360c58501305e59314e3	SO_5695_Set11_714270_S171_R2_001.fastq.gz	37b48be22d3433f38a71203d94f34124								ERS5282076	PRJEB41116
714316	617	4	2017-08-16	SO_5695_SET10_714316_S56_R1_001.fastq.gz	b40e1785c4feb8a0751e8f74f7d1224d	SO_5695_SET10_714316_S56_R2_001.fastq.gz	b86c4e547024aa8f110e92c8a7ea730f								ERS5282077	PRJEB41116
714320	595	4	2017-08-09	SO_5695_Set9_714320_S135_R1_001.fastq.gz	459800048de8594eef2cf5bf88c00386	SO_5695_Set9_714320_S135_R2_001.fastq.gz	680bf2d6984ea050c65cb4d1b06318c7								ERS5282078	PRJEB41116
714329	740	4	2017-08-09	SO_5695_Set9_714329_S136_R1_001.fastq.gz	a1622f12b0ab555fb86b0bcc25bdcaa8	SO_5695_Set9_714329_S136_R2_001.fastq.gz	f7621b3614ca70e126cc1fd67f46f527								ERS5282079	PRJEB41116
714337	294	4	2017-08-09	SO_5695_Set9_714337_S137_R1_001.fastq.gz	3047b7656e7cd87985a4eb00f434a800	SO_5695_Set9_714337_S137_R2_001.fastq.gz	e37102b65d16fa1c140afe582c8423c2								ERS5282081	PRJEB41116
714355	756	4	2017-09-06	SO_5695_Set11_714335_S55_R1_001.fastq.gz	80dc972baae7d9a8366c05f70d95e54f	SO_5695_Set11_714335_S55_R2_001.fastq.gz	874e609f00fb4a765fe33db1bdf176e4								ERS5282080	PRJEB41116
714356	956	4	2017-09-06	SO_5695_Set11_714356_S56_R1_001.fastq.gz	18f71c35e245d1f38e32ecb6bfe4c13a	SO_5695_Set11_714356_S56_R2_001.fastq.gz	e982bb6b6f0e6de67fcec5eebb1d96ba								ERS5282082	PRJEB41116
714429	742	4	2017-09-06	SO_5695_Set11_714429_S57_R1_001.fastq.gz	11c971e5a64d40be1563dc6b7709221f	SO_5695_Set11_714429_S57_R2_001.fastq.gz	c548255a37cec0e09cb3df12a25404eb								ERS5282083	PRJEB41116
714461	867	4	2017-08-16	SO_5695_SET10_714461_S82_R1_001.fastq.gz	498b34c2951759d649d0738b476a28a9	SO_5695_SET10_714461_S82_R2_001.fastq.gz	7e5a11b18313a030d7bf0ac21e917f19								ERS5282084	PRJEB41116
714462	625	4	2017-08-16	SO_5695_SET10_714462_S49_R1_001.fastq.gz	4b7612abe41cc78339e9e23e5a2f058e	SO_5695_SET10_714462_S49_R2_001.fastq.gz	d6bd40e809d90594420fb125372ad366								ERS5282085	PRJEB41116
714469	629	4	2017-08-16	SO_5695_SET10_714469_S29_R1_001.fastq.gz	f86d952ec947e51c07c322292b66b483	SO_5695_SET10_714469_S29_R2_001.fastq.gz	b3474fa8ef0a67a17cd6db0ed3abaed8								ERS5282086	PRJEB41116
714480	885	4	2017-09-06	SO_5695_Set11_714480_S58_R1_001.fastq.gz	3673550f2e41d09a175c1404d61e481f	SO_5695_Set11_714480_S58_R2_001.fastq.gz	a512ec63b9cc187205cf86484ffbb382								ERS5282087	PRJEB41116
714496	989	4	2017-09-06	SO_5695_Set11_714496_S59_R1_001.fastq.gz	3bf6336b8942783e279fa65cbcf5dcae	SO_5695_Set11_714496_S59_R2_001.fastq.gz	d577e9ba75aa7c811f822be40d28a6f1								ERS5282088	PRJEB41116
714505	862	4	2017-08-16	SO_5695_SET10_714505_S64_R1_001.fastq.gz	8d14b8d941b7e6cda271a4de388ba9ee	SO_5695_SET10_714505_S64_R2_001.fastq.gz	895111f00f30e8fa78798f6fca1faa7a								ERS5282089	PRJEB41116
714514	522	4	2017-08-16	SO_5695_SET10_714514_S52_R1_001.fastq.gz	ed8b089243fc369ffccfab6adb8ca15a	SO_5695_SET10_714514_S52_R2_001.fastq.gz	3c1760dbeb1f7cc8e5fd254c633a7d0b								ERS5282090	PRJEB41116
714571	903	4	2017-08-16	SO_5695_SET10_714571_S112_R1_001.fastq.gz	b1e2c224e70cc175c41c24766288acd3	SO_5695_SET10_714571_S112_R2_001.fastq.gz	5f77b88ef626b10dcc44353686203e9b								ERS5282091	PRJEB41116
714630	883	4	2017-08-16	SO_5695_SET10_714630_S83_R1_001.fastq.gz	5fd2800b490a1704da2fa4065e639cd8	SO_5695_SET10_714630_S83_R2_001.fastq.gz	728185c39bd2cf59d11c1349cc72764b								ERS5282092	PRJEB41116
714637	912	4	2017-09-06	SO_5695_Set11_714637_S60_R1_001.fastq.gz	234861c2dba5a750db32088db0835ec7	SO_5695_Set11_714637_S60_R2_001.fastq.gz	219ca538e0a5c914c2edad1ee206c867								ERS5282093	PRJEB41116
714655	612	4	2017-09-06	SO_5695_Set11_714655_S61_R1_001.fastq.gz	63eefe8d95338d845004a59b99a2b6f3	SO_5695_Set11_714655_S61_R2_001.fastq.gz	09c46a87a8266a954b2eb01984b0eaa2								ERS5282094	PRJEB41116
714659	894	4	2017-08-16	SO_5695_SET10_714659_S95_R1_001.fastq.gz	b3107d6f93659f644fc0ec7bbe23e5f8	SO_5695_SET10_714659_S95_R2_001.fastq.gz	cfc546daa1b7791636c4e6c3972c8f2f								ERS5282095	PRJEB41116
714670	757	4	2017-08-16	SO_5695_SET10_714670_S58_R1_001.fastq.gz	d6b9718aecf2a54e3a5d5115c5ed29e6	SO_5695_SET10_714670_S58_R2_001.fastq.gz	ffc1c0d689deb37b2c9d4fd763f39eab								ERS5282096	PRJEB41116
714678	880	4	2017-08-16	SO_5695_SET10_714678_S104_R1_001.fastq.gz	ae57e399dcfdb8da2bba5eade314d6ce	SO_5695_SET10_714678_S104_R2_001.fastq.gz	59e83e314a7b2fbbaf67e35a058c6012								ERS5282097	PRJEB41116
714761	854	4	2017-09-06	SO_5695_Set11_714761_S62_R1_001.fastq.gz	1516a6e8e51e40867abdd11d8f381139	SO_5695_Set11_714761_S62_R2_001.fastq.gz	306d012a7f3aa747e722b17b2a76c890								ERS5282098	PRJEB41116
714777	917	4	2017-09-06	SO_5695_Set11_714777_S63_R1_001.fastq.gz	660682cdc3bcf43baf5e889b60be0c9e	SO_5695_Set11_714777_S63_R2_001.fastq.gz	d738053f673d789513cdeead47aa24e0								ERS5282099	PRJEB41116
714780	1032	4	26 October 2017	SO_7465_Set1_714780_S33_R1_001.fastq.gz	14cce45d9d184a78293b1244c1230bae	SO_7465_Set1_714780_S33_R2_001.fastq.gz	d6467b058a1a8ff0d8962f768924a1c8								ERS5282844	PRJEB41116
714788	1058	4	26 October 2017	SO_7465_Set1_714788_S87_R1_001.fastq.gz	5270b061a522129db9164100dae5dd01	SO_7465_Set1_714788_S87_R2_001.fastq.gz	8aab469483e672d3c63102c5089e7a46								ERS5282306	PRJEB41116
714790	650	4	2017-08-09	SO_5695_Set9_714790_S138_R1_001.fastq.gz	4b4f478f062699f2ab7608ebe21195c4	SO_5695_Set9_714790_S138_R2_001.fastq.gz	5406286844ee3b5c210ef3ad9883aebc								ERS5282100	PRJEB41116
714794	888	4	2017-08-16	SO_5695_SET10_714794_S117_R1_001.fastq.gz	0e1f5a34722494d8b838d34659595be0	SO_5695_SET10_714794_S117_R2_001.fastq.gz	dc02b5af50782822cbb3ae9b38ef1449								ERS5282101	PRJEB41116
714798	759	4	2017-08-16	SO_5695_SET10_714798_S46_R1_001.fastq.gz	4debfcfad6d764a586ed53e0ff47a67e	SO_5695_SET10_714798_S46_R2_001.fastq.gz	fa63e09fbf04c14356aae14d9d2dbf3f								ERS5282102	PRJEB41116
714823	900	4	2017-08-16	SO_5695_SET10_714823_S97_R1_001.fastq.gz	0700a33cb0ddc69dabe85cbec76f0c91	SO_5695_SET10_714823_S97_R2_001.fastq.gz	c4791c6451f6a3271d6c0f764d7c5841								ERS5282103	PRJEB41116
714837	860	4	2017-08-16	SO_5695_SET10_714837_S63_R1_001.fastq.gz	fd7c88b44cde95bd87aebfcadba11c96	SO_5695_SET10_714837_S63_R2_001.fastq.gz	5f9f3a22729a39b34ae3d5edb8c9bb5c								ERS5282104	PRJEB41116
714841	954	4	2017-09-06	SO_5695_Set11_714841_S64_R1_001.fastq.gz	131ba4446d342cd56628ff27300bf185	SO_5695_Set11_714841_S64_R2_001.fastq.gz	411a3108df924e77011128380db316d1								ERS5282105	PRJEB41116
714859	895	4	2017-08-16	SO_5695_SET10_714859_S87_R1_001.fastq.gz	3b78d3b7bcc05724821b1b3da8784013	SO_5695_SET10_714859_S87_R2_001.fastq.gz	fe47e106530df50a1dbaa2c188190723								ERS5282106	PRJEB41116
714875	907	4	2017-08-16	SO_5695_SET10_714875_S115_R1_001.fastq.gz	a6320bc14e17ab65e05d937e9e8235fe	SO_5695_SET10_714875_S115_R2_001.fastq.gz	56aad6222727a7a9731f5e4de021a8a5								ERS5282107	PRJEB41116
714898	1053	4	26 October 2017	SO_7465_Set1_714898_S42_R1_001.fastq.gz	e991a8e7eda2921051a32f2b1a053d83	SO_7465_Set1_714898_S42_R2_001.fastq.gz	6aeeb853e523a337e66060dd75717420								ERS5282307	PRJEB41116
714903	752	4	2017-08-16	SO_5695_SET10_714903_S31_R1_001.fastq.gz	06184c37ada6cfdfe951aafccb642147	SO_5695_SET10_714903_S31_R2_001.fastq.gz	840f79f64f432596e263de1432c876e1								ERS5282108	PRJEB41116
714909	843	4	2017-09-06	SO_5695_Set11_714909_S65_R1_001.fastq.gz	6d1a07690f57418ae025d963061b5b3c	SO_5695_Set11_714909_S65_R2_001.fastq.gz	49aa55df574f19b2d6d5b1c1907fcb01								ERS5282109	PRJEB41116
714914	710	4	2017-08-16	SO_5695_SET10_714914_S27_R1_001.fastq.gz	1b461b4722571dd56c2e693f61c0e958	SO_5695_SET10_714914_S27_R2_001.fastq.gz	467c1989609fa66e6e626f8402aff990								ERS5282110	PRJEB41116
714916	699	4	2017-08-16	SO_5695_SET10_714916_S47_R1_001.fastq.gz	9d8d429ee1ec6a82c40bf631649bdf26	SO_5695_SET10_714916_S47_R2_001.fastq.gz	62026f823cfd363e4c0ef1312d8ab671								ERS5282111	PRJEB41116
714935	504	4	2017-08-09	SO_5695_Set9_714935_S139_R1_001.fastq.gz	46b98e72a0846eb7e09c42f5dded096c	SO_5695_Set9_714935_S139_R2_001.fastq.gz	f0029fdc09c6e55f3fa0ea0464b053b9								ERS5282112	PRJEB41116
714945	546	4	2017-09-06	SO_5695_Set11_714945_S66_R1_001.fastq.gz	89ea84ff38268c189561c540b3bff161	SO_5695_Set11_714945_S66_R2_001.fastq.gz	ce3961220796225de50c04a1cab80993								ERS5282113	PRJEB41116
714955	887	4	2017-08-16	SO_5695_SET10_714955_S86_R1_001.fastq.gz	c902f23d5159729e5a24cb33c2feca4b	SO_5695_SET10_714955_S86_R2_001.fastq.gz	d0a83d91c2390f1010f699824e3efb60								ERS5282114	PRJEB41116
715044	582	4	2017-08-16	SO_5695_SET10_715044_S66_R1_001.fastq.gz	0a40c0182a11c35fb72f4e9e6a2e4b50	SO_5695_SET10_715044_S66_R2_001.fastq.gz	eaf646dc9afa39ff9b4b75770a695fdf								ERS5282115	PRJEB41116
715050	655	4	2017-08-16	SO_5695_SET10_715050_S42_R1_001.fastq.gz	54de737e23060d664355f890e9eccc98	SO_5695_SET10_715050_S42_R2_001.fastq.gz	9dddc9dc135964c0e5ee90e693c9fdf4								ERS5282116	PRJEB41116
715057	800	4	2017-09-06	SO_5695_Set11_715057_S67_R1_001.fastq.gz	6f4a2e6aa483c9dc1000884d828543e6	SO_5695_Set11_715057_S67_R2_001.fastq.gz	b5beed51225c5fff12bb4efa19b8e7b8								ERS5282117	PRJEB41116
715079	858	4	2017-08-16	SO_5695_SET10_715079_S108_R1_001.fastq.gz	48792171de29a4e155028dac8466fc94	SO_5695_SET10_715079_S108_R2_001.fastq.gz	647e2cdd3245c5428f1e1d3392f714bd								ERS5282118	PRJEB41116
715082	876	4	2017-08-16	SO_5695_SET10_715082_S101_R1_001.fastq.gz	0699dfe12e1e3e8be200d23241bd29a4	SO_5695_SET10_715082_S101_R2_001.fastq.gz	a34588ef03342348a577a0777e51d055								ERS5282119	PRJEB41116
715093	955	4	2017-09-06	SO_5695_Set11_715093_S68_R1_001.fastq.gz	9242fe4c689c1e6fa6a674b1b796b3b9	SO_5695_Set11_715093_S68_R2_001.fastq.gz	bf3db6c3b12350ea5dbd407c2febd5a3								ERS5282120	PRJEB41116
715099	891	4	2017-08-16	SO_5695_SET10_715099_S94_R1_001.fastq.gz	315c4ea616a98bc1a4c3f619e63772b8	SO_5695_SET10_715099_S94_R2_001.fastq.gz	ce03d72b3c9d45f3709804a06db71606								ERS5282121	PRJEB41116
715102	914	4	2017-08-16	SO_5695_SET10_715102_S116_R1_001.fastq.gz	20d26da55c2a8aac20fa8cbf8c7d353f	SO_5695_SET10_715102_S116_R2_001.fastq.gz	0e8228b8ac40090cbce0d489a8be4c91								ERS5282122	PRJEB41116
715170	871	4	2017-08-16	SO_5695_SET10_715170_S88_R1_001.fastq.gz	dba9c143909654880ab575f69f7e783c	SO_5695_SET10_715170_S88_R2_001.fastq.gz	ba9f798759e49be768d54cd760f088af								ERS5282123	PRJEB41116
715192	902	4	2017-09-06	SO_5695_Set11_715192_S69_R1_001.fastq.gz	38151a59dd5b8d2febfe800f2523e168	SO_5695_Set11_715192_S69_R2_001.fastq.gz	2fa5a0eedaea337424f8514405d67490								ERS5282124	PRJEB41116
715226	896	4	2017-08-16	SO_5695_SET10_715226_S106_R1_001.fastq.gz	c900dca05a66eaf0de0323508260a43e	SO_5695_SET10_715226_S106_R2_001.fastq.gz	a5e3d4a95f2818019810a4e07953ee16								ERS5282125	PRJEB41116
715240	933	4	2017-09-06	SO_5695_Set11_715240_S70_R1_001.fastq.gz	3ff509b9c56ba29f16a0c964f946d5b9	SO_5695_Set11_715240_S70_R2_001.fastq.gz	53f57ce92f279a56a279ebb33d7ed76f								ERS5282126	PRJEB41116
715241	945	4	2017-09-06	SO_5695_Set11_715241_S71_R1_001.fastq.gz	314cd2044e06bcbb02878f58be8c0320	SO_5695_Set11_715241_S71_R2_001.fastq.gz	8e96e4d2168dfc3f3e38c67e39bcfa51								ERS5282127	PRJEB41116
715266	1193	4	26 October 2017	SO_7465_Set1_715266_S132_R1_001.fastq.gz	33615db1bcb9e39bad15386b50f9a553	SO_7465_Set1_715266_S132_R2_001.fastq.gz	f884a7723c30cd2161a8852f3b873aff								ERS5282308	PRJEB41116
715342	836	4	2017-09-06	SO_5695_Set11_715342_S72_R1_001.fastq.gz	0db687aaca5cbe1290557733a6368e7c	SO_5695_Set11_715342_S72_R2_001.fastq.gz	01bb410dd6482f5cbebf99aa9748be20								ERS5282128	PRJEB41116
715388	872	4	2017-08-16	SO_5695_SET10_715388_S89_R1_001.fastq.gz	25bb3795db481b280c60714fa6772e13	SO_5695_SET10_715388_S89_R2_001.fastq.gz	356478043dce3d6284e6564f956739e9								ERS5282129	PRJEB41116
715417	905	4	2017-08-16	SO_5695_SET10_715417_S113_R1_001.fastq.gz	7626f513b69f76b7b187a8154b2196cd	SO_5695_SET10_715417_S113_R2_001.fastq.gz	53714362000ec21afd0f4114e2666f5c								ERS5282130	PRJEB41116
715466	897	4	2017-08-16	SO_5695_SET10_715466_S107_R1_001.fastq.gz	a80275f1c525ef2be0201f0bd2088cfa	SO_5695_SET10_715466_S107_R2_001.fastq.gz	804b957d566ba40e0363c2c5e0a89fa5								ERS5282131	PRJEB41116
715481	913	4	2017-09-06	SO_5695_Set11_715481_S73_R1_001.fastq.gz	8c7403ecf32c89beede119350c033afd	SO_5695_Set11_715481_S73_R2_001.fastq.gz	fff391389ecb67f33559dde08822c455								ERS5282132	PRJEB41116
715513	899	4	2017-09-06	SO_5695_Set11_715513_S74_R1_001.fastq.gz	8f8bdaa1be5ead08b238c7d3a63b8a0f	SO_5695_Set11_715513_S74_R2_001.fastq.gz	69567d0941089a403fafedc820706a7b								ERS5282133	PRJEB41116
715518	908	4	2017-08-16	SO_5695_SET10_715518_S118_R1_001.fastq.gz	d77d7e31c861c2cdd28b74ec3a98df74	SO_5695_SET10_715518_S118_R2_001.fastq.gz	46a17b78881d51e4c5f11a76bcd60a8a								ERS5282134	PRJEB41116
715528	804	4	2017-09-06	SO_5695_Set11_715528_S75_R1_001.fastq.gz	c59e88eed9b25bc8ef982ac55d83918a	SO_5695_Set11_715528_S75_R2_001.fastq.gz	204d662109f44d5eb64806b96726cd8b								ERS5282135	PRJEB41116
715554	962	4	2017-09-06	SO_5695_Set11_715554_S76_R1_001.fastq.gz	6669790d05856e8e00baf7715590d5ec	SO_5695_Set11_715554_S76_R2_001.fastq.gz	71906ec27b8058d7825452e57b3adc28								ERS5282136	PRJEB41116
715576	971	4	2017-09-06	SO_5695_Set11_715576_S77_R1_001.fastq.gz	a0e3ea9cbadb6c7f99ca0a9fe19c6f0d	SO_5695_Set11_715576_S77_R2_001.fastq.gz	9f6c2baa39a022dc9e05c80b1d4f714e								ERS5282137	PRJEB41116
715584	875	4	2017-08-16	SO_5695_Set10_715584_R1.fastq.gz	fa1ae3fe6f282ed06afc497d0b9fee0a	SO_5695_Set10_715584_R2.fastq.gz	7690803abc29b7dedfa1f7cf89c31929								ERS5282138	PRJEB41116
715611	922	4	2017-09-06	SO_5695_Set11_715611_S78_R1_001.fastq.gz	3a124054e6aae4a31f764019b00a41be	SO_5695_Set11_715611_S78_R2_001.fastq.gz	966596c202731dfd858591578f44521e								ERS5282139	PRJEB41116
715620	392	4	2017-09-06	SO_5695_Set11_715620_S79_R1_001.fastq.gz	5fccc3f1718c24428acb7890c118a029	SO_5695_Set11_715620_S79_R2_001.fastq.gz	7ea71e9b40356c4a32e88985b2e11c51								ERS5282140	PRJEB41116
715637	934	4	2017-09-06	SO_5695_Set11_715637_S80_R1_001.fastq.gz	84eca887dad1dcfcac35027992c849a9	SO_5695_Set11_715637_S80_R2_001.fastq.gz	b9811b45c857f84c571a56f1f35bae9d								ERS5282141	PRJEB41116
715638	870	4	2017-08-16	SO_5695_SET10_715638_S78_R1_001.fastq.gz	22fc8fb1609f9fc87f699c624f77fae5	SO_5695_SET10_715638_S78_R2_001.fastq.gz	51d57479eba223db49d2a4dcb1056348								ERS5282142	PRJEB41116
715647	906	4	2017-08-16	SO_5695_SET10_715647_S114_R1_001.fastq.gz	ed8137d17904c451d98bcb53b69fec0b	SO_5695_SET10_715647_S114_R2_001.fastq.gz	1da821648d58ae2ab9e4e4b14e2d9a09								ERS5282143	PRJEB41116
715649	552	4	2017-09-06	SO_5695_Set11_715649_S81_R1_001.fastq.gz	8f58de6159f9c2f3c4e606a2fd764ade	SO_5695_Set11_715649_S81_R2_001.fastq.gz	269467360d910856a413346a4023c6c2								ERS5282144	PRJEB41116
715659	931	4	2017-09-06	SO_5695_Set11_715659_S82_R1_001.fastq.gz	8d8b0fd33b67538d397ebee3a5599928	SO_5695_Set11_715659_S82_R2_001.fastq.gz	9a610a18dc5a2270f7c5311b84dee823								ERS5282145	PRJEB41116
715681	972	4	2017-09-06	SO_5695_Set11_715681_S83_R1_001.fastq.gz	2308b118c9f813d20d9131b70bb6374a	SO_5695_Set11_715681_S83_R2_001.fastq.gz	ef9652881c1210cefc8507c46075ddd3								ERS5282146	PRJEB41116
715683	980	4	2017-09-06	SO_5695_Set11_715683_S84_R1_001.fastq.gz	2d51f4164cd9bb9c1f79f4efbed07120	SO_5695_Set11_715683_S84_R2_001.fastq.gz	c49db8a9d5cab3d0b585ac6440ffbb1a								ERS5282147	PRJEB41116
715684	915	4	2017-09-06	SO_5695_Set11_715684_S85_R1_001.fastq.gz	0448b21af492761c2a4db8762883c0ec	SO_5695_Set11_715684_S85_R2_001.fastq.gz	5a60e6a1495f81951986402f0f58a2ca								ERS5282148	PRJEB41116
715691	719	4	2017-08-09	SO_5695_Set9_715691_S140_R1_001.fastq.gz	09d6e7bfd197a339b47f8624cbb165b6	SO_5695_Set9_715691_S140_R2_001.fastq.gz	2759a8eba04ad13efedb41976311fe16								ERS5282149	PRJEB41116
715696	851	4	2017-09-06	SO_5695_Set11_715696_S86_R1_001.fastq.gz	fcce9ba2b8a1d073bb5e68e91ce86de1	SO_5695_Set11_715696_S86_R2_001.fastq.gz	c4b66dc926907d55ac1d10e5038ace90								ERS5282150	PRJEB41116
715739	803	4	2017-09-06	SO_5695_Set11_715739_S87_R1_001.fastq.gz	8c15716cf8fd1c0d5366d63e0eca09f0	SO_5695_Set11_715739_S87_R2_001.fastq.gz	9c38873cda7ccab1b2cceb46b8e246d2								ERS5282151	PRJEB41116
715770	951	4	2017-09-06	SO_5695_Set11_715770_S88_R1_001.fastq.gz	2c44fb20a813a430a81deeec7e114d4d	SO_5695_Set11_715770_S88_R2_001.fastq.gz	a64fa7ad48d4eb86a620d0cc0fd7cfe8								ERS5282152	PRJEB41116
715778	1163	4	26 October 2017	SO_7465_Set1_715778_S112_R1_001.fastq.gz	1b9df1779c7a2666782c7fa5ca6f19c4	SO_7465_Set1_715778_S112_R2_001.fastq.gz	47dcc3a31d37263950ab75e0381ef76c								ERS5282309	PRJEB41116
715781	1269	4	10 January 2018	SO_7465_SET2_715781_R1.fastq.gz	7794074b031169ad6077b34f088eebe3	SO_7465_SET2_715781_R2.fastq.gz	b02ecdc72c4456bc08d55216d3295954								ERS5282310	PRJEB41116
715791	947	4	2017-09-06	SO_5695_Set11_715791_S89_R1_001.fastq.gz	37cc959da3e46f7fd3c5977c6a175959	SO_5695_Set11_715791_S89_R2_001.fastq.gz	97f213bb5485f3c36231079b7cbce17d								ERS5282153	PRJEB41116
715805	925	4	2017-09-06	SO_5695_Set11_715805_S91_R1_001.fastq.gz	59d14d90d094771e1cd2b8503590579b	SO_5695_Set11_715805_S91_R2_001.fastq.gz	a57a7a02fe3c5a0afdbec36ffa9f5245								ERS5282154	PRJEB41116
715806	807	4	2017-09-06	SO_5695_Set11_715806_S92_R1_001.fastq.gz	913af5d78836be37c5c9dd0f79855cec	SO_5695_Set11_715806_S92_R2_001.fastq.gz	bd50c0c5a7d2bfc663a744b95102d6ad								ERS5282155	PRJEB41116
715845	874	4	2017-08-16	SO_5695_SET10_715845_S99_R1_001.fastq.gz	3462424a39a74f1750691b40295b6891	SO_5695_SET10_715845_S99_R2_001.fastq.gz	f7635bd50e29a15f822f1fda9c83054b								ERS5282156	PRJEB41116
715863	935	4	2017-09-06	SO_5695_Set11_715863_S93_R1_001.fastq.gz	11322f6b9359c64cdfedd5e5a97bc575	SO_5695_Set11_715863_S93_R2_001.fastq.gz	b77175e2c8d9f44015a08a4ecdd8fc1c								ERS5282157	PRJEB41116
715869	809	4	2017-09-06	SO_5695_Set11_715869_S94_R1_001.fastq.gz	aa34af884ec236e1d016c64f5f85f727	SO_5695_Set11_715869_S94_R2_001.fastq.gz	9da0e963bd4e7eec488e7462563a2baa								ERS5282158	PRJEB41116
715879	916	4	2017-09-06	SO_5695_Set11_715879_S95_R1_001.fastq.gz	fa52049a29c2ec89aef99fe8014a7298	SO_5695_Set11_715879_S95_R2_001.fastq.gz	d5a74be4bf523c34b513ce754eef02da								ERS5282159	PRJEB41116
715883	920	4	2017-09-06	SO_5695_Set11_715883_S96_R1_001.fastq.gz	7c879ce091b615c2a4e66735016b13f0	SO_5695_Set11_715883_S96_R2_001.fastq.gz	df12e633364b1cef4c040ca2e489ae79								ERS5282160	PRJEB41116
715884	961	4	2017-09-06	SO_5695_Set11_715884_R1.fastq.gz	0d2c114c57efcae645ababc0b84eb00e	SO_5695_Set11_715884_R2.fastq.gz	c33d552205228082920859ecc7d4c3f4								ERS5282161	PRJEB41116
715901	477	4	2017-09-06	SO_5695_Set11_715901_S97_R1_001.fastq.gz	94aa4191071c14861bca222748353fe0	SO_5695_Set11_715901_S97_R2_001.fastq.gz	298253fef090d2355073b53e900a5bd0								ERS5282162	PRJEB41116
715906	998	4	2017-09-06	SO_5695_Set11_715906_S98_R1_001.fastq.gz	a49ae78ed96d293930486bc33e18d8fe	SO_5695_Set11_715906_S98_R2_001.fastq.gz	352f6d9b1a86008b338e9fce683bcaa7								ERS5282163	PRJEB41116
715931	774	4	2017-09-06	SO_5695_Set11_715931_S99_R1_001.fastq.gz	34346ca95f44ec8af152188a3ac3e7dd	SO_5695_Set11_715931_S99_R2_001.fastq.gz	31eba0bec0b14950b104ee5d9f7df97e								ERS5282164	PRJEB41116
715948	471	4	2017-09-06	SO_5695_Set11_715948_S100_R1_001.fastq.gz	fa200b6fcbd41c1aa1a1e6c30461c284	SO_5695_Set11_715948_S100_R2_001.fastq.gz	6121e99cfdf916ad05ab2d7501bfcfca								ERS5282165	PRJEB41116
715951	1057	4	26 October 2017	SO_7465_Set1_715951_S40_R1_001.fastq.gz	3a87567ddab8a202288f041c52a29b34	SO_7465_Set1_715951_S40_R2_001.fastq.gz	c3eb83e6f93a356fb3c22708e17cae91								ERS5282845	PRJEB41116
715954	942	4	2017-09-06	SO_5695_Set11_715954_S101_R1_001.fastq.gz	6e2c178570ff9d7948e13b51bf572c89	SO_5695_Set11_715954_S101_R2_001.fastq.gz	7bc3cf36fef2702892d3c2df6232989d								ERS5282166	PRJEB41116
715956	941	4	2017-09-06	SO_5695_Set11_715956_S102_R1_001.fastq.gz	a16ba96133a02880a9a01edd1d9328c6	SO_5695_Set11_715956_S102_R2_001.fastq.gz	7ccc86b0b56affb8b78331289fbce0b9								ERS5282167	PRJEB41116
715969	923	4	2017-09-06	SO_5695_Set11_715969_S103_R1_001.fastq.gz	7fa7c6474ca074308a7c68a39ef3b479	SO_5695_Set11_715969_S103_R2_001.fastq.gz	41dc4cdd28238e3b078fe03f8bd485e5								ERS5282168	PRJEB41116
715971	786	4	2017-09-06	SO_5695_Set11_715971_S104_R1_001.fastq.gz	553657ef1241d6cef066be247bd762b8	SO_5695_Set11_715971_S104_R2_001.fastq.gz	917d32f92a27a7d689e20555921f3a43								ERS5282169	PRJEB41116
715980	950	4	2017-09-06	SO_5695_Set11_715980_S105_R1_001.fastq.gz	e60cd3b021202b22493698f441128c40	SO_5695_Set11_715980_S105_R2_001.fastq.gz	f7ab2bf7867d86ade8a88e1ecd16eda0								ERS5282170	PRJEB41116
715998	983	4	2017-09-06	SO_5695_Set11_715998_S106_R1_001.fastq.gz	d1ec7b830979f08858cc92bb48e18e9a	SO_5695_Set11_715998_S106_R2_001.fastq.gz	47c81e607a560576fba9b4e516974a3e								ERS5282171	PRJEB41116
716003	765	4	2017-08-16	SO_5695_SET10_716003_S61_R1_001.fastq.gz	012389d84479c5e3638058ebfb7aa336	SO_5695_SET10_716003_S61_R2_001.fastq.gz	ba0f0631b0e68b45e4f4a940a9eb0d87								ERS5282172	PRJEB41116
716004	968	4	2017-09-06	SO_5695_Set11_716004_S107_R1_001.fastq.gz	73480a7979d030fb26d96e83ac5221fe	SO_5695_Set11_716004_S107_R2_001.fastq.gz	d4385fc162e2a21b65f39be2df01d486								ERS5282173	PRJEB41116
716012	886	4	2017-08-16	SO_5695_SET10_716012_S85_R1_001.fastq.gz	485c5e3fac22166ebd15b5f0344a9f84	SO_5695_SET10_716012_S85_R2_001.fastq.gz	63c7e453cb1c6eedcbfaa37c441af2a6								ERS5282174	PRJEB41116
716026	910	4	2017-08-16	SO_5695_SET10_716026_S120_R1_001.fastq.gz	d541ca19d6163babf1a611779a1d3e54	SO_5695_SET10_716026_S120_R2_001.fastq.gz	8bf9b0d58e9a4845d467b897b57c50f4								ERS5282175	PRJEB41116
716085	898	4	2017-08-16	SO_5695_SET10_716085_S96_R1_001.fastq.gz	c3ffc836c4555fd0c631b6ca62d46b0e	SO_5695_SET10_716085_S96_R2_001.fastq.gz	ba1362bc4c4568e8e9388afea3671c78								ERS5282176	PRJEB41116
716097	940	4	2017-09-06	SO_5695_Set11_716097_S162_R1_001.fastq.gz	f58278a2db4090abb4476c48c576e45f	SO_5695_Set11_716097_S162_R2_001.fastq.gz	55154f88d1b28a76cfbd5b7c74770cf0								ERS5282177	PRJEB41116
716187	1077	4	26 October 2017	SO_7465_Set1_716187_S50_R1_001.fastq.gz	7b0a0cc03883472d40b2071152e21ca4	SO_7465_Set1_716187_S50_R2_001.fastq.gz	10f6d3042a9d554e5e9e2ccc946d8dba								ERS5282311	PRJEB41116
716197	953	4	2017-09-06	SO_5695_Set11_716197_S108_R1_001.fastq.gz	8cf89c2e89ce060b590daac2a488afec	SO_5695_Set11_716197_S108_R2_001.fastq.gz	515909735b65fda2cf79a1ba5f4eea3d								ERS5282178	PRJEB41116
716209	1015	4	26 October 2017	SO_7465_Set1_716209_S60_R1_001.fastq.gz	2bbd6472fef31208f2cfa72772dde3d8	SO_7465_Set1_716209_S60_R2_001.fastq.gz	10499283fa8303aa81ea604cc501caa9								ERS5282312	PRJEB41116
716216	967	4	2017-09-06	SO_5695_Set11_716216_S109_R1_001.fastq.gz	cdd73017f263ef3c3a1cbf469deadfb7	SO_5695_Set11_716216_S109_R2_001.fastq.gz	d74c062acfe249111b23c3c3a81f81bc								ERS5282179	PRJEB41116
716223	958	4	2017-09-06	SO_5695_Set11_716223_S110_R1_001.fastq.gz	9ca6dc7bcafb490c5f477e90b4e2a60f	SO_5695_Set11_716223_S110_R2_001.fastq.gz	88774176ffca593549e51edfa3610f56								ERS5282180	PRJEB41116
716226	964	4	2017-09-06	SO_5695_Set11_716226_S111_R1_001.fastq.gz	39ab6b124174569fd0243f28a2e572cd	SO_5695_Set11_716226_S111_R2_001.fastq.gz	1d8c245b15c4aeb073ca3114bbd554a2								ERS5282181	PRJEB41116
716264	970	4	2017-09-06	SO_5695_Set11_716264_S112_R1_001.fastq.gz	20298b45d7c3e8cc9387ec036100fe7d	SO_5695_Set11_716264_S112_R2_001.fastq.gz	22cffea6c6f49867c6c4eca1067d9533								ERS5282182	PRJEB41116
716267	959	4	2017-09-06	SO_5695_Set11_716267_S113_R1_001.fastq.gz	ba27e9ed2f7cbb39c14feaff1df2efde	SO_5695_Set11_716267_S113_R2_001.fastq.gz	5f5eefd83255f29eafd94a8bfb450c21								ERS5282183	PRJEB41116
716294	976	4	2017-09-06	SO_5695_Set11_716294_S114_R1_001.fastq.gz	d027e2e1d5eb0353d677df199504f308	SO_5695_Set11_716294_S114_R2_001.fastq.gz	a6537ad087ed358c85ba3f45be235943								ERS5282184	PRJEB41116
716298	721	4	2017-09-06	SO_5695_Set11_716298_S115_R1_001.fastq.gz	57c9e805cc8313fcecf9eb11314833b9	SO_5695_Set11_716298_S115_R2_001.fastq.gz	980f3c7971defcb64949f436388e112b								ERS5282185	PRJEB41116
716301	1001	4	26 October 2017	SO_7465_Set1_716301_S49_R1_001.fastq.gz	4f1039a4a96a692f7ee178fa17daad62	SO_7465_Set1_716301_S49_R2_001.fastq.gz	9fa5c5ca3fb2fe0cbb3fe8060a3c97a1								ERS5282313	PRJEB41116
716328	1155	4	26 October 2017	SO_7465_Set1_716328_S107_R1_001.fastq.gz	b9eccc813690df2738bcfb71e49ceeb6	SO_7465_Set1_716328_S107_R2_001.fastq.gz	dca9aa3476324c1952ec533b37c911b9								ERS5282314	PRJEB41116
716396	999	4	2017-09-06	SO_5695_Set11_716396_S116_R1_001.fastq.gz	25cab195aaa60e227de81c466659a7b2	SO_5695_Set11_716396_S116_R2_001.fastq.gz	5e5d6b033754c367c6d9e64eb112145c								ERS5282186	PRJEB41116
716407	937	4	2017-09-06	SO_5695_Set11_716407_S117_R1_001.fastq.gz	631b9f2ef7530863d3e48951c12f53a2	SO_5695_Set11_716407_S117_R2_001.fastq.gz	11f36c71b2d8a2f328717e8b32f56c10								ERS5282187	PRJEB41116
716437	1122	4	26 October 2017	SO_7465_Set1_716437_S83_R1_001.fastq.gz	339bdbe3c1636b7c4c9053bc7bb30f0a	SO_7465_Set1_716437_S83_R2_001.fastq.gz	061fc70686acd451e24e20c580724f14								ERS5282315	PRJEB41116
716455	918	4	2017-09-06	SO_5695_Set11_716455_S118_R1_001.fastq.gz	a0262ca52feaa5a3504e52c058e64e7e	SO_5695_Set11_716455_S118_R2_001.fastq.gz	a36261e1f706987ef2fde9027e797d80								ERS5282188	PRJEB41116
716459	1113	4	26 October 2017	SO_7465_Set1_716459_S73_R1_001.fastq.gz	231444a2bce1b35352a609c04a495a39	SO_7465_Set1_716459_S73_R2_001.fastq.gz	fa051f979bc9daf2e804f9edd093fc3e								ERS5282316	PRJEB41116
716460	952	4	2017-09-06	SO_5695_Set11_716460_S119_R1_001.fastq.gz	b264febd47e852adef600d1483396427	SO_5695_Set11_716460_S119_R2_001.fastq.gz	b29174331992144d27d1e3c8f780ab41								ERS5282189	PRJEB41116
716467	927	4	2017-09-06	SO_5695_Set11_716467_S120_R1_001.fastq.gz	6b1cb72caa28df4f57ca7ab18d95d107	SO_5695_Set11_716467_S120_R2_001.fastq.gz	bb3bcf92c3ba2f7c73aa1b5d5cd076f8								ERS5282190	PRJEB41116
716500	775	4	26 October 2017	SO_5695_Set_12_716500_R1.fastq.gz	7076d0e28275613b91f339fb99a67a83	SO_5695_Set_12_716500_R2.fastq.gz	27eea73e30f0ff20df10c92f33442914								ERS5281194	PRJEB41116
716518	868	4	2017-09-06	SO_5695_Set11_716518_S121_R1_001.fastq.gz	b248463cbe17b295f2088019f05a8778	SO_5695_Set11_716518_S121_R2_001.fastq.gz	b848d69cef0c7f6f393f4a5f734c7c28								ERS5282191	PRJEB41116
716574	904	4	2017-09-06	SO_5695_Set11_716574_S122_R1_001.fastq.gz	a03f0718bb267a4531d92e3b3d0ee811	SO_5695_Set11_716574_S122_R2_001.fastq.gz	0a7e490516e38dfd83bfec9dbc4092ff								ERS5282192	PRJEB41116
716576	547	4	2017-09-06	SO_5695_Set11_716576_S123_R1_001.fastq.gz	51f9a9de0704c1e1d80dabff02001983	SO_5695_Set11_716576_S123_R2_001.fastq.gz	2a68bf550dcf3cf8b53296613254478c								ERS5282193	PRJEB41116
716621	488	4	2017-09-06	SO_5695_Set11_716621_S124_R1_001.fastq.gz	0f33ccd3c461da7d9cd1e20e29e28e03	SO_5695_Set11_716621_S124_R2_001.fastq.gz	ce0db81ac34100e93ddd454f2aa50d4e								ERS5282194	PRJEB41116
716630	963	4	2017-09-06	SO_5695_Set11_716630_S126_R1_001.fastq.gz	281ccf7f63cd6a20ab3b23d2b93f0142	SO_5695_Set11_716630_S126_R2_001.fastq.gz	0f93c539ffda6e1678899b98db8ef958								ERS5282195	PRJEB41116
716639	930	4	2017-09-06	SO_5695_Set11_716639_S125_R1_001.fastq.gz	5b195ceeee2563701c299cf1c99c6a0e	SO_5695_Set11_716639_S125_R2_001.fastq.gz	c85264704169bcb305ccabafd11b73b1								ERS5282196	PRJEB41116
716654	929	4	2017-09-06	SO_5695_Set11_716654_S127_R1_001.fastq.gz	f4bf3b8ab4f30eef8651f9c84bbb6d30	SO_5695_Set11_716654_S127_R2_001.fastq.gz	aa92c51a96ba3c92d50ad77d2c83e55d								ERS5282197	PRJEB41116
716672	979	4	2017-09-06	SO_5695_Set11_716672_S128_R1_001.fastq.gz	78a153560bb337368b8ca0c95b35f335	SO_5695_Set11_716672_S128_R2_001.fastq.gz	49f1fb8a87df826583ce8bd9cf1bd346								ERS5282198	PRJEB41116
716722	1291	4	10 January 2018	SO_7465_SET2_716722_R1.fastq.gz	2e21e1baf082239af7889297c6fa4ec8	SO_7465_SET2_716722_R2.fastq.gz	c3f0c0b0768c2ecf6f7fbfec8b448612								ERS5282317	PRJEB41116
716723	1011	4	26 October 2017	SO_7465_Set1_716723_S83_R1_001.fastq.gz	dd44f17fa79b2cc03c92d77c874989b1	SO_7465_Set1_716723_S83_R2_001.fastq.gz	3d78e1650eb7b222439848f86619116e								ERS5282318	PRJEB41116
716739	1029	4	26 October 2017	SO_7465_Set1_716739_S74_R1_001.fastq.gz	8fe5657dc26ed89131732b1ca5bd4117	SO_7465_Set1_716739_S74_R2_001.fastq.gz	0dda1e43b7d7f38f5a7d7e411bc6f361								ERS5282319	PRJEB41116
716748	936	4	2017-09-06	SO_5695_Set11_716748_S129_R1_001.fastq.gz	833b510e9772828cb4a45469bc299e91	SO_5695_Set11_716748_S129_R2_001.fastq.gz	3b0e01a058baf1084184ef676bfe3893								ERS5282199	PRJEB41116
716765	984	4	2017-09-06	SO_5695_Set11_716765_S131_R1_001.fastq.gz	dbd2db921fde19411d7e1b0215356018	SO_5695_Set11_716765_S131_R2_001.fastq.gz	7ac7431c42aeff7cf4fa4c24c41e6028								ERS5282201	PRJEB41116
716767	995	4	2017-09-06	SO_5695_Set11_716767_S132_R1_001.fastq.gz	ff0a0e59429d98155cf5988208448f62	SO_5695_Set11_716767_S132_R2_001.fastq.gz	e35b420e54946b95437955ceb8a66a67								ERS5282202	PRJEB41116
716778	818	4	2017-09-06	SO_5695_Set11_716778_S133_R1_001.fastq.gz	38d6d8aedc0f89c2cadb282db9a4f490	SO_5695_Set11_716778_S133_R2_001.fastq.gz	0fc57cc626a94cb03228043ed680ebc2								ERS5282203	PRJEB41116
716824	1060	4	26 October 2017	SO_7465_Set1_716824_S47_R1_001.fastq.gz	fde882a74fcde0fe9fb8324f5cc1579c	SO_7465_Set1_716824_S47_R2_001.fastq.gz	9b0556865c2180efb2d703fadf3e3e6f								ERS5282320	PRJEB41116
716850	601	4	2017-09-06	SO_5695_Set11_716850_S134_R1_001.fastq.gz	8103cb21036364b7bc5b753337122625	SO_5695_Set11_716850_S134_R2_001.fastq.gz	a6a0dd130e7fb33ba96f4a449740ce34								ERS5282204	PRJEB41116
716852	1000	4	2017-09-06	SO_5695_Set11_716852_S135_R1_001.fastq.gz	c203c8436941593ff9caca9fb198405f	SO_5695_Set11_716852_S135_R2_001.fastq.gz	6236b7098ec0d4ef57abf773e34af2a5								ERS5282205	PRJEB41116
716900	1012	4	26 October 2017	SO_7465_Set1_716900_S69_R1_001.fastq.gz	5dd117bb85ada5b11dc6b0b5337a972c	SO_7465_Set1_716900_S69_R2_001.fastq.gz	61d7a582a1bff6e4d2844b6642578083								ERS5282321	PRJEB41116
716901	848	4	2017-09-06	SO_5695_Set11_716901_S136_R1_001.fastq.gz	40d0b7142c8099fc5c6c4e902ba398c7	SO_5695_Set11_716901_S136_R2_001.fastq.gz	85ba5fb4bb50467aba523712175ddc35								ERS5282206	PRJEB41116
716945	1070	4	26 October 2017	SO_7465_Set1_716945_S113_R1_001.fastq.gz	3c674abe3d628034129d347035cbd645	SO_7465_Set1_716945_S113_R2_001.fastq.gz	1adea7d258bdea33b0accae915d6f00f								ERS5282322	PRJEB41116
716955	966	4	2017-09-06	SO_5695_Set11_716955_S137_R1_001.fastq.gz	56e1c56ce9a9dc029c00650bac9fcf21	SO_5695_Set11_716955_S137_R2_001.fastq.gz	474f30d604090074aa38bf7f9d616d71								ERS5282207	PRJEB41116
716971	949	4	2017-09-06	SO_5695_Set11_716971_S138_R1_001.fastq.gz	ec7cb104c9b092e51cf9db9352cc7c5e	SO_5695_Set11_716971_S138_R2_001.fastq.gz	bb0a06eadb2c74bed2978b28a21a19f9								ERS5282208	PRJEB41116
716973	799	4	2017-09-06	SO_5695_Set11_716973_S163_R1_001.fastq.gz	fd965b7ade60c7e82ffc7d6f9bcbcf17	SO_5695_Set11_716973_S163_R2_001.fastq.gz	1a1235e83f197b8875d08e799c4cf6cc								ERS5282209	PRJEB41116
717007	881	4	2017-09-06	SO_5695_Set11_717007_S139_R1_001.fastq.gz	6cfe11a0cbb8967837e2d5c303356003	SO_5695_Set11_717007_S139_R2_001.fastq.gz	2986cb4511213db28a6a5bb973d1c6a6								ERS5282210	PRJEB41116
717035	960	4	2017-09-06	SO_5695_Set11_717035_S140_R1_001.fastq.gz	d55d72618d8d42fa8ef23ab0b8d46a0a	SO_5695_Set11_717035_S140_R2_001.fastq.gz	257a1130108f3931c75ef792c8b4d4ad								ERS5282211	PRJEB41116
717046	1097	4	26 October 2017	SO_7465_Set1_717046_S52_R1_001.fastq.gz	d7c06ec4a45c44cf1825b6dbc038f3e0	SO_7465_Set1_717046_S52_R2_001.fastq.gz	789f7d97f551e031a3c63149abd4f918								ERS5282323	PRJEB41116
717048	957	4	2017-09-06	SO_5695_Set11_717048_S141_R1_001.fastq.gz	2b1e2e2488544f67ccb34497685d503e	SO_5695_Set11_717048_S141_R2_001.fastq.gz	750e3ff7a53f4c0d1b8e257b4bc3afda								ERS5282212	PRJEB41116
717059	943	4	2017-09-06	SO_5695_Set11_717059_S142_R1_001.fastq.gz	5b1876504aafe6447674e44ba6a7c37b	SO_5695_Set11_717059_S142_R2_001.fastq.gz	ddfacb5df79e5a9f4bb78c3c56b935c5								ERS5282213	PRJEB41116
717085	1156	4	26 October 2017	SO_7465_Set1_717085_S108_R1_001.fastq.gz	bf4b13c0a982909259cf912ad139fd0d	SO_7465_Set1_717085_S108_R2_001.fastq.gz	cd706cb3aef6d935e1b33d2e67c9c1fa								ERS5282324	PRJEB41116
717086	856	4	2017-09-06	SO_5695_Set11_717086_S143_R1_001.fastq.gz	8c9bc5cbe9b5cb0794f6aab62d477675	SO_5695_Set11_717086_S143_R2_001.fastq.gz	fa2e095b3bf6d949022f3aed0b115117								ERS5282214	PRJEB41116
717103	1560	4	26 March 2018	SO_7465_Set4_717103_R1.fastq.gz	10a06189336efa88020f4ddc63177294	SO_7465_Set4_717103_R2.fastq.gz	6732729911bb920eb0d1baecded182d3								ERS5282879	PRJEB41116
717123	991	4	2017-09-06	SO_5695_Set11_717123_S144_R1_001.fastq.gz	9094e4aea38258eae23c910c134518fb	SO_5695_Set11_717123_S144_R2_001.fastq.gz	1da79e628ec963aadfad2dc9580fc1a3								ERS5282215	PRJEB41116
717126	987	4	2017-09-06	SO_5695_Set11_717126_S145_R1_001.fastq.gz	171162cad7963a2c00614c7193cef496	SO_5695_Set11_717126_S145_R2_001.fastq.gz	1609c20b6c2b8b67702e4301b60a205a								ERS5282216	PRJEB41116
717128	993	4	2017-09-06	SO_5695_Set11_717128_S146_R1_001.fastq.gz	f90f58a1ac46ba984e63790ebaad07b9	SO_5695_Set11_717128_S146_R2_001.fastq.gz	9e76204f9677837a28178e5bb50638ab								ERS5282217	PRJEB41116
717134	1166	4	26 October 2017	SO_7465_Set1_717134_S115_R1_001.fastq.gz	59d1c4b6b72553ba94ed966a7ea6e4a5	SO_7465_Set1_717134_S115_R2_001.fastq.gz	b6cd717c90e863072e472436a28ec2dc								ERS5282325	PRJEB41116
717137	443	4	2017-09-06	SO_5695_Set11_717137_S147_R1_001.fastq.gz	67c52f22c269d13eada25c07271c8ea2	SO_5695_Set11_717137_S147_R2_001.fastq.gz	7e63dd60f2ade83c07400b6f288f6574								ERS5282218	PRJEB41116
717185	698	4	2017-09-06	SO_5695_Set11_717185_S148_R1_001.fastq.gz	cb304de29940b61dfe538f3e63ff521f	SO_5695_Set11_717185_S148_R2_001.fastq.gz	03b37489aa69d57677efd16a0f91890b								ERS5282219	PRJEB41116
717209	766	4	2017-09-06	SO_5695_Set11_717209_S149_R1_001.fastq.gz	8cbc7c6e9068975a37f30c4a5e4c0977	SO_5695_Set11_717209_S149_R2_001.fastq.gz	c4ad42ce4c241dfec47d7a2fe9ab6671								ERS5282220	PRJEB41116
717232	948	4	2017-09-06	SO_5695_Set11_717232_S150_R1_001.fastq.gz	1e37c61f1dce7d244e4072db0c8d3231	SO_5695_Set11_717232_S150_R2_001.fastq.gz	f9a3efa23bab57360f5640c333844584								ERS5282221	PRJEB41116
717234	831	4	2017-09-06	SO_5695_Set11_717234_S151_R1_001.fastq.gz	bfafad7a1fb74f684a02fe0c23f3d7fe	SO_5695_Set11_717234_S151_R2_001.fastq.gz	2200c0c63959e9020b9492c25cab5aa2								ERS5282223	PRJEB41116
717243	1010	4	26 October 2017	SO_7465_Set1_717243_S58_R1_001.fastq.gz	32cb686143d15f4e7226de36bec5ba0d	SO_7465_Set1_717243_S58_R2_001.fastq.gz	1aaaddbb363967f5b4aefe3b51f7c09b								ERS5282326	PRJEB41116
717248	946	4	2017-09-06	SO_5695_Set11_717248_S152_R1_001.fastq.gz	c4618ac02c8c961c22f32c165b06981d	SO_5695_Set11_717248_S152_R2_001.fastq.gz	a1390567c1e788a500610330d3e9968f								ERS5282225	PRJEB41116
717268	981	4	2017-09-06	SO_5695_Set11_717268_S153_R1_001.fastq.gz	4e316c301b289a12da27af46828676df	SO_5695_Set11_717268_S153_R2_001.fastq.gz	0bf1f52384a0eb4bfea91bd85db16aa1								ERS5282227	PRJEB41116
717277	1218	4	26 October 2017	SO_7465_Set1_717277_S153_R1_001.fastq.gz	8270bb2d67336eec4f761dae42e3ec19	SO_7465_Set1_717277_S153_R2_001.fastq.gz	28a519ba82b34b4b5097d153a9fce870								ERS5282327	PRJEB41116
717328	975	4	2017-09-06	SO_5695_Set11_717328_S154_R1_001.fastq.gz	428ed9ea67ebfa53f7358a07dc08e57f	SO_5695_Set11_717328_S154_R2_001.fastq.gz	714060728126c8459092c155b08b887a								ERS5282229	PRJEB41116
717333	994	4	2017-09-06	SO_5695_Set11_717333_S155_R1_001.fastq.gz	e8302b7bb3c5738ec7fc75d12181f918	SO_5695_Set11_717333_S155_R2_001.fastq.gz	2449d30d80849a2926d510734cd64bd3								ERS5282231	PRJEB41116
717358	1071	4	26 October 2017	SO_7465_Set1_717358_S114_R1_001.fastq.gz	f55e62c2634d652ff4e8476c91f8d243	SO_7465_Set1_717358_S114_R2_001.fastq.gz	1d6d8877176cc5b54e8c1b6f340fd305								ERS5282328	PRJEB41116
717363	1065	4	26 October 2017	SO_7465_Set1_717363_S109_R1_001.fastq.gz	a7f859a336fa41004b92283c9426227a	SO_7465_Set1_717363_S109_R2_001.fastq.gz	5ab59f191643dcfc8d8259eac9f41728								ERS5282329	PRJEB41116
717379	1213	4	26 October 2017	SO_7465_Set1_717379_S150_R1_001.fastq.gz	c17d9f6ce80cdaf65a4370cfc8e22bd7	SO_7465_Set1_717379_S150_R2_001.fastq.gz	a106469a1148cf8006da312bbe3c0f6e								ERS5282330	PRJEB41116
717424	1201	4	26 October 2017	SO_7465_Set1_717424_S133_R1_001.fastq.gz	641de221a5ce170408c3995cb199e5a8	SO_7465_Set1_717424_S133_R2_001.fastq.gz	8fb4a0b75582facfae8f1779a9914a8e								ERS5282331	PRJEB41116
717432	992	4	2017-09-06	SO_5695_Set11_717432_S156_R1_001.fastq.gz	51a3e286d0d08ccb775768c59264994a	SO_5695_Set11_717432_S156_R2_001.fastq.gz	b669d57cb4fbcd5b2cc1080240832684								ERS5282234	PRJEB41116
717460	847	4	2017-09-06	SO_5695_Set11_717460_S157_R1_001.fastq.gz	219232d4e3da317de58e6bf2338a7e0d	SO_5695_Set11_717460_S157_R2_001.fastq.gz	17bfb2e23ce642bbd2494f0b6091aa19								ERS5282235	PRJEB41116
717510	977	4	2017-09-06	SO_5695_Set11_717510_S158_R1_001.fastq.gz	103ec3a2a59dc111bbdbea12233bd8c9	SO_5695_Set11_717510_S158_R2_001.fastq.gz	92c034fb8705756c024153a4b8b8c105								ERS5282236	PRJEB41116
717547	1123	4	26 October 2017	SO_7465_Set1_717547_S84_R1_001.fastq.gz	9c85786b2a2ad9a32e2dbb93621dac19	SO_7465_Set1_717547_S84_R2_001.fastq.gz	2263578a0a3a12d599705ffbef2a9993								ERS5282332	PRJEB41116
717554	1059	4	26 October 2017	SO_7465_Set1_717554_S102_R1_001.fastq.gz	90ce840845ca3f9258ea3bf423f36d36	SO_7465_Set1_717554_S102_R2_001.fastq.gz	a0062bb9eb5281e06c911b3cf7222c04								ERS5282333	PRJEB41116
717565	531	4	2017-09-06	SO_5695_Set11_717565_S159_R1_001.fastq.gz	f5962c827ba5c21d9f405769d816a0ce	SO_5695_Set11_717565_S159_R2_001.fastq.gz	6c984bb595861b796c789c62df204934								ERS5282237	PRJEB41116
717577	816	4	2017-09-06	SO_5695_Set11_717577_S160_R1_001.fastq.gz	33f921940dab1c62431e04569f31e2fd	SO_5695_Set11_717577_S160_R2_001.fastq.gz	bc577cabf8f56ca7c4c4d1db47632ef6								ERS5282238	PRJEB41116
717585	969	4	2017-09-06	SO_5695_Set11_717585_S164_R1_001.fastq.gz	478f24137cdad71b8c74f4ea52af73a6	SO_5695_Set11_717585_S164_R2_001.fastq.gz	39dca16d5b26b8b4ac3d3c9f6afedf68								ERS5282239	PRJEB41116
717652	1042	4	26 October 2017	SO_7465_Set1_717652_S35_R1_001.fastq.gz	ace6a72c6b3e47358e3576ffc642af5f	SO_7465_Set1_717652_S35_R2_001.fastq.gz	f69aec5f04acf9d7dbcf84d6c389d2d4								ERS5282846	PRJEB41116
717662	286	4	2017-09-06	SO_5695_Set11_717662_S161_R1_001.fastq.gz	7a712fe33a849e1ac1f75e8a0e9b6d60	SO_5695_Set11_717662_S161_R2_001.fastq.gz	c8241a490618b6bc1c3627a00db0438a								ERS5282240	PRJEB41116
717670	1008	4	26 October 2017	SO_7465_Set1_717670_S56_R1_001.fastq.gz	fffbfa2d186c4128fb6f61b1032c070c	SO_7465_Set1_717670_S56_R2_001.fastq.gz	822f192300cd2d6645d94d0453d7f193								ERS5282334	PRJEB41116
717680	1003	4	26 October 2017	SO_7465_Set1_717680_S51_R1_001.fastq.gz	bd3151e53ac0e861f7a0f5d85fa92998	SO_7465_Set1_717680_S51_R2_001.fastq.gz	56e44e5b260d2339f6258abc92694b71								ERS5282335	PRJEB41116
717761	1028	4	26 October 2017	SO_7465_Set1_717761_S73_R1_001.fastq.gz	e311a1557c8911f352c84e08c76c48e8	SO_7465_Set1_717761_S73_R2_001.fastq.gz	2c19bc89ca16a56c7cc6effb1e8fb827								ERS5282337	PRJEB41116
717763	1002	4	26 October 2017	SO_7465_Set1_717763_S50_R1_001.fastq.gz	3e94fec5821c1aa3cd268e35780debad	SO_7465_Set1_717763_S50_R2_001.fastq.gz	03cfd24c7f8bf200c1fd8e8b32a65001								ERS5282338	PRJEB41116
717764	1144	4	26 October 2017	SO_7465_Set1_717764_S100_R1_001.fastq.gz	557b0d392ff29ff11168ecfb9725957e	SO_7465_Set1_717764_S100_R2_001.fastq.gz	2977abc207c52baed572db587e2127ee								ERS5282847	PRJEB41116
717775	985	4	2017-09-06	SO_5695_Set11_717775_S165_R1_001.fastq.gz	4e14f8b0c96fcadd2d6d72f151f91ba9	SO_5695_Set11_717775_S165_R2_001.fastq.gz	f79e63275fa388796d33bab42a6a3697								ERS5282241	PRJEB41116
717785	527	4	2017-09-06	SO_5695_Set11_717785_S166_R1_001.fastq.gz	eede1fbad6a376ce6130ef6e4b85015c	SO_5695_Set11_717785_S166_R2_001.fastq.gz	a2d13b3a30487f2a9d184b058d9def3e								ERS5282242	PRJEB41116
717847	1047	4	26 October 2017	SO_7465_Set1_717847_S37_R1_001.fastq.gz	4d82a854586939f624f8f013447aa0bb	SO_7465_Set1_717847_S37_R2_001.fastq.gz	d123ab9eadd0fcd5d210a1d037999edf								ERS5282339	PRJEB41116
717887	1005	4	26 October 2017	SO_7465_Set1_717887_S53_R1_001.fastq.gz	60b67030a134d68a10c0106e70e9e4f0	SO_7465_Set1_717887_S53_R2_001.fastq.gz	5a56c894e0678ddd5d27516a23bb37b3								ERS5282340	PRJEB41116
717926	1048	4	26 October 2017	SO_7465_Set1_717926_S86_R1_001.fastq.gz	0a000fefdb3db33c79fbe036ce3ea196	SO_7465_Set1_717926_S86_R2_001.fastq.gz	7d8afcfb2bd8f6deeff97d973f708f39								ERS5282341	PRJEB41116
717996	1115	4	26 October 2017	SO_7465_Set1_717996_S75_R1_001.fastq.gz	dafe7888866efcc5ce358ed3865459b6	SO_7465_Set1_717996_S75_R2_001.fastq.gz	1f732898eb242f08ee859b7963f4de17								ERS5282342	PRJEB41116
718004	1143	4	26 October 2017	SO_7465_Set1_718004_S99_R1_001.fastq.gz	27ce26cd844723408ac44b8c267dfcce	SO_7465_Set1_718004_S99_R2_001.fastq.gz	9d5fcbe365fff1813c3f763a6bfeef50								ERS5282343	PRJEB41116
718019	1016	4	26 October 2017	SO_7465_Set1_718019_S61_R1_001.fastq.gz	c8f6fae6f8c2086632e25f2de1d0f01d	SO_7465_Set1_718019_S61_R2_001.fastq.gz	8b6e753aaf03744418bf75fb405b3dd5								ERS5282344	PRJEB41116
718024	793	4	2017-09-06	SO_5695_Set11_718024_S167_R1_001.fastq.gz	fd6b700e911034e0bf52afc3f7dffbbb	SO_5695_Set11_718024_S167_R2_001.fastq.gz	065073a1dad216805e2673417d45b97c								ERS5282243	PRJEB41116
718026	1037	4	26 October 2017	SO_7465_Set1_718026_S34_R1_001.fastq.gz	469a4034dc6386987502778351485933	SO_7465_Set1_718026_S34_R2_001.fastq.gz	0ab2dc68f3080e0a46e92f97851a4517								ERS5282345	PRJEB41116
718076	1114	4	26 October 2017	SO_7465_Set1_718076_S74_R1_001.fastq.gz	3406829bdd09a9c71fc3c644982d16c3	SO_7465_Set1_718076_S74_R2_001.fastq.gz	936b29a4bdbfcf59ba5be3383d0dead8								ERS5282346	PRJEB41116
718123	1223	4	26 October 2017	SO_7465_Set1_718123_S158_R1_001.fastq.gz	0bc428a765e2734ebf3551d082e97aa7	SO_7465_Set1_718123_S158_R2_001.fastq.gz	f16cd51eb5a06157f2d30e6dc480e221								ERS5282848	PRJEB41116
718126	1164	4	26 October 2017	SO_7465_Set1_718126_S113_R1_001.fastq.gz	ebf3f599ee63ac284f5f6361a8bef7e9	SO_7465_Set1_718126_S113_R2_001.fastq.gz	3877f76d333b1bd0ffc1420b52f3c79a								ERS5282347	PRJEB41116
718132	1147	4	26 October 2017	SO_7465_Set1_718132_S130_R1_001.fastq.gz	00b102629356dcb7ba592fd1d9571d34	SO_7465_Set1_718132_S130_R2_001.fastq.gz	a4167be621767476741101720b6b7df4								ERS5282348	PRJEB41116
718134	1020	4	26 October 2017	SO_7465_Set1_718134_S64_R1_001.fastq.gz	f8bafc3f0db9bf898305bce9d58329de	SO_7465_Set1_718134_S64_R2_001.fastq.gz	5da8c5d988d3ee376fae3424c118fecf								ERS5282349	PRJEB41116
718140	1036	4	26 October 2017	SO_7465_Set1_718140_S77_R1_001.fastq.gz	99a90b83ba31c327b476ab538920576b	SO_7465_Set1_718140_S77_R2_001.fastq.gz	64c22e67e30a308e419293b72acbb5c8								ERS5282350	PRJEB41116
718158	1007	4	26 October 2017	SO_7465_Set1_718158_S55_R1_001.fastq.gz	f235a2d24ec84d6d90d9e491f4e01172	SO_7465_Set1_718158_S55_R2_001.fastq.gz	ed46c18c8bd75e6c5f6b1d73278cbf64								ERS5282351	PRJEB41116
718228	1191	4	26 October 2017	SO_7465_Set1_718228_S131_R1_001.fastq.gz	ed9106d83b82f20d84d630842a38356b	SO_7465_Set1_718228_S131_R2_001.fastq.gz	42feb036b5a56d2ba32d7a85bdb1a86f								ERS5282352	PRJEB41116
718229	1009	4	26 October 2017	SO_7465_Set1_718229_S57_R1_001.fastq.gz	03f985a63c918335a14178e28d27d9b3	SO_7465_Set1_718229_S57_R2_001.fastq.gz	d965d2007368e34307eb652eaa5659b9								ERS5282353	PRJEB41116
718232	1152	4	26 October 2017	SO_7465_Set1_718232_S106_R1_001.fastq.gz	b0515ba41c97264f9e967aa40fea2cae	SO_7465_Set1_718232_S106_R2_001.fastq.gz	e43f16ccb7dc31ffb48a44e4e612f75b								ERS5282354	PRJEB41116
718239	1203	4	26 October 2017	SO_7465_Set1_718239_S135_R1_001.fastq.gz	fb921bf7af8ce6e54a02716dc8968b25	SO_7465_Set1_718239_S135_R2_001.fastq.gz	823e1e24a450bf4ef0c9c185cf7ad6d0								ERS5282355	PRJEB41116
718240	1098	4	26 October 2017	SO_7465_Set1_718240_S53_R1_001.fastq.gz	cf87e9fd6b27837805498e0b018f92c2	SO_7465_Set1_718240_S53_R2_001.fastq.gz	cd5990aeabeeeb780dd4ebe5c67e593e								ERS5282356	PRJEB41116
718268	1052	4	26 October 2017	SO_7465_Set1_718268_S41_R1_001.fastq.gz	32e8ae1cbad0e339600361606cdbaecd	SO_7465_Set1_718268_S41_R2_001.fastq.gz	688d46c58bf29df7ebaa203cc8b2d7f9								ERS5282849	PRJEB41116
718269	1025	4	26 October 2017	SO_7465_Set1_718269_S68_R1_001.fastq.gz	0264bc474a740716c407df591ccad625	SO_7465_Set1_718269_S68_R2_001.fastq.gz	1ff8084dd3079f639cb93805e68df707								ERS5282357	PRJEB41116
718292	1031	4	26 October 2017	SO_7465_Set1_718292_S72_R1_001.fastq.gz	49b9ef0a58478e34ada49a336f3eddd8	SO_7465_Set1_718292_S72_R2_001.fastq.gz	4a3a45a21fafa0cd2196f6a13b00d6a6								ERS5282358	PRJEB41116
718293	795	4	2017-09-06	SO_5695_Set11_718293_S168_R1_001.fastq.gz	a64d763558fddfa53153e65019edfd2e	SO_5695_Set11_718293_S168_R2_001.fastq.gz	982fdf5c71a403af8290d59903b20cb6								ERS5282244	PRJEB41116
718318	1021	4	10 January 2018	SO_7465_SET2_718318_R1.fastq.gz	168ce88f86c943cd77c89602d674e93b	SO_7465_SET2_718318_R2.fastq.gz	b6ba28046f6806ed691f1a1ca5880a03								ERS5282359	PRJEB41116
718376	702	4	2017-09-06	SO_5695_Set11_718376_S169_R1_001.fastq.gz	9231af2ab491b576ca8be19bfcf61b95	SO_5695_Set11_718376_S169_R2_001.fastq.gz	72b6ff884bb2a08e5fe8c137ab46cf0e								ERS5282245	PRJEB41116
718436	1006	4	26 October 2017	SO_7465_Set1_718436_S54_R1_001.fastq.gz	f3aa5f34b67b3a22377c11cb7583c092	SO_7465_Set1_718436_S54_R2_001.fastq.gz	1fa9e0371c3235924f7b57812337699f								ERS5282360	PRJEB41116
718446	1130	4	26 October 2017	SO_7465_Set1_718446_S90_R1_001.fastq.gz	2aba0acd37c956197b4e378b9e4c4f2e	SO_7465_Set1_718446_S90_R2_001.fastq.gz	f1cec0e0dc0301189430f28017ee93b8								ERS5282361	PRJEB41116
718461	1041	4	26 October 2017	SO_7465_Set1_718461_S81_R1_001.fastq.gz	60112ed90e46dce77b031a11538d7614	SO_7465_Set1_718461_S81_R2_001.fastq.gz	a56fa9f9daf4002817f4306aa5ac010d								ERS5282362	PRJEB41116
718468	1039	4	26 October 2017	SO_7465_Set1_718468_S79_R1_001.fastq.gz	d9f3deac289d6cb70bb0e374a97c3013	SO_7465_Set1_718468_S79_R2_001.fastq.gz	8e71eb0bca0dc9f381bd5eeeebc8ebae								ERS5282363	PRJEB41116
718471	1023	4	26 October 2017	SO_7465_Set1_718471_S66_R1_001.fastq.gz	48c1ef0fb21530a812df7d704cc4d536	SO_7465_Set1_718471_S66_R2_001.fastq.gz	7d0788c8e8c02b21a5675573b5b957ef								ERS5282364	PRJEB41116
718484	1087	4	10 January 2018	SO_7465_SET2_718484_R1.fastq.gz	430aada6bad3b092f6f00895da7544e1	SO_7465_SET2_718484_R2.fastq.gz	edd058060713561168984d8f708d392a								ERS5282365	PRJEB41116
718501	1004	4	26 October 2017	SO_7465_Set1_718501_S52_R1_001.fastq.gz	21c046bfb38789299ef6739e885e9474	SO_7465_Set1_718501_S52_R2_001.fastq.gz	29aadcd88a3c151f31a7d2c21656b11d								ERS5282366	PRJEB41116
718532	1055	4	26 October 2017	SO_7465_Set1_718532_S43_R1_001.fastq.gz	7a11db9f7fe77cfda38f4bc86b49c24a	SO_7465_Set1_718532_S43_R2_001.fastq.gz	aa93cedecabd322cdbf91ab452e02270								ERS5282850	PRJEB41116
718579	1083	4	26 October 2017	SO_7465_Set1_718579_S123_R1_001.fastq.gz	066545fcdffcd537e64a489d6ec0809c	SO_7465_Set1_718579_S123_R2_001.fastq.gz	adf87c65018f70296c7419792a096c48								ERS5282367	PRJEB41116
718586	1121	4	26 October 2017	SO_7465_Set1_718586_S82_R1_001.fastq.gz	20b73f0123ff5a4bacffb932613accdf	SO_7465_Set1_718586_S82_R2_001.fastq.gz	16e14ee67542ef03a745ff049bc04063								ERS5282368	PRJEB41116
718590	1035	4	26 October 2017	SO_7465_Set1_718590_S76_R1_001.fastq.gz	e6270651539ba181dd15ad0aa93309ac	SO_7465_Set1_718590_S76_R2_001.fastq.gz	23de1a1662d1322e83f46658be61e0b4								ERS5282369	PRJEB41116
718598	997	4	26 October 2017	SO_5695_Set_12_718598_R1.fastq.gz	adc1869ff376f9ec04d590ecbad728eb	SO_5695_Set_12_718598_R2.fastq.gz	bd23fd71a7f6efeb1ddc1da4623c1b0d								ERS5281195	PRJEB41116
718633	1168	4	26 October 2017	SO_7465_Set1_718633_S117_R1_001.fastq.gz	75d6ea5e17e28be26fa9f7c056fb2fa6	SO_7465_Set1_718633_S117_R2_001.fastq.gz	3b00ce9679de060323ba90f7c58926a4								ERS5282370	PRJEB41116
718644	1185	4	26 October 2017	SO_7465_Set1_718644_S128_R1_001.fastq.gz	e71f3161c4afd16302dc94f9ebadc420	SO_7465_Set1_718644_S128_R2_001.fastq.gz	1d3c1ccaffb7767ce3194afc01b367c0								ERS5282371	PRJEB41116
718655	1073	4	26 October 2017	SO_7465_Set1_718655_S116_R1_001.fastq.gz	52755fa23df8015803f56425770958b5	SO_7465_Set1_718655_S116_R2_001.fastq.gz	9c69c60fa46ded024434d789031d3c87								ERS5282372	PRJEB41116
718659	1066	4	26 October 2017	SO_7465_Set1_718659_S110_R1_001.fastq.gz	879a805e3986d4a3fecaf33658e14b21	SO_7465_Set1_718659_S110_R2_001.fastq.gz	8bb73720ab6d37c8535604d0a47f58ba								ERS5282374	PRJEB41116
718672	1086	4	26 October 2017	SO_7465_Set1_718672_S125_R1_001.fastq.gz	ff67b888fc574f7c5d26cacbc5c56950	SO_7465_Set1_718672_S125_R2_001.fastq.gz	369e30a95829fe6e415082992567c6a2								ERS5282375	PRJEB41116
718684	1030	4	26 October 2017	SO_7465_Set1_718684_S71_R1_001.fastq.gz	afdf13a8bda50d110d6d134608c3305e	SO_7465_Set1_718684_S71_R2_001.fastq.gz	aa2853261642e3df5a862a33a525d9d2								ERS5282376	PRJEB41116
718717	1167	4	26 October 2017	SO_7465_Set1_718717_R1.fastq.gz	049e44f63a5c91f3211b388a780e44a5	SO_7465_Set1_718717_R2.fastq.gz	02fb4eab5bdde518ed0ba85e234dac07								ERS5282377	PRJEB41116
718732	1165	4	26 October 2017	SO_7465_Set1_718732_S114_R1_001.fastq.gz	9bb71f76bbf06738af5ac8b1fa5cc9e0	SO_7465_Set1_718732_S114_R2_001.fastq.gz	99dd082eac1bdfc1d00a7cf082c59405								ERS5282378	PRJEB41116
718766	78	4	2017-09-06	SO_5695_Set11_718766_S170_R1_001.fastq.gz	412047e3bbc616c9b88d9aa2a855ec32	SO_5695_Set11_718766_S170_R2_001.fastq.gz	4ae032e77cc9981f664210fd175cea3c								ERS5282246	PRJEB41116
718780	1022	4	26 October 2017	SO_7465_Set1_718780_S65_R1_001.fastq.gz	900003f356e459d24982cce4405c8916	SO_7465_Set1_718780_S65_R2_001.fastq.gz	d9a7e6b4ba53d4d04ce248594dd26d47								ERS5282379	PRJEB41116
718792	1056	4	26 October 2017	SO_7465_Set1_718792_S44_R1_001.fastq.gz	61d167894eac8348d3a1c5a8c1658987	SO_7465_Set1_718792_S44_R2_001.fastq.gz	45ca1186469c89fabd4464196d95a972								ERS5282380	PRJEB41116
718807	1038	4	26 October 2017	SO_7465_Set1_718807_S78_R1_001.fastq.gz	77ac1c521f364c8cce690e1a974904cc	SO_7465_Set1_718807_S78_R2_001.fastq.gz	7034be05fbcdf67f63c6dfef4a7fb857								ERS5282381	PRJEB41116
718818	1019	4	26 October 2017	SO_7465_Set1_718818_S63_R1_001.fastq.gz	6ebbdf10e77ab5a8d455403d7c72b97a	SO_7465_Set1_718818_S63_R2_001.fastq.gz	7685adf96d9db1d28291822b321a6d78								ERS5282382	PRJEB41116
718828	1202	4	26 October 2017	SO_7465_Set1_718828_S134_R1_001.fastq.gz	4a397a159de29f547a9d75d7cf13078e	SO_7465_Set1_718828_S134_R2_001.fastq.gz	d00c43204bd04c36a842eb274f41a2bd								ERS5282383	PRJEB41116
718841	1117	4	26 October 2017	SO_7465_Set1_718841_S77_R1_001.fastq.gz	e0e5a3c06e577222f13d1e2a462d6073	SO_7465_Set1_718841_S77_R2_001.fastq.gz	c529c71262888754ad6a23bd00d1f6cd								ERS5282384	PRJEB41116
718855	1226	4	26 October 2017	SO_7465_Set1_718855_S162_R1_001.fastq.gz	54ccae4b39e6dc6371e1fbc1fb5b2b34	SO_7465_Set1_718855_S162_R2_001.fastq.gz	9092c179b0e885110d19f2f44b399004								ERS5282385	PRJEB41116
718881	1069	4	26 October 2017	SO_7465_Set1_718881_S112_R1_001.fastq.gz	7024d883013e3f446a5e1bb4f44b495c	SO_7465_Set1_718881_S112_R2_001.fastq.gz	a8b414beddd84ff30da5de65876bcabd								ERS5282386	PRJEB41116
718887	1211	4	26 October 2017	SO_7465_Set1_718887_S147_R1_001.fastq.gz	f83f2644296fa19a4858a5f407f8c262	SO_7465_Set1_718887_S147_R2_001.fastq.gz	2c20ce8a74b836920aacf2c74ab9c17f								ERS5282851	PRJEB41116
718953	1014	4	26 October 2017	SO_7465_Set1_718953_S85_R1_001.fastq.gz	81f15ef46dce15d71ec74313e94821e9	SO_7465_Set1_718953_S85_R2_001.fastq.gz	9fe83c7db5024aeb9220318e008d6506								ERS5282387	PRJEB41116
718963	1112	4	26 October 2017	SO_7465_Set1_718963_S72_R1_001.fastq.gz	2afc3632fe263e7a90c92dd997e2f13d	SO_7465_Set1_718963_S72_R2_001.fastq.gz	8b985dc1848838f5bcb64c30504e2004								ERS5282388	PRJEB41116
719000	1027	4	26 October 2017	SO_7465_Set1_719000_S70_R1_001.fastq.gz	9325888ee071e3a9e441674d465ef0e5	SO_7465_Set1_719000_S70_R2_001.fastq.gz	c73025041a0834889930f65fa36189c7								ERS5282389	PRJEB41116
719008	1043	4	26 October 2017	SO_7465_Set1_719008_S36_R1_001.fastq.gz	4777775f3f258fd5790b4d654d2679b6	SO_7465_Set1_719008_S36_R2_001.fastq.gz	9e716ad1f3c1aee3f5def24896ffa0eb								ERS5282390	PRJEB41116
719059	1418	4	13 February 2018	SO_7465_Set3_719059_R1.fastq.gz	80fe1728189a445b2762856e4723bd62	SO_7465_Set3_719059_R2.fastq.gz	4d808839a311a5ef7f1e3705981b2a64								ERS5282391	PRJEB41116
719075	1292	4	10 January 2018	SO_7465_SET2_719075_R1.fastq.gz	924e409ce98332fea83da9cd5e3024bc	SO_7465_SET2_719075_R2.fastq.gz	da3fc356228467cd65a8d591fad3cc4b								ERS5282392	PRJEB41116
719115	1207	4	26 October 2017	SO_7465_Set1_719115_S143_R1_001.fastq.gz	fc2c9152801db5163c41b2d968ad0ade	SO_7465_Set1_719115_S143_R2_001.fastq.gz	466c7b096908c6617eac2604b48e0ab2								ERS5282852	PRJEB41116
719126	1045	4	26 October 2017	SO_7465_Set1_719126_S92_R1_001.fastq.gz	c5a6c88807d864ec44aa29b297902d32	SO_7465_Set1_719126_S92_R2_001.fastq.gz	10f1cf7af96c3effb7db8df746a37f2c								ERS5282393	PRJEB41116
719128	1046	4	26 October 2017	SO_7465_Set1_719128_S82_R1_001.fastq.gz	478547560402fa6aa0f86d4c14d2ac19	SO_7465_Set1_719128_S82_R2_001.fastq.gz	a29d0046f532943022f6ad32fd0bdf88								ERS5282394	PRJEB41116
719159	1026	4	26 October 2017	SO_7465_Set1_719159_S59_R1_001.fastq.gz	fc221e86f51cb0bb1230922b8ef155ff	SO_7465_Set1_719159_S59_R2_001.fastq.gz	36a28a5cf3b4671b1142b60b9f9b7722								ERS5282395	PRJEB41116
719160	1106	4	26 October 2017	SO_7465_Set1_719160_S64_R1_001.fastq.gz	1932d43b2ab3454a47ab2f35d37757f8	SO_7465_Set1_719160_S64_R2_001.fastq.gz	a1c1f40932b3153841eb9f3c3eda32a7								ERS5282396	PRJEB41116
719162	1085	4	26 October 2017	SO_7465_Set1_719162_S124_R1_001.fastq.gz	309b2154b18a98ac44e0a631129bb2d2	SO_7465_Set1_719162_S124_R2_001.fastq.gz	ec7e34d3598da3bf92da6c19724c41b4								ERS5282397	PRJEB41116
719187	1093	4	26 October 2017	SO_7465_Set1_719187_S32_R1_001.fastq.gz	36623f171217bdfdb16fdc895474e7b0	SO_7465_Set1_719187_S32_R2_001.fastq.gz	02f1b82d14bee9d2b430d758f96e0d67								ERS5282398	PRJEB41116
719209	1033	4	26 October 2017	SO_7465_Set1_719209_S75_R1_001.fastq.gz	c785a15184181493e0155d2298abcf66	SO_7465_Set1_719209_S75_R2_001.fastq.gz	fc37dfdff3623acf92557042e5f7a0c2								ERS5282399	PRJEB41116
719247	1068	4	26 October 2017	SO_7465_Set1_719247_S111_R1_001.fastq.gz	6662808986bcd198df85e5be5ea8ee0c	SO_7465_Set1_719247_S111_R2_001.fastq.gz	1ca4589303ff60faf600cf4f81fcd1fd								ERS5282400	PRJEB41116
719263	1246	4	26 October 2017	SO_7465_Set1_719263_S179_R1_001.fastq.gz	ec8ad2ee42b30a0228773cd90b86a801	SO_7465_Set1_719263_S179_R2_001.fastq.gz	bf77616cd29e7b9a28f552d7367cf874								ERS5282401	PRJEB41116
719289	1064	4	26 October 2017	SO_7465_Set1_719289_S105_R1_001.fastq.gz	43e45b72133dd542672dafe696f61a01	SO_7465_Set1_719289_S105_R2_001.fastq.gz	b949784998e62b7be3404b320ce94c22								ERS5282402	PRJEB41116
719306	1013	4	26 October 2017	SO_7465_Set1_719306_S84_R1_001.fastq.gz	b779880ec670823fc34d0f0a063bc255	SO_7465_Set1_719306_S84_R2_001.fastq.gz	55e935cc4d893825306ba0abe3c382d9								ERS5282403	PRJEB41116
719325	1253	4	26 October 2017	SO_7465_Set1_719325_S186_R1_001.fastq.gz	de05eb28ebbf369101a1e74e55dc6ad6	SO_7465_Set1_719325_S186_R2_001.fastq.gz	c68afac366580fdd1ac60e17053cc8e5								ERS5282404	PRJEB41116
719377	1094	4	26 October 2017	SO_7465_Set1_719377_S51_R1_001.fastq.gz	fac5517b0850084fae9d4cccdf15a575	SO_7465_Set1_719377_S51_R2_001.fastq.gz	f4c78158beae638ecb133c3501de4f0a								ERS5282405	PRJEB41116
719392	1075	4	26 October 2017	SO_7465_Set1_719392_S117_R1_001.fastq.gz	b2046bb4cc18090a0cd8a85170e29574	SO_7465_Set1_719392_S117_R2_001.fastq.gz	152fbf2e33a9a0325eea1d3d994e40be								ERS5282406	PRJEB41116
719416	1150	4	26 October 2017	SO_7465_Set1_719416_S105_R1_001.fastq.gz	af9fe6f0e733887ba0b5ff1770cc455e	SO_7465_Set1_719416_S105_R2_001.fastq.gz	d5e8e47e2da15cc14a8190da93c00fff								ERS5282407	PRJEB41116
719458	1116	4	26 October 2017	SO_7465_Set1_719458_S76_R1_001.fastq.gz	3f19aa76090752006dd683d890952087	SO_7465_Set1_719458_S76_R2_001.fastq.gz	198e7167289d0b4bd8d2618c5370321f								ERS5282408	PRJEB41116
719463	1178	4	26 October 2017	SO_7465_Set1_719463_S120_R1_001.fastq.gz	681cafff7dc4c45197e0e83d806fce3a	SO_7465_Set1_719463_S120_R2_001.fastq.gz	6b6e2966fb094e6ee92525b5334e1559								ERS5282409	PRJEB41116
719481	1089	4	26 October 2017	SO_7465_Set1_719481_S58_R1_001.fastq.gz	b94a828baba9d3141772d07eac2f946a	SO_7465_Set1_719481_S58_R2_001.fastq.gz	21498d0a7f54f5594c0d8d0f7fc6928f								ERS5282410	PRJEB41116
719514	1118	4	26 October 2017	SO_7465_Set1_719514_S79_R1_001.fastq.gz	842882902fe19b9310c0809b5cf8ecee	SO_7465_Set1_719514_S79_R2_001.fastq.gz	19d3aadff56dc6f953591b929c9b9b93								ERS5282411	PRJEB41116
719521	1091	4	26 October 2017	SO_7465_Set1_719521_S31_R1_001.fastq.gz	5977ce460ab8b327ec621983a3e6760e	SO_7465_Set1_719521_S31_R2_001.fastq.gz	c941f4ccb34424708357149a9e0d6fbf								ERS5282412	PRJEB41116
719585	1084	4	26 October 2017	SO_7465_Set1_719585_S57_R1_001.fastq.gz	ce7935f286c6eac576040e3a16451203	SO_7465_Set1_719585_S57_R2_001.fastq.gz	b51d3e0f753369976f6f408f698a19d4								ERS5282413	PRJEB41116
719589	1359	4	10 January 2018	SO_7465_SET2_719589_R1.fastq.gz	917bca7b0c930732edef2da819adc171	SO_7465_SET2_719589_R2.fastq.gz	d249ad5263092a8baa02a42a3cc24e69								ERS5282414	PRJEB41116
719599	1171	4	26 October 2017	SO_7465_Set1_719599_S126_R1_001.fastq.gz	f6353732e59fd5af3dabe09718b40f21	SO_7465_Set1_719599_S126_R2_001.fastq.gz	3b53d56b79914982a17c86511f858718								ERS5282415	PRJEB41116
719603	1186	4	26 October 2017	SO_7465_Set1_719603_S125_R1_001.fastq.gz	690502966d175a8f56a4155993fec98d	SO_7465_Set1_719603_S125_R2_001.fastq.gz	6fc6233a597ea1f8eafea311c7d7b835								ERS5282416	PRJEB41116
719606	1236	4	26 October 2017	SO_7465_Set1_719606_R1.fastq.gz	da0736eaed1c16b1e5e3577f796ba899	SO_7465_Set1_719606_R2.fastq.gz	2af090b2485aee77455dc4f9a9f7ad82								ERS5282417	PRJEB41116
719725	1239	4	26 October 2017	SO_7465_Set1_719725_S172_R1_001.fastq.gz	036f236ca484a2eb0ee78a06b33f7a0e	SO_7465_Set1_719725_S172_R2_001.fastq.gz	cb3e47424e90fe0d6630bf2ad1e61056								ERS5282853	PRJEB41116
719730	1024	4	26 October 2017	SO_7465_Set1_719730_S67_R1_001.fastq.gz	c8cc648c09da5d0526c19a05c1bb8040	SO_7465_Set1_719730_S67_R2_001.fastq.gz	a3b5ec4d9ef3e1f190c9c1dd0b1dab18								ERS5282418	PRJEB41116
719808	1040	4	26 October 2017	SO_7465_Set1_719808_S80_R1_001.fastq.gz	ec52cc33479a97bf7dfd046602761213	SO_7465_Set1_719808_S80_R2_001.fastq.gz	dd061642830b2db2341c2f2c873f07ba								ERS5282419	PRJEB41116
719898	1183	4	26 October 2017	SO_7465_Set1_719898_S123_R1_001.fastq.gz	06ecb0328cee8f37c08caa7fe721e7d6	SO_7465_Set1_719898_S123_R2_001.fastq.gz	ecf58b5af2f91429d1d9a9bd60cea4ca								ERS5282420	PRJEB41116
719922	1076	4	26 October 2017	SO_7465_Set1_719922_S49_R1_001.fastq.gz	07eddc293ab3f08a7174cffe0b193111	SO_7465_Set1_719922_S49_R2_001.fastq.gz	36a08c0383ebd1e18b656d9463795a7c								ERS5282421	PRJEB41116
719927	1110	4	26 October 2017	SO_7465_Set1_719927_S71_R1_001.fastq.gz	13144791316b78accf10279407a93359	SO_7465_Set1_719927_S71_R2_001.fastq.gz	da4d0ddbdf9a81fb8552f5650b6dc1c2								ERS5282854	PRJEB41116
719959	1265	4	10 January 2018	SO_7465_SET2_719959_R1.fastq.gz	9c18b218ff4c5375118bb71ded30cb16	SO_7465_SET2_719959_R2.fastq.gz	9a7c8b0213f25d5b88ab8c8709ae01dd								ERS5282422	PRJEB41116
719968	1062	4	26 October 2017	SO_7465_Set1_719968_S48_R1_001.fastq.gz	e593ecfe7f3b7bb6143c6320c7a5ddee	SO_7465_Set1_719968_S48_R2_001.fastq.gz	4076ad1eb99a1b52b0a2c83085a2ad0f								ERS5282423	PRJEB41116
719974	1072	4	26 October 2017	SO_7465_Set1_719974_S115_R1_001.fastq.gz	7acc6f3d8b793effa8ebd5f607b10cf8	SO_7465_Set1_719974_S115_R2_001.fastq.gz	7d54d2ef05691c02b70f6f3cd054b486								ERS5282424	PRJEB41116
720017	1199	4	26 October 2017	SO_7465_Set1_720017_S138_R1_001.fastq.gz	9d92fcabd8d95dd6e4c4588b5d09d181	SO_7465_Set1_720017_S138_R2_001.fastq.gz	d276528d7570f17e4dc8f2fd8d121287								ERS5282425	PRJEB41116
720020	1061	4	26 October 2017	SO_7465_Set1_720020_S45_R1_001.fastq.gz	d5ae7c8eb2374fac6b9e28d4da2ba4dd	SO_7465_Set1_720020_S45_R2_001.fastq.gz	e3955a1ae3dc8e0ad4edc89c99852dc4								ERS5282426	PRJEB41116
720034	1172	4	26 October 2017	SO_7465_Set1_720034_S127_R1_001.fastq.gz	1ccd703d00832e014f430d24137e9533	SO_7465_Set1_720034_S127_R2_001.fastq.gz	2893821200bdef16c6db887fe81c800f								ERS5282855	PRJEB41116
720040	1250	4	26 October 2017	SO_7465_Set1_720040_S183_R1_001.fastq.gz	ec3d2aea4e1642e626cf83ae03cb642b	SO_7465_Set1_720040_S183_R2_001.fastq.gz	e19332c0b1614103452b7a6f18ebad5b								ERS5282427	PRJEB41116
720099	1088	4	26 October 2017	SO_7465_Set1_720099_S30_R1_001.fastq.gz	558f798bf8b872ab753a65277ddde890	SO_7465_Set1_720099_S30_R2_001.fastq.gz	8d27f6f0391f23f2d106fe44ca588069								ERS5282856	PRJEB41116
720110	1225	4	26 October 2017	SO_7465_Set1_720110_S161_R1_001.fastq.gz	e99098d9a4575b2a2d53146797ed4877	SO_7465_Set1_720110_S161_R2_001.fastq.gz	9342cc6da8ef23ad95822a3db9a19173								ERS5282857	PRJEB41116
720114	1099	4	26 October 2017	SO_7465_Set1_720114_S54_R1_001.fastq.gz	08e5f85135911f85f350d5129e3de49d	SO_7465_Set1_720114_S54_R2_001.fastq.gz	d71e844d042d17ecd31c39a49ee08200								ERS5282428	PRJEB41116
720139	1067	4	26 October 2017	SO_7465_Set1_720139_S46_R1_001.fastq.gz	da94b2c317cd8904dcd557b5676c2100	SO_7465_Set1_720139_S46_R2_001.fastq.gz	db2448d4f5a739684c4b2c1764aea3aa								ERS5282429	PRJEB41116
720141	1206	4	26 October 2017	SO_7465_Set1_720141_S142_R1_001.fastq.gz	ed0795284fe8e5ca2eb90825a0f38085	SO_7465_Set1_720141_S142_R2_001.fastq.gz	3af6e8e2fc65c3f78e4871b1da0b8072								ERS5282430	PRJEB41116
720143	1264	4	10 January 2018	SO_7465_SET2_720143_R1.fastq.gz	dd576d5fb31e530cbde12ddbe2f371e0	SO_7465_SET2_720143_R2.fastq.gz	690a6cce209d0c2435822b44c62b3cba								ERS5282431	PRJEB41116
720145	1049	4	26 October 2017	SO_7465_Set1_720145_S38_R1_001.fastq.gz	483b0a622b8ae9b0306b8409f96b12c5	SO_7465_Set1_720145_S38_R2_001.fastq.gz	cbdd00c274d62c34969f04f21e04f776								ERS5282432	PRJEB41116
720155	1146	4	26 October 2017	SO_7465_Set1_720155_S102_R1_001.fastq.gz	607a2b2f53ab4c55b828d26d61b0587a	SO_7465_Set1_720155_S102_R2_001.fastq.gz	cf02a7ed4ca73949dea739e42fd5c07d								ERS5282433	PRJEB41116
720217	1233	4	26 October 2017	SO_7465_Set1_720217_R1.fastq.gz	19093525df76ea3943c12a1ec66acac2	SO_7465_Set1_720217_R2.fastq.gz	f531a24efb37ba9581b40ce696da22e5								ERS5282434	PRJEB41116
720227	1252	4	26 October 2017	SO_7465_Set1_720227_S185_R1_001.fastq.gz	f99b423967216fd35e365c5a1746db3d	SO_7465_Set1_720227_S185_R2_001.fastq.gz	2516ab35571b37298a0472ec87be922d								ERS5282435	PRJEB41116
720232	1090	4	26 October 2017	SO_7465_Set1_720232_S59_R1_001.fastq.gz	da52aaa4b2077566557a916ef2bf81ad	SO_7465_Set1_720232_S59_R2_001.fastq.gz	f839859adae1cf0921f7312c21746c03								ERS5282436	PRJEB41116
720260	1181	4	26 October 2017	SO_7465_Set1_720260_S122_R1_001.fastq.gz	65732ecb615b03738cf8902c6356fef8	SO_7465_Set1_720260_S122_R2_001.fastq.gz	63eba9532fd6f8a4b891b8730c305851								ERS5282437	PRJEB41116
720279	1104	4	26 October 2017	SO_7465_Set1_720279_S69_R1_001.fastq.gz	139dbbc49576e4b1e49141db05033810	SO_7465_Set1_720279_S69_R2_001.fastq.gz	ffc220d5f7e2654cacd6f72444c80b7b								ERS5282438	PRJEB41116
720280	1180	4	26 October 2017	SO_7465_Set1_720280_S121_R1_001.fastq.gz	0bc3dca1fb0ed95ab9f594e8c2067b6b	SO_7465_Set1_720280_S121_R2_001.fastq.gz	4fc98200ba8ab9c362e1e4f3ea2cc17b								ERS5282439	PRJEB41116
720296	1126	4	26 October 2017	SO_7465_Set1_720296_S86_R1_001.fastq.gz	c9680b93af1665b2d93ed2522ebd9a65	SO_7465_Set1_720296_S86_R2_001.fastq.gz	aa9b51672bd473ecc4b0d4470f7f826b								ERS5282440	PRJEB41116
720348	1173	4	26 October 2017	SO_7465_Set1_720348_S118_R1_001.fastq.gz	a8c646187632527ddaa911a1bbd6fb94	SO_7465_Set1_720348_S118_R2_001.fastq.gz	34e94a0308899ee8cd5ec1b1741250ff								ERS5282441	PRJEB41116
720358	1145	4	26 October 2017	SO_7465_Set1_720358_S101_R1_001.fastq.gz	7b10b32f18428d6c6e75d4a6a139c2ee	SO_7465_Set1_720358_S101_R2_001.fastq.gz	8eed6182ad8c7ab1e899e5ee828e8dd4								ERS5282442	PRJEB41116
720374	1095	4	26 October 2017	SO_7465_Set1_720374_S61_R1_001.fastq.gz	ffadd8a84f359ba220e72e47909b5250	SO_7465_Set1_720374_S61_R2_001.fastq.gz	3448680d0f8a3948ef8323dc13553cb4								ERS5282443	PRJEB41116
720442	1082	4	26 October 2017	SO_7465_Set1_720442_S56_R1_001.fastq.gz	76af28eed45c7c40619ce17d425757d2	SO_7465_Set1_720442_S56_R2_001.fastq.gz	3d0b0516adca9a93b9cfeb92fcb5a9df								ERS5282444	PRJEB41116
720512	1109	4	26 October 2017	SO_7465_Set1_720512_S66_R1_001.fastq.gz	8a66493692fda069bbf649a323c2a611	SO_7465_Set1_720512_S66_R2_001.fastq.gz	e03df846eeeed624921a0c5e2f665ef2								ERS5282445	PRJEB41116
720514	1278	4	10 January 2018	SO_7465_SET2_720514_R1.fastq.gz	35df35838f83818e5caeecc6dc56f9c8	SO_7465_SET2_720514_R2.fastq.gz	539429bd20d56328334d816837f7f901								ERS5282446	PRJEB41116
720526	1080	4	26 October 2017	SO_7465_Set1_720526_S121_R1_001.fastq.gz	37613b7208de84ad2081a1372b16f6eb	SO_7465_Set1_720526_S121_R2_001.fastq.gz	6dc504e66dd7ab1bacd5d81988e77bed								ERS5282447	PRJEB41116
720529	1108	4	26 October 2017	SO_7465_Set1_720529_S78_R1_001.fastq.gz	d59b7ce258deee0299b7d403559f4a16	SO_7465_Set1_720529_S78_R2_001.fastq.gz	ca929acf1617663d3171f1baeeabec9c								ERS5282448	PRJEB41116
720545	1107	4	26 October 2017	SO_7465_Set1_720545_S65_R1_001.fastq.gz	febb81c98ef78a9018754a286c4684c1	SO_7465_Set1_720545_S65_R2_001.fastq.gz	22d519ad384af8a882fd7a480c29c841								ERS5282449	PRJEB41116
720549	1204	4	26 October 2017	SO_7465_Set1_720549_S136_R1_001.fastq.gz	451d0a2c52c799a41ede1c3963dd6ebb	SO_7465_Set1_720549_S136_R2_001.fastq.gz	5ec02190dd93eab9015d5dec053ab500								ERS5282450	PRJEB41116
720567	1214	4	10 January 2018	SO_7465_SET2_720567_R1.fastq.gz	eaa1c0f23e071234bdb2413550da308d	SO_7465_SET2_720567_R2.fastq.gz	858513adb081de7c8cf54291f49d038d								ERS5282451	PRJEB41116
720639	1125	4	26 October 2017	SO_7465_Set1_720639_S85_R1_001.fastq.gz	dd67522d84f993662c685934c433c208	SO_7465_Set1_720639_S85_R2_001.fastq.gz	4664a014a30f0d670d62d1d5c366d66f								ERS5282452	PRJEB41116
720678	1017	4	10 January 2018	SO_7465_SET2_720678_R1.fastq.gz	1de8fe31a174ec1e2d8404d54f1621e5	SO_7465_SET2_720678_R2.fastq.gz	ec0cf91c87517753a5851086125a73af								ERS5282453	PRJEB41116
720696	1208	4	26 October 2017	SO_7465_Set1_720696_S144_R1_001.fastq.gz	ac969d1c9d2a12d6b50d6208ec4b2fe0	SO_7465_Set1_720696_S144_R2_001.fastq.gz	b2c2af43d1e038c67149dbb9f714ac5b								ERS5282454	PRJEB41116
720699	1251	4	26 October 2017	SO_7465_Set1_720699_S184_R1_001.fastq.gz	d21c6ffe4484c3b4ff2441d7062441af	SO_7465_Set1_720699_S184_R2_001.fastq.gz	1ff9fd58c09b78dcf644a6a1e8d45f12								ERS5282858	PRJEB41116
720717	1081	4	26 October 2017	SO_7465_Set1_720717_S122_R1_001.fastq.gz	180085cef2ed5068b21702e4631a964a	SO_7465_Set1_720717_S122_R2_001.fastq.gz	38a3e4ee5e4172e679025f1a0b79fd95								ERS5282455	PRJEB41116
720733	1205	4	26 October 2017	SO_7465_Set1_720733_S137_R1_001.fastq.gz	933fac1213c5cfe5abc2970996316880	SO_7465_Set1_720733_S137_R2_001.fastq.gz	3f6ed009a65d348be5037d5a6ec694ce								ERS5282456	PRJEB41116
720773	1262	4	10 January 2018	SO_7465_SET2_720773_R1.fastq.gz	37a8e804c64f51bf6607a3b757d7fb45	SO_7465_SET2_720773_R2.fastq.gz	1af33b593a51eebb4d826e82cc489d39								ERS5282457	PRJEB41116
720786	1136	4	26 October 2017	SO_7465_Set1_720786_R1.fastq.gz	93a005a81d67c77afc417041b909bf9d	SO_7465_Set1_720786_R2.fastq.gz	d1447b7159c65aef8a4b38546b03a89a								ERS5282458	PRJEB41116
720814	1131	4	26 October 2017	SO_7465_Set1_720814_repeat_S139_R1_001.fastq.gz	4ee85d9dedb54973a464ff26254dffad	SO_7465_Set1_720814_repeat_S139_R2_001.fastq.gz	ac59fa5d288431c6799979a705dc7824								ERS5282864	PRJEB41116
720815	1111	4	26 October 2017	SO_7465_Set1_720815_S67_R1_001.fastq.gz	bc881e2f9b8965e9e79f1e86308f8c60	SO_7465_Set1_720815_S67_R2_001.fastq.gz	842cdb5ad61c063283cd89d20e1df428								ERS5282459	PRJEB41116
720825	1119	4	26 October 2017	SO_7465_Set1_720825_S80_R1_001.fastq.gz	08e35c19f2dccb08aded5a8a17b36b5e	SO_7465_Set1_720825_S80_R2_001.fastq.gz	74070d64fd3bdaa560111b4a117f796c								ERS5282460	PRJEB41116
720841	1303	4	10 January 2018	SO_7465_SET2_720841_R1.fastq.gz	fce4311c6e64e0c77402b98b45a538e6	SO_7465_SET2_720841_R2.fastq.gz	d1bec496a7669e875c7de9e2d38095cd								ERS5282461	PRJEB41116
720926	1078	4	26 October 2017	SO_7465_Set1_720926_S55_R1_001.fastq.gz	3e5c1c3afb9254883aa354d87fca9aab	SO_7465_Set1_720926_S55_R2_001.fastq.gz	7a2beb4ab08ab2ed5c1407396e25b3a6								ERS5282462	PRJEB41116
720943	1237	4	26 October 2017	SO_7465_Set1_720943_R1.fastq.gz	7ef52beaa1eef8d334225f979a50afaa	SO_7465_Set1_720943_R2.fastq.gz	6f9ddcb807811e197652a20e944c9104								ERS5282463	PRJEB41116
720954	1309	4	10 January 2018	SO_7465_SET2_720954_R1.fastq.gz	bef6770e3f448eff9a421ae87751e773	SO_7465_SET2_720954_R2.fastq.gz	4cd16ab326840862535dc6813c954461								ERS5282464	PRJEB41116
720958	1176	4	26 October 2017	SO_7465_Set1_720958_S119_R1_001.fastq.gz	b2943cd9cb89e8fda6723c7e7fda9a56	SO_7465_Set1_720958_S119_R2_001.fastq.gz	2d0bf436ae6c8ccd813f61461e434530								ERS5282465	PRJEB41116
720998	1138	4	26 October 2017	SO_7465_Set1_720998_S94_R1_001.fastq.gz	e70d5fd5e2e97713b93d965c48dc1296	SO_7465_Set1_720998_S94_R2_001.fastq.gz	4b227f03934290a2df69c7ea6923cf8c								ERS5282466	PRJEB41116
721032	1256	4	10 January 2018	SO_7465_SET2_721032_R1.fastq.gz	0242c146239446d4735c4be18db57383	SO_7465_SET2_721032_R2.fastq.gz	532493e534c9336254dac24df4d6a535								ERS5282467	PRJEB41116
721034	1257	4	10 January 2018	SO_7465_SET2_721034_R1.fastq.gz	65ad1fad997f7f5d2718f42bac964fd3	SO_7465_SET2_721034_R2.fastq.gz	dfa1ce7aec0bc95d4f9ff6c4dfd633f8								ERS5282468	PRJEB41116
721041	1103	4	26 October 2017	SO_7465_Set1_721041_S63_R1_001.fastq.gz	fb51128c0fed9d8ec75fcb1663521fc7	SO_7465_Set1_721041_S63_R2_001.fastq.gz	2181ea5218dfb1f76ee1480424840ba4								ERS5282469	PRJEB41116
721064	1105	4	26 October 2017	SO_7465_Set1_721064_S70_R1_001.fastq.gz	4ee98ca30257a5d8381c7578d8731b2e	SO_7465_Set1_721064_S70_R2_001.fastq.gz	3c71ed46e2c25b84f7af655eb9245868								ERS5282470	PRJEB41116
721077	1100	4	10 January 2018	SO_7465_SET2_721077_R1.fastq.gz	41b137b304e723f7135c577bd3ce484c	SO_7465_SET2_721077_R2.fastq.gz	ac6c37ff62eb323be93b1720574eeed9								ERS5282471	PRJEB41116
721079	1120	4	26 October 2017	SO_7465_Set1_721079_S81_R1_001.fastq.gz	7fd07f052e2aef68f0e6971142360309	SO_7465_Set1_721079_S81_R2_001.fastq.gz	936655c9bf22d0000927d4bbaf4436d7								ERS5282472	PRJEB41116
721083	1149	4	26 October 2017	SO_7465_Set1_721083_S104_R1_001.fastq.gz	dad1ef8d0e59c65cfda534c6115700ef	SO_7465_Set1_721083_S104_R2_001.fastq.gz	e919f5fc47b4de1c67514e88830eb448								ERS5282473	PRJEB41116
721127	1148	4	26 October 2017	SO_7465_Set1_721127_S103_R1_001.fastq.gz	265a1c59b7b82d547fcd8883c44cf52d	SO_7465_Set1_721127_S103_R2_001.fastq.gz	367abb169b8ea9d37907676eee14e5d6								ERS5282474	PRJEB41116
721129	1245	4	26 October 2017	SO_7465_Set1_721129_S178_R1_001.fastq.gz	73de56397385b34a7d1391a263d6d69f	SO_7465_Set1_721129_S178_R2_001.fastq.gz	00f2efc97261d9d984f9cd753e0ff2ff								ERS5282475	PRJEB41116
721156	1034	4	10 January 2018	SO_7465_SET2_721156_R1.fastq.gz	3b0f50ae55b22b723d8eaf0743602e32	SO_7465_SET2_721156_R2.fastq.gz	3c8f1e94130e5ecab1e1c045036c6c7c								ERS5282476	PRJEB41116
721157	1101	4	26 October 2017	SO_7465_Set1_721157_S62_R1_001.fastq.gz	d78c7b261057810ae87f2aae897554de	SO_7465_Set1_721157_S62_R2_001.fastq.gz	a04dba33244c30d9ba77706e56099ec8								ERS5282477	PRJEB41116
721198	1137	4	26 October 2017	SO_7465_Set1_721198_S95_R1_001.fastq.gz	4867fd76c7f1b9e0c3368d023b161d8d	SO_7465_Set1_721198_S95_R2_001.fastq.gz	979a02d4f6e4c8dc87c4f9e204a383b7								ERS5282478	PRJEB41116
721210	1354	4	10 January 2018	SO_7465_SET2_721210_R1.fastq.gz	f9bc9405f95667a01bbec31274da34c8	SO_7465_SET2_721210_R2.fastq.gz	05885b175610e60fafe9ac9a478e0607								ERS5282479	PRJEB41116
721226	1272	4	10 January 2018	SO_7465_SET2_721226_R1.fastq.gz	b2d93948f40c8abcae1f86c297f2ed2e	SO_7465_SET2_721226_R2.fastq.gz	958ee956755103d9b58d2fba5f4e6eae								ERS5282480	PRJEB41116
721235	1255	4	26 October 2017	SO_7465_Set1_721235_S188_R1_001.fastq.gz	08875d4a59fe90a0e5f94978a76310eb	SO_7465_Set1_721235_S188_R2_001.fastq.gz	0eab97bb29d609dd536c95664304e892								ERS5282481	PRJEB41116
721246	1127	4	26 October 2017	SO_7465_Set1_721246_S87_R1_001.fastq.gz	b0d23b0a264da1c692a8669bc58398f2	SO_7465_Set1_721246_S87_R2_001.fastq.gz	086b014bd10ada2f86b59f4c3aa1bf17								ERS5282482	PRJEB41116
721262	1263	4	10 January 2018	SO_7465_SET2_721262_R1.fastq.gz	ac89d694cb970fe01ef91ee4702f4839	SO_7465_SET2_721262_R2.fastq.gz	d386acc523adcde54e33cc8f4742fc74								ERS5282483	PRJEB41116
721265	1234	4	26 October 2017	SO_7465_Set1_721265_R1.fastq.gz	73e6774eeaf773f33cac45dc5e072a53	SO_7465_Set1_721265_R2.fastq.gz	05f7f5777c2cc6ea5be6ced019496407								ERS5282484	PRJEB41116
721360	1200	4	26 October 2017	SO_7465_Set1_721360_S141_R1_001.fastq.gz	d37a942e0460815cd931b2aa8c995921	SO_7465_Set1_721360_S141_R2_001.fastq.gz	ee51d0f36122746f30e6f6061912624f								ERS5282485	PRJEB41116
721362	1184	4	26 October 2017	SO_7465_Set1_721362_S124_R1_001.fastq.gz	39480a84727e1616f8663920b3970a38	SO_7465_Set1_721362_S124_R2_001.fastq.gz	4d1dd8485b0db3abda3ebcf87b9ccacf								ERS5282486	PRJEB41116
721385	1242	4	26 October 2017	SO_7465_Set1_721385_R1.fastq.gz	e8071fa04efe6f38dd37bfd384c4d61c	SO_7465_Set1_721385_R2.fastq.gz	04b2601fa48cdfe6eb9dfc9f6e61785c								ERS5282487	PRJEB41116
721386	1132	4	26 October 2017	SO_7465_Set1_721386_repeat_S140_R1_001.fastq.gz	5746fbe91f268a24a921a6ae470a3cf5	SO_7465_Set1_721386_repeat_S140_R2_001.fastq.gz	4dfbe03ec6c6559f9eacc001b1fcae01								ERS5282865	PRJEB41116
721416	1139	4	26 October 2017	SO_7465_Set1_721416_S96_R1_001.fastq.gz	0486a58e5ccc7bc19bb3b2456660e472	SO_7465_Set1_721416_S96_R2_001.fastq.gz	b0da76f6cce577d0d4ab4b7c59f66dd4								ERS5282488	PRJEB41116
721432	1244	4	26 October 2017	SO_7465_Set1_721432_S177_R1_001.fastq.gz	d5653526bb53dccfc478526945a3a79a	SO_7465_Set1_721432_S177_R2_001.fastq.gz	23db3e6a34178b9018a3188eab2fdd74								ERS5282859	PRJEB41116
721440	1249	4	26 October 2017	SO_7465_Set1_721440_R1.fastq.gz	cd61694548a1b504414986dc2f0835a7	SO_7465_Set1_721440_R2.fastq.gz	0636fff78b9dcc2693fb09b2bdbc5447								ERS5282489	PRJEB41116
721444	1135	4	26 October 2017	SO_7465_Set1_721444_S92_R1_001.fastq.gz	adcecbdef3eabb9aed49d09d0c1e1e7d	SO_7465_Set1_721444_S92_R2_001.fastq.gz	50870b124030b49a3ee26bd519b11a69								ERS5282860	PRJEB41116
721453	1215	4	26 October 2017	SO_7465_Set1_721453_S151_R1_001.fastq.gz	1ffdb36eb8d1a59abc4cd34f88451757	SO_7465_Set1_721453_S151_R2_001.fastq.gz	4dc16e539dba5722b252d54625f0d4fb								ERS5282490	PRJEB41116
721458	1308	4	10 January 2018	SO_7465_SET2_721458_R1.fastq.gz	9eb27bb78756351826de5c368e32db16	SO_7465_SET2_721458_R2.fastq.gz	f779b00cfe7cdb72ce0c9da6ae0d08f3								ERS5282491	PRJEB41116
721469	1128	4	26 October 2017	SO_7465_Set1_721469_S88_R1_001.fastq.gz	8da52b3b8247f7131d610f0ed66567b1	SO_7465_Set1_721469_S88_R2_001.fastq.gz	a03d567b27ed17279d57e505629ed77e								ERS5282492	PRJEB41116
721473	1421	4	13 February 2018	SO_7465_Set3_721473_R1.fastq.gz	7ef0268fd787e5c98b0fc91d5bc62fdb	SO_7465_Set3_721473_R2.fastq.gz	554a2b64849e8ee87593c3299219e297								ERS5282493	PRJEB41116
721479	1258	4	10 January 2018	SO_7465_SET2_721479_R1.fastq.gz	e17a6ef8ecdac2b9b3d1f8e9f49d8ed3	SO_7465_SET2_721479_R2.fastq.gz	4d4503e0a1a03e47ac09ad400036df36								ERS5282494	PRJEB41116
721491	1271	4	10 January 2018	SO_7465_SET2_721491_R1.fastq.gz	46be7c7105c8a0d8a39d3f46a218ddfd	SO_7465_SET2_721491_R2.fastq.gz	2be10f1c145461a85a501748389e5a1c								ERS5282495	PRJEB41116
721502	1323	4	13 February 2018	SO_7465_Set3_721502_R1.fastq.gz	3aca3c4f7b42b99b086b0caa3063f8e7	SO_7465_Set3_721502_R2.fastq.gz	0273239e75cec343df026e14591302fb								ERS5282496	PRJEB41116
721512	1219	4	26 March 2018	SO_7465_Set4_721512_R1.fastq.gz	6ddfbec79d2c1c4105719fbdc27a8534	SO_7465_Set4_721512_R2.fastq.gz	25624f4dc412ad95932a2cddaafa0b8e								ERS5282497	PRJEB41116
721549	1142	4	26 October 2017	SO_7465_Set1_721549_S98_R1_001.fastq.gz	9c5ba04b775a68c3ab35a5c1b1f42845	SO_7465_Set1_721549_S98_R2_001.fastq.gz	062f055eabd47094a50c3b69bf18d420								ERS5282499	PRJEB41116
721564	1230	4	26 October 2017	SO_7465_Set1_721564_R1.fastq.gz	516ac66dfbb7a4e91971bbd239f1693c	SO_7465_Set1_721564_R2.fastq.gz	bc41da28391492f6981dfad7bf081dde								ERS5282500	PRJEB41116
721566	1293	4	10 January 2018	SO_7465_SET2_721566_R1.fastq.gz	4ac8b62e334d2283bbea9d9a4e169822	SO_7465_SET2_721566_R2.fastq.gz	ff7d3bbfd7beec6a9823b3313d61f9a1								ERS5282501	PRJEB41116
721570	1243	4	26 October 2017	SO_7465_Set1_721570_S176_R1_001.fastq.gz	694c3241671c74de5974a30614079ff5	SO_7465_Set1_721570_S176_R2_001.fastq.gz	d808b6839e34ae6bd6a8aec30e243deb								ERS5282502	PRJEB41116
721571	1212	4	26 October 2017	SO_7465_Set1_721571_S148_R1_001.fastq.gz	60864af2a248e540afc11fb8129990ad	SO_7465_Set1_721571_S148_R2_001.fastq.gz	6fad19258c59606757bb70472aaf7e96								ERS5282861	PRJEB41116
721598	1300	4	10 January 2018	SO_7465_SET2_721598_R1.fastq.gz	475a24c92766cb8e8a1f37b05da7abea	SO_7465_SET2_721598_R2.fastq.gz	64fb89055aa50e05bfd1150d6ddb4c59								ERS5282503	PRJEB41116
721650	1238	4	26 March 2018	SO_7465_Set4_721650_R1.fastq.gz	db15d4b6a526476e7b054a090f5e8310	SO_7465_Set4_721650_R2.fastq.gz	af9db8d8aca97fe0a14f47c088286b57								ERS5282880	PRJEB41116
721654	1222	4	26 October 2017	SO_7465_Set1_721654_S157_R1_001.fastq.gz	7ba3d153981344853871123fdcafa19d	SO_7465_Set1_721654_S157_R2_001.fastq.gz	d9f811bab52b6f8ba5c05b38b9a3d86e								ERS5282504	PRJEB41116
721665	1224	4	26 October 2017	SO_7465_Set1_721665_S160_R1_001.fastq.gz	76b522685aff09558950f7dcad97bf7d	SO_7465_Set1_721665_S160_R2_001.fastq.gz	bafa42518a7ab6745fd870f22c40201e								ERS5282862	PRJEB41116
721678	1353	4	10 January 2018	SO_7465_SET2_721678_R1.fastq.gz	b0594cdad51656210405cd36334fb6c7	SO_7465_SET2_721678_R2.fastq.gz	38c3861cfb3da556136046668824a1ca								ERS5282505	PRJEB41116
721680	1210	4	26 October 2017	SO_7465_Set1_721680_S146_R1_001.fastq.gz	bf8d46e1da7428845cdc333fd775ab28	SO_7465_Set1_721680_S146_R2_001.fastq.gz	b46d764a2f86de0957659a7d8a7f49df								ERS5282506	PRJEB41116
721686	1352	4	10 January 2018	SO_7465_SET2_721686_R1.fastq.gz	4cfc3c1f9f4c69b8b993a787d8a0c1b7	SO_7465_SET2_721686_R2.fastq.gz	ea215be10e8094d9e24c19869afff4ac								ERS5282507	PRJEB41116
721690	1209	4	26 October 2017	SO_7465_Set1_721690_S145_R1_001.fastq.gz	2d001c74f43857202865192190e12582	SO_7465_Set1_721690_S145_R2_001.fastq.gz	fe5e71eeb3bb36b513eb562b5dc1c880								ERS5282508	PRJEB41116
721692	1254	4	26 October 2017	SO_7465_Set1_721692_S187_R1_001.fastq.gz	b37808b4cfa24ec0593232e0a3c63a83	SO_7465_Set1_721692_S187_R2_001.fastq.gz	7f0203c6b8769338778202be68b73003								ERS5282863	PRJEB41116
721715	1140	4	26 October 2017	SO_7465_Set1_721715_S97_R1_001.fastq.gz	fc55cd3e48143fb63e1ccd6b2b6edea5	SO_7465_Set1_721715_S97_R2_001.fastq.gz	9884908712958e1c641ec894fcdfc02d								ERS5282509	PRJEB41116
721723	1231	4	26 October 2017	SO_7465_Set1_721723_R1.fastq.gz	633ae0f4f1429c2deee9798bb477dd03	SO_7465_Set1_721723_R2.fastq.gz	20328eacfc22578126bcaf93bc60dec9								ERS5282510	PRJEB41116
721760	1216	4	26 October 2017	SO_7465_Set1_721760_S152_R1_001.fastq.gz	3f7ff4660b3ac95045dc2a6973453208	SO_7465_Set1_721760_S152_R2_001.fastq.gz	e5a4c5a291ed0a63c29feac25c1375a4								ERS5282511	PRJEB41116
721794	1228	4	26 October 2017	SO_7465_Set1_721794_R1.fastq.gz	a49054c07d40e60b00fecb7c2cdb85d5	SO_7465_Set1_721794_R2.fastq.gz	9a98e7df9f9a498ad1349931a3d021d0								ERS5282512	PRJEB41116
721807	1189	4	26 October 2017	SO_7465_Set1_721807_S129_R1_001.fastq.gz	73e968c81bc5a1edab97146e756c151e	SO_7465_Set1_721807_S129_R2_001.fastq.gz	ddd824cd01ff2f2007b07430d238f23e								ERS5282513	PRJEB41116
721817	1240	4	26 October 2017	SO_7465_Set1_721817_S173_R1_001.fastq.gz	b8ea2623dc7e2d5605a535dbce21efb0	SO_7465_Set1_721817_S173_R2_001.fastq.gz	0192aa968afbbe19f912032b36314bc6								ERS5282514	PRJEB41116
721828	1221	4	26 October 2017	SO_7465_Set1_721828_S156_R1_001.fastq.gz	8d000827aff857fb5570de3271b3b357	SO_7465_Set1_721828_S156_R2_001.fastq.gz	ee6df9f28e4ad5dd7e7ef4dfca76c7cf								ERS5282515	PRJEB41116
721859	1241	4	26 October 2017	SO_7465_Set1_721859_S174_R1_001.fastq.gz	c72c5f5b34eaf7b03d2e516e22e22132	SO_7465_Set1_721859_S174_R2_001.fastq.gz	9db81d1ce28a709e50ed7bed061259a9								ERS5282516	PRJEB41116
721904	1261	4	10 January 2018	SO_7465_SET2_721904_R1.fastq.gz	259e187f095d880b344a388de1d1f6d9	SO_7465_SET2_721904_R2.fastq.gz	d8e8a0bde2eb9973b72a701ae44081fb								ERS5282517	PRJEB41116
721987	1494	4	13 February 2018	SO_7465_Set3_721987_R1.fastq.gz	f44fc77cd795a1c8c05e4c8cadfe02b5	SO_7465_Set3_721987_R2.fastq.gz	068f1485d15f4b97319d7436eadf2a14								ERS5282518	PRJEB41116
722082	1124	4	10 January 2018	SO_7465_SET2_722082_R1.fastq.gz	387b749594107288fa03b7625fb37647	SO_7465_SET2_722082_R2.fastq.gz	7585ee5b6bdcaefc8651ec1f175e4f69								ERS5282519	PRJEB41116
722089	1286	4	10 January 2018	SO_7465_SET2_722089_R1.fastq.gz	2b45db527e4510c06cf0e2611cc2293d	SO_7465_SET2_722089_R2.fastq.gz	5473ece61688a76820194cfc2245ebe4								ERS5282520	PRJEB41116
722109	1285	4	10 January 2018	SO_7465_SET2_722109_R1.fastq.gz	2e50a9113b0dac20bc8aebb17a3cea69	SO_7465_SET2_722109_R2.fastq.gz	402cd52983217b1b69966e0caaa83a9d								ERS5282521	PRJEB41116
722115	1326	4	10 January 2018	SO_7465_SET2_722115_R1.fastq.gz	ab475b6e8477c206e4a99d8a2a9e201a	SO_7465_SET2_722115_R2.fastq.gz	2ea1b0b0de71526b68d15068e86dc7e5								ERS5282522	PRJEB41116
722176	1044	4	13 February 2018	SO_7465_Set3_722176_R1.fastq.gz	b5fe569042710ae466e1e1c7362957bc	SO_7465_Set3_722176_R2.fastq.gz	10981fce154a84955c1405fb12a9c4da								ERS5282523	PRJEB41116
722179	1217	4	26 October 2017	SO_7465_Set1_722179_S149_R1_001.fastq.gz	30188ef8a1e8da11d3b269c784ef5c14	SO_7465_Set1_722179_S149_R2_001.fastq.gz	4b5d6f787d3dae240110628f04e73d20								ERS5282524	PRJEB41116
722293	1366	4	10 January 2018	SO_7465_SET2_722293_R1.fastq.gz	4f916cbc814831a8f5287275040452fd	SO_7465_SET2_722293_R2.fastq.gz	11de0cd2ffc4686eb65654b42497e21d								ERS5282525	PRJEB41116
722396	1296	4	10 January 2018	SO_7465_SET2_722396_R1.fastq.gz	717e2d6b795f5f5bce77533e2f55af13	SO_7465_SET2_722396_R2.fastq.gz	d53bd541f07852d6bb289c2bffd60a87								ERS5282526	PRJEB41116
722416	1051	4	10 January 2018	SO_7465_SET2_722416_R1.fastq.gz	30e1fdd78810d4996e6eac80e2cac6d4	SO_7465_SET2_722416_R2.fastq.gz	78ffaa82730a6cbdbf170b07fb8d8266								ERS5282527	PRJEB41116
722418	1290	4	10 January 2018	SO_7465_SET2_722418_R1.fastq.gz	2f8c913e9f74e90828bbcbbaa16c10c1	SO_7465_SET2_722418_R2.fastq.gz	523a015e0aacfebfc8d081a4f31be981								ERS5282528	PRJEB41116
722423	1259	4	10 January 2018	SO_7465_SET2_722423_R1.fastq.gz	7edc25aac45eed5deb2a50f95d5bf04d	SO_7465_SET2_722423_R2.fastq.gz	c17e45a42736e1b125b6cf9bb1228885								ERS5282529	PRJEB41116
722521	1306	4	10 January 2018	SO_7465_SET2_722521_R1.fastq.gz	4c42a02ccc3676a59d78c603e8db95f3	SO_7465_SET2_722521_R2.fastq.gz	8f613a235037f466b010418bed5af4a9								ERS5282530	PRJEB41116
722542	1227	4	26 October 2017	SO_7465_Set1_722542_R1.fastq.gz	a80b4518c1a85f7f85b69e8834a66890	SO_7465_Set1_722542_R2.fastq.gz	c574646edbdc406ba71ff8830b378aee								ERS5282531	PRJEB41116
722648	1313	4	10 January 2018	SO_7465_SET2_722648_R1.fastq.gz	3efa428bfeb4437386552039102dbb84	SO_7465_SET2_722648_R2.fastq.gz	ffdbce5fafebaa2b56aa15a20b4ce8b1								ERS5282532	PRJEB41116
722711	1247	4	26 October 2017	SO_7465_Set1_722711_S180_R1_001.fastq.gz	22d97392a1d98e3f7e014744eac8e872	SO_7465_Set1_722711_S180_R2_001.fastq.gz	f6cf64f83d97f281a63500ec5a268abc								ERS5282533	PRJEB41116
722720	1316	4	10 January 2018	SO_7465_SET2_722720_R1.fastq.gz	5b9e47c50db46818f6d665c5963ce3ea	SO_7465_SET2_722720_R2.fastq.gz	8280475c9ccc229f1ef9b7074c5f818e								ERS5282534	PRJEB41116
722741	1583	4	26 March 2018	SO_7465_Set4_722741_R1.fastq.gz	b478411861681e54f2f8893696b2b531	SO_7465_Set4_722741_R2.fastq.gz	8a05f6d3ce643193d8ba0eea2213f7b3								ERS5282535	PRJEB41116
722876	1276	4	10 January 2018	SO_7465_SET2_722876_R1.fastq.gz	fba14b40e1a3b6fb44dc1dd44582c188	SO_7465_SET2_722876_R2.fastq.gz	58baf798dc74fd76e67466b90ab0efe5								ERS5282536	PRJEB41116
722894	1274	4	10 January 2018	SO_7465_SET2_722894_R1.fastq.gz	2e25a4dced09ee2d0c5ebb721bc354f4	SO_7465_SET2_722894_R2.fastq.gz	40ac119bf86f017f74e46918fd0dc345								ERS5282537	PRJEB41116
722900	1235	4	26 October 2017	SO_7465_Set1_722900_R1.fastq.gz	387e13f3f9319389c5fa545731759a84	SO_7465_Set1_722900_R2.fastq.gz	37994f379117727c8d3ea7d375774850								ERS5282538	PRJEB41116
722901	1335	4	10 January 2018	SO_7465_SET2_722901_R1.fastq.gz	af885f8f11ae340f81686f104e049ca1	SO_7465_SET2_722901_R2.fastq.gz	9a9f7cfd23ae153e2363f1a9e450e3f3								ERS5282539	PRJEB41116
722912	1314	4	10 January 2018	SO_7465_SET2_722912_R1.fastq.gz	30d1b65b6a30b712721eaf74b945ca11	SO_7465_SET2_722912_R2.fastq.gz	c9b9556c52adf93ef4fe9b2febecdc1e								ERS5282540	PRJEB41116
722926	1328	4	10 January 2018	SO_7465_SET2_722926_R1.fastq.gz	210ead8ba3735bec373e92acd5720bdd	SO_7465_SET2_722926_R2.fastq.gz	62de0575706a69dd0ffab99ed64be36c								ERS5282541	PRJEB41116
722955	1170	4	10 January 2018	SO_7465_SET2_722955_R1.fastq.gz	f6c68592c42f6b91621b69795a11fcc4	SO_7465_SET2_722955_R2.fastq.gz	0cf6df3c978bf4f7f222892b6f77d7ac								ERS5282542	PRJEB41116
722973	1374	4	10 January 2018	SO_7465_SET2_722973_R1.fastq.gz	fcbe85f7bf77e2a11c1058c8abb5f3f6	SO_7465_SET2_722973_R2.fastq.gz	9f363a27e544bf2ceb25fb21c5ebff0b								ERS5282543	PRJEB41116
722996	1260	4	10 January 2018	SO_7465_SET2_722996_R1.fastq.gz	b0b0bc4a02dd7baa8347956f69b4bb8a	SO_7465_SET2_722996_R2.fastq.gz	752b77809cbdbdf4085f0462cd40cb32								ERS5282544	PRJEB41116
723016	1357	4	10 January 2018	SO_7465_SET2_723016_R1.fastq.gz	32d3666ccab9cd7330381d208f29478b	SO_7465_SET2_723016_R2.fastq.gz	7759af7e06578b207fb0c36510b86628								ERS5282545	PRJEB41116
723201	1281	4	10 January 2018	SO_7465_SET2_723201_R1.fastq.gz	bbcc046c966f24c2a6d0cabc947a61df	SO_7465_SET2_723201_R2.fastq.gz	d66ea664343c619fdb9607f1ec031e90								ERS5282546	PRJEB41116
723291	1289	4	10 January 2018	SO_7465_SET2_723291_R1.fastq.gz	0c1ace646cb43c6786d736d2b434543a	SO_7465_SET2_723291_R2.fastq.gz	675e28cc9d2f6244756110a61a5e3b95								ERS5282547	PRJEB41116
723428	1356	4	10 January 2018	SO_7465_SET2_723428_R1.fastq.gz	96d62d4aa46827a53bc772bde99b88bb	SO_7465_SET2_723428_R2.fastq.gz	a931bf4e1c06e8d696601904f23dc49a								ERS5282548	PRJEB41116
723498	1318	4	10 January 2018	SO_7465_SET2_723498_R1.fastq.gz	f43f8b56cf79fde3c9bd9277421f1eaa	SO_7465_SET2_723498_R2.fastq.gz	cde6cc0bba60d1d2e8c97202eab7123c								ERS5282549	PRJEB41116
723728	1616	4	26 March 2018	SO_7465_Set4_723728_R1.fastq.gz	e51c17f46089f54ea0f874387db2816f	SO_7465_Set4_723728_R2.fastq.gz	88ce6adf6fb129a461864481e5dcb445								ERS5282550	PRJEB41116
723759	1319	4	10 January 2018	SO_7465_SET2_723759_R1.fastq.gz	01e5b9b1facdc5be6e9fb165172c8ea6	SO_7465_SET2_723759_R2.fastq.gz	29b028e902268af2ad8704e756f1f5f2								ERS5282551	PRJEB41116
723761	1338	4	10 January 2018	SO_7465_SET2_723761_R1.fastq.gz	395401d3cffdd6881d8739b6863cc5c5	SO_7465_SET2_723761_R2.fastq.gz	d765b6cf3c147295347fc013fdd8c26c								ERS5282552	PRJEB41116
723792	1232	4	10 January 2018	SO_7465_SET2_723792_R1.fastq.gz	dd1accd96054fdb5a5ef847cb6c9edb6	SO_7465_SET2_723792_R2.fastq.gz	818a45acb41e7f22a819daa92a17925e								ERS5282553	PRJEB41116
723856	1400	4	13 February 2018	SO_7465_Set3_723856_R1.fastq.gz	7061796cbf67c443d9095d46078b3670	SO_7465_Set3_723856_R2.fastq.gz	7f13a85ea83f632f60c54b8e52cac63b								ERS5282554	PRJEB41116
723866	1324	4	10 January 2018	SO_7465_SET2_723866_R1.fastq.gz	05dc83490b9786b8363c352915a4779a	SO_7465_SET2_723866_R2.fastq.gz	7eefa54a406c59f3086bed073e5b94d8								ERS5282555	PRJEB41116
723871	1345	4	10 January 2018	SO_7465_SET2_723871_R1.fastq.gz	bd9df31ebb91332306591a927ac33cf9	SO_7465_SET2_723871_R2.fastq.gz	26d101bf931b5849f3ba50649d525ad6								ERS5282556	PRJEB41116
723944	1330	4	10 January 2018	SO_7465_SET2_723944_R1.fastq.gz	c9d00a1e7ad9484b10628848c145b9a6	SO_7465_SET2_723944_R2.fastq.gz	ee9efbe3dd4c8f5e3f8423c69d61efb0								ERS5282557	PRJEB41116
723967	1307	4	13 February 2018	SO_7465_Set3_723967_R1.fastq.gz	7546a6fbb9e765726621102380c37ae7	SO_7465_Set3_723967_R2.fastq.gz	1f63bfdd48e9fa9a5cc4598a01aebc1d								ERS5282558	PRJEB41116
724018	1399	4	13 February 2018	SO_7465_Set3_724018_R1.fastq.gz	74bc6a35072f67a477113854618446b6	SO_7465_Set3_724018_R2.fastq.gz	a927e855f35c104941e56848b5750111								ERS5282559	PRJEB41116
724065	1312	4	10 January 2018	SO_7465_SET2_724065_R1.fastq.gz	0f8b399e3e524eda1978597db63ec547	SO_7465_SET2_724065_R2.fastq.gz	f9655adb497dd7d26fa393a31d146915								ERS5282560	PRJEB41116
724184	1302	4	10 January 2018	SO_7465_SET2_724184_R1.fastq.gz	b2e82d221bc97fdfd908a1574ba1724e	SO_7465_SET2_724184_R2.fastq.gz	66cbf21e2e4d92cb5ad43ccb41510340								ERS5282561	PRJEB41116
724193	1391	4	10 January 2018	SO_7465_SET2_724193_R1.fastq.gz	4098fc6f20485c370b98131e2f152ed7	SO_7465_SET2_724193_R2.fastq.gz	e96bdd1828a027cd4fa163110089aa8a								ERS5282562	PRJEB41116
724205	1273	4	10 January 2018	SO_7465_SET2_724205_R1.fastq.gz	f85a837e85eb7baa92302ea9fea23ea9	SO_7465_SET2_724205_R2.fastq.gz	4b9ab85d83b7fee6c7c8587b41211902								ERS5282563	PRJEB41116
724285	1327	4	10 January 2018	SO_7465_SET2_724285_R1.fastq.gz	643578ff239fe5920a4c756e6af58fe3	SO_7465_SET2_724285_R2.fastq.gz	70204b91bf143f0d0e2c8dd1cc9cf4d6								ERS5282564	PRJEB41116
724347	1270	4	13 February 2018	SO_7465_Set3_724347_R1.fastq.gz	d6036cdb5abba4edf8aa99011be83678	SO_7465_Set3_724347_R2.fastq.gz	6098fab4ee552b99e75cd58677d0ec5b								ERS5282565	PRJEB41116
724398	1315	4	10 January 2018	SO_7465_SET2_724398_R1.fastq.gz	ef4bdddd03606e036b4cc303c4c93fd1	SO_7465_SET2_724398_R2.fastq.gz	38fe9647622881acd2684151a93fe023								ERS5282566	PRJEB41116
724413	1321	4	10 January 2018	SO_7465_SET2_724413_R1.fastq.gz	759d67c9c5d9d5b651062e695779606e	SO_7465_SET2_724413_R2.fastq.gz	896b7854287653c8aa8989a702551ca1								ERS5282567	PRJEB41116
724453	1441	4	13 February 2018	SO_7465_Set3_724453_R1.fastq.gz	0558bc1dfae83ed75f50fb83cd216f21	SO_7465_Set3_724453_R2.fastq.gz	a7aec0480d449fe0f6e84ad2170d86b2								ERS5282568	PRJEB41116
724468	1310	4	10 January 2018	SO_7465_SET2_724468_R1.fastq.gz	8c2c3e1ea0deb17d4b457bb79f778b14	SO_7465_SET2_724468_R2.fastq.gz	708c34b35edd04c30f41f2912a02a999								ERS5282569	PRJEB41116
724475	1322	4	10 January 2018	SO_7465_SET2_724475_R1.fastq.gz	1b2bb72daa1b7a64d436cef4ce97c1a1	SO_7465_SET2_724475_R2.fastq.gz	cc4c3012cf507ac13a5e2559f3170dd7								ERS5282570	PRJEB41116
724479	1363	4	10 January 2018	SO_7465_SET2_724479_R1.fastq.gz	5307b3ba4c46165baa7aac8b54f7252d	SO_7465_SET2_724479_R2.fastq.gz	86a035ee7db5b4577311f5e2a2d2e157								ERS5282571	PRJEB41116
724517	1524	4	13 February 2018	SO_7465_Set3_724517_R1.fastq.gz	91e59fe8dcf1c161e733bf8ff06371f5	SO_7465_Set3_724517_R2.fastq.gz	96663cf530d9a239ca973403a4bcf5d2								ERS5282572	PRJEB41116
724531	1718	4	26 March 2018	SO_7465_Set4_724531_R1.fastq.gz	f52e39ad62e95a4ec5005d72c6e8bd42	SO_7465_Set4_724531_R2.fastq.gz	8aa385283036c1ec1564c5ee901b7df5								ERS5282881	PRJEB41116
724545	1283	4	10 January 2018	SO_7465_SET2_724545_R1.fastq.gz	1cc99e5db8552bc4aa3c2738ad53dbfe	SO_7465_SET2_724545_R2.fastq.gz	a114b2e23e44d53dbdb82219e43e585f								ERS5282573	PRJEB41116
724547	1320	4	10 January 2018	SO_7465_SET2_724547_R1.fastq.gz	d7710bc765182ee67b4542afb34c7f4a	SO_7465_SET2_724547_R2.fastq.gz	9221bca7cc1cff09ac0e09b7db0fb1a8								ERS5282574	PRJEB41116
724551	1432	4	13 February 2018	SO_7465_Set3_724551_R1.fastq.gz	844d5f69e9b8d538ee9b4b83d89ed9cd	SO_7465_Set3_724551_R2.fastq.gz	c0b569064b12fd3e2545373e7dd3a921								ERS5282575	PRJEB41116
724646	1284	4	10 January 2018	SO_7465_SET2_724646_R1.fastq.gz	3f1977ef728c38e07d0672ecc38b0dc8	SO_7465_SET2_724646_R2.fastq.gz	73fa9a2b42de684913dc2f93c53f5424								ERS5282576	PRJEB41116
724671	1701	4	26 March 2018	SO_7465_Set4_724671_R1.fastq.gz	e478013c45a91022c57b077c7fcd83c8	SO_7465_Set4_724671_R2.fastq.gz	e2290758c01fcc035c82939d6ae08afd								ERS5282882	PRJEB41116
724680	1384	4	10 January 2018	SO_7465_SET2_724680_R1.fastq.gz	2cf14701b3a8d2097ba51b36f66d3105	SO_7465_SET2_724680_R2.fastq.gz	21a65803b4a6fb120337332567eead07								ERS5282577	PRJEB41116
724703	1648	4	26 March 2018	SO_7465_Set4_724703_R1.fastq.gz	c22fa92944d17b2c11f411f63b2e138a	SO_7465_Set4_724703_R2.fastq.gz	9d793447d5c0e6a9b907fb7813034921								ERS5282578	PRJEB41116
724757	1154	4	13 February 2018	SO_7465_Set3_724757_R1.fastq.gz	f0aea08a324fbb49c23722ecfc84af8d	SO_7465_Set3_724757_R2.fastq.gz	5039c2cd4acddb1ecfa9ee41a43b4cbc								ERS5282579	PRJEB41116
724773	1505	4	13 February 2018	SO_7465_Set3_724773_R1.fastq.gz	a087821689f037b6932e754e528553d6	SO_7465_Set3_724773_R2.fastq.gz	4c92c4b1202a183d5837fa5f33a230cd								ERS5282580	PRJEB41116
724776	1282	4	10 January 2018	SO_7465_SET2_724776_R1.fastq.gz	3718f8981c6227435a83db113f9eae68	SO_7465_SET2_724776_R2.fastq.gz	aa2e91fa82dacbc42b64a0138f0724a8								ERS5282581	PRJEB41116
724777	1331	4	10 January 2018	SO_7465_SET2_724777_R1.fastq.gz	c41fe521f85d097f0d93d8bb9be281c8	SO_7465_SET2_724777_R2.fastq.gz	d7534dc01dbc842c3faa07cdc9179607								ERS5282582	PRJEB41116
724804	1298	4	10 January 2018	SO_7465_SET2_724804_R1.fastq.gz	4090c8b419550fe5f97898cf73fbb491	SO_7465_SET2_724804_R2.fastq.gz	9b1f5a7331f359b90ad9a54626cb4dc7								ERS5282583	PRJEB41116
724826	1360	4	10 January 2018	SO_7465_SET2_724826_R1.fastq.gz	85f6d103c9713e7237f1879abf801e55	SO_7465_SET2_724826_R2.fastq.gz	b9002ca6a95f5d877a3da88b904092a0								ERS5282584	PRJEB41116
724841	1304	4	10 January 2018	SO_7465_SET2_724841_R1.fastq.gz	a81ea242f62ed1a6cd6278594f7619c6	SO_7465_SET2_724841_R2.fastq.gz	5c14547c7d1fd2b063381980054091f3								ERS5282585	PRJEB41116
724889	1540	4	13 February 2018	SO_7465_Set3_724889_R1.fastq.gz	c79eaabd7495af28ef29d05e63f5dae7	SO_7465_Set3_724889_R2.fastq.gz	9188e3b5dcfca75049e8b7967610f8a3								ERS5282586	PRJEB41116
724917	1365	4	10 January 2018	SO_7465_SET2_724917_R1.fastq.gz	edbdc7f009a30830b3a5227fbee5f9bb	SO_7465_SET2_724917_R2.fastq.gz	104131d4ee05eefff90d68be42a3713f								ERS5282587	PRJEB41116
724919	1364	4	10 January 2018	SO_7465_SET2_724919_R1.fastq.gz	0eb6bd5624e4af447e787b5dd13f6228	SO_7465_SET2_724919_R2.fastq.gz	b9b0768880e7d09cbcbabec7db911c0f								ERS5282588	PRJEB41116
724949	1375	4	10 January 2018	SO_7465_SET2_724949_R1.fastq.gz	a45520dc8265a07857abfac4025d0011	SO_7465_SET2_724949_R2.fastq.gz	01ece578e7a18264f217cc32d4c276b3								ERS5282589	PRJEB41116
724997	1380	4	10 January 2018	SO_7465_SET2_724997_R1.fastq.gz	a4829760ae338ac613276e39658c4459	SO_7465_SET2_724997_R2.fastq.gz	ee1eabc4cd3b966f411205112f8e27d1								ERS5282590	PRJEB41116
725005	1397	4	13 February 2018	SO_7465_Set3_725005_R1.fastq.gz	d0730b260af7b30b9f3c12465a88d9da	SO_7465_Set3_725005_R2.fastq.gz	6654789b92025106151723dc4077e7d4								ERS5282591	PRJEB41116
725011	1287	4	10 January 2018	SO_7465_SET2_725011_R1.fastq.gz	80dc8a7b4d8fe14c0e92028b2fbc006c	SO_7465_SET2_725011_R2.fastq.gz	03b6fdeda1f48692829b11d2c1908106								ERS5282592	PRJEB41116
725019	1419	4	13 February 2018	SO_7465_Set3_725019_R1.fastq.gz	45b613bb57bf71e1a6d9e7b7b82aa75c	SO_7465_Set3_725019_R2.fastq.gz	2f47aa072d718f5343701b0da935d1f0								ERS5282593	PRJEB41116
725044	1628	4	26 March 2018	SO_7465_Set4_725044_R1.fastq.gz	c2b6e5d3d4d91dd871dcc6792952d4bf	SO_7465_Set4_725044_R2.fastq.gz	a2753c074396dcb09c7704af2295df10								ERS5282594	PRJEB41116
725047	1277	4	10 January 2018	SO_7465_SET2_725047_R1.fastq.gz	2b7aa0f273d8d9995c46f80c3633c6f9	SO_7465_SET2_725047_R2.fastq.gz	b5a23637a7d2f3c9ee63f8b9dbbf7145								ERS5282595	PRJEB41116
725057	1299	4	10 January 2018	SO_7465_SET2_725057_R1.fastq.gz	b2c88bfc59ed53a52a22c02d27b56908	SO_7465_SET2_725057_R2.fastq.gz	92ffef045e7055a6dd772f42b845e32a								ERS5282596	PRJEB41116
725060	1348	4	10 January 2018	SO_7465_SET2_725060_R1.fastq.gz	fdbfa0bd068b2f0a87996736b4738caa	SO_7465_SET2_725060_R2.fastq.gz	c486af02e6686c83abe563faa6600507								ERS5282597	PRJEB41116
725079	1301	4	10 January 2018	SO_7465_SET2_725079_R1.fastq.gz	f6d3bb3b33ac9304dd30726df4be4786	SO_7465_SET2_725079_R2.fastq.gz	7035250ef1e5f013791b26e22c722f3d								ERS5282598	PRJEB41116
725100	1334	4	10 January 2018	SO_7465_SET2_725100_R1.fastq.gz	abb139b72e58e3e507f019a7c73f9d16	SO_7465_SET2_725100_R2.fastq.gz	ae58413f1d82a1dc0553f37f76e548d8								ERS5282599	PRJEB41116
725103	1355	4	10 January 2018	SO_7465_SET2_725103_R1.fastq.gz	8a41387544e3da8837d2c7a2b840ceb9	SO_7465_SET2_725103_R2.fastq.gz	9e7e766144f1d92c402c070514814eae								ERS5282600	PRJEB41116
725105	1623	4	26 March 2018	SO_7465_Set4_725105_R1.fastq.gz	bbf8779871775e8e725c2abd74f09725	SO_7465_Set4_725105_R2.fastq.gz	b0d970ae530c5d8a4279b0734878aff8								ERS5282601	PRJEB41116
725230	1625	4	26 March 2018	SO_7465_Set4_725230_R1.fastq.gz	e69d96b4b27afa779123c2951a2c0d8c	SO_7465_Set4_725230_R2.fastq.gz	0d1a80fb1105a2bfa6476c89058fca2b								ERS5282602	PRJEB41116
725245	1762	4	26 March 2018	SO_7465_Set4_725245_R1.fastq.gz	13a4b74440197dc1867ec72b90c72e3e	SO_7465_Set4_725245_R2.fastq.gz	e7e80acf9223641bc6cbe061027aac8a								ERS5282883	PRJEB41116
725257	1294	4	10 January 2018	SO_7465_SET2_725257_R1.fastq.gz	181dd224d8e64c769e8dd0c454f203b6	SO_7465_SET2_725257_R2.fastq.gz	e440503932888308dc84dbdae71c153e								ERS5282603	PRJEB41116
725258	1074	4	13 February 2018	SO_7465_Set3_725258_R1.fastq.gz	d65d4c46c9b128658b70645e0cd176d7	SO_7465_Set3_725258_R2.fastq.gz	c9d424a4de77af652b2c47f78ae48020								ERS5282604	PRJEB41116
725267	1280	4	10 January 2018	SO_7465_SET2_725267_R1.fastq.gz	0cc069cd23171b88681ab0188a96b59a	SO_7465_SET2_725267_R2.fastq.gz	2d02ebfba0925836bde7c96cc5b15e0d								ERS5282605	PRJEB41116
725271	1508	4	13 February 2018	SO_7465_Set3_725271_R1.fastq.gz	6486269db4015eebf8215c85609ba19f	SO_7465_Set3_725271_R2.fastq.gz	8edcc71cdb366db55522ac35b7e98b0c								ERS5282606	PRJEB41116
725329	1279	4	10 January 2018	SO_7465_SET2_725329_R1.fastq.gz	d695c21e4efe67b54a03a9dc83ca1efa	SO_7465_SET2_725329_R2.fastq.gz	d240886636582efbf5312957064af911								ERS5282607	PRJEB41116
725331	1396	4	13 February 2018	SO_7465_Set3_725331_R1.fastq.gz	9b88c9c79928eaedb4f5062c6abb7809	SO_7465_Set3_725331_R2.fastq.gz	dd9da4026a4200a5ad93879940ccca78								ERS5282608	PRJEB41116
725363	1535	4	13 February 2018	SO_7465_Set3_725362_R1.fastq.gz	f30f32d4a7a4af1331348869e2e909b3	SO_7465_Set3_725362_R2.fastq.gz	718b835ffc084e7ae810570a458391c6	mumbai_isolates	NextSeq 500	mumbai	1	1	0	0	ERS5282609	PRJEB41116
725376	1422	4	13 February 2018	SO_7465_Set3_725376_R1.fastq.gz	9110ac11dcb60fb583a08e8659585841	SO_7465_Set3_725376_R2.fastq.gz	d54c289b511696fc3e59a70eb7dec01c								ERS5282610	PRJEB41116
725381	1367	4	10 January 2018	SO_7465_SET2_725381_R1.fastq.gz	a37665847e0f699d17d853756f30b4b2	SO_7465_SET2_725381_R2.fastq.gz	929f57e420626bcc6fe634f6204287b1								ERS5282611	PRJEB41116
725291	1341	4	13 February 2018	SO_7465_SET2_725391_R1.fastq.gz	af5880e977dc58e5f7af43b15164e5d0	SO_7465_SET2_725391_R2.fastq.gz	3203074c0460e86eeeb5f3c954c4dbbd	mumbai_isolates	NextSeq 500	mumbai	1	1	0	0	ERS5282612	PRJEB41116
725403	1415	4	13 February 2018	SO_7465_Set3_725403_R1.fastq.gz	98b66f919f50596a86bf8bee935a7817	SO_7465_Set3_725403_R2.fastq.gz	89d2346e0566ffd92c8ff3bfea272da2								ERS5282613	PRJEB41116
725422	1305	4	10 January 2018	SO_7465_SET2_725422_R1.fastq.gz	d4c5cc2f19011093c71176ddf4bedd25	SO_7465_SET2_725422_R2.fastq.gz	af19bcd37a721a7c6a7d70840debeaaa								ERS5282614	PRJEB41116
725441	1543	4	13 February 2018	SO_7465_Set3_725441_R1.fastq.gz	1e2d8f8df838cd8f818e42413cbb3861	SO_7465_Set3_725441_R2.fastq.gz	8c6e1398d56b68efe4e8f40b594afed1								ERS5282615	PRJEB41116
725577	1339	4	13 February 2018	SO_7465_Set3_725577_R1.fastq.gz	9f77dfcc2dd0ce9b0fd5d5f619a3fe42	SO_7465_Set3_725577_R2.fastq.gz	fe0b1048c56404e4788a1164f3a4fd14								ERS5282616	PRJEB41116
725611	1297	4	10 January 2018	SO_7465_SET2_725611_R1.fastq.gz	4deec95aef61481664405e12b000cfac	SO_7465_SET2_725611_R2.fastq.gz	6f6e866611038d2f0e4b4d0d25abb996								ERS5282617	PRJEB41116
725614	1325	4	10 January 2018	SO_7465_SET2_725614_R1.fastq.gz	3d6e37efea6178cd0efb2db3cb9c9030	SO_7465_SET2_725614_R2.fastq.gz	8a9f24c82f12e21c3a5c1a874c28778b								ERS5282618	PRJEB41116
725617	1424	4	13 February 2018	SO_7465_Set3_725617_R1.fastq.gz	28f4d6d56f96557295148afc416d2107	SO_7465_Set3_725617_R2.fastq.gz	f0008a54a8ad438fda815cd3085a0649								ERS5282619	PRJEB41116
725621	1465	4	13 February 2018	SO_7465_Set3_725621_R1.fastq.gz	a7dd3aa0c5a3b45385878f3e6eeac1b3	SO_7465_Set3_725621_R2.fastq.gz	1fe5fe4f69d7d2a2be8fcdfdde176c23								ERS5282620	PRJEB41116
725632	1668	4	26 March 2018	SO_7465_Set4_725632_R1.fastq.gz	a971b847d4328267765e5ee0053cdc75	SO_7465_Set4_725632_R2.fastq.gz	f97758b07fbc878e6b08c3ea24288768								ERS5282621	PRJEB41116
725659	1667	4	26 March 2018	SO_7465_Set4_725659_R1.fastq.gz	38dc4613e1d9d00e7701902111dcacbd	SO_7465_Set4_725659_R2.fastq.gz	31408e349a038ed3ee1dff5fa6d6d59d								ERS5282622	PRJEB41116
725665	1337	4	13 February 2018	SO_7465_Set3_725665_R1.fastq.gz	bd9a6c430ad651c0e616f421872e9cf1	SO_7465_Set3_725665_R2.fastq.gz	1b1123c23d1e8a500e6365594d494d6d								ERS5282623	PRJEB41116
725693	1343	4	10 January 2018	SO_7465_SET2_725693_R1.fastq.gz	1e7cf15067865b00efc7fd944648fc0f	SO_7465_SET2_725693_R2.fastq.gz	03d5455710a0400389d71049231d134f								ERS5282624	PRJEB41116
725769	1626	4	26 March 2018	SO_7465_Set4_725769_R1.fastq.gz	77e7c9019eefd7323e41a688cd829e3a	SO_7465_Set4_725769_R2.fastq.gz	73dbcc67b972e328003005b7f277a2eb								ERS5282625	PRJEB41116
725782	1383	4	10 January 2018	SO_7465_SET2_725782_R1.fastq.gz	fe5b08c515bdef2826da898e8c5e7ec4	SO_7465_SET2_725782_R2.fastq.gz	cb1fd65cb0f64eabd5f507c23b93521c								ERS5282626	PRJEB41116
725797	1491	4	13 February 2018	SO_7465_Set3_725797_R1.fastq.gz	4af2c2c17a6afb0e197ddddb9ed81551	SO_7465_Set3_725797_R2.fastq.gz	5a67b213d626f7f8da34f43af6ef524e								ERS5282627	PRJEB41116
725804	1342	4	10 January 2018	SO_7465_SET2_725804_R1.fastq.gz	4942c230fae55142fe35bab028dbb157	SO_7465_SET2_725804_R2.fastq.gz	327e7e8dba7dc2eada56b76585367d21								ERS5282628	PRJEB41116
725805	1347	4	10 January 2018	SO_7465_SET2_725805_R1.fastq.gz	cf40353faf36d940d34a3c5fa1391a60	SO_7465_SET2_725805_R2.fastq.gz	fcc9b7bb7444726e16317bde2730a3c5								ERS5282629	PRJEB41116
725819	1329	4	10 January 2018	SO_7465_SET2_725819_R1.fastq.gz	19639b45d80ddf39cb5dbe5a05e926b1	SO_7465_SET2_725819_R2.fastq.gz	ddfee993cea10165c762414d98c9689f								ERS5282630	PRJEB41116
725839	1346	4	10 January 2018	SO_7465_SET2_725839_R1.fastq.gz	0b4bc6e9ff210b485e1c4bac25dead99	SO_7465_SET2_725839_R2.fastq.gz	79e96bf0811a0f63ed48710b3fe47899								ERS5282631	PRJEB41116
725874	1344	4	10 January 2018	SO_7465_SET2_725874_R1.fastq.gz	392e23edcab7461ccae45b5f283762b7	SO_7465_SET2_725874_R2.fastq.gz	3e46f7d7f587e4a26cf6324dfe347e5c								ERS5282632	PRJEB41116
725887	1414	4	13 February 2018	SO_7465_Set3_725887_R1.fastq.gz	85e7a3c8ce5a5d4612b7074cf7ba2e8a	SO_7465_Set3_725887_R2.fastq.gz	d91ad5aac2966e2a935b8fb8996cdff8								ERS5282633	PRJEB41116
725940	1577	4	26 March 2018	SO_7465_Set4_725940_R1.fastq.gz	ab0718a5b1b28b4c58a8bf6c6f8878cb	SO_7465_Set4_725940_R2.fastq.gz	72d03cb30e125fe456183997f0c82e06								ERS5282634	PRJEB41116
726013	1531	4	13 February 2018	SO_7465_Set3_726013_R1.fastq.gz	32ed3a0f604a5f6b78ba7db159970331	SO_7465_Set3_726013_R2.fastq.gz	5bc1c88abf06bfaa2a041ada1c170db7								ERS5282635	PRJEB41116
726042	1361	4	10 January 2018	SO_7465_SET2_726042_R1.fastq.gz	05b2444095d6242530e3304827cea3f4	SO_7465_SET2_726042_R2.fastq.gz	45af49be4d8ac58fc5b8e4b932891740								ERS5282636	PRJEB41116
726045	1490	4	13 February 2018	SO_7465_Set3_726045_R1.fastq.gz	07436286e1e4abdf327aa9aaee38d416	SO_7465_Set3_726045_R2.fastq.gz	802d9df4624b3f8ae0714cdcabc1ab5a								ERS5282637	PRJEB41116
726065	1427	4	13 February 2018	SO_7465_Set3_726065_R1.fastq.gz	7af5ae7c115fa305a6e4a0ea8a65468c	SO_7465_Set3_726065_R2.fastq.gz	7931b725d8ddd06ce1a9a4b220e107ca								ERS5282638	PRJEB41116
726067	1385	4	10 January 2018	SO_7465_SET2_726067_R1.fastq.gz	bc2b35788064f58628a740c1a3e99e2b	SO_7465_SET2_726067_R2.fastq.gz	6abffb484ac20499bd9d9d7698c55b6d								ERS5282639	PRJEB41116
726103	1336	4	10 January 2018	SO_7465_SET2_726103_R1.fastq.gz	e73bbc684b3c8ce2dd59a93849d12b91	SO_7465_SET2_726103_R2.fastq.gz	8cc187d3148b49fae984603d8d7caed4								ERS5282640	PRJEB41116
726131	1416	4	13 February 2018	SO_7465_Set3_726131_R1.fastq.gz	179c0a45be19c371ffe3397d642cd7a3	SO_7465_Set3_726131_R2.fastq.gz	ba408ee18289cc211cc631c0f5009576								ERS5282641	PRJEB41116
726166	1703	4	26 March 2018	SO_7465_Set4_726166_R1.fastq.gz	7be6993bf003bd3e3f439369e1dcae76	SO_7465_Set4_726166_R2.fastq.gz	9e604d2a57f4bc88c409fa7ef7e1cce1								ERS5282884	PRJEB41116
726167	1386	4	10 January 2018	SO_7465_SET2_726167_R1.fastq.gz	273409e3d8d023f817b96db932c84639	SO_7465_SET2_726167_R2.fastq.gz	1a907c72c90cbd8dafe2424361b0daca								ERS5282642	PRJEB41116
726189	1369	4	10 January 2018	SO_7465_SET2_726189_R1.fastq.gz	8b4f60b943ea0aba0d3c100f6189969d	SO_7465_SET2_726189_R2.fastq.gz	9c8b92db9bb4deec465c6ed96bef8faa								ERS5282643	PRJEB41116
726213	1600	4	26 March 2018	SO_7465_Set4_726213_R1.fastq.gz	02fa45bc9ab9c43271f62f5131d1880c	SO_7465_Set4_726213_R2.fastq.gz	4f2e14cd96cbf95646929c3cd1e80174								ERS5282644	PRJEB41116
726231	1358	4	10 January 2018	SO_7465_SET2_726231_R1.fastq.gz	2c67e8847ea26770f64525753fcb9b12	SO_7465_SET2_726231_R2.fastq.gz	9715b33f3d55d7d78837ca477db365d1								ERS5282645	PRJEB41116
726380	1340	4	10 January 2018	SO_7465_SET2_726380_R1.fastq.gz	b9e6a1d4a34f686e6d0e613764c8374a	SO_7465_SET2_726380_R2.fastq.gz	2bdda14bbc8be3cc9a913f1b56b3420c								ERS5282646	PRJEB41116
726392	1388	4	10 January 2018	SO_7465_SET2_726392_R1.fastq.gz	98ae9c3ab8337afc7d6863d09af9e768	SO_7465_SET2_726392_R2.fastq.gz	9fea83f92f386c4325f8ee528c250394								ERS5282647	PRJEB41116
726414	1349	4	10 January 2018	SO_7465_SET2_726414_R1.fastq.gz	cba68cd8dba76ef41a267ba8b39eaa2a	SO_7465_SET2_726414_R2.fastq.gz	5712b2fc1ef7671380ca8aad844c41f6								ERS5282648	PRJEB41116
726443	1372	4	10 January 2018	SO_7465_SET2_726443_R1.fastq.gz	4796d389ba50302f8d4650e542eb6c7f	SO_7465_SET2_726443_R2.fastq.gz	3990e78c6f7d0c948f39d9aa19b68ee4								ERS5282649	PRJEB41116
726448	1624	4	26 March 2018	SO_7465_Set4_726448_R1.fastq.gz	6408e6649c89ac1467f33cb0c4a26d5d	SO_7465_Set4_726448_R2.fastq.gz	79648de006b5ec9737ab53c8c2a862a6								ERS5282650	PRJEB41116
726455	1440	4	13 February 2018	SO_7465_Set3_726455_R1.fastq.gz	792fa2dab1904908ac8e7ef3714e7676	SO_7465_Set3_726455_R2.fastq.gz	26f11bb6441566a40f91c2ac534cabcf								ERS5282651	PRJEB41116
726462	1410	4	13 February 2018	SO_7465_Set3_726462_R1.fastq.gz	ea7a584ee62210ebf84c8be5cb450dd1	SO_7465_Set3_726462_R2.fastq.gz	6715fee266c33288b529c915ff43a5cf								ERS5282652	PRJEB41116
726567	1159	4	13 February 2018	SO_7465_Set3_726567_R1.fastq.gz	5d618ccde1a29a7374c396b88037387c	SO_7465_Set3_726567_R2.fastq.gz	f620e877a62eb67c7175a40df3e7b737								ERS5282653	PRJEB41116
726589	1675	4	26 March 2018	SO_7465_Set4_726589_R1.fastq.gz	8f410531a4392d8e2acf585774c58ea7	SO_7465_Set4_726589_R2.fastq.gz	4c9f96a8660b4760da5b1ad056c3d6d9								ERS5282654	PRJEB41116
726612	1598	4	26 March 2018	SO_7465_Set4_726612_R1.fastq.gz	e7db66573c38bd2ecb2d602b4762679f	SO_7465_Set4_726612_R2.fastq.gz	985b1a8b848fec1dff8cf4d71af8db72								ERS5282885	PRJEB41116
726654	1457	4	13 February 2018	SO_7465_Set3_726654_R1.fastq.gz	4498c7c8d4855ae4efb0a69768635f72	SO_7465_Set3_726654_R2.fastq.gz	308dd95c9cb0c7a0b6a249c6adc4a1ac								ERS5282655	PRJEB41116
726669	1392	4	10 January 2018	SO_7465_SET2_726669_R1.fastq.gz	bf8e29586fdef11f5f8223c799929c1c	SO_7465_SET2_726669_R2.fastq.gz	797f41f63a4d43a09b5842d65aa9bc65								ERS5282656	PRJEB41116
726673	1642	4	26 March 2018	SO_7465_Set4_726673_R1.fastq.gz	d251b8decd8611f6d51e5cc9dad4d2d2	SO_7465_Set4_726673_R2.fastq.gz	f59c1a28ec9f2da64f27aa8c2d834382								ERS5282657	PRJEB41116
726684	1437	4	13 February 2018	SO_7465_Set3_726684_R1.fastq.gz	76b78ad7d1b6bfa11e23f57c5ac1bd87	SO_7465_Set3_726684_R2.fastq.gz	db97da4b7ed9005c562701b47141891b								ERS5282658	PRJEB41116
726692	1436	4	13 February 2018	SO_7465_Set3_726692_R1.fastq.gz	71589179997d9ee9a697903187425dc7	SO_7465_Set3_726692_R2.fastq.gz	09b07a3cea5378679860ec6930af4544								ERS5282659	PRJEB41116
726704	1546	4	13 February 2018	SO_7465_Set3_726704_R1.fastq.gz	f7ea7bd93cf9e3edd77aba7935de4dce	SO_7465_Set3_726704_R2.fastq.gz	5afe431ddd74de2c67790741ba419f3e								ERS5282660	PRJEB41116
726709	1362	4	10 January 2018	SO_7465_SET2_726709_R1.fastq.gz	01e79121a4a06e38be38508317b3b73b	SO_7465_SET2_726709_R2.fastq.gz	2ce4d32c41501deef640f2b75d74fcdf								ERS5282661	PRJEB41116
726715	1592	4	26 March 2018	SO_7465_Set4_726715_R1.fastq.gz	920806e7d8a244c7fe19dd53da9cba46	SO_7465_Set4_726715_R2.fastq.gz	de3a89fd721153f99e5609084ec7c1da								ERS5282662	PRJEB41116
726771	1563	4	26 March 2018	SO_7465_Set4_726771_R1.fastq.gz	2e3d03eff7cc60cdadc1d81edce97286	SO_7465_Set4_726771_R2.fastq.gz	7156b5c0e77fde5c1ca1aca7e06a1bc1								ERS5282663	PRJEB41116
726773	1622	4	26 March 2018	SO_7465_Set4_726773_R1.fastq.gz	882fb2bf143f977dbc1cc356cc30f21b	SO_7465_Set4_726773_R2.fastq.gz	c03d21ee9a0a0aa1f61227099fa9c57c								ERS5282664	PRJEB41116
726777	1401	4	13 February 2018	SO_7465_Set3_726777_R1.fastq.gz	5c052bd007d7e666d50cdd9b9125d0d8	SO_7465_Set3_726777_R2.fastq.gz	fc4d4e05fe873f829f88a2c3978b5905								ERS5282665	PRJEB41116
726783	1461	4	13 February 2018	SO_7465_Set3_726783_R1.fastq.gz	de5c4b692091ad2bcf425ab355c4fdba	SO_7465_Set3_726783_R2.fastq.gz	f2d1b6e192785afa33a4821e989abb12								ERS5282666	PRJEB41116
726810	1373	4	10 January 2018	SO_7465_SET2_726810_R1.fastq.gz	6bbb4cec666aaf10c082adcbb2b9c543	SO_7465_SET2_726810_R2.fastq.gz	c30d0705a56a1ade517f7c4461bf75e0								ERS5282667	PRJEB41116
726829	1451	4	13 February 2018	SO_7465_Set3_726829_R1.fastq.gz	1f55937f1e41a6a3b50ed792d67e1c5d	SO_7465_Set3_726829_R2.fastq.gz	9205c3d009ca93c00226fa2bb269c90d								ERS5282668	PRJEB41116
726837	1477	4	13 February 2018	SO_7465_Set3_726837_R1.fastq.gz	4967db4b64db2e3c449d020014c5cc09	SO_7465_Set3_726837_R2.fastq.gz	ac19dd94f3eff027191c4d95dc15d671								ERS5282669	PRJEB41116
726915	1471	4	13 February 2018	SO_7465_Set3_726915_R1.fastq.gz	f0a26477318c45d3797ca9e3db235121	SO_7465_Set3_726915_R2.fastq.gz	3ecde7b208449b54ddd43702e8f3a847								ERS5282670	PRJEB41116
726918	1507	4	13 February 2018	SO_7465_Set3_726918_R1.fastq.gz	1a744b721ef359d44a076dd41b9de823	SO_7465_Set3_726918_R2.fastq.gz	851d94cf8c85228636022985c7a8658e								ERS5282671	PRJEB41116
727002	1434	4	13 February 2018	SO_7465_Set3_727002_R1.fastq.gz	c1d90324200f10a1f301d4d5c181aee4	SO_7465_Set3_727002_R2.fastq.gz	1085343b0e83b69dfde709513cf91f91								ERS5282672	PRJEB41116
727010	1657	4	2018-04-26	SO_7465_Set4_727010_R1.fastq.gz	0f2cce5bacb50553e6db849fd4d3410e	SO_7465_Set4_727010_R2.fastq.gz	231cadf6db2c5d3476efd3b97b038daa								ERS5282886	PRJEB41116
727026	1350	4	10 January 2018	SO_7465_SET2_727026_R1.fastq.gz	a788f446ca1fd214c2da55a85a759e20	SO_7465_SET2_727026_R2.fastq.gz	a23863579fa0a1783157d7d30e9b29ab								ERS5282673	PRJEB41116
727033	1381	4	10 January 2018	SO_7465_SET2_727033_R1.fastq.gz	000de50f436704db097a9c95d7f92075	SO_7465_SET2_727033_R2.fastq.gz	abc51cc8514da472fcc34d629a29d1fb								ERS5282674	PRJEB41116
727046	1446	4	13 February 2018	SO_7465_Set3_727046_R1.fastq.gz	03053a790c011a3efcfd0dfe6bd87fa3	SO_7465_Set3_727046_R2.fastq.gz	de799b42466061c6d68862b326bffc80								ERS5282675	PRJEB41116
727050	1453	4	13 February 2018	SO_7465_Set3_727050_R1.fastq.gz	af6415c5907b7dc2f48f4bd28d11e90d	SO_7465_Set3_727050_R2.fastq.gz	58eabe6a89d96caf5fb7102597b286d2								ERS5282676	PRJEB41116
727053	1406	4	13 February 2018	SO_7465_Set3_727053_R1.fastq.gz	4761b843dbb6a677f146cc7f60f6412b	SO_7465_Set3_727053_R2.fastq.gz	3ad2750a462858407beddf420f8effd2								ERS5282677	PRJEB41116
727056	1536	4	13 February 2018	SO_7465_Set3_727056_R1.fastq.gz	325eaed3218517abfc33b57e7266c5a0	SO_7465_Set3_727056_R2.fastq.gz	8633048803474361a336ecc7680b51c9								ERS5282678	PRJEB41116
727126	1526	4	13 February 2018	SO_7465_Set3_727126_R1.fastq.gz	ec8796c3e0f381a92238d80593990aa4	SO_7465_Set3_727126_R2.fastq.gz	cfcdf6b31743e3c5de6f4333ada931a2								ERS5282679	PRJEB41116
727137	1559	4	26 March 2018	SO_7465_Set4_727137_R1.fastq.gz	250c74664d88da8ea52c9c3d1063a11d	SO_7465_Set4_727137_R2.fastq.gz	84eefe8e3df661dc9e1c83df0bb1a79d								ERS5282680	PRJEB41116
727154	1417	4	13 February 2018	SO_7465_Set3_727154_R1.fastq.gz	e32538050534068df641b9b22a8347a9	SO_7465_Set3_727154_R2.fastq.gz	69836538a82c32a77101270eb32d67ee								ERS5282681	PRJEB41116
727163	1463	4	13 February 2018	SO_7465_Set3_727163_R1.fastq.gz	ca75bfb437693ec892a7fc04ead9d9e4	SO_7465_Set3_727163_R2.fastq.gz	2655ac4f5ca213015837e4e1cf1daa8e								ERS5282682	PRJEB41116
727171	1438	4	13 February 2018	SO_7465_Set3_727171_R1.fastq.gz	db96be12b13a39ce7affb2872ded352b	SO_7465_Set3_727171_R2.fastq.gz	f4599c7da7ff48b8cef4e6457f45dc6a								ERS5282683	PRJEB41116
727228	1504	4	13 February 2018	SO_7465_Set3_727228_R1.fastq.gz	4a21b255dba16d363461fc35cb6d69c8	SO_7465_Set3_727228_R2.fastq.gz	532f5ad518f2260721b6307887ded737								ERS5282684	PRJEB41116
727233	1405	4	13 February 2018	SO_7465_Set3_727233_R1.fastq.gz	232ba9b58eaf88dc99382513fa759c43	SO_7465_Set3_727233_R2.fastq.gz	1ae5550358941f3e99551d82d0214295								ERS5282685	PRJEB41116
727252	1582	4	26 March 2018	SO_7465_Set4_727252_R1.fastq.gz	d8ffbca1b99f5e7d85cc1186bf33f5e1	SO_7465_Set4_727252_R2.fastq.gz	43d259eb8cd962de3c1c50719770aef2								ERS5282686	PRJEB41116
727254	1493	4	13 February 2018	SO_7465_Set3_727254_R1.fastq.gz	2a98642595b4fa557ca4568f79539a14	SO_7465_Set3_727254_R2.fastq.gz	907fe396eeac578be8a3dce8dc1cd193								ERS5282687	PRJEB41116
727258	1539	4	13 February 2018	SO_7465_Set3_727258_R1.fastq.gz	ebe91c26a86f441c40cebc3004127303	SO_7465_Set3_727258_R2.fastq.gz	dade94a72d37db9b7843ac47beb304db								ERS5282688	PRJEB41116
727259	1444	4	13 February 2018	SO_7465_Set3_727259_R1.fastq.gz	5ad9b80ed51aed0e94773957028339e1	SO_7465_Set3_727259_R2.fastq.gz	25e5bf11e92b7d07b1778f71bf03ef60								ERS5282689	PRJEB41116
727269	1538	4	13 February 2018	SO_7465_Set3_727269_R1.fastq.gz	33ea59a44138577f824fbddd04419a83	SO_7465_Set3_727269_R2.fastq.gz	b1abc42a468eb1d8f7a0d07eea993391								ERS5282690	PRJEB41116
727286	1722	4	26 March 2018	SO_7465_Set4_727286_R1.fastq.gz	d5295dc7e04d1b119d73fe180f32592b	SO_7465_Set4_727286_R2.fastq.gz	94c8efbc2ac8b3ca4da27901663c2c34								ERS5282887	PRJEB41116
727297	1660	4	26 March 2018	SO_7465_Set4_727297_R1.fastq.gz	ca35e85e846258b51da80dfcb5902f43	SO_7465_Set4_727297_R2.fastq.gz	4329eb987e24de51f3f644d5137f97d4								ERS5282691	PRJEB41116
727345	1476	4	13 February 2018	SO_7465_Set3_727345_R1.fastq.gz	024fef5604b3725d9e13aa4d51d71b36	SO_7465_Set3_727345_R2.fastq.gz	aa815ef3195cafea19abc7dbd6970ba3								ERS5282692	PRJEB41116
727348	1525	4	13 February 2018	SO_7465_Set3_727348_R1.fastq.gz	9cd603b2d872581fc779122be2c4aa71	SO_7465_Set3_727348_R2.fastq.gz	65b79b33a443389d3d6a0940860aee01								ERS5282693	PRJEB41116
727351	1454	4	13 February 2018	SO_7465_Set3_727351_R1.fastq.gz	d7cd610c2595e6eb1750efb07085af5d	SO_7465_Set3_727351_R2.fastq.gz	413d3456ae2d5f468201fa9467d71840								ERS5282694	PRJEB41116
727368	1389	4	10 January 2018	SO_7465_SET2_727368_R1.fastq.gz	26659aea2300718f36c93f67d453cc25	SO_7465_SET2_727368_R2.fastq.gz	342834d8b7a5bd1bd3befd63debe838e								ERS5282695	PRJEB41116
727386	1377	4	10 January 2018	SO_7465_SET2_727386_R1.fastq.gz	56c1f438ef0b0f92e0b23dde4476f829	SO_7465_SET2_727386_R2.fastq.gz	b3b9356f66ba175e9415889b46eace3a								ERS5282696	PRJEB41116
727413	1378	4	10 January 2018	SO_7465_SET2_727413_R1.fastq.gz	46dc24218373d070f809a0d25be289a8	SO_7465_SET2_727413_R2.fastq.gz	bf52710a9948f73689e8b47b0add2d26								ERS5282697	PRJEB41116
727419	1659	4	26 March 2018	SO_7465_Set4_727419_R1.fastq.gz	de18ff2c8bba9358c38a136e074e6c24	SO_7465_Set4_727419_R2.fastq.gz	4abb82f5280e9526f6ba92fd028c3fce								ERS5282698	PRJEB41116
727421	1528	4	13 February 2018	SO_7465_Set3_727421_R1.fastq.gz	b3bbc3110a19bc930edb123f8aec4373	SO_7465_Set3_727421_R2.fastq.gz	ee487de03fa9eaddc35a88bdaeb18fef								ERS5282699	PRJEB41116
727424	1658	4	26 March 2018	SO_7465_Set4_727424_R1.fastq.gz	b030bc8b9bdd1070bf158c5458175951	SO_7465_Set4_727424_R2.fastq.gz	16ae1ca0d9ef6bff812e0910329c32b2								ERS5282700	PRJEB41116
727450	1433	4	13 February 2018	SO_7465_Set3_727450_R1.fastq.gz	36f5540059086e179c5d1a01bc7e408f	SO_7465_Set3_727450_R2.fastq.gz	7352c0547cbe3429f8fb2ee6941bc8ec								ERS5283120	PRJEB41116
727512	1547	4	13 February 2018	SO_7465_Set3_727512_R1.fastq.gz	1771a8abf17d1dba9d6e3af4f4307450	SO_7465_Set3_727512_R2.fastq.gz	e9d8e636031a45b3c3b863cc675feca1								ERS5282701	PRJEB41116
727562	1503	4	13 February 2018	SO_7465_Set3_727562_R1.fastq.gz	8bc3ccf7592be977675b41d8c6634029	SO_7465_Set3_727562_R2.fastq.gz	88e0fe47c219255091679596963d8b88								ERS5282702	PRJEB41116
727568	1482	4	13 February 2018	SO_7465_Set3_727568_R1.fastq.gz	13c544fef0ebf74dd00e09772434931a	SO_7465_Set3_727568_R2.fastq.gz	b775e5ce7c23e8ae7b50a664a5391c38								ERS5282703	PRJEB41116
727577	1514	4	13 February 2018	SO_7465_Set3_727577_R1.fastq.gz	4e32e753963a5192458f60e916572eaf	SO_7465_Set3_727577_R2.fastq.gz	71e0229f0612d256c9468e00df01af54								ERS5282704	PRJEB41116
727580	1487	4	13 February 2018	SO_7465_Set3_727580_R1.fastq.gz	30ff7ad33eaf0f4108eb57344eb59639	SO_7465_Set3_727580_R2.fastq.gz	15663fecd0a6ced7420e08da59dd7956								ERS5282705	PRJEB41116
727645	1473	4	13 February 2018	SO_7465_Set3_727645_R1.fastq.gz	c5ce3c1c7efe72a8f31fa6495c3d59c4	SO_7465_Set3_727645_R2.fastq.gz	f7f43bf5a1662f2513b480893cd77948								ERS5282706	PRJEB41116
727677	1763	4	26 March 2018	SO_7465_Set4_727677_R1.fastq.gz	6381cff5746bb4f7e7af768a324324ae	SO_7465_Set4_727677_R2.fastq.gz	5e15ba6107dc4913a6436fed80b035ae								ERS5282888	PRJEB41116
727679	1643	4	26 March 2018	SO_7465_Set4_727679_R1.fastq.gz	f6f3251053cd362676a459c1fcf87d71	SO_7465_Set4_727679_R2.fastq.gz	25524607dcd35dfe82c033e7f2c2594d								ERS5282707	PRJEB41116
727692	1376	4	10 January 2018	SO_7465_SET2_727692_R1.fastq.gz	588a6e1944c640f34b3ae14b83e976cb	SO_7465_SET2_727692_R2.fastq.gz	6d1ee5e1e40c6bd68b24cba66e1b5bc8								ERS5282708	PRJEB41116
727697	1448	4	13 February 2018	SO_7465_Set3_727697_R1.fastq.gz	5debdff1e618ee0fc6d093e1afaa4e32	SO_7465_Set3_727697_R2.fastq.gz	b61312d821401b20321dc735ad25fd4a								ERS5282709	PRJEB41116
727705	1906	4	2018-04-26	SO_7465_Set5_727705_R1.fastq.gz	a5ded5f2ae922a674476e98970eb4ebe	SO_7465_Set5_727705_R2.fastq.gz	7167ed69408a4d6e86ddc7bf38b88405								ERS5283131	PRJEB41116
727719	1510	4	13 February 2018	SO_7465_Set3_727719_R1.fastq.gz	879dc94c2c118bd04f4c433303092958	SO_7465_Set3_727719_R2.fastq.gz	4b9e7a210660459b838c4ec76e33065f								ERS5282710	PRJEB41116
727767	1506	4	13 February 2018	SO_7465_Set3_727767_R1.fastq.gz	fd6583196d509525a513f1de8d4e88a7	SO_7465_Set3_727767_R2.fastq.gz	f499339ed7dbbca9715db242a2f86b7b								ERS5282711	PRJEB41116
727775	1678	4	26 March 2018	SO_7465_Set4_727773_R1.fastq.gz	7c19c82502b09f134b5c272e592d4c6c	SO_7465_Set4_727773_R2.fastq.gz	15976753aac1ff1ec628ddf0361d9cea	mumbai_isolates	NextSeq 500	mumbai	1	1	0	0	ERS5282712	PRJEB41116
727787	1511	4	13 February 2018	SO_7465_Set3_727787_R1.fastq.gz	977c5e34f03a041ef86844e48fa38ed6	SO_7465_Set3_727787_R2.fastq.gz	e1c099f4ff4ad52803e084e43cc43c01								ERS5282713	PRJEB41116
727799	1488	4	13 February 2018	SO_7465_Set3_727799_R1.fastq.gz	dab1a4ee1672db84da17e23d07dfdd1a	SO_7465_Set3_727799_R2.fastq.gz	9a14e7c1134350ff0d984a398a55fbb3								ERS5282714	PRJEB41116
727809	1387	4	10 January 2018	SO_7465_SET2_727809_R1.fastq.gz	2eda22c7969b578f3f594c7f0f959cf5	SO_7465_SET2_727809_R2.fastq.gz	37951e11ac4214f4794ddfb27a2e482b								ERS5282715	PRJEB41116
727819	1759	4	26 March 2018	SO_7465_Set4_727819_R1.fastq.gz	073485db26c6da37394872e887a0c235	SO_7465_Set4_727819_R2.fastq.gz	a960ae5330f3d425985131968057b113								ERS5282889	PRJEB41116
727820	1460	4	13 February 2018	SO_7465_Set3_727820_R1.fastq.gz	0e1aa62883c4d3cf87b6afbcbfae8bb8	SO_7465_Set3_727820_R2.fastq.gz	1c119b507bf4d6d59cf7c577f93ee487								ERS5282716	PRJEB41116
727823	1612	4	26 March 2018	SO_7465_Set4_727823_R1.fastq.gz	a86e9ccbf1e89354a1d770ab1624e3f2	SO_7465_Set4_727823_R2.fastq.gz	bd8b1f21776c52add25a2e6fb9388ad8								ERS5282717	PRJEB41116
727835	1548	4	13 February 2018	SO_7465_Set3_727835_R1.fastq.gz	ee13874d2464816b77f07842cc9ca111	SO_7465_Set3_727835_R2.fastq.gz	3c0754a175f679fc333d6a605b053db0								ERS5282718	PRJEB41116
727844	1541	4	13 February 2018	SO_7465_Set3_727844_R1.fastq.gz	d6a9b5dc85fc177441b7f68817ee5935	SO_7465_Set3_727844_R2.fastq.gz	5227a298e29ee641d2351bb527b4460d								ERS5282719	PRJEB41116
728012	1938	4	2018-04-26	SO_7465_Set_5_728012_R1.fastq.gz	3110fb629ad573020e8c51b0b22c67fe	SO_7465_Set_5_728012_R2.fastq.gz	7b94477450e9bfe1de4da423ef037e00								ERS5282890	PRJEB41116
728090	1502	4	13 February 2018	SO_7465_Set3_728090_R1.fastq.gz	5cf47824a5ef8e936e73bd6a6fc9d8ac	SO_7465_Set3_728090_R2.fastq.gz	2ea420b90f48d488ebe6c183ecacf197								ERS5282720	PRJEB41116
728091	1472	4	13 February 2018	SO_7465_Set3_728091_R1.fastq.gz	bb64c742db499a5cda93e23f5a7b4d18	SO_7465_Set3_728091_R2.fastq.gz	96ada2053fba7f40bd9245ea940f3a89								ERS5282721	PRJEB41116
728134	1445	4	13 February 2018	SO_7465_Set3_728134_R1.fastq.gz	46fddea77b81ccabb1db7b9b1397e121	SO_7465_Set3_728134_R2.fastq.gz	b33706b9557e504a632f57d429131b26								ERS5282722	PRJEB41116
728145	1552	4	13 February 2018	SO_7465_Set3_728145_R1.fastq.gz	6f77045057e05ae610dd11a905a537b4	SO_7465_Set3_728145_R2.fastq.gz	2836afbd36e1ae6a4e78b40b1ce7d02a								ERS5282723	PRJEB41116
728161	1489	4	13 February 2018	SO_7465_Set3_728161_R1.fastq.gz	95d3d26aef20abbde15232c3172ad58c	SO_7465_Set3_728161_R2.fastq.gz	0c081c3b6b05247d3edfe233805aeca2								ERS5282724	PRJEB41116
728186	1611	4	26 March 2018	SO_7465_Set4_728186_R1.fastq.gz	02f22e2093d178aede369ada4468d9a1	SO_7465_Set4_728186_R2.fastq.gz	bc05ba47e80eb9d9cabdda6ea4c5c1ec								ERS5282725	PRJEB41116
728189	1516	4	13 February 2018	SO_7465_Set3_728189_R1.fastq.gz	b04059098857d890a264831949eda866	SO_7465_Set3_728189_R2.fastq.gz	2ad7f8868b280649432db25efb3647ad								ERS5282726	PRJEB41116
728237	1498	4	13 February 2018	SO_7465_Set3_728237_R1.fastq.gz	15dce5f0d0a5803a078f0cb776fc30f4	SO_7465_Set3_728237_R2.fastq.gz	c3bc73822aca38ca16c481ec0ff2a5b0								ERS5282727	PRJEB41116
728258	1674	4	26 March 2018	SO_7465_Set4_728258_R1.fastq.gz	07a03b595aed97267def0a4ce9f7346e	SO_7465_Set4_728258_R2.fastq.gz	f497832878d07c2abf888e2c338a6a9b								ERS5282891	PRJEB41116
728320	1554	4	26 March 2018	SO_7465_Set4_728320_R1.fastq.gz	23b0c7d7ee7328e7efdb08ee877a6642	SO_7465_Set4_728320_R2.fastq.gz	fc12b5fff6b9b80d4f70296013be6233								ERS5282728	PRJEB41116
728339	1464	4	13 February 2018	SO_7465_Set3_728339_R1.fastq.gz	d28b5e1a3e767ac4bc6d166d8c5d3902	SO_7465_Set3_728339_R2.fastq.gz	cbf528b4ccf9d6d8c148ed45b95bab71								ERS5282729	PRJEB41116
728358	1515	4	13 February 2018	SO_7465_Set3_728358_R1.fastq.gz	a893a6a72ee519f95c57cf3975cfac26	SO_7465_Set3_728358_R2.fastq.gz	a0c498d56983b3ecc9fc274d64e5d7c8								ERS5282730	PRJEB41116
728393	1567	4	26 March 2018	SO_7465_Set4_728393_R1.fastq.gz	ec32ed8ae47a4fc4e6ac04e45e550fee	SO_7465_Set4_728393_R2.fastq.gz	fd255de07c625a73189e8595f4ccb222								ERS5282731	PRJEB41116
728395	1738	4	26 March 2018	SO_7465_Set4_728395_R1.fastq.gz	e921bd37c26674c70ebd44a3deeb1bea	SO_7465_Set4_728395_R2.fastq.gz	b27a3c1f09aca17ef99bfb6de16a2bbb								ERS5282892	PRJEB41116
728398	1754	4	26 March 2018	SO_7465_Set4_728398_R1.fastq.gz	dce3c9d40e0d3680fecde48dd0fed464	SO_7465_Set4_728398_R2.fastq.gz	1c7455cb6cd025a63351a90b988d15f4								ERS5282893	PRJEB41116
728404	1509	4	13 February 2018	SO_7465_Set3_728404_R1.fastq.gz	48246cfa70bdff590265cc1807de3699	SO_7465_Set3_728404_R2.fastq.gz	699e1e2717343b91145009e5519a8871								ERS5282732	PRJEB41116
728423	1501	4	13 February 2018	SO_7465_Set3_728423_R1.fastq.gz	66c02015bc4a341d6611aa2dba281a0f	SO_7465_Set3_728423_R2.fastq.gz	9aa00a3a3c5fb6f7aed121eba7f6c85c								ERS5282733	PRJEB41116
728503	1474	4	13 February 2018	SO_7465_Set3_728503_R1.fastq.gz	c4eeac5f2190bdc8ec036d9ca947f1cb	SO_7465_Set3_728503_R2.fastq.gz	08e26ff2f4910b261d9043bf23d43e1a								ERS5282734	PRJEB41116
728504	1484	4	13 February 2018	SO_7465_Set3_728504_R1.fastq.gz	14e7a7b90bd9afd806cf63e0e144b99f	SO_7465_Set3_728504_R2.fastq.gz	5341681ce8705a25c9ab0e91c35c34d9								ERS5282735	PRJEB41116
728521	1537	4	13 February 2018	SO_7465_Set3_728521_R1.fastq.gz	98f484d13ba1fc191d8522dd78f008ae	SO_7465_Set3_728521_R2.fastq.gz	530b80b41875f1e00fdbc77d104ab597								ERS5282736	PRJEB41116
728523	1229	4	26 March 2018	SO_7465_Set4_728523_R1.fastq.gz	a20378b35273e56bba2ed2923f7704a0	SO_7465_Set4_728523_R2.fastq.gz	cffb1c0e5610496c7824e5fbff37d613								ERS5282737	PRJEB41116
728530	1586	4	26 March 2018	SO_7465_Set4_728530_R1.fastq.gz	75813c5d266ca460b7bec68ce3ab72c7	SO_7465_Set4_728530_R2.fastq.gz	4586551f655e491a3893ad0a3d63fe9a								ERS5282738	PRJEB41116
728575	1468	4	13 February 2018	SO_7465_Set3_728575_R1.fastq.gz	eedbe59c9d0b26c3d1b8dd48d894b12c	SO_7465_Set3_728575_R2.fastq.gz	35a8af0a696ba6ae87d1d862dcb9033e								ERS5282739	PRJEB41116
728581	1655	4	26 March 2018	SO_7465_Set4_728581_R1.fastq.gz	0d7f46862bde4fd4f25609cd13f02c1c	SO_7465_Set4_728581_R2.fastq.gz	18968ed2412e0ff1441f6f047150d350								ERS5282894	PRJEB41116
728583	1534	4	13 February 2018	SO_7465_Set3_728583_R1.fastq.gz	44a5e87c83d54c28e52be147d384f822	SO_7465_Set3_728583_R2.fastq.gz	8ec84a16d0fc0b15460905ffddd8a635								ERS5282740	PRJEB41116
728592	1470	4	13 February 2018	SO_7465_Set3_728592_R1.fastq.gz	ebd36a3f636db6a17192ff55291bb5a6	SO_7465_Set3_728592_R2.fastq.gz	c03bf50a39973721245c9bda44f20694								ERS5282741	PRJEB41116
728599	1512	4	13 February 2018	SO_7465_Set3_728599_R1.fastq.gz	eec4a4460f3924ca92c1341a6a16e541	SO_7465_Set3_728599_R2.fastq.gz	12949a3565bcb38c92bb9918bb2b099b								ERS5282742	PRJEB41116
728611	1533	4	13 February 2018	SO_7465_Set3_728611_R1.fastq.gz	14edb8223eeb56333f9f592e07f34dc2	SO_7465_Set3_728611_R2.fastq.gz	4212839e3407efdabec4c5228d136a8c								ERS5282743	PRJEB41116
728615	1545	4	13 February 2018	SO_7465_Set3_728615_R1.fastq.gz	1b8d5800fa0156cea3cee592dc207bc9	SO_7465_Set3_728615_R2.fastq.gz	c87bf9a0113804cd8963f41f301d31b1								ERS5282744	PRJEB41116
728617	1615	4	26 March 2018	SO_7465_Set4_728617_R1.fastq.gz	fa6c84435f6c1455871cc0f4e51690e5	SO_7465_Set4_728617_R2.fastq.gz	7599592b0d95cb07c79835347958393e								ERS5282745	PRJEB41116
728624	1483	4	13 February 2018	SO_7465_Set3_728624_R1.fastq.gz	2ccd7cddb196c27c56914fffef818c4f	SO_7465_Set3_728624_R2.fastq.gz	5e446f6f7e3d5aa62d820b381d6308fa								ERS5282746	PRJEB41116
728633	1486	4	13 February 2018	SO_7465_Set3_728633_R1.fastq.gz	38e836d6d2909e46322a9ddffb3a1a9d	SO_7465_Set3_728633_R2.fastq.gz	7fb89992f545fc2b040e30a98147023f								ERS5282747	PRJEB41116
728693	1599	4	26 March 2018	SO_7465_Set4_728693_R1.fastq.gz	36612d6a55a5ab8689570639bfcf688f	SO_7465_Set4_728693_R2.fastq.gz	0a03f9e8baa495d742e188b3a34c8181								ERS5282748	PRJEB41116
728718	1496	4	13 February 2018	SO_7465_Set3_728718_R1.fastq.gz	4c7b9295fffaa806d3992168e34dead2	SO_7465_Set3_728718_R2.fastq.gz	7955a90174cc8a10b9301cb292866f30								ERS5282749	PRJEB41116
728751	1789	4	26 March 2018	SO_7465_Set4_728751_R1.fastq.gz	671237f4f35199416583e339cb3a8168	SO_7465_Set4_728751_R2.fastq.gz	5c4131f5bb6e9cc82240fbd50256907d								ERS5282895	PRJEB41116
728754	1663	4	26 March 2018	SO_7465_Set4_728754_R1.fastq.gz	55889c41d730118889f3f1de4a63755a	SO_7465_Set4_728754_R2.fastq.gz	42fdea4f18991c258f8e3e1a0504ae9c								ERS5282750	PRJEB41116
728757	1594	4	26 March 2018	SO_7465_Set4_728757_R1.fastq.gz	b9de70994e45a997c2b7284e198a5227	SO_7465_Set4_728757_R2.fastq.gz	67d99c21415c473859c9aec8edc448ca								ERS5282751	PRJEB41116
728774	1578	4	26 March 2018	SO_7465_Set4_728774_R1.fastq.gz	28fcbfe70219441675f823c30fdcfb70	SO_7465_Set4_728774_R2.fastq.gz	8410807265ec70e6eab0c1aa83a9467d								ERS5282752	PRJEB41116
728778	1737	4	26 March 2018	SO_7465_Set4_728778_R1.fastq.gz	fd733917db8ccbf15df89c2997022df4	SO_7465_Set4_728778_R2.fastq.gz	22e1599e5e9b6b2b07d25ba10ff562a0								ERS5282896	PRJEB41116
728779	1634	4	26 March 2018	SO_7465_Set4_728779_R1.fastq.gz	b675599621bdc31a9b68a904ec73a4f3	SO_7465_Set4_728779_R2.fastq.gz	22360a2cc3584bf36613a7f7104423ca								ERS5282753	PRJEB41116
728783	1562	4	26 March 2018	SO_7465_Set4_728783_R1.fastq.gz	6c83a193399f15ba8f2d2367458ef22b	SO_7465_Set4_728783_R2.fastq.gz	c8371bc6a76899d3ca45af402777b019								ERS5283132	PRJEB41116
728927	1751	4	26 March 2018	SO_7465_Set4_728927_R1.fastq.gz	aaabe2616fd626cc59305fd2073e7ca7	SO_7465_Set4_728927_R2.fastq.gz	9e2c1ecd5b5bf1653fd45c4c7ab1bb80								ERS5282897	PRJEB41116
728951	1700	4	26 March 2018	SO_7465_Set4_728951_R1.fastq.gz	052b094c9b2a0f6173c94be80cc4cc9e	SO_7465_Set4_728951_R2.fastq.gz	138a17a3cc27448cbbd7b8206074b4da								ERS5282898	PRJEB41116
728967	1575	4	26 March 2018	SO_7465_Set4_728967_R1.fastq.gz	846e7f1d2ee1874eeff0dad258b979bc	SO_7465_Set4_728967_R2.fastq.gz	403f7c31e4c2c3198d3e6954442ccd97								ERS5282754	PRJEB41116
729000	1635	4	26 March 2018	SO_7465_Set4_729000_R1.fastq.gz	09b3fb659f0ee62202850430593fe83f	SO_7465_Set4_729000_R2.fastq.gz	901621974cee8be7ff485ceee342b3b9								ERS5282755	PRJEB41116
729023	1587	4	26 March 2018	SO_7465_Set4_729023_R1.fastq.gz	f0fcadd3b155cc284f10e57c685e498f	SO_7465_Set4_729023_R2.fastq.gz	ee5554529f8c7f55b5c7c2364a2c5579								ERS5282756	PRJEB41116
729039	1485	4	13 February 2018	SO_7465_Set3_729039_R1.fastq.gz	c36a3972c842ecd11db6b1084585338b	SO_7465_Set3_729039_R2.fastq.gz	688cb136c16f40b5b92ebad347dbe1b9								ERS5282757	PRJEB41116
729069	1530	4	13 February 2018	SO_7465_Set3_729069_R1.fastq.gz	7ac58c1d5e4921ed2c57fb824dffe20a	SO_7465_Set3_729069_R2.fastq.gz	f852ec5717c29e158e140d8882957f41								ERS5282758	PRJEB41116
729083	1557	4	26 March 2018	SO_7465_Set4_729083_R1.fastq.gz	60f44ba53ed53d3e3a97b44cf86404f4	SO_7465_Set4_729083_R2.fastq.gz	84e616d1476687ce2b5b602848294ff0								ERS5282759	PRJEB41116
729102	1712	4	26 March 2018	SO_7465_Set_4_729102_R1.fastq.gz	7592f26fbb4c7e7fc4e39b0d50b8de51	SO_7465_Set_4_729102_R2.fastq.gz	3f65f3e9e8f87741f0dcd3de414554f0								ERS5282899	PRJEB41116
729105	1551	4	13 February 2018	SO_7465_Set3_729105_R1.fastq.gz	c1cb5577a5fa650cb62e3399a5310744	SO_7465_Set3_729105_R2.fastq.gz	db7a8d8ce365f7fcf39c9dd05909f695								ERS5282760	PRJEB41116
729110	1912	4	2018-04-26	SO_7465_Set5_729110_R1.fastq.gz	23d113cc68978ec6b285745542c7547d	SO_7465_Set5_729110_R2.fastq.gz	07a3cf7437d2f9ca4edcf205e0b374a7								ERS5283133	PRJEB41116
729129	1198	4	26 March 2018	SO_7465_Set4_729129_R1.fastq.gz	3a3d85dab55d97022e604fee670051cb	SO_7465_Set4_729129_R2.fastq.gz	25e19b19ccd0fe90db0b02470312db31								ERS5282761	PRJEB41116
729136	1664	4	26 March 2018	SO_7465_Set4_729136_R1.fastq.gz	f81e9cf8821e63b7ce50f9f3a8bfaff6	SO_7465_Set4_729136_R2.fastq.gz	d89f8130c2d7720342b24ead7e47fb03								ERS5282763	PRJEB41116
729143	1497	4	13 February 2018	SO_7465_Set3_729143_R1.fastq.gz	82a7f0ed569a17b50a52e14a12eafe83	SO_7465_Set3_729143_R2.fastq.gz	6155d5f90030af000533d6539fb5d9dc								ERS5282764	PRJEB41116
729176	1750	4	26 March 2018	SO_7465_Set4_729176_R1.fastq.gz	d0d901b471e6bbbe6acdda744c4a712c	SO_7465_Set4_729176_R2.fastq.gz	ce9637bee4756741ebcb2b24d91cbf32								ERS5282900	PRJEB41116
729214	1564	4	26 March 2018	SO_7465_Set4_729214_R1.fastq.gz	4075a03fa298734605d829a9cd95dcf4	SO_7465_Set4_729214_R2.fastq.gz	804c1a4eae51294ca8f120fc4bf1ab52								ERS5282765	PRJEB41116
729217	1480	4	13 February 2018	SO_7465_Set3_729217_R1.fastq.gz	1395536426871805332eede652844f8f	SO_7465_Set3_729217_R2.fastq.gz	0e822648864e9f583628239e23106859								ERS5282766	PRJEB41116
729226	1556	4	26 March 2018	SO_7465_Set4_729226_R1.fastq.gz	4a8fb01079878b206c366a71789e16df	SO_7465_Set4_729226_R2.fastq.gz	9b284594733bbc3525653dbbc11382fa								ERS5282767	PRJEB41116
729287	1513	4	13 February 2018	SO_7465_Set3_729287_R1.fastq.gz	6d9fae496b6dc10d6a6c80d189c1f8be	SO_7465_Set3_729287_R2.fastq.gz	5d61f3f39e51f3c043f74dcfc5d69133								ERS5282768	PRJEB41116
729337	1096	4	26 March 2018	SO_7465_Set4_729337_R1.fastq.gz	37b941fdeca92d9f209f7045a5d268ec	SO_7465_Set4_729337_R2.fastq.gz	530e368ab8d67794d3a0d79473bf300a								ERS5282769	PRJEB41116
729343	2054	4	31 May 2018	SO_7465_Set6_729343_R1.fastq.gz	72f64f9ddc34cbfa51ab2b8a6fa40a53	SO_7465_Set6_729343_R2.fastq.gz	d813104b6ef61772da4cc53da2535ebd								ERS5283134	PRJEB41116
729346	1771	4	26 March 2018	SO_7465_Set4_729346_R1.fastq.gz	93fada4ce8d0d4c9859715255a7444b9	SO_7465_Set4_729346_R2.fastq.gz	7cd291e387479e880bdce9ce5aef1557								ERS5282901	PRJEB41116
729418	1492	4	13 February 2018	SO_7465_Set3_729418_R1.fastq.gz	9f1e093cf08e7c032e67bd14e9a59153	SO_7465_Set3_729418_R2.fastq.gz	d6ed6b081d532dbfb53b11f6f3ff7651								ERS5282770	PRJEB41116
729419	1661	4	26 March 2018	SO_7465_Set4_729419_R1.fastq.gz	504796786b1618b7185b50920113bf93	SO_7465_Set4_729419_R2.fastq.gz	a133f55c37f262c3544340a510dae3b3								ERS5282771	PRJEB41116
729452	1568	4	26 March 2018	SO_7465_Set4_729452_R1.fastq.gz	8cf643943d81ed58a80bc7077ab79f90	SO_7465_Set4_729452_R2.fastq.gz	d130a4b45d3aa9508c91765ccc44f890								ERS5282772	PRJEB41116
729466	1529	4	13 February 2018	SO_7465_Set3_729466_R1.fastq.gz	d5b2cf1072263f6690321c20c17b1090	SO_7465_Set3_729466_R2.fastq.gz	62baf2125cbfa7a0c51cbc682d62d53d								ERS5282773	PRJEB41116
729469	1549	4	13 February 2018	SO_7465_Set3_729469_R1.fastq.gz	7480fce077ad7a4a6f17890af7eb939d	SO_7465_Set3_729469_R2.fastq.gz	d29a977d633e88b0ed0fcf73f756f1ba								ERS5282774	PRJEB41116
729493	1542	4	13 February 2018	SO_7465_Set3_729493_R1.fastq.gz	e13c410ac146a519afb03fc220c7710e	SO_7465_Set3_729493_R2.fastq.gz	c7f0236e65754503fa60d45233f0298b								ERS5282775	PRJEB41116
729539	1576	4	26 March 2018	SO_7465_Set4_729539_R1.fastq.gz	eb8db52062ad82018a034d98d842d379	SO_7465_Set4_729539_R2.fastq.gz	d11b103804eb80675f3bb8041564de78								ERS5282776	PRJEB41116
729586	1393	4	26 March 2018	SO_7465_Set_4_729586_R1.fastq.gz	75e548bf6c44b54d0ac7aa7030b725d5	SO_7465_Set_4_729586_R2.fastq.gz	dfcdb2cb044b98a8c0b584080cea96f9								ERS5282902	PRJEB41116
729588	1550	4	13 February 2018	SO_7465_Set3_729588_R1.fastq.gz	d41a264b384564e2622f75e4952d1b8d	SO_7465_Set3_729588_R2.fastq.gz	5d22571b6c5ba9fb6391dd198a6e8fd2								ERS5282777	PRJEB41116
729596	1811	4	26 March 2018	SO_7465_Set4_729596_R1.fastq.gz	c29e918efee08b305515ca99bb6aca22	SO_7465_Set4_729596_R2.fastq.gz	e8ec9a73b3687b1aeb3cf1d668929639								ERS5282903	PRJEB41116
729605	1517	4	13 February 2018	SO_7465_Set3_729605_R1.fastq.gz	331c2501118225d1f897eb52c714df5f	SO_7465_Set3_729605_R2.fastq.gz	0b968f2e86fa001c0ca67ae0d75c055a								ERS5282778	PRJEB41116
729615	1499	4	13 February 2018	SO_7465_Set3_729615_R1.fastq.gz	c9eaf38d99b5c5dae464b91520ac32b2	SO_7465_Set3_729615_R2.fastq.gz	46b892256c9111d7fba47ff6e1d611d2								ERS5282779	PRJEB41116
729747	1602	4	26 March 2018	SO_7465_Set4_729747_R1.fastq.gz	94d384c736c6896c1c264cfe7cf7c5de	SO_7465_Set4_729747_R2.fastq.gz	6e88d878ee11d46d01044c86b26bdcc0								ERS5282780	PRJEB41116
729771	1522	4	13 February 2018	SO_7465_Set3_729771_R1.fastq.gz	e265427fd1cb38c1bee9fbecc852dea4	SO_7465_Set3_729771_R2.fastq.gz	414db7b64d442cd3f08df4d2e13d6ff6								ERS5282781	PRJEB41116
729825	1814	4	26 March 2018	SO_7465_Set_4_729825_R1.fastq.gz	031ddd3cc617dfd1bc13bed48f6717e3	SO_7465_Set_4_729825_R2.fastq.gz	a603d4a572fba0aaf909e94669394733								ERS5282904	PRJEB41116
729848	1692	4	26 March 2018	SO_7465_Set4_729848_R1.fastq.gz	c12830391bd763bb795263dc0385f4ea	SO_7465_Set4_729848_R2.fastq.gz	a0c3806cb0a979134dd031be66b52138								ERS5282905	PRJEB41116
729857	1521	4	13 February 2018	SO_7465_Set3_729857_R1.fastq.gz	c11a5014eff21ec09a544cd484236f8f	SO_7465_Set3_729857_R2.fastq.gz	5030b6bc04feb77b923dd3073ece2fe2								ERS5282782	PRJEB41116
729863	1523	4	13 February 2018	SO_7465_Set3_729863_R1.fastq.gz	20c4d37927c41cc00b93631f93445e26	SO_7465_Set3_729863_R2.fastq.gz	35078408a013478dcda73962988e6533								ERS5282783	PRJEB41116
729868	1574	4	26 March 2018	SO_7465_Set4_729868_R1.fastq.gz	2b998017df636012df051166e394465f	SO_7465_Set4_729868_R2.fastq.gz	018885423c0d6e418e54b41579945caf								ERS5282784	PRJEB41116
729880	1561	4	26 March 2018	SO_7465_Set4_729880_R1.fastq.gz	a40f578921c36b5accebde0f3d874039	SO_7465_Set4_729880_R2.fastq.gz	c76a4dcac8d24444af109dd0550b6df9								ERS5282785	PRJEB41116
729885	1711	4	26 March 2018	SO_7465_Set_4_729885_R1.fastq.gz	40ba8eb81b205a9f83cf6e5a73f33a6a	SO_7465_Set_4_729885_R2.fastq.gz	ab0d930e1184b7a96d582ef102de88a3								ERS5282906	PRJEB41116
729895	1565	4	26 March 2018	SO_7465_Set4_729895_R1.fastq.gz	ce293703decb60cb24122ba7be95a3f7	SO_7465_Set4_729895_R2.fastq.gz	c3a3254f98b298a0008273c49b870284								ERS5282786	PRJEB41116
729921	1555	4	26 March 2018	SO_7465_Set4_729921_R1.fastq.gz	7758b3b6086bc4690cbddfb1d8047d92	SO_7465_Set4_729921_R2.fastq.gz	f767924bb47ea6bf28dfbd1f62c69dd9								ERS5282787	PRJEB41116
729953	1133	4	26 March 2018	SO_7465_Set4_729953_R1.fastq.gz	06efb1347174da578a62cdf6231c0e58	SO_7465_Set4_729953_R2.fastq.gz	937ee3dc839b61f2fe284c0629c3bc49								ERS5282788	PRJEB41116
729961	1573	4	26 March 2018	SO_7465_Set4_729961_R1.fastq.gz	475e0852c91fd85be22021ae0b35447c	SO_7465_Set4_729961_R2.fastq.gz	d305a0e7667f7a17270f8f554d80e857								ERS5282789	PRJEB41116
729969	1715	4	26 March 2018	SO_7465_Set4_729969_R1.fastq.gz	24d9677c5256476c4b8bca828088418c	SO_7465_Set4_729969_R2.fastq.gz	bc3836359d1b24bf25c0b1c5057ac208								ERS5282907	PRJEB41116
729990	1479	4	13 February 2018	SO_7465_Set3_729990_R1.fastq.gz	e45986e86067cf7b158e3b778f50c296	SO_7465_Set3_729990_R2.fastq.gz	23346501b5e05b1a717151e1b30bd52b								ERS5282790	PRJEB41116
730018	1610	4	26 March 2018	SO_7465_Set4_730018_R1.fastq.gz	9a737a28c7b36c246d696c2f43f504bd	SO_7465_Set4_730018_R2.fastq.gz	0d1415daa17ee2abc592a11ccae1c501								ERS5282791	PRJEB41116
730072	1481	4	13 February 2018	SO_7465_Set3_730072_R1.fastq.gz	ff90011cf4e4e5c613928a1814eca35f	SO_7465_Set3_730072_R2.fastq.gz	b3ec7b715aa519f0409c5cef0d3c566e								ERS5282792	PRJEB41116
730075	1803	4	26 March 2018	SO_7465_Set4_730075_R1.fastq.gz	6d4ef2c64f92de6ed3bdaaabb39c6c1c	SO_7465_Set4_730075_R2.fastq.gz	882e37041a785f37dd8981c63f87c1ab								ERS5283135	PRJEB41116
730079	1903	4	2018-04-26	SO_7465_Set5_730079_R1.fastq.gz	76a75757f2cb46b24cc1f8138e0f714f	SO_7465_Set5_730079_R2.fastq.gz	39f91e7609e7d3e7897b414124f2d182								ERS5283136	PRJEB41116
730088	1553	4	13 February 2018	SO_7465_Set3_730088_R1.fastq.gz	45448d808171d7fca62c05afecf1991f	SO_7465_Set3_730088_R2.fastq.gz	5e165cd0395cdeac56b9d1a026a38b9b								ERS5282793	PRJEB41116
730135	1607	4	26 March 2018	SO_7465_Set4_730135_R1.fastq.gz	732df4d5eec1979c807fe99a005fc1f3	SO_7465_Set4_730135_R2.fastq.gz	5c8a617d6df8e4dfa20df8686701094d								ERS5283137	PRJEB41116
730144	1633	4	26 March 2018	SO_7465_Set4_730144_R1.fastq.gz	117e70075fcc8c11810c6e7907d4a282	SO_7465_Set4_730144_R2.fastq.gz	c602b39fef37a082f1260fd6b97aa39c								ERS5282794	PRJEB41116
730154	1532	4	13 February 2018	SO_7465_Set3_730154_R1.fastq.gz	494679100e92e2fe86a21b6519b018f8	SO_7465_Set3_730154_R2.fastq.gz	37e97dedd0401752eac7c5ab5e11a37c								ERS5282795	PRJEB41116
730157	1743	4	26 March 2018	SO_7465_Set4_730157_R1.fastq.gz	8ec35635f57925d87f0053afe475569d	SO_7465_Set4_730157_R2.fastq.gz	a92e703fc8b9f67801b9aaa63229e38f								ERS5282908	PRJEB41116
730203	1581	4	26 March 2018	SO_7465_Set4_730203_R1.fastq.gz	457d318b9f4c1e4156cc210bebb057f1	SO_7465_Set4_730203_R2.fastq.gz	993abf3e1d1e637fdef98a54644449c3								ERS5282796	PRJEB41116
730207	1570	4	26 March 2018	SO_7465_Set4_730207_R1.fastq.gz	2da57e6e376359a373b80c6e12ea6e9c	SO_7465_Set4_730207_R2.fastq.gz	e800187a4e76e4844eb879522b2ea6f3								ERS5283138	PRJEB41116
730210	1569	4	26 March 2018	SO_7465_Set4_730210_R1.fastq.gz	0c32c89d8cdfb50078e174dd08f02fc5	SO_7465_Set4_730210_R2.fastq.gz	79551729817f772c56b6739f09c2ec2e								ERS5282909	PRJEB41116
730227	1601	4	26 March 2018	SO_7465_Set4_730227_R1.fastq.gz	8390d62d9e55dce2bd99a735dfd7a09e	SO_7465_Set4_730227_R2.fastq.gz	aa59ea80e148c328b8256ff558c4ffc9								ERS5282797	PRJEB41116
730233	1566	4	26 March 2018	SO_7465_Set4_730233_R1.fastq.gz	d193abccee0e274b69ab8380c89862e4	SO_7465_Set4_730233_R2.fastq.gz	37963657d24a82047ce1765b69935305								ERS5282798	PRJEB41116
730238	1174	4	26 March 2018	SO_7465_Set4_730238_R1.fastq.gz	ca9f90c399367dac14b661105405d63a	SO_7465_Set4_730238_R2.fastq.gz	d328e31675b57566de084b392d7b049f								ERS5282799	PRJEB41116
730253	1641	4	26 March 2018	SO_7465_Set4_730253_R1.fastq.gz	18543c12034c76005c36f4348a87353e	SO_7465_Set4_730253_R2.fastq.gz	8a9bab000a0128628325480454b6d819								ERS5282910	PRJEB41116
730369	1456	4	26 March 2018	SO_7465_Set4_730369_R1.fastq.gz	b30339151af1c35496427e851d0a706d	SO_7465_Set4_730369_R2.fastq.gz	b5be543b2aec21a56283e2acbe62d7af								ERS5282911	PRJEB41116
730392	1728	4	26 March 2018	SO_7465_Set4_730392_R1.fastq.gz	68c6478f408c8afa31f0c50029593716	SO_7465_Set4_730392_R2.fastq.gz	94ffa70915f3dd9a1c845d3636aa3a2f								ERS5282912	PRJEB41116
730395	1688	4	26 March 2018	SO_7465_Set4_730395_R1.fastq.gz	66ff582c7e7c0365da7e4d5270756a52	SO_7465_Set4_730395_R2.fastq.gz	0fd3b244f48291c98ff33d60974c8d95								ERS5282913	PRJEB41116
730397	1640	4	26 March 2018	SO_7465_Set4_730397_R1.fastq.gz	f5b38c4699c36402702a52c1ed375efd	SO_7465_Set4_730397_R2.fastq.gz	945dbf737cf6dcaf3622d2b02b84922b								ERS5282800	PRJEB41116
730399	1662	4	26 March 2018	SO_7465_Set4_730399_R1.fastq.gz	f544372765c10d6fb75a8b6c67b5c3c7	SO_7465_Set4_730399_R2.fastq.gz	7c0f0bb834b3960a37e19a465c7d4c3f								ERS5282914	PRJEB41116
730407	1619	4	26 March 2018	SO_7465_Set4_730407_R1.fastq.gz	07948208e03b9fa1e4e25318c460e0b4	SO_7465_Set4_730407_R2.fastq.gz	c1993f99f9f436ca5c8c1c8c12d19e43								ERS5282801	PRJEB41116
730427	1687	4	26 March 2018	SO_7465_Set4_730427_R1.fastq.gz	b0826aff9fcd3120e7abf0b1d410fde9	SO_7465_Set4_730427_R2.fastq.gz	b5e2e8220e125d1f201353bcf13c6f25								ERS5282915	PRJEB41116
730444	1721	4	26 March 2018	SO_7465_Set4_730444_R1.fastq.gz	c2867eb4f185841a5eec0d5fd2964205	SO_7465_Set4_730444_R2.fastq.gz	d98e74830f8839780a353d25880c597b								ERS5282916	PRJEB41116
730490	1629	4	26 March 2018	SO_7465_Set4_730490_R1.fastq.gz	5d9974746049590c565803e4b262ccba	SO_7465_Set4_730490_R2.fastq.gz	aefb871a356c8e4b328fa5e8e5975c3b								ERS5282802	PRJEB41116
730553	1603	4	26 March 2018	SO_7465_Set4_730553_R1.fastq.gz	4c5ec098e8d1d59b6ef9c9e7338b4314	SO_7465_Set4_730553_R2.fastq.gz	8a707eea0101a736f08c8f1a6e9cb99d								ERS5282803	PRJEB41116
730558	1719	4	26 March 2018	SO_7465_Set4_730558_R1.fastq.gz	389e4c388ce2417bf0b1e500f5effb02	SO_7465_Set4_730558_R2.fastq.gz	6e4daea7397db5e7656480c5ee5646c8								ERS5282917	PRJEB41116
730567	1746	4	26 March 2018	SO_7465_Set4_730567_R1.fastq.gz	85305c602cab576a084eaa554220938a	SO_7465_Set4_730567_R2.fastq.gz	1b08a030e311eee587d096b50c06034e								ERS5282918	PRJEB41116
730624	1631	4	26 March 2018	SO_7465_Set4_730624_R1.fastq.gz	b3718b14b38e3fd48fec7f5ae188478f	SO_7465_Set4_730624_R2.fastq.gz	ed370fd794cfee88c552692c2dcf45ce								ERS5282804	PRJEB41116
730687	1654	4	26 March 2018	SO_7465_Set4_730687_R1.fastq.gz	6c6db36a20586bb7b8dd8fe196184ce3	SO_7465_Set4_730687_R2.fastq.gz	778e2475ad18e45908bb706162d6f099								ERS5282805	PRJEB41116
730697	1591	4	26 March 2018	SO_7465_Set4_730697_R1.fastq.gz	efc9a51fba2fa17c77608d88a54c70d9	SO_7465_Set4_730697_R2.fastq.gz	471660e5803ca5647879b99f2b1d1779								ERS5282806	PRJEB41116
730707	1685	4	26 March 2018	SO_7465_Set4_730707_R1.fastq.gz	ce6fe77f11b532eb8653c9795a03d88e	SO_7465_Set4_730707_R2.fastq.gz	108c397b89289cbdecaf11285fe6e8f1								ERS5282919	PRJEB41116
730719	1182	4	26 March 2018	SO_7465_Set4_730719_R1.fastq.gz	8924aa50ffa0843f083e1384d1047005	SO_7465_Set4_730719_R2.fastq.gz	61f44d40ea21455fb4f6947234e8b3b3								ERS5282807	PRJEB41116
730720	1519	4	13 February 2018	SO_7465_Set3_730720_R1.fastq.gz	6ab3fc3df3c566e70085a43904e44acb	SO_7465_Set3_730720_R2.fastq.gz	66c1b7617d82aad5560497f2eff0ca11								ERS5282808	PRJEB41116
730725	1589	4	26 March 2018	SO_7465_Set4_730725_R1.fastq.gz	5693f963c2c70b9654229bbe080005bc	SO_7465_Set4_730725_R2.fastq.gz	57712a6a642c842bf57d6d4072312956								ERS5282809	PRJEB41116
730773	1871	4	26 March 2018	SO_7465_Set_4_730773_R1.fastq.gz	6aab76040dc9385b39b1d1876e23c89e	SO_7465_Set_4_730773_R2.fastq.gz	47d9234cbb9fdf4cae6b40fafcb27d2a								ERS5282920	PRJEB41116
730797	1621	4	26 March 2018	SO_7465_Set4_730797_R1.fastq.gz	2bb771bdff9c242348f7523f3436b1c1	SO_7465_Set4_730797_R2.fastq.gz	f85a8bd41bffa6cd89c581c5c89c3e11								ERS5282810	PRJEB41116
730806	1639	4	26 March 2018	SO_7465_Set4_730806_R1.fastq.gz	b63ce7bb7c5ab35a4ccc96f1455b55c6	SO_7465_Set4_730806_R2.fastq.gz	f97a2bf0e8d6ec83069b2322d90aceb3								ERS5282811	PRJEB41116
730814	1590	4	26 March 2018	SO_7465_Set4_730814_R1.fastq.gz	6655aaa4ca4d396bbea993baae53ee40	SO_7465_Set4_730814_R2.fastq.gz	ed5e446701dcdd5b8af92e3dbb13b797								ERS5282812	PRJEB41116
730821	1579	4	26 March 2018	SO_7465_Set4_730821_R1.fastq.gz	21f038762f2f8876b11eca87a7da1607	SO_7465_Set4_730821_R2.fastq.gz	76a4c66532e0d564e5c89cd90329dd18								ERS5282813	PRJEB41116
730823	1632	4	26 March 2018	SO_7465_Set4_730823_R1.fastq.gz	36a0219fec02bbb003372106254f44f6	SO_7465_Set4_730823_R2.fastq.gz	82c0322673f3b468d2f32289c6cce1b6								ERS5282814	PRJEB41116
730831	1724	4	26 March 2018	SO_7465_Set4_730831_R1.fastq.gz	8a73727b4cc984ea4ef7243c36f11476	SO_7465_Set4_730831_R2.fastq.gz	ac08ee362173d66285a21dbcc7f5934a								ERS5282921	PRJEB41116
730835	1744	4	26 March 2018	SO_7465_Set4_730835_R1.fastq.gz	219cc550121a01b4b5097a0ec3fd507f	SO_7465_Set4_730835_R2.fastq.gz	99a1930298a45929d58e18f626255dfb								ERS5282922	PRJEB41116
730912	1637	4	26 March 2018	SO_7465_Set4_730912_R1.fastq.gz	3c2b2a18ee535ad76a13cfc87d0a2e3d	SO_7465_Set4_730912_R2.fastq.gz	b770a0fd806868fb3123b5f6b8a2b87b								ERS5282815	PRJEB41116
730940	1580	4	26 March 2018	SO_7465_Set4_730940_R1.fastq.gz	8cd2063a762c636e7e94ab774c1e6c56	SO_7465_Set4_730940_R2.fastq.gz	cef8860439c805783ba2a2ced71b8be3								ERS5282816	PRJEB41116
730955	1571	4	26 March 2018	SO_7465_Set4_730955_R1.fastq.gz	5de57e4c66193add37cff7961d0d9c55	SO_7465_Set4_730955_R2.fastq.gz	64cd221b542a5edc9f770a670cec269e								ERS5282923	PRJEB41116
730956	1671	4	26 March 2018	SO_7465_Set4_730956_R1.fastq.gz	a59f8a7e4bb207c248372f52893df8fc	SO_7465_Set4_730956_R2.fastq.gz	8e856e35485c1a8ca113ba8e1f66c5c7								ERS5282924	PRJEB41116
730982	1806	4	2018-04-26	SO_7465_Set5_730982_R1.fastq.gz	3b8ee45f34600579de00d784e1c24456	SO_7465_Set5_730982_R2.fastq.gz	ed784b2dce59eda2f6fe4f253cb0129a								ERS5283139	PRJEB41116
730984	1684	4	26 March 2018	SO_7465_Set4_730984_R1.fastq.gz	b1e05a0ca0d0283e87b65827a9e8fac5	SO_7465_Set4_730984_R2.fastq.gz	2de0fbcefe87336255a75d36bed968e1								ERS5282925	PRJEB41116
730987	1596	4	26 March 2018	SO_7465_Set4_730987_R1.fastq.gz	1744fc9c8140ccf56b335c9995d61773	SO_7465_Set4_730987_R2.fastq.gz	a92a5160b326b075163a7c78e0ae8735								ERS5282926	PRJEB41116
731035	1825	4	26 March 2018	SO_7465_Set_4_731035_R1.fastq.gz	052a64f562ab0b20b936a6a35b33ac99	SO_7465_Set_4_731035_R2.fastq.gz	500e777cbb77d214862c3e6715d84368								ERS5282927	PRJEB41116
731052	1851	4	26 March 2018	SO_7465_Set4_731052_R1.fastq.gz	fe4b1837952e70d342cfd191fa6e926a	SO_7465_Set4_731052_R2.fastq.gz	d4460f5437acb23e25877fc45dfb7f13								ERS5282928	PRJEB41116
731060	1649	4	26 March 2018	SO_7465_Set4_731060_R1.fastq.gz	526a4fd9e4ce714f4fdc583eb858b297	SO_7465_Set4_731060_R2.fastq.gz	87e276125782abc1e684ff75af3f256f								ERS5282817	PRJEB41116
731062	1666	4	26 March 2018	SO_7465_Set4_731062_R1.fastq.gz	b66334cf069c6ac974fe7b12459ac772	SO_7465_Set4_731062_R2.fastq.gz	03eef3070a3f082e690a5c4a70895d2d								ERS5282818	PRJEB41116
731130	1676	4	26 March 2018	SO_7465_Set4_731130_R1.fastq.gz	2f6fa8eda3363d0710f44a0eec23e950	SO_7465_Set4_731130_R2.fastq.gz	2a377080ca1daa44f1028f1475c5f671								ERS5282819	PRJEB41116
731166	2030	4	31 May 2018	SO_7465_Set6_731166_R1.fastq.gz	c420503efd28580e900cd819c4990d2d	SO_7465_Set6_731166_R2.fastq.gz	d256231c9406e4bab48cafa30eeb3ce7								ERS5283140	PRJEB41116
731169	1608	4	26 March 2018	SO_7465_Set4_731169_R1.fastq.gz	2b5de0071f2bc037865cc9ec021658da	SO_7465_Set4_731169_R2.fastq.gz	a7f2f2a1f2026ca9ad452904d4950e8d								ERS5282820	PRJEB41116
731170	1757	4	26 March 2018	SO_7465_Set4_731170_R1.fastq.gz	37b7a56e1ea638901278e4369f87e6fb	SO_7465_Set4_731170_R2.fastq.gz	5de7abea407a1e7c0d1c07e664a1c10f								ERS5282929	PRJEB41116
731171	1704	4	26 March 2018	SO_7465_Set4_731171_R1.fastq.gz	fab5bee5eb139a2c12ee2cd46e62e248	SO_7465_Set4_731171_R2.fastq.gz	f9dd442fa4baeeda3e430fa65b58bf7d								ERS5282930	PRJEB41116
731174	1689	4	26 March 2018	SO_7465_Set4_731174_R1.fastq.gz	582edca9752dbb8981b79a89e441d0f0	SO_7465_Set4_731174_R2.fastq.gz	1d8b05bc8a8130758732535747941ae4								ERS5282931	PRJEB41116
731202	1653	4	26 March 2018	SO_7465_Set4_731202_R1.fastq.gz	83f355f6035822c9f6e2c9909957ab7b	SO_7465_Set4_731202_R2.fastq.gz	f144c7e69dcc091cb0a5d3bdf8d16906								ERS5282932	PRJEB41116
731260	1713	4	26 March 2018	SO_7465_Set4_731260_R1.fastq.gz	a28750e4932afa8c5622c79b59545761	SO_7465_Set4_731260_R2.fastq.gz	17970926c9564f98c49a314555becb1c								ERS5282933	PRJEB41116
731269	1638	4	26 March 2018	SO_7465_Set4_731269_R1.fastq.gz	b32eff710ad3d9f0c1bf8a4d2349c1cb	SO_7465_Set4_731269_R2.fastq.gz	966b10806f49a7e591845ae4c24988e0								ERS5282934	PRJEB41116
731281	1584	4	26 March 2018	SO_7465_Set4_731281_R1.fastq.gz	4dda9a00d7f3dfd859fc1e4a501e97db	SO_7465_Set4_731281_R2.fastq.gz	eab78905de418f1701769215fda741bb								ERS5282821	PRJEB41116
731305	1669	4	26 March 2018	SO_7465_Set4_731305_R1.fastq.gz	4b858042b7681a8da4c421a11d24485e	SO_7465_Set4_731305_R2.fastq.gz	b8c6fa5381338b67f6b65eb95e1cbc3b								ERS5282822	PRJEB41116
731314	1609	4	26 March 2018	SO_7465_Set4_731314_R1.fastq.gz	cad07ea0365bb1651bf82076cd448e9b	SO_7465_Set4_731314_R2.fastq.gz	dbc32a570a6387bd85034b187fd4ac5d								ERS5282823	PRJEB41116
731334	1793	4	26 March 2018	SO_7465_Set4_731334_R1.fastq.gz	3f7936145fb47eba5f67f7ebf513fb5d	SO_7465_Set4_731334_R2.fastq.gz	6eb1f33aea7c4fd10da0afd86adf2ce3								ERS5282935	PRJEB41116
731341	1695	4	26 March 2018	SO_7465_Set4_731341_R1.fastq.gz	52c532f8e0ab3941f27d0461b44952f7	SO_7465_Set4_731341_R2.fastq.gz	f94a0af3ab92b2079408b21b2618ee87								ERS5282936	PRJEB41116
731370	1995	4	2018-04-26	SO_7465_Set_5_731370_R1.fastq.gz	51a1a3bf51a59ec3d2a49cf6cf8aee97	SO_7465_Set_5_731370_R2.fastq.gz	6eccc1b5b0b99c8a17d5cec4041debc9								ERS5282937	PRJEB41116
731387	1595	4	26 March 2018	SO_7465_Set4_731387_R1.fastq.gz	23a11e3eebf2342113b3dd3566d94708	SO_7465_Set4_731387_R2.fastq.gz	25ee7e7b30e4c8c09133a98760f15143								ERS5282824	PRJEB41116
731391	1650	4	26 March 2018	SO_7465_Set4_731391_R1.fastq.gz	d0338ef73eac5fd533ebcc2f20b0afc6	SO_7465_Set4_731391_R2.fastq.gz	bfdabe84cc45f48fcd8e18b46d43547e								ERS5282825	PRJEB41116
731430	1710	4	26 March 2018	SO_7465_Set4_731430_R1.fastq.gz	2e653c91b7a372d20a75439193f11584	SO_7465_Set4_731430_R2.fastq.gz	bc1b5ca7a23c9a82850e3117301577bc								ERS5282938	PRJEB41116
731440	1748	4	26 March 2018	SO_7465_Set4_731440_R1.fastq.gz	cf69efc718f854727d812ca4281df8ff	SO_7465_Set4_731440_R2.fastq.gz	c54cd2d404d8361bc2fb3b2eaa5a5e49								ERS5282939	PRJEB41116
731448	1766	4	26 March 2018	SO_7465_Set4_731448_R1.fastq.gz	63c45837823238a0c5465eaf5c84e047	SO_7465_Set4_731448_R2.fastq.gz	3f8cfe62d29eb58d5531510b76438635								ERS5282940	PRJEB41116
731469	1644	4	26 March 2018	SO_7465_Set4_731469_R1.fastq.gz	f615a527b01a499c9afe8ed0652e2fcc	SO_7465_Set4_731469_R2.fastq.gz	d953a311159941b1b7c30c5a1a785ebc								ERS5282826	PRJEB41116
731487	1683	4	26 March 2018	SO_7465_Set4_731487_R1.fastq.gz	6d1c600e215a0c7b6acfb6c37eb798c2	SO_7465_Set4_731487_R2.fastq.gz	08c6cbf2cf6396fc744225ba67378bf1								ERS5282827	PRJEB41116
731493	1670	4	26 March 2018	SO_7465_Set4_731493_R1.fastq.gz	1803ca4ffcd21f84e135407ba50c66bb	SO_7465_Set4_731493_R2.fastq.gz	3a16f514d7610b606802ef530d96aefb								ERS5282828	PRJEB41116
731544	1652	4	26 March 2018	SO_7465_Set4_731544_R1.fastq.gz	8071445c4af713274be2213aa764c18e	SO_7465_Set4_731544_R2.fastq.gz	4f8089ad279fc28e3c3083957459c578								ERS5282829	PRJEB41116
731547	1717	4	26 March 2018	SO_7465_Set4_731547_R1.fastq.gz	21ca5746633392567d4ca3e11cbe2ed5	SO_7465_Set4_731547_R2.fastq.gz	92d006b3d5f39bac9afc87bb44029f59								ERS5282941	PRJEB41116
731593	1646	4	26 March 2018	SO_7465_Set4_731593_R1.fastq.gz	38c4f67d467ac396e736a002a95cca82	SO_7465_Set4_731593_R2.fastq.gz	59d8428b9819a285d975994132adb323								ERS5282830	PRJEB41116
731619	1858	4	26 March 2018	SO_7465_Set_4_731619_R1.fastq.gz	78d4d49acbcb1735b730294f2b333534	SO_7465_Set_4_731619_R2.fastq.gz	221938161dda691706bd1a2296789efd								ERS5282942	PRJEB41116
731626	1679	4	26 March 2018	SO_7465_Set4_731626_R1.fastq.gz	30d3daf39511d564c40e22fe12fbe023	SO_7465_Set4_731626_R2.fastq.gz	b7d60ba06a2d2ccfd4af1edbfe7baa3a								ERS5282831	PRJEB41116
731639	1618	4	26 March 2018	SO_7465_Set4_731639_R1.fastq.gz	637b52eca7a8c2519473be27fbb644cf	SO_7465_Set4_731639_R2.fastq.gz	bcbf994815cf424b95a460d189d9544c								ERS5282943	PRJEB41116
731645	1604	4	26 March 2018	SO_7465_Set4_731645_R1.fastq.gz	b50f9d9658b703380da3183352a81b22	SO_7465_Set4_731645_R2.fastq.gz	51ea115e68c51ed82f29558f4ae41891								ERS5282832	PRJEB41116
731663	1645	4	26 March 2018	SO_7465_Set4_731663_R1.fastq.gz	d5dd04f1b0be37f9d896851106222d9d	SO_7465_Set4_731663_R2.fastq.gz	89ddcef20b267445f3908824f510e1f4								ERS5282833	PRJEB41116
731668	1698	4	26 March 2018	SO_7465_Set_4_731668_R1.fastq.gz	f70458c1f5c2d326792d8f016953e0a6	SO_7465_Set_4_731668_R2.fastq.gz	10ddefe431c131a868e8f8f93ae4b090								ERS5282944	PRJEB41116
731700	1707	4	26 March 2018	SO_7465_Set_4_731700_R1.fastq.gz	9f42e93c9b03cc1705f838d67ff6377f	SO_7465_Set_4_731700_R2.fastq.gz	558b59c163f719c57dd94aa43e3f0d01								ERS5282945	PRJEB41116
731734	1792	4	26 March 2018	SO_7465_Set4_731734_R1.fastq.gz	77ea6200815a30f124288d2a99d479c1	SO_7465_Set4_731734_R2.fastq.gz	fc9127de40dd83a1e4d187904a713703								ERS5282946	PRJEB41116
731740	1614	4	26 March 2018	SO_7465_Set4_731740_R1.fastq.gz	33e3d3645b5510c37770d0a743b88a19	SO_7465_Set4_731740_R2.fastq.gz	8a67bf300b0c2d6b254cc02298235015								ERS5282834	PRJEB41116
731756	1758	4	26 March 2018	SO_7465_Set4_731756_R1.fastq.gz	020c2d1704628bff64c910c73518b12d	SO_7465_Set4_731756_R2.fastq.gz	e26b8acf31dc74fd0b70e711790acb2b								ERS5282947	PRJEB41116
731759	1725	4	26 March 2018	SO_7465_Set_4_731759_R1.fastq.gz	c4752f3ea60d9fad7adcefaf8a4297e7	SO_7465_Set_4_731759_R2.fastq.gz	b5e4da123f85456ee9ffd3e903ece63c								ERS5282948	PRJEB41116
731844	1665	4	26 March 2018	SO_7465_Set4_731844_R1.fastq.gz	4e2a7a5f2016313f5123e2aa4f9ffa01	SO_7465_Set4_731844_R2.fastq.gz	2697375a77ea734c064a3210669b5135								ERS5282835	PRJEB41116
731846	1795	4	26 March 2018	SO_7465_Set4_731846_R1.fastq.gz	55dd24da7d6753fc85ef71ad6b70edd0	SO_7465_Set4_731846_R2.fastq.gz	979a4d125148682efd49fa8d4628cdd9								ERS5283141	PRJEB41116
731852	1745	4	26 March 2018	SO_7465_Set4_731852_R1.fastq.gz	8e055bf91686c39c69293a01056f3caa	SO_7465_Set4_731852_R2.fastq.gz	6d70d337b6f6a1cc360157ac3be63467								ERS5282949	PRJEB41116
731855	1606	4	26 March 2018	SO_7465_Set4_731855_R1.fastq.gz	5c9e802d1541b06bb224914f453ae264	SO_7465_Set4_731855_R2.fastq.gz	31021ed1b7d68869e279982c37fa870a								ERS5282836	PRJEB41116
731870	1727	4	26 March 2018	SO_7465_Set4_731870_R1.fastq.gz	a5bc367f74e77377c0c8304919b4b603	SO_7465_Set4_731870_R2.fastq.gz	9852a19e89f225de5679a3f08da5c7ea								ERS5282950	PRJEB41116
731881	1672	4	26 March 2018	SO_7465_Set4_731881_R1.fastq.gz	5684ee5690e9a7569e37613719ad0235	SO_7465_Set4_731881_R2.fastq.gz	9759ff5a0320531f2f7e61fcbd25c31a								ERS5282951	PRJEB41116
731884	1941	4	2018-04-26	SO_7465_Set_5_731884_R1.fastq.gz	9a4398d78b58e737e0439da89d616775	SO_7465_Set_5_731884_R2.fastq.gz	b3d484501908a8a63e35cf6b83a4063f								ERS5282952	PRJEB41116
731886	1777	4	26 March 2018	SO_7465_Set4_731886_R1.fastq.gz	6f7a99e6b9f585948dcb6a2440f780ae	SO_7465_Set4_731886_R2.fastq.gz	fc3876adc1de2f305f4d48c39aed4c44								ERS5282953	PRJEB41116
731887	1796	4	26 March 2018	SO_7465_Set4_731887_R1.fastq.gz	5b021adf33caf64c15afeb8c2c505b88	SO_7465_Set4_731887_R2.fastq.gz	62d5c8d06cd3126aaaadc6ad49e40703								ERS5282954	PRJEB41116
731896	1630	4	26 March 2018	SO_7465_Set4_731896_R1.fastq.gz	2d5a7e587d887f558964686c764a1750	SO_7465_Set4_731896_R2.fastq.gz	4a3a1e0d968ac82ccbfc0d9858280ff1								ERS5282837	PRJEB41116
731908	1708	4	26 March 2018	SO_7465_Set4_731908_R1.fastq.gz	79d62fdb46793f0da2edae644b33557d	SO_7465_Set4_731908_R2.fastq.gz	700573ac9181348616155a71fdf8aaf3								ERS5282955	PRJEB41116
731970	1732	4	26 March 2018	SO_7465_Set4_731970_R1.fastq.gz	e0d0ba41469f5b7373414b185ee07bb4	SO_7465_Set4_731970_R2.fastq.gz	729987c5351c9b6ae2377f58001da91c								ERS5282956	PRJEB41116
731978	1636	4	26 March 2018	SO_7465_Set4_731978_R1.fastq.gz	dbb45179c669335d826a563c1c8f8e6b	SO_7465_Set4_731978_R2.fastq.gz	ea4cf561e67a2735a126effda92466a7								ERS5282838	PRJEB41116
731991	1394	4	26 March 2018	SO_7465_Set4_731991_R1.fastq.gz	2c0d718d6ec32f0655fe2a3e9246beba	SO_7465_Set4_731991_R2.fastq.gz	0650c2856ea38e7f7f6f0646a3cc1f27								ERS5282957	PRJEB41116
731994	1967	4	2018-04-26	SO_7465_Set_5_731994_R1.fastq.gz	713c853ea6a5089c5aa22a94508e392f	SO_7465_Set_5_731994_R2.fastq.gz	be12d3b4fdccfc2ab8a5d7c47dff16bb								ERS5282958	PRJEB41116
732145	1647	4	26 March 2018	SO_7465_Set4_732145_R1.fastq.gz	157557cfd3272de5b6ed8d48b01728d3	SO_7465_Set4_732145_R2.fastq.gz	a2f4153db97fface208b41ad5b597bf8								ERS5282839	PRJEB41116
732152	1733	4	26 March 2018	SO_7465_Set4_732153_R1.fastq.gz	40617e86daeae4a15fed0730d9340150	SO_7465_Set4_732153_R2.fastq.gz	025bb61dba7bfc0edd16cd31bf2878e7	mumbai_isolates	NextSeq 500	FMR	1	1	0	0	ERS5282959	PRJEB41116
732183	1613	4	26 March 2018	SO_7465_Set4_732183_R1.fastq.gz	c8e908670ac9ac3407e9835d566c1120	SO_7465_Set4_732183_R2.fastq.gz	fd0820c2b4ab16614f82247cf6a36fd1								ERS5282840	PRJEB41116
732184	1593	4	26 March 2018	SO_7465_Set4_732184_R1.fastq.gz	f1111c5313045203db4fed70293b57ab	SO_7465_Set4_732184_R2.fastq.gz	e0e1f09c32c12d2ec7351f673dfca3fc								ERS5282841	PRJEB41116
732194	1775	4	26 March 2018	SO_7465_Set4_732194_R1.fastq.gz	ffa69b5fec15a0b1beaad649b85fb0c5	SO_7465_Set4_732194_R2.fastq.gz	3a1e19420361caeb9d5f69aca8c41139								ERS5282960	PRJEB41116
732207	1755	4	26 March 2018	SO_7465_Set4_732207_R1.fastq.gz	73ad3ab75ed1836ff39a772b98bb91d3	SO_7465_Set4_732207_R2.fastq.gz	326303f49d24910ec0d84b9437ab5c67								ERS5282961	PRJEB41116
732272	1863	4	26 March 2018	SO_7465_Set_4_732272_R1.fastq.gz	1580eb52e47675639ddf7f4aaa5264a2	SO_7465_Set_4_732272_R2.fastq.gz	bec52fe414968285f56459388918eaa3								ERS5282962	PRJEB41116
732277	1761	4	26 March 2018	SO_7465_Set4_732277_R1.fastq.gz	082651ab9f86eeb570e3b8f65c3d185d	SO_7465_Set4_732277_R2.fastq.gz	16b67302654c6a9b0dd879099034de2f								ERS5282963	PRJEB41116
732333	1691	4	26 March 2018	SO_7465_Set_4_732333_R1.fastq.gz	c88323d73630f372655b8527085d07c9	SO_7465_Set_4_732333_R2.fastq.gz	b7dcef1b66a774c6f4e742213b0dbcb1								ERS5282964	PRJEB41116
732402	1677	4	26 March 2018	SO_7465_Set4_732402_R1.fastq.gz	547b1b710b68eb963a1c41bb294b1fca	SO_7465_Set4_732402_R2.fastq.gz	65038fc2e53eed6cfda749cd4583617c								ERS5282965	PRJEB41116
732410	1747	4	26 March 2018	SO_7465_Set4_732410_R1.fastq.gz	4033ad81a376aa35467378981ef0bc45	SO_7465_Set4_732410_R2.fastq.gz	6f5b87239954a79f2fe1e6d6a6ccb681								ERS5282966	PRJEB41116
732427	1770	4	26 March 2018	SO_7465_Set_4_732427_R1.fastq.gz	9fce5b0eca9661fd951604ac6f4f9ff6	SO_7465_Set_4_732427_R2.fastq.gz	9a3f64d3e29492b815c81aad20f62b3f								ERS5282967	PRJEB41116
732456	1706	4	26 March 2018	SO_7465_Set4_732456_R1.fastq.gz	d01480aed3f99f25bd2697fc43b4b445	SO_7465_Set4_732456_R2.fastq.gz	2ad00ef67ffcdac1b2b6b61c52a5a947								ERS5282968	PRJEB41116
732462	1742	4	26 March 2018	SO_7465_Set4_732462_R1.fastq.gz	3658ac48c3c6c8cbadea1ab6f1dcc50f	SO_7465_Set4_732462_R2.fastq.gz	05d14d7ad7802ccc999acf7b850c5a62								ERS5282969	PRJEB41116
732506	1686	4	26 March 2018	SO_7465_Set_4_732506_R1.fastq.gz	8ebca2987bad1d00d4c6902cb37f8217	SO_7465_Set_4_732506_R2.fastq.gz	51e3ef2cc1353a18f6843ac0cfe60188								ERS5282970	PRJEB41116
732512	1773	4	26 March 2018	SO_7465_Set4_732512_R1.fastq.gz	63d24dd7ac1a5c39759f19b532374aa2	SO_7465_Set4_732512_R2.fastq.gz	fe2c8d2385e633b7e06f5ee777bc9005								ERS5282971	PRJEB41116
732526	2158	4	31 May 2018	SO_7465_Set6_732526_R1.fastq.gz	32b30e62249206c41314e87a3c67aaaf	SO_7465_Set6_732526_R2.fastq.gz	dffef33d946ec4297caf17ccab2ec10c								ERS5283142	PRJEB41116
732532	1901	4	2018-04-26	SO_7465_Set5_732532_R1.fastq.gz	60db6cbd692f8e7cffba75fc081e166f	SO_7465_Set5_732532_R2.fastq.gz	c4cf4a0f3f3ac4623a1b2c9b6d2955a9								ERS5283143	PRJEB41116
732599	1764	4	26 March 2018	SO_7465_Set4_732599_R1.fastq.gz	4cd4da4aec90295f86be13211d26d004	SO_7465_Set4_732599_R2.fastq.gz	ef1af081ba4a066d853516c336d30676								ERS5282972	PRJEB41116
732607	1734	4	26 March 2018	SO_7465_Set4_732607_R1.fastq.gz	82615080678f8fa773dfe36a99ac2a9b	SO_7465_Set4_732607_R2.fastq.gz	5aee2d156cf53a1c4011d97de96280fe								ERS5282973	PRJEB41116
732638	1802	4	26 March 2018	SO_7465_Set4_732638_R1.fastq.gz	3264a1f8bb9105e1d8cadd67dfe8246a	SO_7465_Set4_732638_R2.fastq.gz	fb53db0dc06a6dc9abc02a13ecb48120								ERS5282974	PRJEB41116
732642	1317	4	26 March 2018	SO_7465_Set_4_732642_R1.fastq.gz	e5436c951aa75086bf3533e5e7b5ff8c	SO_7465_Set_4_732642_R2.fastq.gz	f891d4714d9e59ed68f67a6e56507f47								ERS5282975	PRJEB41116
732644	1783	4	26 March 2018	SO_7465_Set4_732644_R1.fastq.gz	66637361bc818088de52884bd1715efc	SO_7465_Set4_732644_R2.fastq.gz	d1b2428049bfe9ea80843329ef61eb55								ERS5282976	PRJEB41116
732649	1797	4	26 March 2018	SO_7465_Set4_732649_R1.fastq.gz	ad0613559e0094c34680aacfd2ff5783	SO_7465_Set4_732649_R2.fastq.gz	7414c1300c7e3cefbce274be566f9eab								ERS5282977	PRJEB41116
732650	1794	4	26 March 2018	SO_7465_Set4_732650_R1.fastq.gz	2f6f472598d9ad45da28d5bfa7ef5a41	SO_7465_Set4_732650_R2.fastq.gz	280f5d10da759e50d95e7dd8899991ab								ERS5282978	PRJEB41116
732653	1682	4	26 March 2018	SO_7465_Set4_732653_R1.fastq.gz	42cc1a0679baa0ec1330caf1237683c8	SO_7465_Set4_732653_R2.fastq.gz	63fef323ae3dc9b1019d14561ea41aa4								ERS5282842	PRJEB41116
732655	1720	4	26 March 2018	SO_7465_Set4_732655_R1.fastq.gz	c53ec4462b5918cdbe84e2cfe55ade43	SO_7465_Set4_732655_R2.fastq.gz	b6718de7902a00f1f069bcd613e0df6b								ERS5282979	PRJEB41116
732658	1800	4	26 March 2018	SO_7465_Set4_732658_R1.fastq.gz	7db5a416bac2ae86055ebf2c8d3e4703	SO_7465_Set4_732658_R2.fastq.gz	0d807a070d763b690dfbccd7c048f67c								ERS5282980	PRJEB41116
732691	1697	4	26 March 2018	SO_7465_Set4_732691_R1.fastq.gz	fc78b0951be90af6066b823d29c11e81	SO_7465_Set4_732691_R2.fastq.gz	b862c7557cd8ee16d4eb0599b95e3288								ERS5282981	PRJEB41116
732697	1776	4	26 March 2018	SO_7465_Set4_732697_R1.fastq.gz	6d307fc67cf3d23a0ea6a622564df6c6	SO_7465_Set4_732697_R2.fastq.gz	e6f149d223ae5e8b0e2b9b3574c63499								ERS5282982	PRJEB41116
732743	1756	4	26 March 2018	SO_7465_Set4_732743_R1.fastq.gz	8ad417d75aef640743c11efd3a2cc221	SO_7465_Set4_732743_R2.fastq.gz	9b323725859ee527415ce6e643f00a4d								ERS5282983	PRJEB41116
732755	1809	4	26 March 2018	SO_7465_Set4_732755_R1.fastq.gz	e7145fcf71bdf5b7469d2367f2439a78	SO_7465_Set4_732755_R2.fastq.gz	3eb8dd3feb8f4a37f67dd0561d2c95d1								ERS5283144	PRJEB41116
732759	1693	4	26 March 2018	SO_7465_Set4_732759_R1.fastq.gz	a62269f8fd45d7dd6dabc46671be1029	SO_7465_Set4_732759_R2.fastq.gz	4acedbe1b1ab9aa60c45c704db66987a								ERS5282984	PRJEB41116
732763	1459	4	2018-04-26	SO_7465_Set5_732763_R1.fastq.gz	6a4034dba8abde6e882a5421d0423f86	SO_7465_Set5_732763_R2.fastq.gz	61d55cfb46cf051c21e2da8c5e6d9024								ERS5283145	PRJEB41116
732766	1791	4	26 March 2018	SO_7465_Set4_732766_R1.fastq.gz	e38e00d814f2c761af67ff0571ca96f6	SO_7465_Set4_732766_R2.fastq.gz	bd101357d79585fbdb5717c389728802								ERS5282985	PRJEB41116
732773	1812	4	26 March 2018	SO_7465_Set4_732773_R1.fastq.gz	6d31e860c8a3390b30c85320ea2080ad	SO_7465_Set4_732773_R2.fastq.gz	c509fb99212615d7e9858c7c407f0df5								ERS5282986	PRJEB41116
732794	1779	4	26 March 2018	SO_7465_Set4_732794_R1.fastq.gz	8bd3578851bb1a2b1a5cd95d2ade67e2	SO_7465_Set4_732794_R2.fastq.gz	83e680052d16f86f543ec3d3ff2f6b3a								ERS5282987	PRJEB41116
732836	1702	4	26 March 2018	SO_7465_Set4_732836_R1.fastq.gz	ace6ac6103f66bb940ef9ee433b48237	SO_7465_Set4_732836_R2.fastq.gz	019541b750bc36627cc3a245be7ee861								ERS5282988	PRJEB41116
732876	1752	4	26 March 2018	SO_7465_Set4_732876_R1.fastq.gz	a5faf540c3d76c702d89bc2f8275bebf	SO_7465_Set4_732876_R2.fastq.gz	cdebf7c3da81661965ae7bc2e312cc3f								ERS5282989	PRJEB41116
732879	1769	4	26 March 2018	SO_7465_Set4_732879_R1.fastq.gz	156170d4ca8325627ac744f6672bb65f	SO_7465_Set4_732879_R2.fastq.gz	82e29e5b6b2fcb98bc35666615e7b75e								ERS5282990	PRJEB41116
732893	1788	4	26 March 2018	SO_7465_Set4_732893_R1.fastq.gz	c02c37ccdd712ab3ebeafb017dcbfcdb	SO_7465_Set4_732893_R2.fastq.gz	ad38754f3437d7c68b507cf8a6c22951								ERS5282991	PRJEB41116
732918	1786	4	26 March 2018	SO_7465_Set4_732918_R1.fastq.gz	604abec5022483f77d7f28d10991d426	SO_7465_Set4_732918_R2.fastq.gz	0b93b14e667e40f36e7f8567d7f1225a								ERS5282992	PRJEB41116
732976	1790	4	26 March 2018	SO_7465_Set4_732976_R1.fastq.gz	c68281a1c0162535006ec7ab1a6f5996	SO_7465_Set4_732976_R2.fastq.gz	09d7dc4bf2aa203bc298ed20c733ee99								ERS5282993	PRJEB41116
732983	1651	4	26 March 2018	SO_7465_Set4_732983_R1.fastq.gz	99bbb2fcbd7303203470402d0e98a9a1	SO_7465_Set4_732983_R2.fastq.gz	9487f75974ea74d5ab94a88683766156								ERS5282994	PRJEB41116
732984	1784	4	26 March 2018	SO_7465_Set4_732984_R1.fastq.gz	b8473703d3c0fc69e54cf68ebde8308f	SO_7465_Set4_732984_R2.fastq.gz	fa5af0a6df48e0863944d1a0f1463b87								ERS5282995	PRJEB41116
732990	1673	4	26 March 2018	SO_7465_Set4_732990_R1.fastq.gz	2ce0ae95a9fdf353f8cfebbfe870d605	SO_7465_Set4_732990_R2.fastq.gz	ff96b755e52c994cbf0dc570ca3e0466								ERS5282843	PRJEB41116
732988	1778	4	26 March 2018	SO_7465_Set4_732998_R1.fastq.gz	08bedde77dcccf4c6f38670d73cd9265	SO_7465_Set4_732998_R2.fastq.gz	863218e49902c939335f4adf8eb86719	mumbai_isolates	NextSeq 500	FMR	1	1	0	0	ERS5282996	PRJEB41116
733006	1848	4	26 March 2018	SO_7465_Set4_733006_R1.fastq.gz	a4fda20be3a9547e06e795d5877c2738	SO_7465_Set4_733006_R2.fastq.gz	df7e05f66ab33c05ad14e7dd3c9d72ba								ERS5282997	PRJEB41116
733027	1705	4	26 March 2018	SO_7465_Set_4_733027_R1.fastq.gz	4ce06bcc0f84e3f0ca3d480a5877fd2b	SO_7465_Set_4_733027_R2.fastq.gz	b5e6618939740d224f08ecd0cbc9ef1c								ERS5282998	PRJEB41116
733102	1780	4	26 March 2018	SO_7465_Set4_733102_R1.fastq.gz	4ea20888cc5046bdaf8ac1919edb44df	SO_7465_Set4_733102_R2.fastq.gz	b6c20b3ae8075e8a1b8796ab28e9b7c7								ERS5282999	PRJEB41116
733122	2071	4	31 May 2018	SO_7465_Set6_733122_R1.fastq.gz	2d5f5e1cf22eca1e1aba67e48b5849ee	SO_7465_Set6_733122_R2.fastq.gz	aa9d44301d637cbab7a96605f35d60b5								ERS5283146	PRJEB41116
733158	1739	4	26 March 2018	SO_7465_Set4_733158_R1.fastq.gz	70a63163dc2561949e04eb5d2c75628f	SO_7465_Set4_733158_R2.fastq.gz	93cdf4045588ff2e9ea3466bcfbb74a1								ERS5283000	PRJEB41116
733167	1709	4	26 March 2018	SO_7465_Set4_733167_R1.fastq.gz	8b3a08c0b6ee77186a294b81867d9765	SO_7465_Set4_733167_R2.fastq.gz	db301c4a2b1cebe4cec24f7cf06a3383								ERS5283001	PRJEB41116
733189	1781	4	26 March 2018	SO_7465_Set4_733189_R1.fastq.gz	09d825d7247e955c3ca8f1674f797658	SO_7465_Set4_733189_R2.fastq.gz	e7918d26647a0d7ab5e0687f2641c582								ERS5283002	PRJEB41116
733218	2036	4	31 May 2018	SO_7465_Set6_733218_R1.fastq.gz	5d0db9a7a513197f1acda837e6303c79	SO_7465_Set6_733218_R2.fastq.gz	45eb96ea471fa496c1a8a413c4fb9eac								ERS5283147	PRJEB41116
733231	1907	4	2018-04-26	SO_7465_Set5_733231_R1.fastq.gz	b6bdd3ed0fc2838897a21fdd32f71d7a	SO_7465_Set5_733231_R2.fastq.gz	619e695851732db92d906f6ea3b27660								ERS5283148	PRJEB41116
733322	1822	4	26 March 2018	SO_7465_Set4_733322_R1.fastq.gz	24794759990cc7abf59d4b529a7cf93c	SO_7465_Set4_733322_R2.fastq.gz	89183440753eca93c21d013cd0d3af24								ERS5283003	PRJEB41116
733342	1854	4	26 March 2018	SO_7465_Set_4_733342_R1.fastq.gz	5ed8f0359d2fe8a00ec564f7aafc2b5f	SO_7465_Set_4_733342_R2.fastq.gz	e53b5a73573d2beb46d557ff5f272e91								ERS5283004	PRJEB41116
733343	1428	4	26 March 2018	SO_7465_Set_4_733343_R1.fastq.gz	8eb923132f79da6e594a3220b12e420f	SO_7465_Set_4_733343_R2.fastq.gz	65628f8da7fb74927fc4c8cb48e01603								ERS5283005	PRJEB41116
733347	1824	4	26 March 2018	SO_7465_Set4_733347_R1.fastq.gz	762265b841e87e266813ad46660a17a9	SO_7465_Set4_733347_R2.fastq.gz	7615a2c674350dbbf3f4984dd14952ca								ERS5283006	PRJEB41116
733402	1768	4	26 March 2018	SO_7465_Set4_733402_R1.fastq.gz	8638f2601f6d5a5e2afcc9ac93183ca9	SO_7465_Set4_733402_R2.fastq.gz	5890da073973b3986aa54357fbd96368								ERS5283007	PRJEB41116
733431	1913	4	2018-04-26	SO_7465_Set5_733431_R1.fastq.gz	6056168f38e921fbec40664b0ad163bb	SO_7465_Set5_733431_R2.fastq.gz	8ae9c7c8cfff39683c77494a199004e9								ERS5283149	PRJEB41116
733441	2072	4	31 May 2018	SO_7465_Set6_733441_R1.fastq.gz	71b6bb9caf30b590458b5c84bc622681	SO_7465_Set6_733441_R2.fastq.gz	59318f79a58189b7a7afae31101111c9								ERS5283150	PRJEB41116
733444	1740	4	26 March 2018	SO_7465_Set_4_733444_R1.fastq.gz	eb121929a2bd8e95df1fd6fc89a42673	SO_7465_Set_4_733444_R2.fastq.gz	a2f24aed580782ffed1399584fcf8397								ERS5283008	PRJEB41116
733448	1774	4	26 March 2018	SO_7465_Set4_733448_R1.fastq.gz	d302b6a729d774ad77f192ea51e5815c	SO_7465_Set4_733448_R2.fastq.gz	63815749085fcd3f132864eacac44dc3								ERS5283009	PRJEB41116
733563	1804	4	26 March 2018	SO_7465_Set4_733563_R1.fastq.gz	d28a4644f46763ceeabc374eb03f865a	SO_7465_Set4_733563_R2.fastq.gz	0adfbac78476662b26a353dca50fe105								ERS5283151	PRJEB41116
733579	1426	4	26 March 2018	SO_7465_Set_4_733579_R1.fastq.gz	8d82881e9f372e4d1c4b4951a7caa1f1	SO_7465_Set_4_733579_R2.fastq.gz	815d2006ef792655b2d7c9a4d9bada09								ERS5283011	PRJEB41116
733613	1805	4	26 March 2018	SO_7465_Set4_733613_R1.fastq.gz	3c73ee195327fe1247b53c47890af1d3	SO_7465_Set4_733613_R2.fastq.gz	16a8c5eb1f3b0f1cf6add8248bfb1c40								ERS5283152	PRJEB41116
733627	1846	4	26 March 2018	SO_7465_Set_4_733627_R1.fastq.gz	bfa84c65195eac4837969c2cb9c669b2	SO_7465_Set_4_733627_R2.fastq.gz	c2be9accb5ea222000e62cda9214358f								ERS5283012	PRJEB41116
733645	1832	4	26 March 2018	SO_7465_Set_4_733645_R1.fastq.gz	b97d78ebd3062b7c07a402eed1fa477b	SO_7465_Set_4_733645_R2.fastq.gz	2376ac7666337ae341e52941ac572d4a								ERS5283013	PRJEB41116
733656	1807	4	26 March 2018	SO_7465_Set4_733656_R1.fastq.gz	0d6be878bb18f0af9a4a800c6351bfad	SO_7465_Set4_733656_R2.fastq.gz	b5b9fdba65c7b28b82b5618c8ba45bd2								ERS5283014	PRJEB41116
733688	1767	4	26 March 2018	SO_7465_Set4_733688_R1.fastq.gz	850e6816c6b12cc10449270204429285	SO_7465_Set4_733688_R2.fastq.gz	4fd3ef85656b202c9253ce5ce731d99c								ERS5283015	PRJEB41116
733696	1730	4	2018-04-26	SO_7465_Set_5_733696_R1.fastq.gz	9a2faf5935fcaff671f107f6bb503a58	SO_7465_Set_5_733696_R2.fastq.gz	ad35727a3ac7450d22a16f84badcf807								ERS5283016	PRJEB41116
733708	1798	4	26 March 2018	SO_7465_Set4_733708_R1.fastq.gz	add00e721f2a6d4d9515b0bb8d07a7f5	SO_7465_Set4_733708_R2.fastq.gz	fd1259b8a4a72e7d595b394fdea8b62a								ERS5283017	PRJEB41116
733713	1370	4	26 March 2018	SO_7465_Set4_733713_R1.fastq.gz	d1009079596de90b73caafc6e2e7889f	SO_7465_Set4_733713_R2.fastq.gz	b312603e143db266e80a1c0ed14198c5								ERS5283018	PRJEB41116
733748	1870	4	26 March 2018	SO_7465_Set_4_733748_R1.fastq.gz	149f3bf1ac93302cd3301bfda1b12e77	SO_7465_Set_4_733748_R2.fastq.gz	8a4a113aa41c860c49567518be3be535								ERS5283019	PRJEB41116
733790	1833	4	26 March 2018	SO_7465_Set_4_733790_R1.fastq.gz	7da9c72048dabf52b2052fcbbcf88424	SO_7465_Set_4_733790_R2.fastq.gz	a04f013de1650fde507ecbaf99a55389								ERS5283020	PRJEB41116
733814	1731	4	26 March 2018	SO_7465_Set4_733814_R1.fastq.gz	e278e1e5dc5b9bf694ab8be4be090245	SO_7465_Set4_733814_R2.fastq.gz	c1affb0ff88eedb06a40c5a1f31b1131								ERS5283021	PRJEB41116
733817	1452	4	2018-04-26	SO_7465_Set_5_733817_R1.fastq.gz	2792a544b76e8bfe366f42208c2e3714	SO_7465_Set_5_733817_R2.fastq.gz	9651a7760e0766f655f30aa0e862e2f6								ERS5283022	PRJEB41116
733820	1478	4	2018-04-26	SO_7465_Set_5_733820_R1.fastq.gz	842ac325b501ca78afe5442395786890	SO_7465_Set_5_733820_R2.fastq.gz	9c9596575b6c3af3e929db924b4ca21d								ERS5283023	PRJEB41116
733822	1371	4	26 March 2018	SO_7465_Set_4_733822_R1.fastq.gz	be9be1520560e1e89de0be79b306e829	SO_7465_Set_4_733822_R2.fastq.gz	1b3bf79491721059f065c38764afefc4								ERS5283024	PRJEB41116
733852	1729	4	26 March 2018	SO_7465_Set4_733852_R1.fastq.gz	fbacafacf2d065875df9cf2ec63a4ce5	SO_7465_Set4_733852_R2.fastq.gz	62e5e9d5a67fbbbbfba66b43cfe0cb41								ERS5283025	PRJEB41116
733867	1821	4	26 March 2018	SO_7465_Set4_733867_R1.fastq.gz	0b5333679191be163b833c27bd57f1a7	SO_7465_Set4_733867_R2.fastq.gz	0eceb59b4b1886b6fa0a21b42b440ab2								ERS5283026	PRJEB41116
733874	1859	4	26 March 2018	SO_7465_Set_4_733874_R1.fastq.gz	231efb6a8957315b498ef9102127ff4b	SO_7465_Set_4_733874_R2.fastq.gz	a2d1813e80960d57f15b6530d46d389a								ERS5283027	PRJEB41116
733878	1847	4	26 March 2018	SO_7465_Set4_733878_R1.fastq.gz	9d68a0200b3b5e216144bb5cfe33baac	SO_7465_Set4_733878_R2.fastq.gz	fbe88b9bfa8fcca71ea1845e5250403b								ERS5283028	PRJEB41116
733885	1382	4	26 March 2018	SO_7465_Set4_733885_R1.fastq.gz	3d6d1638cbca6dcf87795d20a682e3bf	SO_7465_Set4_733885_R2.fastq.gz	0a1cb06d15d33d1f4ece977eaf5fdd7d								ERS5283029	PRJEB41116
733898	1772	4	26 March 2018	SO_7465_Set4_733898_R1.fastq.gz	785c7c0b928c57b0109ec44cf6557a58	SO_7465_Set4_733898_R2.fastq.gz	b5468a07b3ad8bf6c877265b866e8c6c								ERS5283030	PRJEB41116
733929	1963	4	2018-04-26	SO_7465_Set_5_733929_R1.fastq.gz	471da8739833d25009ce59e9506d3ab5	SO_7465_Set_5_733929_R2.fastq.gz	5cd8dcbe1ea0f9e2cb496b65add17fe6								ERS5283031	PRJEB41116
733941	1403	4	26 March 2018	SO_7465_Set_4_733941_R1.fastq.gz	c48a9d50abac908224be33e6b3032e63	SO_7465_Set_4_733941_R2.fastq.gz	59822ea9b2b50f7aee839301d46df235								ERS5283032	PRJEB41116
733990	1527	4	2018-04-26	SO_7465_Set_5_733990_R1.fastq.gz	2f5f31fde5f03525a6e4c1af1e9e3d7f	SO_7465_Set_5_733990_R2.fastq.gz	fc7b149baa5da84e9e25fe528b2210f4								ERS5283033	PRJEB41116
734030	1787	4	26 March 2018	SO_7465_Set4_734030_R1.fastq.gz	3da540e48a467d6272fe1839fc053082	SO_7465_Set4_734030_R2.fastq.gz	3e7cb35f741e805c8eb048fee2a76e2b								ERS5283034	PRJEB41116
734038	1402	4	26 March 2018	SO_7465_Set4_734038_R1.fastq.gz	5e2a3d0ed41fb4335e27168d97ee4a3a	SO_7465_Set4_734038_R2.fastq.gz	97921cce2ade44ea71bd19b7524987ad								ERS5283035	PRJEB41116
734042	1815	4	26 March 2018	SO_7465_Set_4_734042_R1.fastq.gz	f920a9d8b9e0400ade596f33104a6e11	SO_7465_Set_4_734042_R2.fastq.gz	4f044943ec3776560b87bdac25a53fc4								ERS5283036	PRJEB41116
734044	1823	4	26 March 2018	SO_7465_Set4_734044_R1.fastq.gz	53bb2dac88cd8feed050cc5299ef75ed	SO_7465_Set4_734044_R2.fastq.gz	cd0d039f2ceac4c5067aea267209a6c3								ERS5283037	PRJEB41116
734050	1852	4	26 March 2018	SO_7465_Set4_734050_R1.fastq.gz	7426c5aadf85a957bc9def01348ac1df	SO_7465_Set4_734050_R2.fastq.gz	b0d03f9fca26ead817ae8094d9b5978a								ERS5283038	PRJEB41116
734056	1928	4	2018-04-26	SO_7465_Set5_734056_R1.fastq.gz	5562525016a0abfc820cdeb7e6d8f384	SO_7465_Set5_734056_R2.fastq.gz	a7f4a3a6fb680040a0460113c4ea7976								ERS5283153	PRJEB41116
734079	1860	4	26 March 2018	SO_7465_Set_4_734079_R1.fastq.gz	52ad7dd520ca8ccd628ff7c20b4c8263	SO_7465_Set_4_734079_R2.fastq.gz	d11a0ab38a8311dd53540cea944a5ef1								ERS5283039	PRJEB41116
734082	1853	4	26 March 2018	SO_7465_Set_4_734082_R1.fastq.gz	f37425a6c41ae268f9c6afa858d9358d	SO_7465_Set_4_734082_R2.fastq.gz	ff86153598e1aa9a44cc6675b3bc7f04								ERS5283040	PRJEB41116
734093	1429	4	26 March 2018	SO_7465_Set_4_734093_R1.fastq.gz	e19fc7f84205a177c172eb4e2a2873eb	SO_7465_Set_4_734093_R2.fastq.gz	395e20d283a57d7f63c28ebd08ae37bd								ERS5283041	PRJEB41116
734114	1841	4	26 March 2018	SO_7465_Set4_734114_R1.fastq.gz	52dbac6f206a9c65cda18342cc030fd5	SO_7465_Set4_734114_R2.fastq.gz	1489b37c2d07ebbfc603c913c1298c1e								ERS5283042	PRJEB41116
734153	1801	4	26 March 2018	SO_7465_Set4_734153_R1.fastq.gz	79ae0049597c5fc69282adc2897465cd	SO_7465_Set4_734153_R2.fastq.gz	36a9300accfb747d6aa3d298d5fd1c08								ERS5283043	PRJEB41116
734158	1829	4	26 March 2018	SO_7465_Set_4_734158_R1.fastq.gz	8b4f0dd7c039f486e777b9aafcd1c157	SO_7465_Set_4_734158_R2.fastq.gz	78fc62c8d2306c2d7ccab542734b0b4d								ERS5283044	PRJEB41116
734159	1404	4	26 March 2018	SO_7465_Set_4_734159_R1.fastq.gz	739c3351ff4ac73f1857e71d41238f12	SO_7465_Set_4_734159_R2.fastq.gz	c20a572503e96e99a6b39637c4afd47d								ERS5283045	PRJEB41116
734161	1842	4	26 March 2018	SO_7465_Set_4_734161_R1.fastq.gz	ece7657dbd836efdde75d7bf58c26c95	SO_7465_Set_4_734161_R2.fastq.gz	930dd5716ef47b37babb7d67f31f451d								ERS5283046	PRJEB41116
734189	1820	4	26 March 2018	SO_7465_Set4_734189_R1.fastq.gz	5186e81a971967dbbb3199e8e9d22204	SO_7465_Set4_734189_R2.fastq.gz	1a9e705ed69953b5e7d83b6a7cefbb88								ERS5283047	PRJEB41116
734196	1835	4	26 March 2018	SO_7465_Set_4_734196_R1.fastq.gz	e9a6cb70400ad8d1010f68ed8e3bfe7a	SO_7465_Set_4_734196_R2.fastq.gz	487051ecd1e38ef36412cbb3bb7c8d03								ERS5283048	PRJEB41116
734221	1332	4	26 March 2018	SO_7465_Set4_734221_R1.fastq.gz	ccbb9cc4de56b2bf24b887517f496c5e	SO_7465_Set4_734221_R2.fastq.gz	ac253f66cb59d842446d75c9f97be9c8								ERS5283154	PRJEB41116
734265	1888	4	2018-04-26	SO_7465_Set5_734265_R1.fastq.gz	62197ca5172983169a9d8780459c84a2	SO_7465_Set5_734265_R2.fastq.gz	856e7abd65a70cb820054e2abf9621b6								ERS5283155	PRJEB41116
734271	1895	4	2018-04-26	SO_7465_Set5_734271_R1.fastq.gz	581f0c8b6fb11bf5786bc928df17fe1a	SO_7465_Set5_734271_R2.fastq.gz	e97d0e1b82c249aee721705c7b1a9af6								ERS5283156	PRJEB41116
734284	1855	4	26 March 2018	SO_7465_Set4_734284_R1.fastq.gz	363cedfc64ff555231b4dcd2051d8296	SO_7465_Set4_734284_R2.fastq.gz	2b0de983d5fadc2bed26ae71d22f906f								ERS5283049	PRJEB41116
734285	1351	4	26 March 2018	SO_7465_Set4_734285_R1.fastq.gz	b805d860f57b42ab9675b552c8e07949	SO_7465_Set4_734285_R2.fastq.gz	126340d2c0d612ab85a10ffab1f1db1a								ERS5283050	PRJEB41116
734299	1961	4	2018-04-26	SO_7465_Set_5_734299_R1.fastq.gz	51cdbafd4b2b209c24b27eabdbd8fc68	SO_7465_Set_5_734299_R2.fastq.gz	a3760eccf5cbd40002ed132043fa4f9a								ERS5283051	PRJEB41116
734311	1845	4	26 March 2018	SO_7465_Set_4_734311_R1.fastq.gz	b00d1dd3d60d7edebe7c6a3032c6c9a8	SO_7465_Set_4_734311_R2.fastq.gz	8ebd3c548c2479c17461b0239467d492								ERS5283052	PRJEB41116
734333	1333	4	26 March 2018	SO_7465_Set4_734333_R1.fastq.gz	8361618f256b4b6c6b824268fec0cc8f	SO_7465_Set4_734333_R2.fastq.gz	31dbd8c2a6c7db1dcbb6db4178ec6d10								ERS5283053	PRJEB41116
734347	1407	4	26 March 2018	SO_7465_Set_4_734347_R1.fastq.gz	281b526e29fba4e29a47ba532128ad64	SO_7465_Set_4_734347_R2.fastq.gz	a43c2806bc93b6bdbe88354aeecc55b1								ERS5283054	PRJEB41116
734393	1879	4	2018-04-26	SO_7465_Set5_734393_R1.fastq.gz	8f28c6bb6afa4e583d247f7494dbdd37	SO_7465_Set5_734393_R2.fastq.gz	8e55b7ee0c9663eeb5bf0ca52b11f781								ERS5283157	PRJEB41116
734401	1834	4	26 March 2018	SO_7465_Set_4_734401_R1.fastq.gz	04f751382206ecb08c74f789c6b0eceb	SO_7465_Set_4_734401_R2.fastq.gz	2b4a41a9aab78b200e05ba5b477e8f57								ERS5283055	PRJEB41116
734416	2116	4	31 May 2018	SO_7465_Set6_734416_R1.fastq.gz	b33feb89fda7cf6bd4dbc74b10676a72	SO_7465_Set6_734416_R2.fastq.gz	8e4eb8290716e4f2379b428f802a4c1a								ERS5283158	PRJEB41116
734419	1828	4	26 March 2018	SO_7465_Set_4_734419_R1.fastq.gz	9355618a2ec22b61c4c48f8efcf17629	SO_7465_Set_4_734419_R2.fastq.gz	85c5b48ed7f4e62bb9dad7ba47489cbf								ERS5283056	PRJEB41116
734422	1311	4	26 March 2018	SO_7465_Set_4_734422_R1.fastq.gz	bad69f1e126f0f144072bae4db217dc1	SO_7465_Set_4_734422_R2.fastq.gz	b9fbe5406e7053a7cafd6a51726a1dd7								ERS5283057	PRJEB41116
734426	1939	4	2018-04-26	SO_7465_Set_5_734426_R1.fastq.gz	c47aba8f5f0d0f39b3769ec5ae032dd7	SO_7465_Set_5_734426_R2.fastq.gz	5b9b04694b3f482c438a9be63e890a5a								ERS5283058	PRJEB41116
734429	1831	4	26 March 2018	SO_7465_Set_4_734429_R1.fastq.gz	a25b4e6cc15800f35fede10e92b697d9	SO_7465_Set_4_734429_R2.fastq.gz	702cd09effdbba3aa3f66bfad9115049								ERS5283059	PRJEB41116
734430	1850	4	26 March 2018	SO_7465_Set_4_734430_R1.fastq.gz	c9943bade8c564e06b084745fa144207	SO_7465_Set_4_734430_R2.fastq.gz	863209a50f7b5354260e2d049cce0b56								ERS5283060	PRJEB41116
734442	2090	4	31 May 2018	SO_7465_Set6_734442_R1.fastq.gz	a848f674a21ea1ca09af8832d1cfc67a	SO_7465_Set6_734442_R2.fastq.gz	88a4826dd53ab6fa8bb9ba21e930a5cb								ERS5283159	PRJEB41116
734487	1869	4	26 March 2018	SO_7465_Set_4_734487_R1.fastq.gz	3a5291ea33707712720fb6ea59221cd2	SO_7465_Set_4_734487_R2.fastq.gz	aa719151e21e5979255d0822255b33cd								ERS5283061	PRJEB41116
734490	1856	4	26 March 2018	SO_7465_Set_4_734490_R1.fastq.gz	e563dbd9bf86566c5985c1d8f1554af4	SO_7465_Set_4_734490_R2.fastq.gz	68692774c0f324452d71515d6f4747df								ERS5283062	PRJEB41116
734507	1866	4	26 March 2018	SO_7465_Set_4_734507_R1.fastq.gz	7304d097b00fd27797112663b5eeddc3	SO_7465_Set_4_734507_R2.fastq.gz	23a576c00edd387d119d6d68537a9809								ERS5283063	PRJEB41116
734547	1844	4	26 March 2018	SO_7465_Set_4_734547_R1.fastq.gz	337e883985eb0e675bbca887fa1e629d	SO_7465_Set_4_734547_R2.fastq.gz	737aef7f12822aedc06be64c822f642c								ERS5283064	PRJEB41116
734588	1295	4	26 March 2018	SO_7465_Set_4_734588_R1.fastq.gz	c773ae4b95e605c343e73a3141c23e46	SO_7465_Set_4_734588_R2.fastq.gz	9e486146165805a01ae9ab9c992fb670								ERS5283065	PRJEB41116
734602	1872	4	26 March 2018	SO_7465_Set_4_734602_R1.fastq.gz	907bc23a66e5849eae86f7bb7aa4d962	SO_7465_Set_4_734602_R2.fastq.gz	4377f74fad6991410642463ced66a8c1								ERS5283066	PRJEB41116
734610	1898	4	2018-04-26	SO_7465_Set5_734610_R1.fastq.gz	679264847b90ff7939e980ce5686de63	SO_7465_Set5_734610_R2.fastq.gz	8a03f03ab0bcb3316000704c998bc59a								ERS5283160	PRJEB41116
734633	1977	4	2018-04-26	SO_7465_Set_5_734633_R1.fastq.gz	bfbe76710ef345e9d251c6421b066f70	SO_7465_Set_5_734633_R2.fastq.gz	f7e3e5d3512aea39dc781a1ff65eed57								ERS5283067	PRJEB41116
734635	1885	4	2018-04-26	SO_7465_Set5_734635_R1.fastq.gz	b2a3795946e7303088aa0f657913d7a5	SO_7465_Set5_734635_R2.fastq.gz	0b8857a0546261e1e30f7fd3ff7a49d4								ERS5283161	PRJEB41116
734670	1862	4	26 March 2018	SO_7465_Set4_734670_R1.fastq.gz	40c8352bcd1012e9c06b68f7e41a72d7	SO_7465_Set4_734670_R2.fastq.gz	4059028e6f61a2e7d935ce20012eb11c								ERS5283068	PRJEB41116
734680	1886	4	2018-04-26	SO_7465_Set5_734680_R1.fastq.gz	efb57ab4257addf1c6acabc5073dbf1d	SO_7465_Set5_734680_R2.fastq.gz	fab04c4b0d5c7816642d743dc24aaaf7								ERS5283162	PRJEB41116
800016	1894	4	2018-04-26	SO_7465_Set5_800016_R1.fastq.gz	58fb4c90c156130ea872f82130e5c256	SO_7465_Set5_800016_R2.fastq.gz	4d56abe4654e0730c0d79738d0646d5a								ERS5283163	PRJEB41116
800019	1398	4	26 March 2018	SO_7465_Set4_800019_R1.fastq.gz	9a7b0efbee72e9444f9892dc0f0fddf1	SO_7465_Set4_800019_R2.fastq.gz	4e904cb5f6469cf09eaa87363300b386								ERS5283069	PRJEB41116
800054	1926	4	2018-04-26	SO_7465_Set5_800054_R1.fastq.gz	21253278b567179adf012b0b50057a5a	SO_7465_Set5_800054_R2.fastq.gz	feb30a6a7f0c70f7eb004a0a95818ed4								ERS5283164	PRJEB41116
800081	1876	4	2018-04-26	SO_7465_Set5_800081_R1.fastq.gz	47ebe5e533fe279abd888f8bee27005f	SO_7465_Set5_800081_R2.fastq.gz	ccd1e85fe267ad051204369d4f399304								ERS5283165	PRJEB41116
800083	1875	4	2018-04-26	SO_7465_Set_5_800083_R1.fastq.gz	c0c80081783ea34059e78c1e2299077f	SO_7465_Set_5_800083_R2.fastq.gz	e042a9e5fce8e38c070c646748aa2e82								ERS5283070	PRJEB41116
800086	1896	4	2018-04-26	SO_7465_Set5_800086_R1.fastq.gz	fd73521f0e9b4ab3e50115617ba299d7	SO_7465_Set5_800086_R2.fastq.gz	407139264459f14bba9d0134c26287c1								ERS5283166	PRJEB41116
800090	2123	4	31 May 2018	SO_7465_Set6_800090_R1.fastq.gz	da2ba0535e4f22a246668ccdc63391cb	SO_7465_Set6_800090_R2.fastq.gz	7fc1672902d8d2ec2eba75d7f7cad285								ERS5283167	PRJEB41116
800126	1425	4	26 March 2018	SO_7465_Set4_800126_R1.fastq.gz	05999d1747733b0a5cb86b1217290ef8	SO_7465_Set4_800126_R2.fastq.gz	bf8ed82806924cf61768b8224799b191								ERS5283071	PRJEB41116
800139	1994	4	2018-04-26	SO_7465_Set_5_800139_R1.fastq.gz	ea603af4406219a01c838700fca811ca	SO_7465_Set_5_800139_R2.fastq.gz	5f7f3cdeae66656eaf57e728d904bcf9								ERS5283072	PRJEB41116
800163	1544	4	2018-04-26	SO_7465_Set_5_800163_R1.fastq.gz	d7f11012fc2637df577b079ffceebc8a	SO_7465_Set_5_800163_R2.fastq.gz	9c12d8098afd1fb150461e25e8b39525								ERS5283073	PRJEB41116
800170	2064	4	31 May 2018	SO_7465_Set6_800170_R1.fastq.gz	2c607ea8d4e55eb0e7fcdb209ae85be8	SO_7465_Set6_800170_R2.fastq.gz	509193837b5e5ac76af00879eeff7fe1								ERS5283168	PRJEB41116
800174	1455	4	2018-04-26	SO_7465_Set5_800174_R1.fastq.gz	2be15094b7a8c8a5a50d1d9269485298	SO_7465_Set5_800174_R2.fastq.gz	581c739e10c757762840251384aa4e46								ERS5283169	PRJEB41116
800205	1420	4	26 March 2018	SO_7465_Set_4_800205_R1.fastq.gz	9b9f1ba0a02686244b0d6fd82e55d54d	SO_7465_Set_4_800205_R2.fastq.gz	aa14e457279eef03728ac0c30cced40b								ERS5283074	PRJEB41116
800222	1413	4	26 March 2018	SO_7465_Set4_800222_R1.fastq.gz	93a43cf8c9b6a3c3ea0a6cecccffe375	SO_7465_Set4_800222_R2.fastq.gz	ab69d0ac1f32f440cbec5b0d37710d01								ERS5283075	PRJEB41116
800224	1266	4	26 March 2018	SO_7465_Set_4_800224_R1.fastq.gz	c0c26605425e49b01536e840cd6b10c3	SO_7465_Set_4_800224_R2.fastq.gz	de2c6c190e3ac06701e5e631db66f109								ERS5283076	PRJEB41116
800242	1865	4	26 March 2018	SO_7465_Set_4_800242_R1.fastq.gz	a6b2236c42b08701ede8ba6b6ad1ddc9	SO_7465_Set_4_800242_R2.fastq.gz	08408c2ee7bc2b329b58f3b9b328b766								ERS5283077	PRJEB41116
800248	1965	4	2018-04-26	SO_7465_Set_5_800248_R1.fastq.gz	0859a5355d123383a88652f55e672899	SO_7465_Set_5_800248_R2.fastq.gz	eb7f61f13a64e3d2c5a67ca80bc9d538								ERS5283078	PRJEB41116
800253	1890	4	2018-04-26	SO_7465_Set5_800253_R1.fastq.gz	8684f9c2af3c0f98603a7a83bbf779f7	SO_7465_Set5_800253_R2.fastq.gz	e2d11138f852650498132dac22669b4b								ERS5283170	PRJEB41116
800348	1918	4	2018-04-26	SO_7465_Set5_800348_R1.fastq.gz	52e9f215613c9866e9600caddb8a214e	SO_7465_Set5_800348_R2.fastq.gz	f30de2ef0afd9633d5c7f2d7df7a0b61								ERS5283171	PRJEB41116
800357	1408	4	26 March 2018	SO_7465_Set_4_800357_R1.fastq.gz	209fbf0ac0d504de1f4f09c9045c9dfd	SO_7465_Set_4_800357_R2.fastq.gz	01a11b369efd7425bda142cead810653								ERS5283079	PRJEB41116
800359	1891	4	2018-04-26	SO_7465_Set5_800359_R1.fastq.gz	f8484d1f4077d91b25dc8e60b9dab69c	SO_7465_Set5_800359_R2.fastq.gz	c734702c02bb4d6818ad58e0790e403f								ERS5283172	PRJEB41116
800363	2124	4	31 May 2018	SO_7465_Set6_800363_R1.fastq.gz	4c1c8240ef2848279bfa2d3ea98d3beb	SO_7465_Set6_800363_R2.fastq.gz	4a61e125843f33d11f8c127aa6eda0e6								ERS5283173	PRJEB41116
800392	2069	4	31 May 2018	SO_7465_Set6_800392_R1.fastq.gz	cce190e4f6087fd755e78b86a78ff866	SO_7465_Set6_800392_R2.fastq.gz	deeae00fedf08c69642d7a2e873fb978								ERS5283174	PRJEB41116
800450	1868	4	26 March 2018	SO_7465_Set_4_800405_R1.fastq.gz	0c9b0e3e9625a82f53a76d859e89d3e3	SO_7465_Set_4_800405_R2.fastq.gz	9e182bdffb395535822e3ce630006ce7	mumbai_isolates	NextSeq 500	FMR	1	1	0	0	ERS5283080	PRJEB41116
800477	1884	4	2018-04-26	SO_7465_Set5_800477_R1.fastq.gz	5dc9f4243fbe6c6aacb66dccae39be89	SO_7465_Set5_800477_R2.fastq.gz	f7e594310b746ae99cbec030116851b0								ERS5283175	PRJEB41116
800479	1857	4	26 March 2018	SO_7465_Set_4_800479_R1.fastq.gz	687080887325a59368ff0e1f6ce0890a	SO_7465_Set_4_800479_R2.fastq.gz	19d0e285e371adf1d9e75a65d2fdf80f								ERS5283081	PRJEB41116
800484	1893	4	2018-04-26	SO_7465_Set5_800484_R1.fastq.gz	9a743197998ee542d2a7a94428149d5f	SO_7465_Set5_800484_R2.fastq.gz	23a394585ca5cf95fa35aaadc01d3e7e								ERS5283176	PRJEB41116
800517	1878	4	2018-04-26	SO_7465_Set5_800517_R1.fastq.gz	2a9a016b6b9b971f5899d8a1de3e68f7	SO_7465_Set5_800517_R2.fastq.gz	49f4709daa58b93b68931ed2cb23ec30								ERS5283177	PRJEB41116
800533	1843	4	26 March 2018	SO_7465_Set_4_800533_R1.fastq.gz	12b0ebbae546afebde8ad629c7541363	SO_7465_Set_4_800533_R2.fastq.gz	0d6a5270323eac4353fe707effdd6cff								ERS5283082	PRJEB41116
800561	1882	4	2018-04-26	SO_7465_Set5_800561_R1.fastq.gz	1f37991165c4922a662e8051633aeb1b	SO_7465_Set5_800561_R2.fastq.gz	06f0c29118d57bd0dfbef3ae9dd849a5								ERS5283395	PRJEB41116
800574	1716	4	2018-04-26	SO_7465_Set_5_800574_R1.fastq.gz	bcc921ae1ada84093d5cdbb2b722ca96	SO_7465_Set_5_800574_R2.fastq.gz	648c2ba72f5faa5dc9d82f9d0fc85033								ERS5283083	PRJEB41116
800604	1881	4	2018-04-26	SO_7465_Set5_800604_R1.fastq.gz	2383c870816743123c600d0a6ffd0a89	SO_7465_Set5_800604_R2.fastq.gz	182388a667d2cfeeee32103f6a530dcd								ERS5283178	PRJEB41116
800606	1908	4	2018-04-26	SO_7465_Set5_800606_R1.fastq.gz	781da262818317b82966061c04fe80a3	SO_7465_Set5_800606_R2.fastq.gz	6e4c27fdb5bfa328658acac12c27e7ff								ERS5283179	PRJEB41116
800640	1905	4	2018-04-26	SO_7465_Set5_800640_R1.fastq.gz	668c39b60fb441ffe17425c6308efe28	SO_7465_Set5_800640_R2.fastq.gz	a3a1309ebb96f28a08f5c8617e2fbad1								ERS5283396	PRJEB41116
800665	2141	4	2018-04-26	SO_7465_Set5_800665_R1.fastq.gz	4511063e33883df85068aa6d0385ef73	SO_7465_Set5_800665_R2.fastq.gz	f019524d2c47b2832461f2be21c332f3								ERS5283180	PRJEB41116
800680	1495	4	2018-04-26	SO_7465_Set_5_800680_R1.fastq.gz	63b56fa0566d311103622a9bd9a1029a	SO_7465_Set_5_800680_R2.fastq.gz	d9f957810b5c3848a0d9f2c99513f34d								ERS5283084	PRJEB41116
800682	1466	4	2018-04-26	SO_7465_Set5_800682_R1.fastq.gz	f9f8424f720fd8ee1cd0e7d54fe5587e	SO_7465_Set5_800682_R2.fastq.gz	0a5934a99fa8a93ce07fb614e3e118eb								ERS5283181	PRJEB41116
800698	1409	4	26 March 2018	SO_7465_Set4_800698_R1.fastq.gz	25a25f76e619aa238b6f98b6464904d3	SO_7465_Set4_800698_R2.fastq.gz	d2a851f8ccc608dcc3b0baebf57cba7d								ERS5283085	PRJEB41116
800726	1930	4	2018-04-26	SO_7465_Set5_800726_R1.fastq.gz	2ac1e68d62a6686ab64a9fb0db69d620	SO_7465_Set5_800726_R2.fastq.gz	dbf1c6c851982708dfb3dd3e6592f82f								ERS5283182	PRJEB41116
800735	1902	4	2018-04-26	SO_7465_Set5_800735_R1.fastq.gz	c79a0b0bbe595b22cc1f8b603743d973	SO_7465_Set5_800735_R2.fastq.gz	ebee713a9c77bb5141c4203f33b20994								ERS5283183	PRJEB41116
800779	1500	4	2018-04-26	SO_7465_Set_5_800779_R1.fastq.gz	10772b2afd3dcb942aa43e0e698b1ac1	SO_7465_Set_5_800779_R2.fastq.gz	f60bb66b09a907d7744e1b5b89819564								ERS5283086	PRJEB41116
800783	1585	4	2018-04-26	SO_7465_Set_5_800783_R1.fastq.gz	83fcfb51866f73e2edbb3d5776c7c336	SO_7465_Set_5_800783_R2.fastq.gz	a68d81691da8f91f828f4d9017951c7b								ERS5283087	PRJEB41116
800807	1991	4	2018-04-26	SO_7465_Set_5_800807_R1.fastq.gz	e8c6597f6679c9612f08604d2e85860e	SO_7465_Set_5_800807_R2.fastq.gz	306de7e6c454b7402fabccfc60a8be21								ERS5283088	PRJEB41116
800826	1765	4	2018-04-26	SO_7465_Set_5_800826_R1.fastq.gz	bab5419c4234943de1fcb85f6b3719cf	SO_7465_Set_5_800826_R2.fastq.gz	ed95ad85be9799ccf23313905fbad15b								ERS5283089	PRJEB41116
800901	1864	4	26 March 2018	SO_7465_Set_4_800901_R1.fastq.gz	4234f54174169142ac91ce2988852229	SO_7465_Set_4_800901_R2.fastq.gz	39052b0da111296bd5736c55df34d7e2								ERS5283090	PRJEB41116
800971	1981	4	2018-04-26	SO_7465_Set5_800971_R1.fastq.gz	7da5768b19ce054a228e44682d5f2b12	SO_7465_Set5_800971_R2.fastq.gz	75597eb7795d31303b9d25debefc5dd9								ERS5283184	PRJEB41116
801030	1920	4	2018-04-26	SO_7465_Set5_801030_R1.fastq.gz	cc53c18ebb0f8e5023a87181368a543a	SO_7465_Set5_801030_R2.fastq.gz	3bdbc1f9df99ee4acd74dd93534ee0ac								ERS5283185	PRJEB41116
801035	2056	4	31 May 2018	SO_7465_Set6_801035_R1.fastq.gz	2ec09015649aefcc924399e9d63cf7a1	SO_7465_Set6_801035_R2.fastq.gz	24e2e2234161dfcd76754a3c5fee2951								ERS5283400	PRJEB41116
801040	1984	4	2018-04-26	SO_7465_Set_5_801040_R1.fastq.gz	6f554510b6b08a642aa13c01e7bf6eda	SO_7465_Set_5_801040_R2.fastq.gz	82e5a518c82fa5f978d5c7d15cedb310								ERS5283091	PRJEB41116
801075	1919	4	2018-04-26	SO_7465_Set5_801075_R1.fastq.gz	9a0d4dac146e5087463c2f25e60c14a9	SO_7465_Set5_801075_R2.fastq.gz	752d85227c01c7e3ae5bf6a165041177								ERS5283186	PRJEB41116
801082	1467	4	2018-04-26	SO_7465_Set5_801082_R1.fastq.gz	9702267f84f6c67911dfba3d3e5fb484	SO_7465_Set5_801082_R2.fastq.gz	dce09c7c10fee9d37c773eb9863d022b								ERS5283187	PRJEB41116
801090	1934	4	2018-04-26	SO_7465_Set5_801090_R1.fastq.gz	aea82a04dc5e6627d8c0a800a2270806	SO_7465_Set5_801090_R2.fastq.gz	87e4942e408c4c3b3b2bd6749fa3af62								ERS5283188	PRJEB41116
801114	1942	4	2018-04-26	SO_7465_Set_5_801114_R1.fastq.gz	14cd3264aec20dd5aafd8a5d3ce3c5c7	SO_7465_Set_5_801114_R2.fastq.gz	c091c91a4b685eb9efd22ac67be824dd								ERS5283092	PRJEB41116
801161	1973	4	2018-04-26	SO_7465_Set_5_801161_R1.fastq.gz	cb5e30ad53a1f0b8139b1c2b929a51fb	SO_7465_Set_5_801161_R2.fastq.gz	2729734786be3e2000ffc76191883105								ERS5283093	PRJEB41116
801181	1966	4	2018-04-26	SO_7465_Set5_801181_R1.fastq.gz	9c00223f88327e0bf8977cb3ecfe1f73	SO_7465_Set5_801181_R2.fastq.gz	7aa72c0157db63a0341a4a9eb0e3edd9								ERS5283189	PRJEB41116
801182	1978	4	2018-04-26	SO_7465_Set5_801182_R1.fastq.gz	ad6544fdbd6cb0a46ef99dc4fcd045c7	SO_7465_Set5_801182_R2.fastq.gz	b1cc0348397c13dea6829ba959dd9817								ERS5283190	PRJEB41116
801183	2040	4	31 May 2018	SO_7465_Set6_801183_R1.fastq.gz	9579bc63f1a5d9e9c2baeca95af3d9c3	SO_7465_Set6_801183_R2.fastq.gz	dcfbe8c1fc3cadaa1463da9ba66a3c96								ERS5283191	PRJEB41116
801187	1760	4	2018-04-26	SO_7465_Set_5_801187_R1.fastq.gz	96e6bfaae3269ed23ed87398f8a2d2d0	SO_7465_Set_5_801187_R2.fastq.gz	073c081430ee914deb534ec48d8935c6								ERS5283094	PRJEB41116
801203	1158	4	26 March 2018	SO_7465_Set4_801203_R1.fastq.gz	001c4f68dfb73590a259fc806f6481b2	SO_7465_Set4_801203_R2.fastq.gz	00b99975a97ea7952f88e40e7aa53802								ERS5283095	PRJEB41116
801205	2157	4	31 May 2018	SO_7465_Set6_801205_R1.fastq.gz	b199fae628ef4183a3461e59bd5a4af8	SO_7465_Set6_801205_R2.fastq.gz	41c8c08cdf8b499a821efa12e909c4d8								ERS5283192	PRJEB41116
801235	1914	4	2018-04-26	SO_7465_Set5_801235_R1.fastq.gz	16a6e33e3b0946afd3289bb04ac5302b	SO_7465_Set5_801235_R2.fastq.gz	b9300947233e058324d97abaf43aaf32								ERS5283193	PRJEB41116
801274	2133	4	31 May 2018	SO_7465_Set6_801274_R1.fastq.gz	85cef91167558207d67a62676feb291a	SO_7465_Set6_801274_R2.fastq.gz	7f556fcb7c2b05016c710695d3066f73								ERS5283194	PRJEB41116
801275	1943	4	2018-04-26	SO_7465_Set_5_801275_R1.fastq.gz	4cc66249698fbc234364bb39440fc1dd	SO_7465_Set_5_801275_R2.fastq.gz	92cdce936d8e5fe2eb4b0f4ae97baa97								ERS5283096	PRJEB41116
801278	1288	4	26 March 2018	SO_7465_Set_4_801278_R1.fastq.gz	6818afcc38f708696a53bf3b662285d3	SO_7465_Set_4_801278_R2.fastq.gz	770aa67b0537ae6ce40a842a2573123f								ERS5283097	PRJEB41116
801340	1929	4	2018-04-26	SO_7465_Set5_801340_R1.fastq.gz	e80110a6218ebdef4d298682adac6324	SO_7465_Set5_801340_R2.fastq.gz	798863560bcc6c4d2462e998ee5014b5								ERS5283195	PRJEB41116
801352	1904	4	2018-04-26	SO_7465_Set5_801352_R1.fastq.gz	5948f5a4510f2d61b93311894c568744	SO_7465_Set5_801352_R2.fastq.gz	a0b53ce73f043768df509c9bf5d50fe6								ERS5283196	PRJEB41116
801359	1753	4	31 May 2018	SO_7465_Set6_801359_R1.fastq.gz	669cabe2b746e107372af5bca1e4a3b0	SO_7465_Set6_801359_R2.fastq.gz	1f9decb43db37591b4be203acfd8261a								ERS5283197	PRJEB41116
801365	1935	4	2018-04-26	SO_7465_Set_5_801365_R1.fastq.gz	400f980c6f9014fcb95e7fdd144e9f7e	SO_7465_Set_5_801365_R2.fastq.gz	e07b09427e01df3b1ddda5fb2235d0f7								ERS5283098	PRJEB41116
801423	1916	4	2018-04-26	SO_7465_Set5_801423_R1.fastq.gz	ccd81b58ff1c623dffcc8bfff9ca642c	SO_7465_Set5_801423_R2.fastq.gz	68ade4e62affed78bf8c5e079a14d1cd								ERS5283198	PRJEB41116
801431	2066	4	31 May 2018	SO_7465_Set6_801431_R1.fastq.gz	777675850d8aa14c8c399d74f78a217e	SO_7465_Set6_801431_R2.fastq.gz	8ac9d92083082cee7a2258a4f568d2ba								ERS5283199	PRJEB41116
801445	1518	4	2018-04-26	SO_7465_Set_5_801445_R1.fastq.gz	93cea99f4e75c3a575fabf91b62c4bae	SO_7465_Set_5_801445_R2.fastq.gz	cbe300055831407eaa7616852a936bbb								ERS5283099	PRJEB41116
801454	1985	4	2018-04-26	SO_7465_Set5_801454_R1.fastq.gz	71e9d440c06506f31ef72804442c62c8	SO_7465_Set5_801454_R2.fastq.gz	059b50f79229869efcc3c61a5285db3e								ERS5283200	PRJEB41116
801461	1980	4	2018-04-26	SO_7465_Set_5_801461_R1.fastq.gz	253da7a1c5b301a555f82a4903e06b9e	SO_7465_Set_5_801461_R2.fastq.gz	8e3ab03e1e99c324cdaaad9fe1702d6c								ERS5283100	PRJEB41116
801495	1975	4	2018-04-26	SO_7465_Set_5_801495_R1.fastq.gz	d8fa6d659da1fc4768a7e2ec6297776e	SO_7465_Set_5_801495_R2.fastq.gz	6428d1bf36629fd683beea2991638b7b								ERS5283101	PRJEB41116
801570	2114	4	31 May 2018	SO_7465_Set6_801570_R1.fastq.gz	a34fab6d4be51ebc7200a081f6e5c026	SO_7465_Set6_801570_R2.fastq.gz	23d0408dde17d6bd822c872f6cf8f946								ERS5283409	PRJEB41116
801594	1694	4	31 May 2018	SO_7465_Set6_801594_R1.fastq.gz	001557181ee00aaa41ef793c2a32146d	SO_7465_Set6_801594_R2.fastq.gz	348dc867b55416a799fc7defa1c3dd83								ERS5283201	PRJEB41116
801602	2025	4	2018-04-26	SO_7465_Set5_801602_R1.fastq.gz	d77d0fb411fbbdc6b77365f5b30421e9	SO_7465_Set5_801602_R2.fastq.gz	514dd53069b0e32036293bad226036e0								ERS5283202	PRJEB41116
801617	1983	4	2018-04-26	SO_7465_Set_5_801617_R1.fastq.gz	d2befb623e24de4ad3e88d24d09859b7	SO_7465_Set_5_801617_R2.fastq.gz	8f3c55e498bf3a5e628ee838a6ff5a8e								ERS5283102	PRJEB41116
801618	1892	4	2018-04-26	SO_7465_Set5_801618_R1.fastq.gz	67a36996059d72eb1c9b276568463525	SO_7465_Set5_801618_R2.fastq.gz	dd49b9e1a144cc734b7a08b8ba71c574								ERS5283203	PRJEB41116
801624	1921	4	2018-04-26	SO_7465_Set5_801624_R1.fastq.gz	35bef255102d008471c8bc4cf6730aaf	SO_7465_Set5_801624_R2.fastq.gz	200962fc9370a188b332c5d59c1233ce								ERS5283204	PRJEB41116
801666	2147	4	31 May 2018	SO_7465_Set6_801666_R1.fastq.gz	ec13005c8bcc80b5a8d247bb3b853152	SO_7465_Set6_801666_R2.fastq.gz	47107d53c08d1b7e77fa145bd0bf0f01								ERS5283205	PRJEB41116
801685	1917	4	2018-04-26	SO_7465_Set5_801685_R1.fastq.gz	1e9fa38fa6af33c57a20f81960e21d98	SO_7465_Set5_801685_R2.fastq.gz	b4f6fac4edda2e5a84fd7ddad67d9960								ERS5283206	PRJEB41116
801692	1887	4	2018-04-26	SO_7465_Set5_801692_R1.fastq.gz	172135cdcf9e8c94de3cc2240e37509f	SO_7465_Set5_801692_R2.fastq.gz	c6d3bd47273f285872adea399acbe68b								ERS5283207	PRJEB41116
801707	1924	4	2018-04-26	SO_7465_Set5_801707_R1.fastq.gz	763cfc3a8efc2633f5dbb76fba023322	SO_7465_Set5_801707_R2.fastq.gz	7f08c74cead697a383fe8fa62fd625d2								ERS5283208	PRJEB41116
801709	1877	4	2018-04-26	SO_7465_Set5_801709_R1.fastq.gz	e25074306d8c94091ca63915f996b47b	SO_7465_Set5_801709_R2.fastq.gz	7d91af574c221d37e5ac4623d5b795ef								ERS5283209	PRJEB41116
801731	1849	4	31 May 2018	SO_7465_Set6_801731_R1.fastq.gz	a1fe812fd1f2830874093ec2762d202e	SO_7465_Set6_801731_R2.fastq.gz	6c02e06006184144ec144eba5a3a770b								ERS5283210	PRJEB41116
801736	1897	4	2018-04-26	SO_7465_Set5_801736_R1.fastq.gz	9aa77ba91398a001633c5fc10c799c32	SO_7465_Set5_801736_R2.fastq.gz	055292c869618df622341bffc6515d16								ERS5283211	PRJEB41116
801842	1933	4	2018-04-26	SO_7465_Set5_801842_R1.fastq.gz	03281ebac581133669d7af1a18999ffc	SO_7465_Set5_801842_R2.fastq.gz	04bdedb60d287d2188d25cfbcc8506d8								ERS5283212	PRJEB41116
801862	2079	4	31 May 2018	SO_7465_Set6_801862_R1.fastq.gz	315b993630e71efd7b6a865c58c8b58e	SO_7465_Set6_801862_R2.fastq.gz	965f0f54b84bceec9038246ab4104569								ERS5283213	PRJEB41116
801868	1620	4	31 May 2018	SO_7465_Set6_801868_R1.fastq.gz	710f96bbfea6ed4231451643cb0501e9	SO_7465_Set6_801868_R2.fastq.gz	2de052829a574188fe77519bafed3875								ERS5283214	PRJEB41116
801874	1900	4	2018-04-26	SO_7465_Set5_801874_R1.fastq.gz	c41be381430aed31ea5c34024fb7262e	SO_7465_Set5_801874_R2.fastq.gz	a2fb254e8f73a7c31cf5b1572f45f464								ERS5283215	PRJEB41116
801888	1940	4	2018-04-26	SO_7465_Set_5_801888_R1.fastq.gz	f2b38e2034527002b8558b5b4d3a3ea0	SO_7465_Set_5_801888_R2.fastq.gz	afbb34054df0295e9fc67d5cfa26c0fc								ERS5283103	PRJEB41116
801912	2139	4	2018-04-26	SO_7465_Set5_801912_R1.fastq.gz	eb403c551f22f5d52f0509d771bac75e	SO_7465_Set5_801912_R2.fastq.gz	f8e6288771108e5a8f3425611133ab5b								ERS5283216	PRJEB41116
801921	2134	4	2018-04-26	SO_7465_Set5_801921_R1.fastq.gz	02bb9dc9b21be7e9c89b92eb27a93e34	SO_7465_Set5_801921_R2.fastq.gz	88a128190b420737c2e93448def2fb0d								ERS5283217	PRJEB41116
801958	1899	4	2018-04-26	SO_7465_Set5_801958_R1.fastq.gz	6122a03f108732c93e6b551ffeaaa628	SO_7465_Set5_801958_R2.fastq.gz	07644f8d208960d7c1ae4be7e6a85eaa								ERS5283218	PRJEB41116
801979	1880	4	2018-04-26	SO_7465_Set5_801979_R1.fastq.gz	eeaecef922d900a3584c63d571a7eb1d	SO_7465_Set5_801979_R2.fastq.gz	d4dbdf4198f11eaf5394d44666474ed2								ERS5283219	PRJEB41116
801983	1785	4	31 May 2018	SO_7465_Set6_801983_R1.fastq.gz	debebd88a1bd2297db0a52bbed5153b1	SO_7465_Set6_801983_R2.fastq.gz	933c1963d7671d2b534448bccc582eba								ERS5283220	PRJEB41116
801991	1964	4	2018-04-26	SO_7465_Set_5_801991_R1.fastq.gz	09e52249eb516106bcc50671d78e1f95	SO_7465_Set_5_801991_R2.fastq.gz	90e2fd3ae4cad86fb16e689538ebb5d2								ERS5283104	PRJEB41116
801998	1987	4	2018-04-26	SO_7465_Set_5_801998_R1.fastq.gz	f7bdc88e921fe5f6f1992ac6714a8300	SO_7465_Set_5_801998_R2.fastq.gz	d2807fbeb33119f0f05e5aceb5056e20								ERS5283105	PRJEB41116
802020	1736	4	31 May 2018	SO_7465_Set6_802020_R1.fastq.gz	fe161b821ac56768fc451da5030b7f56	SO_7465_Set6_802020_R2.fastq.gz	6c0f34900228c84627543f5669d89248								ERS5283221	PRJEB41116
802024	1960	4	2018-04-26	SO_7465_Set_5_802024_R1.fastq.gz	3a37c11521a31fe1a307b21dce3cd70e	SO_7465_Set_5_802024_R2.fastq.gz	3977280034d02aec642c9e9f8334c1bd								ERS5283106	PRJEB41116
802089	1982	4	2018-04-26	SO_7465_Set_5_802089_R1.fastq.gz	c03ed4b04adb05959f03031f2dfa24ae	SO_7465_Set_5_802089_R2.fastq.gz	04c0d078ad52ab62baf62c47a2686ed9								ERS5283107	PRJEB41116
802102	1927	4	2018-04-26	SO_7465_Set5_802102_R1.fastq.gz	3fc4b5ec047f06bf45dc5bdcdc4cd60c	SO_7465_Set5_802102_R2.fastq.gz	73b33e680e9dce5a1f276df2389eaa6a								ERS5283222	PRJEB41116
802108	2146	4	31 May 2018	SO_7465_Set6_802108_R1.fastq.gz	bbe0d3527fef0c962a0a67f17001955c	SO_7465_Set6_802108_R2.fastq.gz	17e69244fc566aa026e02496eb015ada								ERS5283223	PRJEB41116
802115	1972	4	2018-04-26	SO_7465_Set_5_802115_R1.fastq.gz	771d64a520acffe1498fb0aefc605910	SO_7465_Set_5_802115_R2.fastq.gz	db0918e63169ad61ce6f641a725f0c09								ERS5283108	PRJEB41116
802117	2019	4	2018-04-26	SO_7465_Set_5_802117_R1.fastq.gz	2f763634a93e240cb895a5b3fcc3d438	SO_7465_Set_5_802117_R2.fastq.gz	2edeab33133bc9c41b894e3cb7ef6e83								ERS5283109	PRJEB41116
802138	1986	4	2018-04-26	SO_7465_Set5_802138_R1.fastq.gz	d3baa13a70b25c22e11bca83d2e7ff50	SO_7465_Set5_802138_R2.fastq.gz	a620d14d807def3ce14b86225fe32415								ERS5283224	PRJEB41116
802178	1969	4	2018-04-26	SO_7465_Set_5_802178_R1.fastq.gz	dd3ed3a2da47d4595ff6f1641be66b8f	SO_7465_Set_5_802178_R2.fastq.gz	6f5a7de38f4b7455a8b5d6e8c0208d25								ERS5283110	PRJEB41116
802179	2060	4	31 May 2018	SO_7465_Set6_802179_R1.fastq.gz	fb30a03aae004997ccea5ef1c183e22a	SO_7465_Set6_802179_R2.fastq.gz	7f4bee35ce96a84ca6c4665825bd767b								ERS5283225	PRJEB41116
802224	1962	4	2018-04-26	SO_7465_Set_5_802224_R1.fastq.gz	67a5702a4d2b5afed663bfa1b6583364	SO_7465_Set_5_802224_R2.fastq.gz	6a38c80dba3287786689775472c5c54e								ERS5283111	PRJEB41116
802304	2142	4	2018-04-26	SO_7465_Set5_802304_R1.fastq.gz	611991e8804bd02a30640b29b43af83d	SO_7465_Set5_802304_R2.fastq.gz	1e709fbf39dd47dbe2edaeb1d05d83e4								ERS5283226	PRJEB41116
802326	2041	4	31 May 2018	SO_7465_Set6_802326_R1.fastq.gz	f4a4363f1625de7880b8bdd0fd6ebedc	SO_7465_Set6_802326_R2.fastq.gz	41e6fdf67f5096071c8630348a4ab5ba								ERS5283227	PRJEB41116
802340	1959	4	2018-04-26	SO_7465_Set_5_802340_R1.fastq.gz	9d01dcde59e7ff6024525d42b9eecf3f	SO_7465_Set_5_802340_R2.fastq.gz	16c13a66c4a36d3928e2c99de1b5dde0								ERS5283112	PRJEB41116
802417	2050	4	31 May 2018	SO_7465_Set6_802417_R1.fastq.gz	d74f1abea5c29d056648eeabb7908b04	SO_7465_Set6_802417_R2.fastq.gz	70a8ca5e10ff119b3786d704f32396b5								ERS5283228	PRJEB41116
802420	1976	4	2018-04-26	SO_7465_Set_5_802420_R1.fastq.gz	b99b36ae5c8a14e3e105ed3344d5f4a1	SO_7465_Set_5_802420_R2.fastq.gz	bcc077162b249dca3324937f24e870e7								ERS5283113	PRJEB41116
802428	2104	4	31 May 2018	SO_7465_Set6_802428_R1.fastq.gz	a5b3500a0c19603acf3d99fbda81836f	SO_7465_Set6_802428_R2.fastq.gz	86c9fd20e2ec3290fd09b599fea42a9c								ERS5283229	PRJEB41116
802451	2091	4	31 May 2018	SO_7465_Set6_802451_R1.fastq.gz	0c120356c5732ecfa2cb5261b02415ab	SO_7465_Set6_802451_R2.fastq.gz	3cdf5551524b399f4ef010bcab66c94a								ERS5283230	PRJEB41116
802456	1970	4	2018-04-26	SO_7465_Set_5_802456_R1.fastq.gz	3ce9fe76a9f8f73052a368043ff0183b	SO_7465_Set_5_802456_R2.fastq.gz	4d0e22aff6dbe3ca170c15fb1a713d0a								ERS5283114	PRJEB41116
802458	2136	4	2018-04-26	SO_7465_Set5_802458_R1.fastq.gz	2e9567a402a037935f36fa008e31bae5	SO_7465_Set5_802458_R2.fastq.gz	7f841908027121094da9b2a3bcc11120								ERS5283231	PRJEB41116
802466	1974	4	2018-04-26	SO_7465_Set_5_802466_R1.fastq.gz	4e9b5880e6ff09ae78d82eee9f4e3daa	SO_7465_Set_5_802466_R2.fastq.gz	40e5246b7bb6ca385009c10bf4855268								ERS5283115	PRJEB41116
802477	2143	4	2018-04-26	SO_7465_Set5_802477_R1.fastq.gz	5145a07eab4ae4a0e04c4ce5f074b592	SO_7465_Set5_802477_R2.fastq.gz	a11a20c31d093b74ae423c9c897bf076								ERS5283232	PRJEB41116
802480	2137	4	2018-04-26	SO_7465_Set5_802480_R1.fastq.gz	88fa9e675b9e29fc8da55b883bf19172	SO_7465_Set5_802480_R2.fastq.gz	4445b015034faa971786d0a4de0f0979								ERS5283233	PRJEB41116
802496	2053	4	31 May 2018	SO_7465_Set6_802496_R1.fastq.gz	495aa418c548d2a4e1e9f665e55ca55c	SO_7465_Set6_802496_R2.fastq.gz	375b830c930341c9b5118e26b28a79c3								ERS5283234	PRJEB41116
802586	2113	4	31 May 2018	SO_7465_Set6_802586_R1.fastq.gz	48baed37eabbe9fb4ae7d303096ac786	SO_7465_Set6_802586_R2.fastq.gz	9b813771bc25a947389842a05f1f8c32								ERS5283235	PRJEB41116
802595	2140	4	2018-04-26	SO_7465_Set5_802595_R1.fastq.gz	cff987393763fcf6090760d3f105a354	SO_7465_Set5_802595_R2.fastq.gz	92beff00998a3f40c2dd113ab658175d								ERS5283236	PRJEB41116
802645	2138	4	2018-04-26	SO_7465_Set5_802645_R1.fastq.gz	5c6467190e5d8a4fa0df3b91b2512df4	SO_7465_Set5_802645_R2.fastq.gz	1e339704de6eab1fb01d36153e7672fa								ERS5283237	PRJEB41116
802701	2044	4	31 May 2018	SO_7465_Set6_802701_R1.fastq.gz	627e85220cad26f15d660953020da0a6	SO_7465_Set6_802701_R2.fastq.gz	cfe6e7c75e3887aa0eb8032599622abc								ERS5283238	PRJEB41116
802727	1971	4	2018-04-26	SO_7465_Set_5_802727_R1.fastq.gz	d78e0d90843b6ce6b42289180ca57a20	SO_7465_Set_5_802727_R2.fastq.gz	014d3b011a5cb7c040ee05ff4c85e269								ERS5283116	PRJEB41116
802731	2098	4	31 May 2018	SO_7465_Set6_802731_R1.fastq.gz	96b6926fa0f50edc325b8a5b8d30b26b	SO_7465_Set6_802731_R2.fastq.gz	1eb27c19c1a21b6cbdf3e291d9604bbc								ERS5283239	PRJEB41116
802734	2020	4	2018-04-26	SO_7465_Set_5_802734_R1.fastq.gz	16345e63656aed0b1f80a446c4968d80	SO_7465_Set_5_802734_R2.fastq.gz	747aef62194cf07754b6cf449b117cfd								ERS5283117	PRJEB41116
802762	2145	4	31 May 2018	SO_7465_Set6_802762_R1.fastq.gz	f3ba886ac6af62c2276df8376ffabe74	SO_7465_Set6_802762_R2.fastq.gz	2a2da660604dc6d3feaa587f31ec1c26								ERS5283240	PRJEB41116
802814	2182	4	31 May 2018	SO_7465_Set6_802814_R1.fastq.gz	4ae33bc7ffdc24cbab7ef9e69fec70c0	SO_7465_Set6_802814_R2.fastq.gz	64971f89127385505ec6936f509746f6								ERS5283241	PRJEB41116
802817	2048	4	31 May 2018	SO_7465_Set6_802817_R1.fastq.gz	998d93b3fd1a5ea3281dc172c90d5bf4	SO_7465_Set6_802817_R2.fastq.gz	949f579528dd9f484c9653b67785975e								ERS5283242	PRJEB41116
802837	2082	4	31 May 2018	SO_7465_Set6_802837_R1.fastq.gz	3f98be07496c3021bdffcdcec927ca7e	SO_7465_Set6_802837_R2.fastq.gz	01fbe3dcd29285ee9106fcb685a10cc2								ERS5283243	PRJEB41116
802874	2115	4	31 May 2018	SO_7465_Set6_802874_R1.fastq.gz	6b3a2ea9a7201300432e3f88b0926937	SO_7465_Set6_802874_R2.fastq.gz	4fd4602fd1ee504a2ec19935704dc79d								ERS5283244	PRJEB41116
802880	2097	4	31 May 2018	SO_7465_Set6_802880_R1.fastq.gz	c7e6d86928a91db737df3646a13c9236	SO_7465_Set6_802880_R2.fastq.gz	ef401b8b610e010ab5766425255d7338								ERS5283245	PRJEB41116
802929	2084	4	31 May 2018	SO_7465_Set6_802929_R1.fastq.gz	f91388154465f75534709f2d025f85cc	SO_7465_Set6_802929_R2.fastq.gz	f2f0fc4be9f2e6bb30d9b5c5ad9ca335								ERS5283246	PRJEB41116
802976	1988	4	2018-04-26	SO_7465_Set5_802976_R1.fastq.gz	1beb256c89280975ad35195666dd07f0	SO_7465_Set5_802976_R2.fastq.gz	041902d2be5b83d35823616d1dca4008								ERS5283247	PRJEB41116
802983	2046	4	31 May 2018	SO_7465_Set6_802983_R1.fastq.gz	f869007ed0bca9e08a0aff2ac643a008	SO_7465_Set6_802983_R2.fastq.gz	2387bda6a85768bd39637c185b3031d8								ERS5283248	PRJEB41116
802995	2026	4	2018-04-26	SO_7465_Set5_802995_R1.fastq.gz	128e4db27aac54fce457379db86b64f6	SO_7465_Set5_802995_R2.fastq.gz	26566d368a14c595a5f5dfb558f13ac4								ERS5283249	PRJEB41116
803032	2111	4	31 May 2018	SO_7465_Set6_803032_R1.fastq.gz	30b4a72be5c18d758150583a543f1885	SO_7465_Set6_803032_R2.fastq.gz	e7c6fa4ae9192d676afb872b944ef40a								ERS5283250	PRJEB41116
803034	1572	4	2018-04-26	SO_7465_Set_5_803034_R1.fastq.gz	f5423a4ec565dfc967d152df50cbdce4	SO_7465_Set_5_803034_R2.fastq.gz	f81dddc923b7a4c7c8a94d2761b65388								ERS5283118	PRJEB41116
803094	2092	4	31 May 2018	SO_7465_Set6_803094_R1.fastq.gz	0604fcbfc211cd4a55db88d5144852a6	SO_7465_Set6_803094_R2.fastq.gz	377d3617d596b25ca8cf48dcafe34945								ERS5283251	PRJEB41116
803125	2039	4	31 May 2018	SO_7465_Set6_803125_R1.fastq.gz	595774dee05745a48593f68a0dc4826c	SO_7465_Set6_803125_R2.fastq.gz	3b80b89c47595271aec743af36a504a1								ERS5283252	PRJEB41116
803134	2023	4	2018-04-26	SO_7465_Set5_803134_R1.fastq.gz	02d8a99d19748b18da898aa8f8023d28	SO_7465_Set5_803134_R2.fastq.gz	1f3b99bd75e6b6d90161d37e5445e5d2								ERS5283253	PRJEB41116
803142	2047	4	31 May 2018	SO_7465_Set6_803142_R1.fastq.gz	f898ac073a7b52d95883bc39793979e1	SO_7465_Set6_803142_R2.fastq.gz	eb9ac8da7a8dfc4d28a39af5f83a994d								ERS5283254	PRJEB41116
803152	2037	4	31 May 2018	SO_7465_Set6_803152_R1.fastq.gz	101d8f8f82be9c0cb6f92119a04e7106	SO_7465_Set6_803152_R2.fastq.gz	751fbbb0fd89e68207b8ac184da39f17								ERS5283255	PRJEB41116
803154	2027	4	2018-04-26	SO_7465_Set5_803154_R1.fastq.gz	e11a37d817d4fd60a5bb3d914908840e	SO_7465_Set5_803154_R2.fastq.gz	c6a2d23057085f511ac2be5a66fffbeb								ERS5283256	PRJEB41116
803174	1931	4	31 May 2018	SO_7465_Set6_803174_R1.fastq.gz	f1cfe595f2905c202a201093703c021c	SO_7465_Set6_803174_R2.fastq.gz	3c36d902bfe2223337461966849eb74e								ERS5283257	PRJEB41116
803190	2032	4	31 May 2018	SO_7465_Set6_803190_R1.fastq.gz	d7a34d247b2f6a15c7007131ce06ee8a	SO_7465_Set6_803190_R2.fastq.gz	37e0a2fd5f101eb4bd6ceb338cbda2bd								ERS5283258	PRJEB41116
803227	2095	4	31 May 2018	SO_7465_Set6_803227_R1.fastq.gz	b5a9beffe7e02c375ce8571943069117	SO_7465_Set6_803227_R2.fastq.gz	be60a2894d8f456c2e2840aaa9b65683								ERS5283259	PRJEB41116
803241	2038	4	31 May 2018	SO_7465_Set6_803241_R1.fastq.gz	96f3a07476e023a7efbc176ca1779625	SO_7465_Set6_803241_R2.fastq.gz	50d9616cd9a6a0b03ac9ceb6a4d208c0								ERS5283260	PRJEB41116
803244	2149	4	31 May 2018	SO_7465_Set6_803244_R1.fastq.gz	b7837d5fbe1433b5121c0bf3ef09be27	SO_7465_Set6_803244_R2.fastq.gz	e243961786b35c94bf5c547fee04f0a5								ERS5283261	PRJEB41116
803268	2065	4	31 May 2018	SO_7465_Set6_803268_R1.fastq.gz	65433eac55790e5284a77e92f77a3891	SO_7465_Set6_803268_R2.fastq.gz	d5791bf8b15c59fcb2babc14c22e9c53								ERS5283262	PRJEB41116
803295	2144	4	31 May 2018	SO_7465_Set6_803295_R1.fastq.gz	2f9abdfdc8527386292771fba7a47ee1	SO_7465_Set6_803295_R2.fastq.gz	949259325708176e5c75bed4f96d68e9								ERS5283263	PRJEB41116
803377	2057	4	31 May 2018	SO_7465_Set6_803377_R1.fastq.gz	b8897c2de8787dd545c36baf79be2867	SO_7465_Set6_803377_R2.fastq.gz	c3f4c1b78123ed79cac3cb2e151a5940								ERS5283264	PRJEB41116
803396	2068	4	31 May 2018	SO_7465_Set6_803396_R1.fastq.gz	93619ff1451e3633d0771187af3f69b0	SO_7465_Set6_803396_R2.fastq.gz	16025cd7023c2ac9b0cb3a1cd03a8fb4								ERS5283265	PRJEB41116
803404	2087	4	31 May 2018	SO_7465_Set6_803404_R1.fastq.gz	b2a006fb977b3c537d714da7561cd52a	SO_7465_Set6_803404_R2.fastq.gz	b0562d6353ca03500af57e02cf5a55b3								ERS5283266	PRJEB41116
803420	2058	4	31 May 2018	SO_7465_Set6_803420_R1.fastq.gz	10ca9b83703dff284af7445b07d827f0	SO_7465_Set6_803420_R2.fastq.gz	ca8cfb46563e56fc648a4dfccb54e398								ERS5283267	PRJEB41116
803491	2125	4	31 May 2018	SO_7465_Set6_803491_R1.fastq.gz	b95367873640c5f0eb716b4eaeaf4079	SO_7465_Set6_803491_R2.fastq.gz	5cbd542dfa640e79157607d2c17671be								ERS5283268	PRJEB41116
803510	2073	4	31 May 2018	SO_7465_Set6_803510_R1.fastq.gz	c4cf4b6948b8067cb4e6bcdae6a81433	SO_7465_Set6_803510_R2.fastq.gz	7aad53cb1c370bab6a862b0b960ff878								ERS5283269	PRJEB41116
803525	2081	4	31 May 2018	SO_7465_Set6_803525_R1.fastq.gz	dbcb5eb73b1344bc002b899e7f2851b8	SO_7465_Set6_803525_R2.fastq.gz	35f4eee2b48ea356cf648711b6af81ee								ERS5283270	PRJEB41116
803535	2031	4	31 May 2018	SO_7465_Set6_803535_R1.fastq.gz	17939f2cc3329c1a898c172d885cb25b	SO_7465_Set6_803535_R2.fastq.gz	54b636237ba36a0d7788b451e52597b8								ERS5283271	PRJEB41116
803538	2159	4	31 May 2018	SO_7465_Set6_803538_R1.fastq.gz	7b893d41e1c2165fd30195c1c3f9a4cc	SO_7465_Set6_803538_R2.fastq.gz	e244df291cbac10793dbcd156ea9f739								ERS5283272	PRJEB41116
803646	2155	4	31 May 2018	SO_7465_Set6_803646_R1.fastq.gz	6d8b6a391a5d94c0c2051101a4bc7637	SO_7465_Set6_803646_R2.fastq.gz	9f3e942845810bea1a06e1d089c4c694								ERS5283273	PRJEB41116
803652	2049	4	31 May 2018	SO_7465_Set6_803652_R1.fastq.gz	902720ba511a379d7348714e255aa59d	SO_7465_Set6_803652_R2.fastq.gz	2e1d056ac69c1075131ae45feaca3591								ERS5283274	PRJEB41116
803654	2121	4	31 May 2018	SO_7465_Set6_803654_R1.fastq.gz	c08ca980f348ccb8d5bdd753a173c461	SO_7465_Set6_803654_R2.fastq.gz	2367135bd75ece28d82f5419b7efe696								ERS5283275	PRJEB41116
803682	2128	4	31 May 2018	SO_7465_Set6_803682_R1.fastq.gz	7a82b42668575297916bf5b3435b57d3	SO_7465_Set6_803682_R2.fastq.gz	9e9f06cf502d44189d3513deb9313961								ERS5283276	PRJEB41116
803684	2154	4	31 May 2018	SO_7465_Set6_803684_R1.fastq.gz	773e4d3af62104ad9f3a584ac4ca1a4b	SO_7465_Set6_803684_R2.fastq.gz	66ccfe3e72dfe06d3a4fefbd998aeddc								ERS5283277	PRJEB41116
803708	2094	4	31 May 2018	SO_7465_Set6_803708_R1.fastq.gz	e2764e0c995050d9a29bd2dc98ac8422	SO_7465_Set6_803708_R2.fastq.gz	92570be94682dedcf1630f42a2fc4e31								ERS5283278	PRJEB41116
803716	2119	4	31 May 2018	SO_7465_Set6_803716_R1.fastq.gz	9f19e27493636169be30e648e18f2b91	SO_7465_Set6_803716_R2.fastq.gz	d8f4935f51916074b9b0d557b0621768								ERS5283279	PRJEB41116
803728	2170	4	31 May 2018	SO_7465_Set6_803728_R1.fastq.gz	5f9a70ac05a103f498b40ec30becb89d	SO_7465_Set6_803728_R2.fastq.gz	0af987706486d548d2682935d3cdd5f3								ERS5283280	PRJEB41116
803733	2165	4	31 May 2018	SO_7465_Set6_803733_R1.fastq.gz	86d73a851b1581f11037c58d7e5a121d	SO_7465_Set6_803733_R2.fastq.gz	53554d3a54e1d96e9feb60571d5dc14a								ERS5283281	PRJEB41116
803734	2075	4	31 May 2018	SO_7465_Set6_803734_R1.fastq.gz	680f615ccd771ed6c8c80b4e4e4d84aa	SO_7465_Set6_803734_R2.fastq.gz	4a3ed57aa31939dcda1649e4f6b5c159								ERS5283282	PRJEB41116
803768	2083	4	31 May 2018	SO_7465_Set6_803768_R1.fastq.gz	8766b10b02b1675ceb717cb3f458b686	SO_7465_Set6_803768_R2.fastq.gz	365997d51e0b3edef9d001a159776c7c								ERS5283283	PRJEB41116
803781	2096	4	31 May 2018	SO_7465_Set6_803781_R1.fastq.gz	8a55094cfeb1180fc92d9e6cca370b72	SO_7465_Set6_803781_R2.fastq.gz	43474144f6d121b775d311f2f300a9ef								ERS5283459	PRJEB41116
803784	2035	4	31 May 2018	SO_7465_Set6_803784_R1.fastq.gz	8b28cdcf41c8b3a533072b7d03a44319	SO_7465_Set6_803784_R2.fastq.gz	68c8ba9ee18d5bba2752dc128d021625								ERS5283284	PRJEB41116
803805	2112	4	31 May 2018	SO_7465_Set6_803805_R1.fastq.gz	b5401c302c33cb748ae404e71ebd6b75	SO_7465_Set6_803805_R2.fastq.gz	bab4484cf86a3d52887f36b7fb83e657								ERS5283285	PRJEB41116
803886	2118	4	31 May 2018	SO_7465_Set6_803886_R1.fastq.gz	8fdb3521bdcbbf255ae1d915f091dfba	SO_7465_Set6_803886_R2.fastq.gz	bb6734cd3b7dc40ccac0169e77f5756d								ERS5283286	PRJEB41116
803888	2077	4	31 May 2018	SO_7465_Set6_803888_R1.fastq.gz	e338b84f791c6d41a09621ebb19f4bb7	SO_7465_Set6_803888_R2.fastq.gz	22e735596dc0864285daa2e09822d41c								ERS5283287	PRJEB41116
803893	2102	4	31 May 2018	SO_7465_Set6_803893_R1.fastq.gz	c68625abf301b9a5f0e9dc585be4ce8e	SO_7465_Set6_803893_R2.fastq.gz	74b9c9dd4be8e040c89789be28c7551b								ERS5283288	PRJEB41116
803925	2022	4	2018-04-26	SO_7465_Set_5_803925_R1.fastq.gz	851f96b317eeffaffed4459f5919ce0c	SO_7465_Set_5_803925_R2.fastq.gz	71e9ed85429dc67d55a79512f4251940								ERS5283119	PRJEB41116
803932	2024	4	2018-04-26	SO_7465_Set5_803932_R1.fastq.gz	1751f89b507b664bac3c54a1ad594786	SO_7465_Set5_803932_R2.fastq.gz	e506d17c0a0cd5442a12cf01a73da62a								ERS5283289	PRJEB41116
803972	2034	4	31 May 2018	SO_7465_Set6_803972_R1.fastq.gz	7121b7f1ed0faa2b7fd2d1ad65212987	SO_7465_Set6_803972_R2.fastq.gz	18e8ba9bb6179c592e85a36b6bd268f1								ERS5283290	PRJEB41116
804020	2117	4	31 May 2018	SO_7465_Set6_804020_R1.fastq.gz	41b66ea2538c5eae880460b82f480c44	SO_7465_Set6_804020_R2.fastq.gz	73ab08d42ca41cbbc03d4bf6389fba5f								ERS5283291	PRJEB41116
804027	2151	4	31 May 2018	SO_7465_Set6_804027_R1.fastq.gz	4579b644c6acb8a2b664a0aada9721f1	SO_7465_Set6_804027_R2.fastq.gz	70557a53c7000e1033292c635e457172								ERS5283292	PRJEB41116
804080	2086	4	31 May 2018	SO_7465_Set6_804080_R1.fastq.gz	d541b653de74030cf3dbe77adaa7bbaf	SO_7465_Set6_804080_R2.fastq.gz	c7a8da45a6c7d57ec4bf22d1aea24942								ERS5283293	PRJEB41116
804088	2166	4	31 May 2018	SO_7465_Set6_804088_R1.fastq.gz	25a67f23fd327ad3d14551783ecf0568	SO_7465_Set6_804088_R2.fastq.gz	708acebdeb935f35dbac9037bc66dcd5								ERS5283294	PRJEB41116
804092	2171	4	31 May 2018	SO_7465_Set6_804092_R1.fastq.gz	068e022efd235c767b777dde836f3799	SO_7465_Set6_804092_R2.fastq.gz	17b4ef64153fb9f8bc2882404584938b								ERS5283295	PRJEB41116
804105	2160	4	31 May 2018	SO_7465_Set6_804105_R1.fastq.gz	89dd8a9c9c98f8759cca0318cc17f987	SO_7465_Set6_804105_R2.fastq.gz	62f8fe0780456cd847497e8404437aad								ERS5283296	PRJEB41116
804265	2175	4	31 May 2018	SO_7465_Set6_804265_R1.fastq.gz	40d32852da626d16aa6cc736093442e1	SO_7465_Set6_804265_R2.fastq.gz	667aa9cdae8435c60e3cfa9e5104de3e								ERS5283297	PRJEB41116
804284	2153	4	31 May 2018	SO_7465_Set6_804284_R1.fastq.gz	95ecb021c5ab491cc592df07e867e8c8	SO_7465_Set6_804284_R2.fastq.gz	9438651eb4190c116d9e0cec8ba8188b								ERS5283298	PRJEB41116
804321	2127	4	31 May 2018	SO_7465_Set6_804321_R1.fastq.gz	9bb8c6355b5ae418915d06ff99e10608	SO_7465_Set6_804321_R2.fastq.gz	ed8272d3e8be6fd3bc2e27f787606a16								ERS5283299	PRJEB41116
804328	2076	4	31 May 2018	SO_7465_Set6_804328_R1.fastq.gz	692b68eb02b0a61b8d5f5018811c385e	SO_7465_Set6_804328_R2.fastq.gz	6130fd6f2fad5bb8ba5c7dccca6f78d7								ERS5283300	PRJEB41116
804358	2163	4	31 May 2018	SO_7465_Set6_804358_R1.fastq.gz	e042852d65f50415fcda825e3b84a9fa	SO_7465_Set6_804358_R2.fastq.gz	74a9b0d1f2bba404d2b966fe7fdb4549								ERS5283301	PRJEB41116
804368	2110	4	31 May 2018	SO_7465_Set6_804368_R1.fastq.gz	ecb17f93a43382886d8cdcb17793d770	SO_7465_Set6_804368_R2.fastq.gz	7d3f31e7a6d24d22cf7f788c75ea6b5e								ERS5283302	PRJEB41116
804481	2088	4	31 May 2018	SO_7465_Set6_804481_R1.fastq.gz	03d6d45530fb41b5c5da6448a8f55cb3	SO_7465_Set6_804481_R2.fastq.gz	1b75bcda847c71adc89bc8d63b00bb54								ERS5283303	PRJEB41116
804486	2130	4	31 May 2018	SO_7465_Set6_804486_R1.fastq.gz	4473778a64f4c7b2700a7c2cb1160322	SO_7465_Set6_804486_R2.fastq.gz	40dd80eef59c4f84bcd6e15c43e95c5c								ERS5283304	PRJEB41116
804487	2156	4	31 May 2018	SO_7465_Set6_804487_R1.fastq.gz	505ee73a99ea9b046172213cd491d53a	SO_7465_Set6_804487_R2.fastq.gz	7c2e6d14f5b810f5b51f62ebf42aad84								ERS5283305	PRJEB41116
804494	2085	4	31 May 2018	SO_7465_Set6_804494_R1.fastq.gz	376b7594e794dc8e6cd87b99007acce2	SO_7465_Set6_804494_R2.fastq.gz	bd0ad76df0c9db121eee565f6bfaa465								ERS5283306	PRJEB41116
804504	2080	4	31 May 2018	SO_7465_Set6_804504_R1.fastq.gz	e6fc4859f262229f2d8a26be513f245a	SO_7465_Set6_804504_R2.fastq.gz	7bdc8a1fa9a055231dfbcc93b9502550								ERS5283307	PRJEB41116
804616	2045	4	31 May 2018	SO_7465_Set6_804616_R1.fastq.gz	51150d9cf9e90cc6178aca2a5b5e13fc	SO_7465_Set6_804616_R2.fastq.gz	8c5e99035591234dd759e7fd6331ae4a								ERS5283308	PRJEB41116
804686	2177	4	31 May 2018	SO_7465_Set6_804686_R1.fastq.gz	e5c8d2f6d2090ba729576ceba4eb1174	SO_7465_Set6_804686_R2.fastq.gz	5d42ffb6cf41b2e2e055169aecd5978d								ERS5283473	PRJEB41116
804752	2183	4	31 May 2018	SO_7465_Set6_804752_R1.fastq.gz	9fc07a41881d41ed6f2573c7ad5074c4	SO_7465_Set6_804752_R2.fastq.gz	11d360d4bce76fb435b5c8a4e6d6ed3d								ERS5283475	PRJEB41116
804788	2070	4	31 May 2018	SO_7465_Set6_804788_R1.fastq.gz	ac2fa22796525f9c4e863a475db47c50	SO_7465_Set6_804788_R2.fastq.gz	c25f16a9b31d479ba753534e55b0da77								ERS5283309	PRJEB41116
804793	2178	4	31 May 2018	SO_7465_Set6_804793_R1.fastq.gz	1a52b8aefd47a87222cbb5cfed777a18	SO_7465_Set6_804793_R2.fastq.gz	acc3a793c143b08db3e49131df0a0563								ERS5283310	PRJEB41116
804817	2181	4	31 May 2018	SO_7465_Set6_804817_R1.fastq.gz	58f5a5fc6f396bea6236a6ef6f4bd2dd	SO_7465_Set6_804817_R2.fastq.gz	132715fb767812dc3e10b4a4d682a1d3								ERS5283311	PRJEB41116
804903	2168	4	31 May 2018	SO_7465_Set6_804903_R1.fastq.gz	7172d3d5437644cbf9d3712ab0a445c9	SO_7465_Set6_804903_R2.fastq.gz	2d3436070a5736532148b5ff6795a479								ERS5283479	PRJEB41116
804933	2167	4	31 May 2018	SO_7465_Set6_804933_R1.fastq.gz	c908917e2f2258f20413c9c4085632df	SO_7465_Set6_804933_R2.fastq.gz	83fc43d77af466fb1cc39e31b6186e0b								ERS5283312	PRJEB41116
804990	2103	4	31 May 2018	SO_7465_Set6_804990_R1.fastq.gz	f4465d70287aa15231d8b79c0194063c	SO_7465_Set6_804990_R2.fastq.gz	b5e0e4ee53e2d395d3fd385a34d11f26								ERS5283313	PRJEB41116
804995	2107	4	31 May 2018	SO_7465_Set6_804995_R1.fastq.gz	bd6b29c2afb1876616d0063a9ff48903	SO_7465_Set6_804995_R2.fastq.gz	468dd1387401689d0c946ddf5da9364b								ERS5283314	PRJEB41116
805085	2101	4	31 May 2018	SO_7465_Set6_805085_R1.fastq.gz	98325b1a9659d402ce7ae77d14b6e738	SO_7465_Set6_805085_R2.fastq.gz	b2e0cc7d7b6ce2f50fa4305c74fcf683								ERS5283315	PRJEB41116
805137	2132	4	31 May 2018	SO_7465_Set6_805137_R1.fastq.gz	79a3db799f899e3df45972586056c3b6	SO_7465_Set6_805137_R2.fastq.gz	876eee581ad35535523b52d74513fc4c								ERS5283316	PRJEB41116
805221	2074	4	31 May 2018	SO_7465_Set6_805221_R1.fastq.gz	a26c1cde3efbae0aad151d630e03b679	SO_7465_Set6_805221_R2.fastq.gz	001a6fb3cf85e32d76fdfde036d655cb								ERS5283317	PRJEB41116
805274	2176	4	31 May 2018	SO_7465_Set6_805274_R1.fastq.gz	48d4c885c466992668869e4426cafbeb	SO_7465_Set6_805274_R2.fastq.gz	b7b95188e49c1ceb6ae86225a7b81c5e								ERS5283318	PRJEB41116
805299	2122	4	31 May 2018	SO_7465_Set6_805299_R1.fastq.gz	1755bce6afae790d45e6c6e602e0a237	SO_7465_Set6_805299_R2.fastq.gz	398f69d81decc714d28d029f508ea61d								ERS5283319	PRJEB41116
805302	2109	4	31 May 2018	SO_7465_Set6_805302_R1.fastq.gz	941fcad08b09448ef36bd8cabff7ca67	SO_7465_Set6_805302_R2.fastq.gz	66d5a375cde7f80f7fbc0e69a39d21e2								ERS5283320	PRJEB41116
805338	2100	4	31 May 2018	SO_7465_Set6_805338_R1.fastq.gz	f03a229481f7d8a003c9aaac19427a24	SO_7465_Set6_805338_R2.fastq.gz	43f864bd15cd1e844358bcdd845350ae								ERS5283321	PRJEB41116
805371	2105	4	31 May 2018	SO_7465_Set6_805371_R1.fastq.gz	f0ef4c11a09c0fd1a3bdb4c623f7d7f7	SO_7465_Set6_805371_R2.fastq.gz	bf273013a318576ab5bb2681f52651e2								ERS5283322	PRJEB41116
[truncated: 41 more rows]
